# Supplementary material for: A generalist vector-transmitted parasite exhibits population genetic structure among host genera
Source: Parasitology. 2025 Jan 21;152(1):82–91. doi: 10.1017/S0031182024001641 (PMC12088918; doi:10.1017/S0031182024001641)
Supplement: Ellis et al. supplementary material 2 — Ellis et al. supplementary material [file S0031182024001641sup002.fasta]

>H_magnus
ATCTAGATTAATAGGATCTCCTCCAGGTTATATTGGTTATTCTGAAGGAGGTCAATTAACAGAACAAATTCATAAAAAACCAAATGCCGTTGTTTTATTTGATGAAATAGAAAAAGCACATCCAGATATTTATAATATTATGCTACAAATATTAGATGAAGGACGATTAACTGATTCTACAGGTAAATTAATTGATTTTACAAATACAATAATTTTATTAACAAGTAATTTAGGATGTCCAAATACATATGATAAATATTTAATTAATAAAAATTATTTATCAACTACAGATTTAAAAGAAATAAAAAATAATATTTTAATAAACATTAATAATTATTTTAAACCTGAATTATTAAATAGATTAACAAATATATTAATATTTAATCCATTAAATATTGATAATTTATTATTAATTTGTGATAAATTTATTAATGAAATAAAAAATAAATTGTATCTACATAAGTTAAATATTTTAATATATATACAATATAATATTAAATATATTATAGTAAAATTATN
>H_passeris
TTATCTAGATTAATAGGATCTCCGCCAGGTTATATTGGGTATAATGAAGGTGGTCAATTAACAAAACAAGTAAATAATAATCCTAATTCTATTGTTTTATTTGATGAAATTGAAAAGGCTCATCCAGATATTTATAATATTTTATTACAAATTCTAGATGAAGGTAGATTAACAGATTCAACTGGGCAAATTATTGATTTTACTAATACTATTATTTTATTAACAAGTAATTTAGGATGCCCACGTACATATAATAATTATTTATCTAATAAAAATTATTTATCAAAATTAGATTTACAAGATATACAAAAACAAATTTTAAATGCTATTAATCAATATTTTAAACCTGAATTATTAAATAGATTAACTAATATTTTAATTTTTAATCCATTAGATATTCAAACTTTATTATTAATTTGTGATAAATTTATAAATGAATTTAAACAAAAATTATATATGTCTAAATTAAATATTATAATTTATATACATAATAATATTAAATATTTATTAATAAAATTAGN
>mtDNAgenome_CP59298
CACTTCAATTCGTACTTCCACTACCAAAATATTCTCTCCTGTTCCAACATTCTAGGTTTTTTCGCGTTTTTTCAGGAGAAATCCGTATATCGATGTCTTTTAATAACTACGCTATTGGATTCAACGTCCAGGACTTCCTGACGCTTAGTAACGATTTCTACTTCCAGCAGCCATTTTGGTTCAGCTACTAGTTCACTGTCAACTACCATGTTACGACTTCGCACCGACTGTTTCTTTTACCTCACGAGTCGATTGTCAAGATTTGATCCTTTAATCTCGTAACCATGCCAACACATAAGAACTTTTTAGGGAAGTTAAGGTGCTCAGGGTCTTACCGTCGGGCCGTAGTGTTCCACATATTCATGGATAATTCTATTTATTAGGAGTCTCAAACTAGCGACAATGGGGAAGTCGTTACACCATTCATGCAGGTCGGAGATTACCCGACAAGGAATTTCGCTACCTTAGGACCGTTTACGATACAGCCGCCGTTTATTTTAAATGCCGGGCAGATGTCAGTAACTTGAACTCTTCATCGGAGTTATCAGTGACTTGTGTTGTAACCTTACAGACGCTTCCAGATGATTAACTTCTTATAAATGATAGCGCCGATTTCCTGGGTATCCAATCCAGTGCTCCATTTAAGGCATAGAGACTCAGCCTGTGTTCAACTTTGTAGGGTATTATTTATAAGATAGCTTTTGGTATCTCGTAGTGTAGAACAATAATGGGTTGACCGTCAAATCCTTTTCATTAAAAGAGTGGGTTTAATGCCCAGCCAACACCATCCAATTTGATTGGGAAAATCTGTGTTACAAAACTTTTTGATCCCAGGCTGGTAAAAAATGTAAACTTTTAGCCAAAAGAATAGAAACAGATGCCAGGCCAATAACCCAATAATACAGAGCTATGACGCTATCGATTTTGACAAGGCGGGTGAATTCTTTCATAGAACTTAACGTATCATCTTCCATACATAGATAAAACGGTAGATAGGGAACAAACTGCCTCAAGACGTTCTTAACCCAGCTCACGCATCGCTTCTAACGGTGAACTCTCATTCCAATGGAACCTTGTTCAAGTTCAAATAGATTGGTAAGGTATAGCGTTTACTATCGAATGAAACTATGTGTTCCACCGCTAGTGTTTGCTTCTAACATTCCACTTGCATTATAACTGTATGGACGTAACCTCCAGGCAAAGAAAATGACCGGTCAAAACGGAATCAGTTTACTATGGATAGCTGATACTAGCAATTTATCATTACTCAAGTCAGCATAGTCTATATGAAGGTTTCTATTGAAAACACACTTCCCTTCTCGCCATTTATTTTTGATAGCGGTTAACCTTTCCTTTTCCTTACGTACTCTAGCTATGAACACAATTATTAATCGTCTAATTTAGCCATATACTTGAAACAGGACATATACTGTTCACATTATTCAGAATAGAATAAGAACTCAATAAATAACCAAACAATTTCTACAAAATGCCAGTATAATAAAGTAATTTGATCAGAATGAGGTAAAACAATATATGATATTCCAAATAAAGAATAAGACCATTCACTATTTGTATCATAAACTTCAACTATTCTTATAAAGTATGTTAATAAAAATAATAAACCAACTATAACATGTGTGAAATGTAAACCAGTTACACAATAAAATAATGTACCTAATATAGCATCATTTATACAATATTCTAAGTGTAGATATTCTGTTGTTTGAAGTGATGCAAAACATTCACCAATTAAAAATATAATACAAACAATGTTTGATATTTCAAAACTCATTCCTTTTTCTATTAGAAATTGTACACATGCAGTCATACAAGATGCACTTGCTAAAATAAATGTAATAGTTAAAATTAACATTCTAGATGATGTTAAAATTATACCTTCATTAGATAATGGATATGGAGATAAAGAAAAATGTAAAATACCCCAAAAATATGTAATAAATAATAATGCTTCAGAAGCAATTATAGCTAATATACCAGATGCTAAAGATGAAAATGTAGAATATAAATTTTCTCTTATAGAATAAACAAATATTAATAATAAAATAGGATTAAATGAAAATAAAATACCAACAGAAAAATATTTTAAAGATGTTGCATATAATGAAGTTAATGAAGAGTATGATACTAAATGTGCTTTTATATTACTATAAACTCTAAATATAAAGAATATTATTTATAAGAACGGTTTTATTTGTGTGCCGTAAACATATAACGGTAAAAAGGTTCGCCGGGGATAACAGGTTATAGTATATATGGAGCTCTAATCCTTATATACTATTGGCACCTCCATGTCGTCTCATCGCAGCCTTGCAATAAAAATTAAATAGCGTGTATTGTTGCCTTGAACACACCGCTCGTCACGCAAGAATTATTTTGCTTAGATTAAGAACTCCAGGCGTTAACCTGTAGAGTTGAGATGGAAACAGCCGGAAAGGAAATATTACGCCCAAACGATAAGATCATATATGAAATATACTAGCATGGGACTAAAAAATGTTATGCTGTTGGTTTAAGCCCTTTTTAACCATACAAGAGATCGCGTACTTTGGACCGAAAAAAGCTGTGAGGAAACTAAATTAAAGGAACTCGACTGGCCTACATAATAAGAACGAACGCTTTTAACGCCTGACATGGATGGATAATACTCGGCTTTTCCAAAGTATAACCGCTGTCGCTGGGACTGTATGGATCGAATCTTACTCATTCATATCCAAGCCTCAAATATTATTTATTTATTGTTTATCAAAGATATGCTCTTATTACAAATTGTAATCATAAAACTCTGGGTTTATACTACTTATGGTTTTCATTTTTATTTGGTAGCTATGGTTTCTTATTATCTGTTATAATACGTACAGAATTATATTCCTCATCATTAAGAATAATTGCTCAAGAAAATGTTAATTTTTATAATATGATATTTACTATTCATGGTATTATTATGATATTCTTTAATATTATGCCAGGATTATTTGGTGGTTTTGGTAATTACTTTTTACCAATACTATGTGGTTCTTCCGAATTAGCTTATCCTAGAATCAATAGTATATCTTTATTATTACAACCTATTGCATTTGGATTAGTTATATTATCCACAGCAGCAGAATTTGGAGGAGGTACTGGATGGACTCTATATCCACCTTTAAGTACATCTCTAATGTCCTTATCTCCTGTAGCCGTAGATGTTATTATAATAGGTCTATTAGTATCTGGTGTAGCAAGTATAATGTCCTCTTTAAATTTCCTTACTACAGTAGTACATTTACGTGCTAAAGGATTAACATTAGGTATATTAAGTGTATCTACATGGTCAATTGTTTTAACAGCTGTTATGCTATTATTAACATTACCTGTATTAACTGGTGGAGTTTTAATGTTATTATCTGATTTACATTTTAATACTTTATTTTATGATCCTACATTTTCAGGAGATCCTGTATTATATCAACATCTATTCTGGTTTTTTGGTCATCCCGAAGTATATATTTTAATATTACCAGCTTTTGGTGTTATTAGTCATGTTATTTCTACTAATTATTGTAGAAGTTTATTTGGTAATCAATCTATGATATTAGCAATGGCTTGTATTGCTGTATTAGGAAGTGTAGTATGGGCTCATCATATGTATACAACTGGTTTAGAAATAGATACTAGAGCTTATTTTACCTCTACAACTATTTTAATATCTATTCCAACTGGTACAAAAGTATTTAATTGGTTATGTACATATATGAGTAGTAATTTTGGAATAACTCATAATTCATCTTTATTAGCATTATTATTTGTATGTACATTTACTTTTGGTGGTACTACAGGAGTAATATTAGGTAATGCTGCTATAGACATAGCTTTACACGATACATACTATGTAATAGCTCATTTCCATTTTGTATTATCTATTGGAGCTATTATTGGATTATTTACAACAGTAAGTGCTTTTCAAGAAAATTATTTTGGTAAACATTTACGTGATAATACAATTATTATATTATGGATAATGTTATTCTTTGTAGGAGTAGTTTTTACATTCTTACCTATGCATTTCCTTGGATTTAATGTAATGCCTAGACGTATTCCTGATTATCCAGACGCTTTAAATGGTTGGAATATGATCTGTTCTTTAGGATCAACAATGACTTTATTTGGATTATTAATTTTTAAATAAGATTAAATTCATTTTTTGTTTATATTAATTATAATTCTATAAATTTAGCTAAAGCACATTTAATTAATTACCCATGTCCATTAAATATTAACTTTTTATGGAATTATGGATTCTTACTAGGAATAGTATTTTTTATTCAAATTTTAACTGGTGTATTATTAGCAACTTGCTATACTCCAGAAATTTCTTATGCATATTATAGTGTACAACATATATTAAGAGAATTATGGAGTGGATGGTGTTTTAGATATATGCATGCTACTGGTGCTACATTTGTTTTTATTTTAACATATTTACATATTTTAAGAGGATTAAATTATTCATACTCATATTTACCTTTATCATGGATAACTGGATTAATAATATTCTTAATTTCTATTGTTACAGCTTTTATGGGTTATGTATTACCTTGGGGTCAAATGAGTTTCTGGGGTGCAACCGTTATTACTAACTTATTATATTTTATACCTGGACTTGTTTCATGGATTTGTGGAGGATATATTATTAGTGATCCAACTTTAAAAAGATTTTTTGTATTACATTTTATATTTCCATTTATAGCTTTATGTATAGTATTTATACATATATTCTTTTTACACTTACAAGGTAGCTCTAATCCTTTAGGATATGATACAGCTTTAAAAATACCTTTCTATCCAAGTCTATTATGTCTAGATATTAAAGGATTTAACAATATATTAGTCCTATTTCTAGCACAAAGTTTATTTGGAATTTTACCATTAGCTCATCCTGATAATGCAATTGTAGTAGATAGATATGTTACACCTTTACATATTGTTCCTGAATGGTATTTCTTACCTTTCTATGCTATGTTAAAAACAATTCCTAATAAAACAGCTGGTTTATTAGTTATGATAGCATCATTACAATTATTATTCTTATTAGCAGAACAAAGAAATTTAACATCACTTATTCAATTTAAATTTGCTTTTGGTGCAAGAGAATACTCCGTACCTACAATTTGGTTTATATGTTCATTCTATGCTTTATTATGGATTGGATGTCAATTACCACAATCTATTTTCATTTTATATGGTCGTTTATTTATTATATTATTCTTCTTTAGTGGATTCTTTACACTTGTTCAATCAAGAAAAGTACATTATGATTACAGCTCACAAGCAAACATTTATTACAAGGCTGCGATGAGACGACATTTCTGAGTATTGAGCGGAACAAAACAGACCGTAAGGTTATAATTATGTATAAAGTTAATAAGTATAGTTACCATAGCTGTTGATGGATGCTTCGATCATATATTTTTGAAGTATCAATCGAGTTAACATGCTCAGCCGCCAAAAACGATATTATTACCGTACAAGCTGTTAGCAAGACATGGCTGGGAGTTGGCAAGTCAAAGAAGTTCTGGTTTATAATAGATACGTTATTAAAGTTAAGATGTATGGGATAATTGTAGTACACCTTGATTGGTTTAACTTTATTTGGTACATAGAAGTACTTATATGTTCGGTATTGCATGCCTGGTGTTTTTCATTAAGACGCTAACTTCCTGGATAAACTTCCCAATGATATATCTTCCAAATAGATTTCGCAGAAAACCGTCTATATTCATGTTTGTTTGACCTTTAACCACTAATTACGAATCTTCCAAGAATATTTCAAGAGTCCAAGGTTCGGTCN
>seq1__HtGene0006
CCGATCAAAAAGGAAAGAAGAAGCTTAATTGCCCACTATTACGTGTAAGACATATTAAGCGACGTGTTACCCATTTTAGACACTCCAAACTAATTTAGAATCTTCTCTTTATAATTTTTAATGGCGTGCTTTATTGCATCTTCTGCTAACAAACTGCAGTGGATCTTAACAGGAGGTAAATTAAGATGCGAGGCAATGTCACTATTTTTAATTTTTAAGGCTTCGTCACATGTTTTTCCTTTTATCAATTCCGTAGCGTAGGAGCTACTTGCTATAGCAGATCCACAACCAAATGCTTTAAAACGAGCATCTTTAATGACATCGCCTTCAAATTTTAACTGTAGTTTAATTACATCACCGCAAGAAGCTTTTCCCACTATTGAAGTTCCAACATTTTTTTCATTTTTATCAAAAGAGCCAACATTTCTAGGTTTGTTGAAATGATCTTTTACATTGTCACTGTAATTTCTAACACATCCACATGGTCTCTGAATCCAACATTTATTCAAACAGCAGCTTCGACAGCCTTCCTGAAACAATTTTCTGCAAAAAGCTTCGTTATTCTTTAAAACTAGCAAGCGAGAGAAAATCATTTTTGCAACGTTCAAAATTAGAAATAAATAAAAATTCTGTTTCAAATAAACTTTCGTGCTTGGCTCATTATAACATTACAACCTATATATGCN
>seq4__HtGene0013
AAGCAAAAAAATATATTATAATGGTCCCCGAGACACATACATAAATTCCGGTTTTGAATTACAAAATGAAGACACAGAAAAGTTAATATCTTTGGTTAAAGAAAGTTTAAAATTAAAGTTACTTTCTTGCAGTTATTTTTCTGAAGATATTGGAAAGCAATATTTAGAACTGGCAATTTTAGAGCATAAAAATATGTTATTAGATGATGCAAAAACGCATTATTTTAAAAGTTATGAAATATATCAAAAAATACAGGGGGAGTTGAGTTTTATGTGTGCTACTATTCAAACATATATTGGTGTCATTTATAAAGACTTAGGTGATTTTGACAAATCCGAGGAATTTTTGCAATTATCTTTAGCTAATAAAAAAATGATATTTAAAGAAAAAAATTATTTATTTGTAGACACATTGAACAATTTAGGTTTTTTATATCAGTATAAAAAAGAATACGCAAAATCAGTAGAATTTTTTGAAGAATGTATAAGAATTTTAATAGCCTCCGAAATAAAGTTAAATAAN
>seq5__HtGene0014
AATATTGCATCCGGGTGTTAACGATTTTTTATATTAATGCATTGCGTGCACATGCTTATGCTATATGTTCTCAGTTCGCCGAGAGTTTTAAGACGATTCGTCTGATGAATCACTTTCATCCTTATGGTTTAGCATGTACCTTTGCTCCCTAACATTTCGGTGTATTCTAAACCCGTATATTTGTGGGGTGTAGAAAGCTGTTTTTTTATCCGATGCAATATTGAAGGAAAGTGCAAAAAAAGAAGCAAAACTGGTACCAAAGAAGCTTCCGTCTAATTCGTTCATTAGAGAATTTTTGGGTGGGTGATATGTTTCGCAACATCTAGGGCAATATAAAAAGGGATTTACAAAATTAGGAATTTCTGAAATAGCTGTTGGTAGTAATTTGGCATTTTCACAATGTATACTTGGGCAATATCCATATATACCGCTTTTATATTTTTCCTTCATTAATGACAACCCTTTTGATGTTAAAATAAAACGACTATGTATTAATCCATATAACCAACCAGCATTCCTTTCGTCCATATCTTTATAAACAATTTTTTTCGATGTCATTTGATGCGGACGCATATTGAATATGTCGTCATCATCTTCGTCNNNNNNNNNNNNNNNNNNNNNNNNNNNNNNNNNNNNNNNNNNNNNNNNNNNNNNNNNNNNTCTCAACATTCTTTTGAAGTTCGGAACTTTGTTTTGTAAACCAATTAAATTAAATTCATCCCTTATAAATTCTTCGTCCACCTCTACCAAATATTTGTTTTCTTCTAAACGACAAAACCACTCGATCCAAGTCGTCTAAAAAATAAAAAAATAAAACACCATTTGAATTAATTAACTGAAAAAGTTAAAAAGGTACAAAAATGGN
>seq7__HtGene0014
AAAATAGAAATTTTTTTTATCTGTTGTTAAGCATACGTTTTCACTATATCCTCAGATATGTGTCTACATGACGATTTTATATCAAGAAATTGATTTTTTATTTGCATTTTTGCATTAATAACATCTTGTTCACATTCTTTACTGATTCTAATAAGTTGATCN
>seq9__HtGene0017
AGCTTCGCTTTCTTTTTTTGTTTTGTCTGAACACTTTCTTTGTGAACACAAGACAACAAATTGTACTGTCATATATATTTGCATCATTTATACAAGACGTTCGTTTTTAAAAATCGTAACGGAGACAAAGAAAATTCTGTTGTGACAACAGACTTCTCCACTGCGTTAACAATTGTATAATTGACGGAAGCGTGTGACAAAATGGCAGAAATCAAGAAAAGTGTACTGGAAGGAGTGCGTGAAAATTTGAGTTCGGGGAAACCACGAGGACCTTTTATGAGCACGAAAAATATTATTACATTAAGTCAGGAACAAGAAACGAAATTTACGGAGGAGGTACACGAATTAGGAATCCTCGTAAATAGCATCCATCATAATTCTAGTGCAGCTTTTTTATACGAAATGGCTTTAAAGTACGAGTCGAATTCTTTTATTAGTAATAGTGGCGCTTTATGTTGTACTTCTGGTGATAAAACGGGAAGATCACCTTCTGACAAAAGAATTGTAAAAGATGATGATTTGGAAGAAGATATTTGGTGGGGTAATGCCAATATTCCTATAGGTACGAAGTCATATGAAATAAACAAAGGAAGAGCAATTGATTACCTAAACATCCAACCGAATTTGTATGTTATAGATGGATATGCAGGATGGGACAAAAGCTGTCAAATGAAAATTCGAGTGATCACTTCGAGAGCGTACCATGCTTTATTTATGCAAAACATGTTAATCATGCCATCGACGCAAGAAGAAATTCAGAATTTTGTGCCTGATTTTATAATTTATAATGCAGGTTCGTTTCCGTCGAATAGTTTAACTGAAGGAATGTCTAGCAAAACCTCTGTGATTTTAAATTTCAAGACTATGCGAATGGTTATATTAGGAACGGAATATGCAGGGGAAATGAAAAAAGGAATTTTAACATTATTTATGTATAAAATGCCAAAAGAAGGGAAATTGCCGTTACACTCTTCCTGTAATGTCGGTCCAAAGAATGATGTAACTTTATTTTTTGGGTTATCAGGAACTGGTAAAACAACTCTTTCTGCTGACCCCAACAGATATTTAATTGGAGATGATGAACATGTTTGGACAGATGATGGAGTTTTTAATATTGAAGGAGGGTGCTATGCGAAATGTAAAGGATTGTCAAAAGCAGAAGAACCTGAAATATATGATGCAATAAAATTCGGATCCGTTTTAGAAAATGTAATTATGGATCCTCTGTCAAGAGAGGTAGATTACAATGACTGTTCTATAACTGAAAACACGAGATGTGCGTATCCTTTAGATTATATTAGAAATGCCAAAATACCTGCATATATAAATGAGCACCCTAAGAATATTATTTTATTAACTTGTGACGCTTTTGGAGTTATTCCTCCTGTGTCAAAGCTAAATATGTGGCAGATGATGTATCATTTTGTAAGTGGATATACAACAAAAATGGCCGGAACAGAAAACGATATTTTAGTTCCAACAGCAACATTTTCTTCTTGTTATGCAGCTCCGTTTTTAGCTATGCATCCTATGGTATATGCAACTATGTTAGCAAAAAAATACGAGAAACATAACCCTAATGTTTGGTTAGTTAATACAGGATGGATTTTTGGTCCATATGGTTCTCCAGAAGGAATTCGCATTCCTTTAAAATACACGCGCCTGTTAATTGATTATATTCATGAAGATAAATTAAATAACATTGAATATAAACAAACTCCTATTTTTAATTTTCAAATTCCTGCAAAATTAGATGAAATTCCAGACGAGGTGTTGGACCCACAGATTGGATGGAAAAATAAAGAAGAGTACCTAAAAAGTTTAAAGCATTTGGCAACTGAATTCGTGCAAAATTTCCAAACGTTCACAGATCGAGCTGATCCGGAGGTTTTATGCGGTGGACCGCAGCTATGATCAGCACGTTGCGAGATCGGN
>seq10__HtGene0018
ATATGCTAACTCGTGACTTGAGTTCAGACGTGTACTCTTCCGATCTGTGCTGTATTGCCAACTGCCTGGCTTTCAAAAAACCATACGTATGTATTAAATACTTTTTTTCTTTCCTTTCTTTTTTGTAACTTCAGTTAACAACCCATGAATTGGTTGAATGGTCATACCGTACCCCTTGTATTTTCGGTATTTTTTTCGCTAATCTCCCACAGTGATGTATAAATGACTGTTTACATTN
>seq11__HtGene0018
ACAAACAATAGTAGCATTCTATGCATCTGGTTTTAGCACTTTCATATCCATATTTTCGTACAGAAAAGGAAATAAATATTTCTTTGTTTTTCTGATCCAAAAATAAAACGACCCATAAAAAATAACCTGAAAGATATACTATTCCGGGAGGGAATTTCATCATCTTTGATTTTCTCGAAAGATAATATCGGGCTCGGTACAATAACTTCATCGGTTCCAATTTTTTCGACAGTTTTTTATGAATTTCACATGGAATATAAGTAAATGCATTTTGTTTGTCTTTTGCAGAAGAGCGTAAACATATCATTTCATTCAAATATATGATTTTTCCATAACACATTAAAAATTCTTCAAATTTTTTATAATAATTTATATATTCATATATAGTAGTATAACTGTATAAAAAATN
>seq12__HtGene0018
ACACTATAAACATTTGTTTCATTACCATATTGGTTGTTCGTGTTGTTGCATGTTTTCCTATCTCCCATGTCCACCGGCGGTACATTCGTTTTATTAGAATCTGCATTTAACCAACTCGTGACCGAATCATTAGAACCCATTTCCTCGAACACTTGCTGCTGATTTTCACGTAATTCATTCCCATACTTATTAATTAAACTAGTGTCATTATTATTAAACACTTCGTTAAATTCTCTCTCCGCTTCTAAAGAAAAAGAATATGCATAAGAATTCGGATTCATATTTGACAACCTCCATTCTATTGTCTTTTTTTTGGCTAGAAGATCTCCATATTTTGCTGAAGAAAAAAATTTCTTTATTCGGTGTCCATCTTTATATACAAAAGTGCACCAACCATTTCTGTATGGGTCATAACAAACTCCTCTGTACTTTTTTCCAATTAACTTATCTGTTAAATCCATAAGATTTTGAAAATGTATATCGTTTCTCGCCGGCGAAGAAGTCTTGTTATCGGGTACCGCTGATACAATTTTTTTTTGTTTGGAACCTTTGTTTAAACCTTGATATGTCATAGCTGATTTCATCGGATTGTACACCACGGGGTATATTTCGTTGTTGGCATGTGCATAATTTTCGCTTGACATAGTCTGAGTTGCGTCTTTTTTTTCTTTTGTCCCTTGATCTCCTTTTCTATTCGCGTATCTCTGAN
>seq13__HtGene0022
AAATAATAAATAAAGTGAGAAATGTATTTCCACATATATAAATATATAATGCATATGTAATTGATTTGTTCTTTTTTTGCCAGAATTTGTTATATTTTAATGTAAAGCAAAATCCCTTCTTCAAAACAATGCACATTAAAATAAAGAAGCTGCTGCTATAGACATAATAATGTCGTATCTAATTTGGTTTCGTAGCCACAAACGATATGACAGTTGTAAGATAAGCGAATTAGAGTCTCTTACGGAGACATTTGGGCAAGAGAGAGGAGATCTGTGGAAATGCGAAGAGGAAAATAATACTAATCAAATAAACGATAAGAAAAGATCTAGAACAAATGAGTTGAACAAACGAAGCGAACGCTACCGAGGAGATATTTTTGTAAAAGGACATTTTGAAAACGAGGAAATGTGTAAAAATATAATTTCTAGAAGTATATTAACAAAAGGCATTATTGAAATATGGGGAGAAGGCGACTCTTATGACGAGGTATTAAAACAGTTATTAAATAAAACAGCTCTGTTTGAAAAATACATAAAAAGTAAAAAATGGTGTTTTGTTTTTGCTTCTTTTCGAAAAGTAATATGTCAGGAAGCGAGAGTGAAAAAAATGAATCATTTTCAAACTGTTTTTGAAAAATACAATACAGTAGATATACTAAATCCGGATGTACAAATAGCTTTTTATGAAGAATATGACAAAAACGATACTGATGTTTTAAAAAAGGTGTACTTTGGTAGATGTATCGCCTTAAGAAACGACTTTTCTCTTTCTATAAATACAATTCGTAATGCTACAGGGAATGCTACAGAGAATGCTAAAGATAAGGAGAAAGAACCAGAAATTACTAGATATACACGGCGAGTGTGGTGGAATAACTATACGCTGACGAAGAGGCCGGTGTTGGCACCCACCACTACAGACAACGAATTAGCTTTTATAATGTGCAATATTGGAAAGGTAAAAAAAGGGAGTATTGTATTGGACCCATTTGTTGGTTCTGGTGGTTTACTAATATCCTGTACTGTGTTTAATGCCATATGTATAGGAAATGATATAGATTTAAGATTATTAAGAGGGCATAGATTGTCTTATTTAAATAAGCATATGACACATACAAGCAACAGCAAACACATTTTCCAAAACTTTTTGCATTACAATTTAAACAAACCCGATATAATACGATCTGATAATTCCAACCCGGTGTGGCATTTTTTACAGAGACCATGGGTAGATGCTATCATAACGGATCCACCTTACGGGAATCGGGCGGCAGTTCGTACTAGCGTGAAAAAAAAAGAAGTGAGTAAACAACATAATTCAAAAAATACAAACAATCTTAATTCCTTAAAAATGGTGTATTCTTGTGGTTCTGTAAATAAAAAAACAGATGGTTATGATTGCGATGCAGCAATCAGGGATTTACTTACAATTGCGTCCAACGTTTTGGTAGATAATGGCATGTTGGTTTTTTTATGTCCTGTTCTTTTGGN
>seq14__HtGene0028
ATACGTGTTCTCTTCCGATCTAAATTAAAATCCTCGTTTTATTTTTTTTTTTACAATTTTCGAAATTCTGCGTTTAGTGAGAAATATTTTTGATGCGTCTTTTCCTCCTCTTCCCTATTTATTTTATTTTTCTGAGCACCAAATGAAAGGGACGGATTGTGCAATTCGATTCCTTGTAATGGAGTGAAAATCAAAGAAGAAGAAATTCCACCAGTAGCTCCACTAGATTGTATCGACGTATTTTTTTTGGGATGAATTGTCAATTTTTGTTTTGTTTGGTACTTTAATTTTGTTATATTTGTGTTTAATAGATTTGAAACTTCATCAGTAGCTACTGTATAATAATCATCTGTTGTATTCGGCCCAAATGGTAATCTACTCATTTGTTTTCTTAATTCAGTTATTTGTGTTCTTTCTTTTAATTTTTTATACCTCTTTCCTCCTCTCTTTCTTTTTAATTTTTCATCTGGTATGGGCAGTACTTTTTTCTGTTTCAAAGGAAGCGGTTCCTGCAATTTGATTAAATGCTGAATTACATTTTCTCTTAGCATCATTCCATACTGTCCTTCTTTGTATTTTTTAAAATAATCCACGCGAGCTGCTAAGCTGCATTTCCCAGCCAACAGTTTCACCGCTTTACTTTTGTAAACATTATN
>seq15__HtGene0029
ATACAATGGAAGCATTAGAAATAAAAATTTTGCATAGAAATCCGGATGACTACAAAAGTAGCAAAGGAGTTATTCGAAAACCATTTTCGAATTTTGACAATAGGATGCATGTATTTAAAAGAGAACTGGAATATAAAAGAGCATTAAATGCAACGAAACTAGATAAAATATTTGCAAAACCGTTGGTAAAATGCTTAGACGGTCACGATGACGCTATTAGAAGTATATGTCTTTCATCAAAAAACCTTACAGACGTTTATACAGGAAGCTGCAATGGAACTATAAATATGTGGAATGTTTTTCAAAGTAAGCTAGTGAAAAAAATAAGAGCACATGAAGGTTTCATACGGTCTCTTTGTATTAGTAATGACGATAAATATTTATTTAGTTGCGGAGATGACAATACTATAAAGCAGTGGTNNNNNNNNNNNNNNNNNNNNNNNNNNNNNNNNNNNNNNNNNNNNNNNNNNNNNNNNNNNNNNNNNNNNNNNNNNNNNNNNNNNNNNNNNNNNNNNNNNNNNN
>seq16__HtGene0029
GATGTAAAATTAAAAGTAAAAAAAAATCAAATTTATAATAAAAACAGTAGAAATAATATTAGCTTTAACGACAGTTACGGTTTTAATAATAATAATTGCAATAATGCAGAGGCAGATGAANNNNNNNNNNNNNNNNNNNNNNNNNNNNNNNNNNNNNNNNNNNNNNNNNNNNNNNNNNNNCCGAGACGAATTTTTTTGTGTAAAAGTGTTCAAAACAGTATGGACACGCATTATTTGGAGCCATTGTTAATATCAGGAGGAGAAACACTAGATTTATGGAATTATTACAGAAATGATGCTNNNNNNNNNNNNNNNNNNNNNNNNNNNNNNNNNNNNNNNNNNNNNNNNNNNNNNNNNNNNACAGATTTAGTGGGATTAACACTGTCTGACAATTCAATTGGTTTAGTGGATGTTAGAAGTAAAATGCCTATAAATAAAATTTTTTTAAAATACAGAAGTAATTCATTAAGTTGGAATAACATGAATCCCAAGTTTTTCACAATTGCAAATGAAGACACGAATCTATACACTTTCGATATGAGATATTTAAATCAAGTATATTTAATGCATAAAGATTTTGTTAATGCCGTTTTAGACGTTGATTATTCTCCAACTGGAAATAAATTCGTCGCTTGCTCATACGATAAAACTATACGCTTATTTGAATTTGATGGAACAAGAAGTTATGATGTGTATCATACGAAGAGAATGCAGAGAGTTTTATGCTGTAAATTTAGTATGGATGATAAATACATATATTCAGGAAGTAGTGATATGTGCTTAAGAATATGGAGATCTTGTGCTTCCAAGTCAGAAGGAGTAAAATCAATAAGAGAAGAAAGAGCAATAAACTACCGAAATAAGTTAAAAGATAAATATGCGTCTTTACCAGAAATTAAAAGAATAAGAGAACACCACCATGTTCCAGGCTTAGTTAAAAGCTTGACTGATAAAAAGAGAATTATGGAAGAAGCTCGAAAAAGAAGAGAACTCAATATTATTAAAAATTCAAAAAATCCCAATGCAAAACCAATGCAAGAAAAAAAGAAAATTTTTGTCACGGAGACAAATGAATAAACTTACTACTATACTTAATTTCACAATGTTAAGCTATAATGAATTATTTATTATATACAGAAATATAGCTGATTCTTTTTGTTTTCTTTTTTATTTGTTCACGCTGATTTTCTTGTTGTGCTAATGAACCGAGGGGTTAAATCAATCGTTTTCATGAATTCAAAAACTTTTCGTATTCTTGTAGAGGTGGGAAATTACTTGTTAATTTGN
>seq18__HtGene0032
AAAGAAACAGTTTCGAATATTAGCAAAACGATATCATCCTGATATAAATCCTTCACCTGACGCAAAACAGAAAATGGCGAATATAACGGCAGCATATGAATTATTATCGGATCCCAAAAAAAAAGAATTTTATGACAAAACGGGCATGACCACTGATGATCCCAATGCTAACTATGATAGTAATGCAACCAATTTCGGAAGTGCCTTTTCTGGTTTTGGGGATGCTTCTTTTATGTTTACGGACN
>seq19__HtGene0032
ATGTTTACGAACATGTCATCATCTGCAAGTAGTAATAAAAACAATGCAAGTAGAGGAGAGGACATACAAACGGAAATAACTTTAAAATTTATGGAAGCCATAAAAGGATGTGAAAAAAATATTAGATTGAATGTGAAAGTATCTTGTAATAATTGTAATGGATCTGGGAAAAAACCTGGAACTAATATGACAATTTGTAAAGTATGTAATGGATCAGGAATACAAAGAATTGAAAGAGGTCCTATTATAATAGGGGTACCATGTAGAAATTGTTCTGGTAATGGACAAATTATAAATAATCCTTGTAAGCATTGTTCTGGTACAGGAGTTAAATTCCAAACAAAAAATATTACGTTGGATATACCATCTGGAATTAAAAAAGGAATGCAGATGAGGATACCAAATCAAGGTCATTGTGGATATAGAGGAGGGAAATCTGGTCATTTATTTGTAACAATAAATATTGAGCCTCACCCTATTTTTAAATGGGTTGACGACAACATATACGTAGATGTACCTTTAACAATTAAACAATGCTTGTTAGGAGGTTTAGTGTCTGTACCTACACTTAATGGAGCTATGGN
>seq20__HtGene0034
TATGTATGTCACAAATAAAATGAATCATGCGACATTTTCTTCGTTCTTCGAAAAACTCTTAATCGACTTGATCAAATACTTACAACTATCAGACAACACTCTATCTAGAGGAACTGCTTCTAATATTGTATAATTGGTTTTAAATTCGTCTACCTGTGATGTTATATGAACCTTAACACGAAAAAAAAATTCATTTAATTTTGATTTTTCCAACAAATCAAAATTTTCTAAGTTTTGTTCCGAAATATATTTCTCACGTATTTGCATATATTCGTCTGCTGATATCCCGTTCATAATAGTTTTGGCCGAATTTGCAAAAGCACTTGCTTTAATAAAATGTGTTGAATCACTTATTTTTATATTAAGTGAATAATTATACACTGGGGAATCTTCTTTTTGGCACTTAGTGCAAAACATTGATACCTTCTCTTGCTCACTCTCGCTTACATTAGACCCTTCTCCATCTCCGGCATAAGCTCCCATTCCTCCTCCTCCACTTCCTTCTGTAGTTTGCGACGTCATTTTTTTATTACACTTCGGACATGCCGGATATACAGGTGAAGTATTATAAAACTGCTCTACAATTCCAAAAATTGTAAATATAAAAACCTTATCAGAACATTCTCCTGCATAAACTGATGTGACATATTCTTGCAN
>seq21__HtGene0034
ATTCTAATTTTTTTCCTTGCCATTCCTTTACTTTAGCTCCTTTAAAGCATAAAACACATTTATTTTCCAAATCCTTATCTTCCAATTTCGCTGCGTGTTCTCCCCATAAACTAATGCTGATTATTTCATTCGACTCATCTAATAAAACCACATCTCTTTTATTTCTATATTCTTCGGCTCTTTTTATAAACACTCTTGTCAATTCCTGAAACCCGTAGGCAATTCCAATTACATCTACGAATGTATCATTGTTCATGTTTTTAATCTGATCTATACTAGTAAAATTGTACATGCATTTCGGAATCATATTCGTTTCTTCAGACAATTCAATAAAAGAATTCTCATCCAAAGATAATTCACAATCGTGATTTAACATATTATATTTCTTATTTTTCGGTTTTACGCTTCCTTTACTAATTACATATATCTTTCCCTCTTCTATATAATTATACCATTTATCTACTGCCTTGCCAAAAAAATTTGCTCGAATTTCTCCAGACCCATCACACAACTCTATGACAAACAGCTGACCTTCTTTATTTTGCGTTGTAAACTTTCGGATAGCATCTTTCTTTTGAACTCTTGCCTTTATAATCCACCTTGAACAATACTGCGACAACTTCTTAATCGGCATCATCATTCCATCCGTCGTTTTCAATACGGTGCTTTTCTGGTATGGCACTATTTTTCTGTTGTTTCTGTTAACGGTGTTATCTTTCATCACTTTTTCCGCTTTATTCGACCCACTAACCACATTCTCATCTATACCCCCTTCCGCCAAACTTACCATTTTCCCTTTCGTCAGTTTCTCTTCTTCCTTAAATTCAGGTGGTGTCTTGTTTCGGTTTTGTGTAAAATCTTCTTGATTAGATGTAAAGGAGGAN
>seq22__HtGene0034
TCTCGAAGTAACGCTACCATTCTATTAACATTCTGTAAATTGAAATTTTTAATGTATAACTGTAGGTCAAAATCCATTATTTCAGATATGATATTCAGTTCTTCTGTGCCAATAAAGGGGACGTCCTGTCGAAATTCTTTTCTGAATCCATTAACTCTGATATATTTGTTCACGCAATTAAAATCATTGTTATAGGTTTTACGATGGATTATTAAAAAACCAAAAAACTTAGTTGGCAACGTCCCATCAAGTACTTTTAAATAAAACGATCGATTTGGAGATTCACTTTTCTTTTGGCTAATACAAATTAAGTCAATTCCACCATCAGCGAAGTAGAGTTCATCTGATGACCATTCCATTAAAAAGTTGTATAAAAAATTAGGGGTTGCCTTCGCAATGATTTCTTCTCCTCTGCTCATTTTCGCTACAAAATTAGGAGAACTGTAAAAGTAAAGAAACCGTTTTTGCACGTCGCTTTTCCTTTTTTCATAAGCAGAGGTAGGTAAGN
>seq25__HtGene0039
AAAATACAGAGCGACATAGTGGCATAACGGTTATAAAAATAAATTGTTGGAAATATTATGGAAATGTTAGTTGCCATGACCATAGTTGCAACAAACAAAACATCGTATAAAAGAAGAAAAAAAAAATAGATTAATTGCAAATAAAGACCAGATTAATAAAAATTGGGTAGGGAATATAAGTGGGGAAGAGAAATTCGACTAGACCCACTTAAATACTAGGAAAAACAAAATGAACATCGTTGTTACTACTCCCTATGACGAAGAATTGGACGAAATAGAAGAAGTGAAAGATCGCATATTAGCCATAGGTGCAGTACATCAAAACAAAAATAGAGGTTCAGACATTCACAGCATCTGTCCTAATATAAATAAGGTGGTTTTACCAGGAGATGATATATTAGATGTTTATGAAACGAGAAAAGATTTTTTAAAAGGACTGGGAATATATGAAAGGAATAATAAATATGTTTCTTGTGTTTTAGGGAAAATTAACTGTATTAATAAATTAGTGTATGTGGAATCATTAAATGGAAAATATGTAGGTTCTTTAGGAGATTTACTCGTAGGAAGAATAAAAGAAATTGCCAATGATAAATGGATTGTTGAAATTGGATCTTATTTTCGTGCCAGTTTATCGATAAGTCAAGCAAACGTAGGAGCTTTGAGTCAAAGAATAAGAGTATATAATGATGTTATCAACATGTCAAACATTTTAGAAACCAATGATATAATCGCATGTGAAGTTCAAAGAGTATCGACAGATGGATCTATTATGTTGCATACACGTTCTTCTATGTATGGGAAATTAGAAAATGGTATATTAGTAATTATCCCTCAAACGTTAGTTCAATGTCAAAAAAAACATATTTTTGTTTTTCCTTGTAAAGTACAAATTATATTAGGAATGAATGGATGGGTATGGGTCTCTTCTCCAATGAAACACAGAAAGGAAACAAACCCCAATAGTGTAGATGAAGAGATTGAAGATAGTAAATTTGAAGATGTAACTTTAGAGCAAAAAAAAAACATAACTATTATTGCCAATATTATTAAATTATTGGGAAAATATTATATTAATATNNNNNNNNNNNNNNNNNNNNNNNNNNNNNNNNNNNNNNNNNNNNNNNNNNNNNNNNNNNNNNNNNNNNNNNNNNNNNNNNNNNNNNNNNNNNNNNNNNN
>seq26__HtGene0051
GAAAACAAGTTTTTTTTTAAATAAAACGCATATGTCATTAATTAAAAATCGAGTAGAGATATTGTCAGTGCAGTCCAAAATTACGTCATATTGTTTGATTATGTCAAATCCGTTTTCTTTGTTTAAATAGACGGGATAACAAACAATGCGAGAACCGTTTCCACTCACGAAACTACTACTATGAGGAATGCTTTTCTGACTCAAACGGCTACTCACTTTTTTTTTTGAAAAATTCCATTCTATTTCCATTTCTTCTATGGTACACTTGGCAGATATGCATTTATTTACGCCAACACTTTTTTCTTTATGTATAATCTGTCTATGCAAATTGGAAGGCTCTACTATATCTCCATCTACTAACCCAATTTCCGCAAAACCAAATTTACTTAAATATAAAAGAGCAGGGGAACCTAATCCCCCCATTCCGATAATTAAAACCTTCGTTTGGAATAGTTGGAAAAATGCGTCTACAGAAATTTCCGAAATGTTAAAATGTTTTCCATGTTTTTCAATGAGAATATTGTCAACATTTTGATAAAAAAATTTTTCTTTTTCTGTTTTCTGTTTGTTGCTACTTTTTCGAAGAACAACGTTTTTCAGTAAAAGAAGCACTTTCTCTTTTTCTATTAGCTTCGTCACTTTTAAATGACTTATAATTTTTGCTGTACAGCAGCCGAAAAGGAAAATACAGCAGCATTTTAAAAACTCTATTTTCGTGAACATGCTTATTTAAGAAACTTTACAATAAGCGGN
>seq27__HtGene0052
AGTAAAAAACAAAAAAACTACACCGAAAAGTGAAAATACCAAAGAATTCAGTACATAGAATAGATGCATATTATTTTGTGTCAGATACACGTAATTAATTGTGTTTTTCGATTGCTTTTGACATATGCAATTTTTCATTTTTTTTTTCATTTCCTTCTCCTTAAAGAAACGACAGAAAACTATTCTGCATGATGTGCATAAGGAGAATAATGCCCTATTTAAAATTGAGCATAGTTTTTACTTACCAGATGAATACAAAGATAATACTTTAATTACGGCTCATTTACACACTCGATCAAATTGTACTCTATTCGATTTTACATATAGACCCATTTTAAAAATTTCTGGAGAAGATAAAGTAGAATTTTTAGAAAAATACGTGGGAAGTGATATTAAAAGTTTGTGGGAAAATGAATGTCGTATAAGTTTTTTATTAAATGAGAATGGAGGAATTATAGATGAGTTATTGATTATATCAAGAGATAATCATTTATTAATTTTTTTCAGTGTCCAGTGTAAAAATAAAGTGTATAATTATTTAAAAAAAAAATCAGAAGAGAATTCTATGTTGAAGGTTTCCATTGAGGAGTGTACTACTCACAGATGTATAAGTTTGCAAGGCTCTAAAGCGN
>seq28__HtGene0052
ATCAAAAAATAAAAATTTAGAAGAAGTAAGTTTTATGTCCAGTAATATAATTCAGCTAAATGGATTATCCGATGTGCTGTTAACACGATGCACCTGCACTGGAGAAGACGGGTTTGATCTTTTAATACCTACAGATCACATAGCTGATGTATATAAATTAATTTTGAAGAACGACTTAGTGAAGCCAGGTGGCTTATCTGTCTTAAATACTTTAAGACTGGAAAGCGGATTTTGTATATATGGAAAAGATATAAACGAGGATGTGACGCCAGTAGAATCCAATTTTCAGTGGACGCTGGGGAAAAGAAGATTGAAAGAATTGAATTTTAATGGAGCACATATAATTCATCAACAATTACTGAATGGAGTAAAAATAAAAAGAATCGGCTTAATGATAAACGAATCCAGTATAGTGCCCAAAGAAAATTCTAATATATATGTTGAAACTAATGACGAGCAAGGCAACAAACAGTTAAAAGAGATCGGACATATTACCAGTAGTTCTTTTTCCCCTGTGTTGCAAAAACCGATAGCAATGGGTTATGTGAATGTCGAACACGGTGGAGTTAACAAGAAACTCCTTGTAAAGGTACAGGATGGATGGGCCGTAGCAAAAATAACAAAACTACCTTTTGTACATCTCTCAATCTATAAGCCTTAAAATAAAGGTGAAATAATATTTGTAAGTATGCAATAGTTCGATGAAGAAAACATGAGATCGGAAN
>seq29__HtGene0063
NNNNNNNNNNNNNNNNNNNNNNNNNNNNNNNNNNNNNNNNNNNNNNNNNNNNNNNNNNNNNNNNNNNNNNNNNNNNNNNNNNNNNNNNNNNNNNNNNNNNNNNNNNNNNNNNNNNNNNNNCAGGGTGAATGGCATGATGAGAAGGAAACAAATATCTATATATATATGAAAACACATAAAAATTAAGCATGCCAGCGAATTAAAATAACTATGTTTTAAAACATTCTTCTAAAATATAACCAACAGTATTAGGGTATGATAAATGTGATGCAAAGTAAAGATGAATACATTTTAAATTTAGAAAGTTGGAGATTCCACCAACTCCGTTTATCCTTAACGTATTAATTTTTCTCAAAATTTTTGAAATCATCCCAGTATCTATATTATAAATTTTGCAGAATTCGCTTGGCATTAATTTTACTGATATCGAATTATTATACGATTCCCAAATATGTGCATGCTGCGGTTCATATAATGTTGAACGATTCTTCTGCATTTTACCATTTTCACAATGTTCTTTTCCTTCTTCTGACACTTTCTCATTTCTTTCN
>seq30__HtGene0063
AGTTTTTTTGTTCTCTCGGAATCATATGATGTTACTTCTTCTTTTGATAAACACGCGTTCAAACAATTTTCCTGATTTTCTGTCTTTTGATGTGTATATGTCTTTTCCAATTCTTTGAGACTAGCTTTCCTACACTGCTCTATTTTTTTAATTAGATATTTGTAAAAGTTCTCTTCAATTTTATTTTCAAAAATCATCAGAAATATAAAATAATCTATGGTGAGCTCGTCAAAAGCATATTGCTCGTCTAAATCGATTTCTTCTTGTTTTTCCTCTGCTGCTTCATTGTTTGTATTTAACGAAAAATTTTCGAACAAGTTGGATAAAGGGGTTTTTTGAGAATATAAGAAACGGTTGATAAAATACATGACATTTATTCTTTTCTCTTCATTTAAGATTTCTAGTATTTGTTCTTCGCTTCTTTGCTTTCTCCTCAAAGAGATTGTTCTTCTACAGTTTTTTTTTCTGTGTTCTTTTTTTTTAACAAATTTTTTTTCACATAGTTCCTTTTCATAATTTTCCTGTTGCATGTAAAGATCTTCTAAAAATATATTTTTTAATTTAGACATGGCACTTTCATTGTTCATACATAGTTTTAAAACATAGTACAATCTTTTTCTTTTGTAATCATCCTTTTCCAAGTGAAAAGCTTTGCATACGTTTTCAAAAACACGAACTCCATCAAAATTGATATAAAATGGGGAAATGCTAATTGTCGCGATTTCATTTTTTAACATTATTTTTATCTTTCTTAATCCAGAAGGATCTCTATTTAAACAATTATGGATGTCGTGAAAATGATTTAAACAAAGAGCCGTATCGTCATAAAATCTATGTGTAACATTGTTTTCATTGTTGATAACACTATAGCTGTATATAGACAGCTCATTAGATGATCTTTTACGTTTGTAAACGAATCGCTGACTTCCTGTACGCTCGGTTTTTCTTCCCTGAACACTGTTCTCATTATATGTATCN
>seq31__HtGene0064
GAATTTGATTACGTAGCAATCTTATACATCCATGAATAGTAAACTTACAACACCGTAATCATATTGGAAGCAAACAAAATCACAAATTCACGAAGGCGCGTCCATTTAAAAAAAATTTTCTTTTTTTTTTTTTTTAAAGAAACCCCAAGCATAGAAAATGGAGAAAAGTTTCATTATGGTCAAACCGGAGGGTGTGCAGAGAGGACTTGTTGGTACAATAACAAAACGCTTTGAAAGAAAAGGGTATAAATTATTGGCCATAAAAATTATGAATCCATCGGAAGATATTTTAAAAGAACATTACAAAGATTTGTCTGACAAGCCTTTTTTCAGTTCGCTGATTAAACATATGAGCAAGGGTCCTGTTGTACCGATGGTATGGGAAGGACCTGATATTGTAACTCAGGGAAGAAAACTCATTGGAGAGACGAATCCTTTGAATAGTTCGGTTGGAACTATAAGAGGTGATTTCTGTTTGGATACGGGCAGAAATGTAATACACGGAAGCGATAGCATTGCGTCAGCGAATAAAGAAATAAACATTTGGTTTAAACCTGAAGAACTGGCACAGTGGAATTTTCATTCAAAAGAATGGATTACAGAGTGAACGTTTAATCAGTTGCCTTTTTTATTATAGATTAAACTTTAAATAGTGCATATNNNNNNNNNNNNNNNNNNNNNNNNNNNNNNNNNNNNNNNNNNNNNNNNNNNNNNNNNNNNNNNNNNNNNNNNNNN
>seq32__HtGene0065
TATAAAATTAAAAATATAACTCCTTGGTGCCATTGCTTCATCCATAATGTTAAAAGTGCATTGTCCTTGAAATGTTCTGAGTTGAATGTGTATTTGTTTTTTTTTTTTTTTACAACTTTACCCTGATTAAGAATGCAAAGAGTGCTCTAACTGAGACATTTAACAACCATGTTAACATTAAACTTTTTTAGATGAGTATACTTTTGACCGACTCCTACAAAAACAATTGGTTTCCCTGTCAAATAGACCATCGACAAAGCAGCTCCGACTTTATCATCAACTGTGTCAAATTTTGTTAAAATGATCCCATCAATGGATCTTTTATTAGCAGCACTGCACGTTGCTTCGCTTAGAGTTTGATTAAATTTTTTCAACTGATCAATCGCGTCATTTCCTACTAAAGCTTCTCCAACAAATAAAATTAAATCTGGATTATTTGTGACTACTAATTTTCCAAGTGATTTCATCAAAGGTTCATTATCTTGCATTCTCCCTGCAGTGTCAATTAAGACAACATCGTAGTTTTCCTTTTTAGCATATAGTAATGCATCTTTAGCTATAGATGAAGCATCTTTTCCGTAGCCCTTTTCAAATAAATGTACATTTAAACAGTTCGCATGTGTTCTTAATTGTTCTACTGCTCCTGCTCTAAAAGTGTCACAAGCAGCAATCATGATTTTCAGATTTCCTTTGTTTTTTAAGTAGTAGCAAACTTTTGCTAAATTAGTGGACTTTCCAACTCCATTTACTCCTAAAAAAACGATTGAATATAATTTGCCCGAAGATTTTGCCTCTAATGCTGCCCTTAACACATCTACTGAGTCTTTTGGAATTAAAACTGTTTGTAAGGTGTCTACCATAACTGAAGAAACAACGTTTTTCACATTTCTTGAAAAAATTGTTTTTTTTTGTCCTATTAAATTTTCCTTCATTCTTTCTATTAGTGTATCACATATATCTGAAGCAACATTTTTTGAAAGAAATCTGTTTTTTATCTCTTCCAAAATAGATCGGAAGAN
>seq33__HtGene0069
NNNNNNNNNNNNNNNNNNNNNNNNNNNNNNNNNNNNNNNNNNNNNNNNNNNNNNNNNNNNGTAAGGAGCAGAAAATCTGTGCATATTGCAAAAATAATCTACATATTAAAAATTACAAAAAAATTAAAGAAAATTCAAGAGAAATATATCATATAAACACTTCATCACCATATACTGTATATATTTAAAGACAAATAAAAATGAATGACCTGTTTTTCCTCTTCTCTTGTAAAATCATTAACAATATCAAATTCTTCTCTAATCTCTTCAGTAGTTTTATCTTTCATCATTGATGCAATTTTCCCACAAGTCAAATCTAGCAAAGGTTTTACGTCCAAATAATTCGCCGCCTAAAATAAAAAGAAAACACAAGAAATCATATGCCGAAAAGACATACAAAAATAGAAAGACATGAAAAGTTATAACACTGCAACTTATCTGTATTCGTTTCTACTTTACAATAAAATGTAAAGGCTTACANNNNNNNNNNNNNNNNNNNNNNNNNNNNNNNNNNNNNNNNNNNNNNNNNNNNNNNNNNNNAGAACTCATTTCTCACCTCAATGAGTTCGTATCGTGAGGAATTATAACACTGCAACTTATCTGTATTCGTTTCTACTTTACAATAAAATGTAAAGGCTTACATTAGAGTTCTTTGTTTAGNNNNNNNNNNNNNNNNNNNNNNNNNNNNNNNNNNNNNNNNNNNNNNNNNNNNNNNNNNNNCAATGAGTTCGTATAATGTCTCCTTGTCCGTATTAACAAAATCAAAGTCCCATGAAGAAACAACCTTTATTGGGGGAGATAAACGAAACGGTATAACGAAATAAGTAATATGATGATATTTTTTAAAATTCGTGCAATGAATTTCTTACTTCCTGTAAATTAGAAGAACTCAAAGGTTTAGGTATTTCTTCTGCAGGGTTTAGAGCGTGATATTCCATATATTCAATTACTTTTTTTAAAATTTGTGTTTTTATGTTTGGTAAAGGTATAGTGTCTTCTTCGTCAGTCATTACTAAAATAACAAAAGGAAAATGTCACAAAACGGAAATTAGAGTGGAAGTGGAAGTGCAAGCAAGTGTTGCACTGGCAACAAAAGGTTCTCGAGTTGGAATGAATTTCTTTCTCGGCTTCATATTCTTAACATAATTTTTTCAAGTTGGAATGAATTTCTTTCTCGGCTTCATATTCTTAATATAATTTATTAAACTTATTTTTGTGCATTTGCTTGTCAATCTGTGTTTTATTCTTTTAAAAGCGTACCTTCTAATATGTTGAGAATCACTGTTGACATGGACGCCGTGCATTTATTGACGACGAACTCATCGCCTTCAAAGCTTACTAATTTAATTTTTTCATTTTTCATTTTTATAGAGAACAATTAATATGGCATGTGTGGTATCAACAAAAGGTGTAGCTACGTATTCGTATTATCTTTATTTTATGAAAATCACCTTTTGTTCTAGTTTTTCCTTAATGCTCTATTTTTCGCTTTGTTATTTCTGCTCTATTTGAAAGATTGAGCAGATCCATAAATATATCCATATATTTTACTTAATATATAAAACACTATTTTCGCAAGTGTACGTTATTTN
>seq34__HtGene0070
NNNNNNNNNNNNNNNNNNNNNNNNNNNNNNNNNNNNNNNNNNNNNNNNNNNNNNNNNNNNNNNNNNNNNNNNNNNNNNNNNNNNNNNNNNNNNNNNNNNNNNNNNNNNNNNNNNNNNNNNAAAATTACAACCCTTTTGAAAATAAAGATTTAACGGATGATCCTAAAAAGACTTTATTCATTGGAAGATTGTCTTATGATGTAACTGAGAAAACATTAAGAAAGGAATTTGAAATATATGGGAAATTAAAAGCTGTAAAAATTATTTATGATCATAATAAGAAGCCGAGGGGGTATGCATTTATTGAATATGAACATACCAAAGGTTTAAACGAAGCATTTAATTTAATGGATGGAAAAAAAATTGACAATAGAAGAATTTTAGTAGACATTGAAAGATCGAGAATTGTAAAAAATTGGTATCCTAGAAGATTAGGGGGAGGAAAAGGTCCACCAAGAGGATCTGAAGAAAAAAAAAAAATTGTGTATAATGTTAATTGGGATGCGTTAATTCAAAAGGACAGATATAGAAATGATAAAAGAAAACGATCATCTACGGAAAAATATAAGAATGTTTCACTGTACAATGAAAGGAATGATGNNNNNNNNNNNNNNNNNNNNNNNNNNNNNNNNNNNNNNNNNNNNNNNNNNNNNNNNNNNNGAAGACGTAAACATGAAAGTAAAACTGAGCACAAAGACAAAGAGAGAAGAAATGATTCTCGAAGTAGTCATAACAGTTCAATATATATGCAGATATAGATAGAAATATAGCTGTAGATATNNNNNNNNNNNNNNNNNNNNNNNNNNNNNNNNNNNNNNNNNNNNNNNNNNNNNNNNNNNNNNNNNNNNNNNNNNNNNNNNNNNNNNNNNNNNNNNNNNNNNNNNNNNNNNNNNNNNNNNNNNNNNNNNNNNNNNNNNNNNNNNNNNNNNNNNNNNNNNNNNNNNNNNNNNNNNNNNNNNNNNNNNNNNNNNNNNNNNNNNNNNNNNNNNNNNNNNNNNNNNNNNNNNNNNNN
>seq36__HtGene0073
GATGGAAGACCTTGAATAACGATGGAAAAAAACACTGGATTAAGTGTGACTGGAATTCATGGGTAGATGATACTGATGAGGAAGACAAGGTCACGCAATTCGATGAAATGGGTATGAACAATTTTGGAGGATTAGGTGGAATGCCCGACATGAGTCAGTTTGCTAATATGGGAGGTTTAGGAGACATGGGAGGCATGGGAGGTATGGATGGAATGGGTGGTATGGATTTTTCTAAACTGGGTGCTGGGTTAGGTGACATGGGTAATTTGCCAGGTATGGGAGGAATGGATCAATTTAAAANNNNNNNNNNNNNNNNNNNNNNNNNNNNNNNNNNNNNNNNNNNNNNNNNNNNNNNNNNNNNNNNNNNNNNNNNNNNNNNNNNNNNNNNNNNNNNNNNNNNNNNNNNNNNNNNNNNNNNNNNNNNNNNNNNNNNNNNNNNNNNNNNNNNNNNNNNNNNNNNNNNNNNNNNNNNNNNNNNNNNNNNNNNNNNNNNNNNNNNNNNNNNNNNNNNNNNNNNNNNNNNNNNNNNNNNNNNNNNNNNNNNNNNNN
>seq37__HtGene0077
TACATATTTCGTTTTCCTTGTATGCAACGATTTCAGATGAATATGTAATTTTTTGTTACATTTTGCCAAACCACATTTTCTCGAAGATCGAAAAGAAAAAAAAAAAAAATATATACGTATATATATTTGTTTTAAAATATTTTTTTCTCAACGTTTGTTGTTACGCGCCTTTTTTTTCAGCTTTTCCTTTTTTATTCTTCTTTTCTTGACCACTTTTTTTCAAAACGAAATAAAGTCAAAATGAAATTGAACATTTCTAACCCTCTGAACAACGTTCAGAAAAGCGTAGAAGTGGACGATGACAAAAAGTTGTTGCCTTTTTTTGAAAAAAGAATTGGAAATGAAATTCCAGCCGATTCGATTGGAGAGGAATTCGCCGGTTATGTTTTCAAAATAACTGGAGGCAACGACAAACAGGGATTTCCGATGCTCCAAGGAGTATTGACCAATGGCAGAGTAAGGCTTCTGTTAAGAGAAGGAATGAAATGTTACAATCCAAGAAGAAAAGGAGAAAGAAAAAGGAAATCCGTAAGAGGTTGTATTGTAGGACATGACATATCGGCATTAAATGTAGTTTTAGTTCAAAAGGGAACTAATGAAATTCCAGGATTGACAGATAAAACAGTGGGAAAAAAATTAGGTCCCAAAAGGGCAAACAAAATTAGAAAATTATTTAATTTGGACAAGAATGATGATGTAAGAAAATATGCCATCGGAAGAATTGTCAAAAAGGGAAACAAAACAAAAGTTATCAAACCCAAAGTGCAACGATTAATTACTGATAAGAGACTTGCCAGAAAAGAAAGATTGCGAAATAATAAAAAAAAGATATTAGCAGAAAAAAAAAAAGTTCGCAAACAATATAAAGTAGTTTTGAAAAAGTACAAGGATGAGTTAGAAGTGCAAAAATCAGAGGAGTTAGGAAAATCTTCCAAATCCAAGAAGACAATCAAACATATTNNNNNNNNNNNNNNNNNNNNNNNNNNNNNNNNNNNNNNNNNNNNNNNNNNNNNNNNNNNNNNNNNNNNNNNNNNNNNNNNNNNNNNNNNNNNNNNNNNNNNNNNNNNNNNNNNNNNNNNNNNNNNNNNNNNNNNNNNNNNNNNNNNNNNNNNNNNNNNNNNNNNNNNNNNNNNNNNNNNNNNNNNNNNNNNNNNNNNNNNNNNNNNNNNNNNN
>seq38__HtGene0078
NNNNNNNNNNNNNNNNNNNNNNNNNNNNNNNNNNNNNNNNNNNNNNNNNNNNNNNNNNNNAAACAAAAGAAAAAGAGCGCCTTTCAAGGGTATTCACTTTTAAAGAAAAAAAGTGATGCGCTCTTTGTTCATTTTAGAGAAGTTTTAAAAGACATTGTAAAGGTACTATTAAAAGAAAATGTGACTCATAATTGTTTTCAAAAAAGTATATTACGATAAGAAAGACCTTGTCATAATTGTTTTCAAAAAAGTAATTTTCGTTATTATCGACCTTGTTATATATAATAAATTATTTTCTACGTTTATGTTTCCCTATGCATATAATTTTGGTTCTGTCTTTTTTTGGAAACAGACAAAAATCAAAGTAGGGGAAGAAATGCGAAACGCGTCATTTGCGCTCGCCAAAGCTGTTTGGGCAGCAGGAGATTTTAAGGGACAAATAATTGAGGGAATCAAAAGACCAGCTGTGACTTTATCCTTATCTACGAATAACGTAGCTGGTGTGAAGTTACCAATTTTTCAAGTGCAAATAGATCCTTCAGTTGACATTTTTGGAAATTTAGGGGTGGCATCAGGGGGGCAAGTTATTAGTAATACTAGAGAGAACTTCTTGCAGTGTTTAAATATGTTAGTAAAATTGGCTTCTATGCAAGTAGCATTTTTTTCTTTGGACGAGGAAATAAAGATGACAAACAGGAGAGTAAATGCACTGAATAATATAGTGCTACCACGATTGGATGGAGCTATCAATTATATAATTAAAGAATTGGATGAAATAGAAAGAGAAGAATTTTATAGGTAACAAAAATCGTAGTTATGAACATAATATAATAAAAAAAAATGATTTGTTATAATACCACGTAATGAATATATCTGAATATTTTGTTACTTAATTTCTTTNNNNNNNNNNNNNNNNNNNNNNNNNNNNNNNNNNNNNNNNNNNNNNNNNNNNNNNNNNNNNNNNNNN
>seq39__HtGene0082
NNNNNNNNNNNNNNNNNNNNNNNNNNNNNNNNNNNNNNNNNNNNNNNNNNNNNNNNNNNNAGACGCTTCTTTTGTACTCAAAAAGTTCGTATAAGTACTGTAATTTTTTTTAAACCTTCGTAAAACATACATATATTAGTTATCCGTTTACTTTTTATATCCTTTGGATTTTCTTCTTCCTCTTGCCTTTTCAAATTTTCTTCCTTTGGAACGAACGTATGGTCTAGTATGAGATTTGGGATCTCCTGGAGCTTTTCCGAAGTGTCTTTCCGCTTTTCTTGCTTTTGTCGATCCTTTCAAAAGAATACATTTTTTACCATTAGGGTGTTTCAAAGCCAACTGGTCAAAAGTCAAACATTCTCCCCCTGCATCAGTGATTCTTTTTCTTGCAGATTCCGTAAATCGAAGGGCACATACTTTCAAATTTCGGCATTGGAATAATCGATCATCATCTGAACAACAACAAAAAAAAATACTCATACAGTTATTTGACTGACTTCGTCAAAATAATAAGATGCAAATTTAAAAATATGCACAAAGAATTTTTTTCTTTAAATCTTTTTTCTTTCTATCAAAGCTAATATGCAAATGGGCTACTAAGTATAAGACGTACAAAGTCATCGTGCAGATGTAAAAATTTACCGCGCATAGTGCAAGAATATACTGCACATAATCCAATACAATTATTAATTTTTTAGTACAAAAAAACAATAAATGCTTAAGACAAAGGGTAAGGTGTAAAAGTGAGACTCATACAAAAAATTAACTATTCTTAGAAACGTGTCATTCTTTTGGGACAAAACAATTTTGACGAGTAAAAAAATGCACCACATGTTTATTCAAAAGTACAAAACATATGTTATCATCTCCTTTTCAGTGTTTCTATAATGTGGTTGAAATGTATCAGTACGTTCTACCCTCTCCATAATATATGTCAGAAGACCGTCGTGAAACGTAGAAACTAATTCATCATGTAAGTTCAACCTAAATCATTTGTACATCCTTATGTATATATGTATGTATATATATTTGCAAAGATTCAGAAATGGGTATTACCTGTTACTGTTCCTACAACCACCGCAATCTCGTCTGTTTTATTTTTCATATGACGATGTAAATTATATAATGACATTGGTGGTCTGCATCGTATTGGCGAAATAAGTCTTTTAGCAATTATTTTGTTGAAGTTAAGTCTCGTCCTTCN
>seq40__HtGene0083
TTCATGTTTTTATACCTATATATGTATATATTTCACGCATTTCCTTTTTCATGTATGCAGTTGACCCAATACCACATAGTGGGAAGAGCCATACCAACCGAGAAAAATACTGAGCCACCTGTATATAGAATGTGTATTTTTGCTAAAAATGCTGCTAATGCGAAATCTCGATTCTGGTATTTTATGAAAAAAATTAACAAAATTAAAAAATCAAAGGGAGAAATATTAGCTTGTGACATACTGCAAGAAAGAAGTCCATTAACCGCAAAAACCTATGGTGTGTTGTTAAGATTTGAAAGTAGAAAAGGAACACACAATATGTATAAAGAATATAGAGACACTTCAAAAGAAGGGGCAATTTCTCAAATGTATTCAGAAATGGCAGGAAGTCATAGAGCAAGAGCATCATCAATTCAAATTATTAGAATTTCGCAGATTGGTTCAGATTTTGTTAGAAGACCACATATTAAGCAACTGTTAAAAAAAAGAGTACGTTTCCCTGCTTTGCATATTCCTATGATTAACCCAGAATATAAAAGTATATTTGCTTCACAAAGACCCACTACTTTTAGAAAGTAAATTAAATAGAACAAATAATN
>seq42__HtGene0085
TATTTATATTTAAGGAAAAACCTGAAATTTATATTTAAAATTTACGTTAAATTTTTTTTTGAAAGTATGATGATAACTTTCCTTTTCCCGGAACATTCGTTTCTTTGCATTTTTACAGAGTTTTAACAATGCTTTGACAATTTGACAATTTGAAAATATGACGCTTTGGCTTATGCCTTTAATCATTTTCTTACATATTTATGTGCTTATTTTCTGACGTAGTGAATCATCAGAATAATATTTCTTTTTTTCGCTTTTGTCCGCTTAAAAAAAATGGCAAATGAAGAATATGACCACCTGTATAAAATTATTTTAGTTGGTGATGCAACTGTAGGTAAAATATGGAAATGAAAAAATAGACTTATATTTCCTTTCACTTTAGATGTTTTTTCTTTAATCTGTTCATGAACTCTCTTTTTTTATTAACGAAACTATTTATTTTTGTTGTCATTCTCTGTATCTTTTAATCTTTTATTCTTTTATAAGGGAAAACACATTTGTTATCAAGATATATAAGAGGCTCTCTTCCCAGTGTAGCAAAAGCTACAATAGGTATGACAGTAAAGCTTCGCACAN
>seq43__HtGene0085
GTTGTTCTTTACAACATTATTATTAGATATGGGACACTGCTGGGCAAGAAAGATATAGAAGCATAACGAGTGCTCATTACCGAAGAAGTGCTGGCGCCATATTAGTGTATGATGTGACAAAAAAAAAAACTTTTCTAAATGTTTCTAAATGGTTGGAAGAAATTAGGCAAAATGCTGACACGGATATTGTTATTATGCTTGTGGGGAATAAAGTTGATTTAGAAGATTAAAGGGAAAATAGTAGAATGAGTAGAGGAAAACGAAAGTAAAAGAAAGGTGTGTGGATTTATTTGTTCATTGTACATGATTGATCTATTCCACTTCTTCCTCATTAGTTTCCAAAATGCGTTTCGTATTGTTTTCTCGTGTTTAAATGGTTCTGTTTGTTATCAGAAATCATTTTTTTTTTATTTTTATTTCGTCCATTTTTTTTATCAGGTAACTTATGAACAGGGAGCTAATTTTGCCAAAGAAAATAATTTATTTTTTGCGGAAGCATCGGCAGTTTCTAAATTAAACGTAAAACATATTTTTGAAAATTTACTTCAGGAAATATACAACAACCGACTAAAAACGAGTAATGCTAGCTTTAGTAACAGGAGTAACGCCACTTATGACAGTAACATACAGTTGACGAAAGCGCAAAGCGTCATTAAACTTTCCGATGTAAATGAAAACGAAAATGAAAGGACATCATATAAAGGTTCTACGTTATCATGCTGTTAATTTAAATTTGAAATAAAAAATAAGAAAGGATTTTCAAAAGGAAAATAATACACCCACTAAATGAAN
>seq46__HtGene0092
ATATTTATGTATGAACGTTTTAATATGGTTCATATAATTTAACTCCCTATAATGGTCAAAAATCGTTTTTTATAATAATAAAAACACAAGTGCTTGTACAAAAATAAACTTCTTTCTGTTCTTAAATTTTATACAGAAAAAAAAAAAAAAAATTATTTTGCTATCATCATTTTGACAAATTCTTCATAATTAATTTGTCCATCCCCATCAATATCTGCTTCTCTAATCATTTCATCTACTTCTTCATTTGTTAATTTCTCTCCTAAGTTCGTCATTACATGTCTTAATTCGTCGGCACTTATAAACCCATCCCCATCTCTATCAAAGACTCGAAAGGCTTCGATTAGTTCTTCTTCTGTATCGGTATCTTTTATTTTTCTCGCCATTAATGTTAAAAATTCTGGAAAGTCTATAGTGCCATTTCCATCGGCATCAATTTCGTTTATCATGTCTTGAAGTTCTGCTTCCGTAGGATTCTGTCCTAGAGATCGCATAACGGTACCCAATTCTTTCGTCGTAATGGCTGCATAGAGAAAATTCAAAAAAAAAGGAAAAATTAAAAAAATTGACAGAACTGAAAAAAAACATAAAAGGGAGTAGTATATTCTAATTTTTCATTTAAACCGATTTTTTTAAAAAGAATCTATTTTTTTGTATTTTTTATTTTAAGTGTCTTTATTTAATGATGTTTGTTTTTAAACGATAACTAGTGTAGCTCTTATACTN
>seq47__HtGene0092
TTTAATGATGTTTGTTTTTAAACGATAACTAGTGTAGCTCTTATACTGATTAGTATTAAACTTGTGTATTTCTTTGGCATTATCTTTCATGCATGGGATACTTTCATATGTTATTCATTCGTATGTAGTGTTTCTGTTACAATCTCAATGCATGACGTAAAAGCACTATATATGTATATGCACGTGTGTTCGCTTATTATTTTTTCTTCTATACTTCCATCTCCATCTTTGTCGAATAAACTGAAAGCCTCCTTAAATTCCGAAATTTGCTCTTCTGTTAACTTATCTGCCATTTTTTTATTTTTAATAATAGAGATTGAATTTCGGTGACGTTTTGTTTCTTTTTTCCTTAGCGTTTTCCAGTTTAGGGCATAACAAAAAAN
>seq48__HtGene0094
TGCGTGAATAAAGGGTTTGCCATTAATTTGCTTGGGGCATTTAGTTAGCAATTTTTCCTTTTCCCTTTTTTCTTCATCCTCGCAAGAGAAAGGGCCTACAACTGTTTCCGATTTTTAAGTGTTTTACCAAATTATAGAAATGGCAAATAAAGTGGAGGCACAGAAACTTAAAGATCTTGGAAATAAATGTTTCCAAGCGGGCAATTACGAGGAAGCGGCAAAATACTTTGCAGATGCCATAAGCAATGACCCGGAAGATCATGTTTTGTACTCTAATTTGTCAGTAGCTTATGCAGGAATGAAAAAATACAAAGAGGCCTTAGAGAATGCAAATAAATGTTTGGAATTAAATAATAATTGGGCAAAAGGATATCTAAGAAAAGGATGTGCCCAACACGGGTTAATGGAATTTAACAATGCAAAAGATTCGTTTTTAGAAGGGCTTAAATTAGAACCAGATAACGATGCGTTAAAAAATGCATTAATAAAATTAGAAAAAGATGCAACTATGTGTGATATAGAACGTGGCTATTATTTGCAGGGTGTTATTCAGTGGGAGAGTAAATTGAAAGTATACCAATTAGAAGATATAAATTATACAACAAAATTAGCGCAAGCAGTTCGTTTGCTGCTAAATGCAGATGATGATTCCTTTGAAACGACGGCTGATAGTTTGGATTATAAATTTATTGAGGGTACTGAGGCCGTCTGTAATAATTTATTCTCGATAAAACGCAATGATAGTTTACTAAATAAATTAAAAGAGTACAGAAAAAAAAGNNNNNNNNNNNNNNNNNNNNNNNNNNNNNNNNNNNNNNNNNNNNNNNNNNNNNNNNNNNNAAGAAAACAAGAAGAAGAAAGGCGAAAAAACAAAACGCCAGAACAAATCGAAGGAGATGATCATAAATTAAAAGGAAATGAGTTGTATAAACAGAAAAAATTTGAAGAAGCCTTAAAAGAGTATGAGGCGGCTATTAAAGTAAATCCAACGGATATTATGTATCATTATAATAAAGCAGCAGTATATTTAGAAATGAAAGATAATGAAAAGGCAGTAGAAACGTGTCTCTATGCTCTAGAAAATCGTTACACTTTTAAAGCTGATTATACGCAAGTAGCAAAAGTGTATAATCGATTAGCTATTGCTTATATCAATATGAAACAGTATGATAAAGCAATAGAAGCGTATGAAAAATCTTTGGTTGAAGATAACTGCAGGGCTACGAGGAATGCTTTAAAAGAATTAGAAAGAAAGAAAGAAAAAGAAGAAAGAGAAGCATATATAAATCCAGAAAAAGCAGAAGAACACAAAAATAAAGGTAACGAATATTTCAAGAACAATGACTTTCCTAAAGCTAAAGAACAATATGACGAAGCAATTAAAAGAAATCCCAATGATCCGAAATTGTACTCTAATAGAGCTGCTACGTTAACGAAATTATTAGAATATCCTTCAGCTTTGGAAGATGTCAAAAAGGCTTTAGAATTAGACCCTACTTTTGTAAAGGCATATGTAAGAAAAGGGCATTTGCACTTTTTTATGAAAGATTACAGTCAGGCTATGCAAGCGTATACAAAAGGATTAGAATTAGAACCAGGTAATAAAGAATGTATGGATGGGTATCAAAGATGCGTGTACAAAATCGAAGAAATGTCAAGATCCGATAAAATGGATGAAGAGCAATATAGTAGAGCTATGGCAGATCCAGAAATTAGGCAGATAATGGGAGATCCACAATTTATATTTATTTTGCAAAAACTCAATGAAGATCCCAGTACACTTGGGGAATATTTCAAAGATCCACAAATTTCAAGAGGGTTAAGAAAATTAATTTCAGCAGGAATTCTGAAAGTCCAATAAAGAGACACTATTTATATTTCTATACGTATGTGTTTTCTTGCGTAAAAAGCATTTTTATGATTGCTTCGTGTTAGGGCGGCGN
>seq49__HtGene0095
TAATATCATTTTTAATTGCTCACATAATTGACTTGACATCATTTCCGTTTCGTTATTTATTTCTTCATACATATTTTCATTTTCCCAATTTAAAGATTCGGAAAAACATTTTTCATTTCCTCTGTN
>seq50__HtGene0095
TGCGTTCTTCCGTCTCCTTTTGTCTGCCGTCATTTTGCTCGCTTTCACTGTCAGGTTTCTCCATAAATTGCTCGTTCGCATTTTCGTTTGTACCTCTGTTTTTTCCACAGACGTCATCAATGTTTTCCTCTAGCTTCGAATCATCTTCTGCGTCGTTTTCGGTATCTTGCTCTTTCTGTTTTTCCCTTTTATGCTTCTGTGTTTTTGATGCATCTGCATGTGTATCGTCGTTATTCATATTCCAGTTGTCCTGTTCATTTTCCAATTTGTTTGGGTTATCGTTTTTTTTGTCAAAATTGTCTAACTCCTTTTCTCGGAATTTTTGAAAATCGTAACTAGCTTCAATAGCGTCTTCTTTGAACTCTTGTTCGTCTTCACTAAATTGCTGCTCTTCTTCTCTATACATGTTGTCTAAATCTTCATTATCCACTTGATCCGAAATGTCATTGAATCCCTTTCCTTCCCCTAATCCTATTCCTCTTAAGAAGTCTACTTTATAAAATGCGTTTTTATCGTCTTGCTCGTCCTGCATTTTTCCGTCCTCTTCAGTTACGTTTTCGATTTCTCTGCAGAATCCCTTAGTATATAACAATTTCATAATTTTTAAAAAATACAAAGAAATGTTGACAAATCCGTTGTATGTGTCTAAGAATGACAGAAACACCCCTTTTAAGCAGTAGAAN
>seq51__HtGene0095
TTTAGCAATCTAAAATAAATGGTATATATTAACAACTCCTTAAACATTTCCTGTTCCATAAAATCCTTAAGCTTCTTAACGCCAGTTTCATCAAAATTTATGAAGTTGAATCTTTTCAAAGAATTAATTAAATCGATTATATTTTCCAATCGCAAAATAATTTTTTCTATCTGATTTTGTATTTGATTTATAGGCATATTCAATACATTATCAATAGCATATAAGATGTTAAACAAATTTAAATTATTGTTTTCGTTATAAATGGGAATGAAAAACTTTTTCAGTCTTTTCAAATAATGACACAAATGATTTAAAGCACCATAAAATAAATCTTCGTAATTACCGTTTGTTAAATTAATGCATTTGTTCATGTATAGATAACTCTGTCTATTACTTGAAAGTACTTCCATCATCATTCTTTTAAAATTGGAATATTTGTCATTCTTATAATGTGTGTCCTTATTCAATTGGTCTATCAAATTTAATGTAAAAATTAAAAGTTTTTTATCTTCATTTGCTTTGTTTAATAAAAAGGTTGTTTCTTTTCGTTGGTTTGTTCCTAGGGATTCGCTTAATTTCACTGCTAAGTCN
>seq52__HtGene0095
AAAATAGATTTTGGAAAATCGATTAACAAAAGATTTCGGCAATCCTTTTCTTCCTCCTCCTTCCTTATATGGATTTTGACAGCAAAAAATTCGAAAGTTTTCGTGACTTTTTACCATCTCATTTGTTTCTGGGATATATATTTCTTTTCGATGATCCAAAATAGAATTCAGCCCTTCTAATGTTTGTTGATTTGCTAAGTTGATTTCATCAACCAAAATCCAGTGCCCCTTCTTCATGCATTCCACAAGTTTTCCATCTCTCCACATGTATTGGAATGACGCTTTTTTGCCATCCGCCTTTTCATCTGTAACAGATGAAACAAAGGAATCTGTTTTTTCTTCCGTTGACCCAATCGGAAAGTAAGATCCAATGAAATCGTATATGTCTGTGCACTCGGATAAGTTGATCCTTACCAACTTGTTATTTGTCATTTTCGCTAAAATAATGACAATGCACGTTTTTCCGACTCCAGGAGATCCTTCAATCAAAATAGAATTGTTCAGTTGCATTGCTCTCACAATTTTAAATACATTATTTTTAATATTTTTGGTTTCAAATACAAAACGGAACTGTTTTGTAAAAGTGTTCAGGTCACAATGTAAGCTTTTTCGAAAGCGAATGCAAAACTCATTAACAATCAAAGCGTCTN
>seq53__HtGene0095
AGCTGCTTCTAAATTGCCGGATGGATTTCGATTGGCCCACTTCAGCAGGTCTCGTAGAGTCATGATGTTTTCATTAAAATAACTATATTCCGATTTCACATTTTGTAATTCCGTGTACACATTCACCATTCTGCGAGCCACCATGGGN
>seq54__HtGene0095
TCCGATCTAATTCGTCTGTTGGCATATCATTAATTCGAAATTCTATGAACCTACTTCGAAAAGCCTTTGATAATTCTTTTCGCCCTACATAAGAAGAATTATTTGCTGGATTTTGCGTGGCAAATAACATAAAATCTTTGTGTGCCTTAATCGAAGATTTCAACTCCGGAATATACAATTCTTTATTATCATCTAGAATTCTATTTAACGCCTCTAATACTTCGCTCGGTGCTAAGTTCAATTCATCTAATACCACCCAATATCCATTTTTAACCGCCTTTACAAAAATTCCTTCTTCAAATATTAAGTTTCCACTTTTGGGATCATTTGCAAATTGACCAAAATATTCGCTCAAATCCGTATTCATATGATTATTAATTCGAATAAACTTGTGCCCCGTCACATTCGCCAAAAATTGTACTAAAGAAGTTTTTCCGACCGAAGTATTTCCTTCTAAGAGAATAGGTGTTTTTATTCCACTTACACACAAAGACAACTTTTTTATGTTTTCATTTACACTCTTCGTAATTATGAAATTTGAAAGTATTTTTTTCAAATGGATGGGTTCTTTTCCACATAATATCCAGTTGTTATCAATACAAGCATAGATCGGAAGN
>seq55__HtGene0095
AAATAAAAAAACGTCAGCTCTTTAGCACATAACACTTTTATTTCTTTATTAAATTTTTTTAACTCAGAAAGCAGTTCATTTGATTTGACACTTATATTAAATGGATAATAATTCCCAATTAGATCTGAAGCTTCCGACTGTTCACTGAACACAAATACGTGTAACTTTTTTCCAAACAGTTTGGAAACATAATCAACTAAAGCCGTTTTTCCAACTCCAGTATCTCCTATTAATAAGATACTTTCTTTGTTATACACCCCTTCGATAATTTCAAGATCGGAAGAGCN
>seq56__HtGene0095
CAAAAGAATGACACCTCCTTTTCGTTTCTTTGTGATTCTACGAAACCCATCTCACCATTTACACTAATAGTGGCAAAAAGACGAAAATTGGGGTGTGGATGGATGTACTCTCCCTTTTCAGGAATATATATGCTTCCCTTGTTTGTGAGCTCATGCAATTTTTCTACTATGCTACTGGAAATAGAATTGATATTTTCGAAAACAATCCAATTTCCTTCTTTCATAGATTTTGCTAAAATTCCGTATTTGAACTCAAATGATTTTTCGTTACTTTCCCAGATTCCCAAAATTGACTTTGAATCGGAAATATCATCTAGATATAAACTGATTACACTTGGTTTGTN
>seq57__HtGene0095
TCGTAAACAGGCAAAAGTGGAATATTGCTTTGAAATTCTTTTGCATAATGTTTTCTTTTAATTCGTTCCCCCGTTTCATTTATGTCGTCACAGTTGTGCTTAGCTAACATAATTCCTTCTTCGAATACCTGATTCGCAATCGAAATCATCAAGTAATTAAAAAACTTGAGAGATATTATAAGTAGCGACGTGTCAAATAACGTTAAAACTAAAATTTCGGTTATTGCTCTATCTCTAATATGTTCATCATCCAACAAGTCTCTCTTCCTCGTACCTTCTCCTTTTTCACTTCTTTGTGTCACACGCATCCTAACCCTACTTATTAGGCGAATATTTTTTCTTGCTATATTTAGAACTACAAGCTTTTTATCTTTATTTTTATTAGAAAAGATCGGAAGAGCGN
>seq58__HtGene0096
CAAAAGTTCCAGTGCCGGTACAACCTCGTGAAGAAAGAGGGAAACAAAATATGGTTATAGAAACGGATATTAAAAAACTAAAAAAGAAAATCATTCTAAAAGAAACATCTATAGAAGAGCAAGATAACAGTTGCATAAGGCTTTTAAACAATTGGCCAAGAGAAGAAAAAAGCTTTCAAACGGATCCGCCCACTGTACCATTAGATTTACTTTTCGAAAAAAAGAAATATCCTGTTGGAGAAATACAAGAATATAGTAATAATGTATTAAGTGGAAAGTCTTCAATGGAGCAAAAAGAATTAGAAAAGCTCCATGCGGATTATTATGAAGATTTGAGAAAAGCAGCAGAATGTCATAGACAAGTAAGAAAGTATATGCAAACCTACATTAGGCCAGGAAAGAAAATGGTTGATATAGTCCAGACATTAGAAAGAAAAACCAATGAATTAATATTAGCCAAAAAGTTAAAATGCGGATGGGGATTTCCAACAGGTTGCTCTTTAAATAATTGTGCTGCGCATTATACTCCTAATTATGGAGATGAAACAGTTTTAAAAGAAGATGATGTCTGTAAACTCGATTTTGGCGTACATGTAAACGGGTATATTATTGATTGTGCTTTTACCATTGCTTTTGATGAAAAATATGATAACTTAATTAAAGCAACGCAGGATGGTACTAATACGGGAATAAAGGTAGCTGGAATTGATGCCAGAATGTGTGATATTGGTGAAGCAATACAAGAAGTTATAGAGTCGTATGAAATTGAGCTGAACCAAAAAGTGTACCCGATTAAACCCATCAGCAATTTGAGAGGACATTCAATACAGAAATATGTGATCCATGGTGGAAAGTGTGTACCTATTGTAAAACAAAAAGAAGAAGTAGATATAATGGAAGAGGGAGAACTGTTTGCCATTGAAACGTTTGCATCTACAGGAAAAGGGTTTGTTACAAGTAGTAGTGATTGCTCTCATTTTATGAGAAACATAAATAAGAAAAGTGCAGCTGGTTTAAGGCTAACATCTGCGCAAAATTTATTAGCGGCTATAAATGAAAATTTCGATACATTACCATTTTGCCGCAGATGGTTAGATGATTTAGGTCAAACAAGACATTTTATGGCATTAAAAAATTTGGTAGATTTAAATATTGTAGAACCATATCCACCTTTGTGTGATATAAAAAATTCCTATACATCTCAAATGGAGCACACTATTCTGCTGCGCCCAACGTGTAAAGAAGTTTTATCTAGGGGGCCTGATTATTAATTTTTATGCTACCCCAATGAACAGAAACAAAACACTATTGTGTATATATATATATATAGAATCATTAATTGTGATGCTCTTTTTTTTTTTCATTTTATATCTTATTATTGCCACGTTTAAGTTGTAAGTAGCACN
>seq59__HtGene0097
CAACTCTTAGAAAAGGATGCCATTGCACTATTACGTGATTTGAATTCTTCGAATGTATAATTCCGTTTAAGTAATAATTTCTCCGCTAATTCTTTCAAGCAATTCTTCCAAATAATTCCTCGAAACTCTTCTTTTTAATGAGACTTCTAAATAATTCTTCCCAATAAATTCGCAAATAATTTCTTATATAATTTCTCAAATATTTCTTATCGATTATTCTTTGAAGCTAGTCTTTTTTCCATTTCCATTTGTTGCTGAAACTGTTGCCTAGGAGTAGGCGTGGTTTTTCTTGTTAAAATAATGGATACCATTTCTATAATTGTTAGTAACACTCCTCCCACGATAGCATTTCTCGAAGCAGATCTCCATCCTCCTCTCATTGCCAAAACTCCTCCAGTGCAAAAACCACTCCCAATCGCATTCCAGTGATCTTCCTTTTTTCTTAAATATTGAAAAGCACAATCAAAACAACTAAACGTCCCCCCCCAAACAGCAAAATTTCCTCCTAATATAGGTGCTCTCATGCGACTACTAAATAAAGCCCCACTCAGAATATCTCCCTTCGGACTATTTCTTGCGCCTTTTAAAAAATGCCATATATATCCACCGATACAACCCATACCAAATGCCCCACCCATATCTTCAATGATTCTGTCTGGGCAAGGTTCTCTGGCTAAGTCTCTTTCTCTCATCCGTTCTTCTTTTTCTTTTTCTTCGCTTTTTCCTTCTGTTTTTATGCTATTTTTTCGTTTCCCCACCTTTTGCTTCTTTATAAAACTTTTCTATAAAATTGGCAAAAAGTGTTGAATGTGAAGGAACACAAACGAAAGCACTTTTTGTCTTCTTATATTACATTCACCCGAAATCCTTTGCAACAATAATCTGCACCCGTTGCTAGAAAATAAAAGCACAAAATAAAATTGTCCTTATCATAGATATAATACAACTCGAATTTCTTGGGAATGTAAAATAN
>seq60__HtGene0100
TCTGATCCTTGCTCACATCGGTTTTATATTTTAAAGAAAAACTCTTGTTTTTCGATATTGGTCGAACCTTGTAGACATGTTTTCAAAAGGAACGTTTCCGCTTCGTTTTGTATGGAGGTTGATTCGAAATGAATCCAGAAGAAATGTGGCGCCTTTACTGTTTCGCAGATTTGCTAGCTTCGAAAAGCTTAGCAGGTCGGAGGAAGTGTTTTTTCTGAAAAAGATAGAAAAATGTAACAAGCTCGTAAAAGAAGGCTATGAGCTAAAGGTTGGCATATGGTTATCTACGTGTGGATTGTTGATTTTAGGAATGATAAGTTTAGGTGGATATACTCGCTTAACAGAAAGTGGTTTGTCAATGACAGAATGGAAATTTCAAGGAATGAAATATCCTAGAAGTGAAGAAGAATGGCAAAAAGAATTTGATAAATATAAATTAACTCCTGAGTATAATAAGGTGCATTATAAAATAAGTTTACAAGAATATAAACAATTATATTTTACGGAGTGGTTTCATAGAATGTTTGGTAGAGGCGTGGGTCTTTATTTTTTAAGCGGCATTAGTTTTTTTTTATATAAAAGAGCATTAAAACAAAGTATGATAAGAAAGTTATTCTTTATATTAGGTTTAGGAGCATTTCAGGGATGTGTAGGTTGGTGGATGGTAAAAAGTGGATTTTCTACTCCTGATACGGAAAATAAAATACCCCGTGTATCTCCCTATCGATTAGTATTTCATCTTTTTTGTGCTACTGTAACTTACAGCTATGTGTTTTGGAATTCGATAACACTGATTGAATTAGGGAAATTAAGAAAACAATTTCGAAAAAGCAATTTTCCTAGTTGGAATGATTATTTAAAAAATCACGTTCTTCATGAATTGTATGAACGGAGACATGTAACAAAAACGATGAAACTCAGTTTGTTTGTCTTCAGCTGCTTACTGATTTCGAATATTATGTATGGCGGTTTTGTAGCAGGTAATGATGCAGGATATGCTTATAACACGTGGCCTAAAATGCTAGATAAGTTTGTACCGGATGAAGTACAAAACTTTTATTTGCAAAAAAAGAAGAAATATAAAAAGTTATTTGAAAATACAGCTATTGTTCAATTTAATCATAGAATATTGAGTTATTTAATAGTATTACATAGCTTTCTTTTGTATAGCTATTCGAAAAAATTTCCTTTCTGTAAAAAAACAAAACGTTTTTTTTTCATAN
>seq61__HtGene0108
TTATTAGCTAACTAGCTATCTAGCTAACTAATCAGTGAGTATTTCTTTTGTTTGGTTTTCTTTTTTCATACTTCTAAACGTTTGCTTACGTCCATATGAATTGTTCTGTTCCTTCTTTGTCTTTTTCCAATTCCATTTCATATAGAGGGGACATTTCTCTAAGTCTATTAACGGATCTAACAAGGTTTTTTCCTAATTGTTTTACTTCTTCAAAAGTTGTGAACCGATTAAAACCAATTCGAATAGATGTATGAGCTATGTCTTCCGATATCCCAATAGAGCGTAAAACATAACTAGGTTCAAGGGTACTTGATGTGCATGCCGATCCAGAACTAAGCGCCGTTTCGTTTAATGACATCAACAAACTCTCCCCTTCAACAAACAGAAAAGATATATTCAAATTTCCAAAATATCTGTTTGTTTGACAACCATTAAAAATTATATAATTCAAATGTTGAGTTAAATATTATTTTAAGTGAGTAAGAATATATATCACTTTTTCCTCCGN
>seq62__HtGene0108
TTTGCAAAAATCGACAAGTTTGTAAAATACATTTATGTTCAATTTGCGAAGTTAAAATATGATTTTTATTTTTATTTAATTTATAATAATACGTACATACTCCTCTTAAAGCTAAATTGTTACTTTCTGTAGCGCCTGATGTGAAAATAATTTCTTTACTATTTTTCCCTCCGATTAAATCTGTTATAATTTTTCTAGCTTTTTCTGTTGCTTCTTCTGCTTCCCATCCAAAATAATGGTTTCTAGAATGGGCATTTCCAAACACATAAGTCATATATGGAATCATTTTGTCCAGAACTCTTGGATCTATCATTGTTGTGGATTGACTGTCTAAAAAGGAGCGTTGAATTATTTTATTTTCATCCTTAATATGTCCTCTTATGTTCAATTCTATATTCTCTTCTTCTTCACCTTGTGCGTTATTATTCAGTTTGCCACTATTTAGTTTTTCTTCTTTTCTCTCCATTTTACTACCTTCCATCGTCGTAAACCGACTGAACCACAACTTCTTGTATTTCCCTGTTTCGACATTCTTTAAATGGTTGCTTCGACTAAAACGTTTCAAGAAATTAAGTGTCGTCATCTAATTATTTAGTCATAAAAAATTGAAAGN
>seq63__HtGene0109
CGATCATTAATTCCCTTGTAAAATGGACAACCACATGTTGAAAACATATAAGTATATGTGAGTATAATTAATTTAGTTCTTCCCTTTTATGTTCCAAGTTTCTAAAATTTGATGTGCATAAAAAATTAACGATATCACAATGACGTTAACCGAGTTTCCAATAAGTTTATATTTTTGTCGACTCGTTAAAAAATCGGGAAATTTGAACTCACGACAAAGACATGGCATACGTTCTTTTTCTTGTGTCTTTTCTTTTTTTTTCATTTGCAATACTTTGATTTCTTCTTTTGNNNNNNNNNNN
>seq64__HtGene0109
TTTTTCATTAACATCTAAAAATGTTGTTATGCTGGGAATGAAAAAGTTCATCTCATTTTTTTCTAAAGCTTTCATATGGAATGAAATTTCTCGGAATTAATGAATTGCTATAAAGATTGAGAAGACGGGTAGTAACAAAATTTTCTGTAGCCGTTTTTTTTTTTTTACATATACAATAAAATCGAAGACGTTCATTTGGTATTCCGAATTGTAAAGGTGATAACAGATATGTCTGAAAATCGTATTTTTCTTTTATACATTGTATGAAGTATAAAAATGAGTATGATAATTCAAAGTTTTTTACATTTTCAATAAAAATATATTCTGGTAATAAGTCTTTATTTCCTTTTCGTAGCAAATTACAAATGTGTATAAAGCTTTTTACCCGTCCGTCTTGTTCTATCTCTACATTATTTGTTAGATGTAAN
>seq66__HtGene0110
TTACAACTTCATTCAGCTTCACTCATTTCTTCGGTTTTTACGTTTTCATTAAAACAATTGTTTTTCTTCATAATGTTTTCCACACGGTAAGGAAATGCGAAAAATTTTTTTACTTCAGAATATAGTACCTGGTCTTTAGGTCCTTCATTTTTTATCATTACATTTAATTTCTTCTTTTTCATTATCATTATCAGGAGTGAGTATGACAGAGGCGTTAATACATTTTCCCCGGAGGGGAGACTGTTTCAAGTAGAGTATGCGTTGGGCGCTATTAAGGTAGGAGAGGAAAGATGTCATTTAGAAAATAAGTGAACCAAATCAACAAACAATATTTTATATATTGGAGATTTATAGTTTTCCTTAATGTTACTTTCGTTTGCACTTTAATTTTTATGGATAGAACAAGTGTCCTTTCACGATTTTTAACGTTCCTATATGTTACTTTCGTTTGCACTTTAATTTTTATGGATAGAACAAGTGTCCTTTCACGAACTTTTACGTTTGTATTTATTTATGTGGGAAGTTCATTTTGTTCGTATTCGACAGACGCATCTCTCACATTTTTTTTATTTTTCTGTTTTTCAAAGCTTGGAAGCACGGCTTTGGGAATATGTACAAATGAGGGTGTGATTTTAGCATCTGAAAGGAGAATAGCTTCGACATTAATAGAAAAGGATTCAGTTGAAAAGTTGTTACCGATAGATGAGCATATCGGTTGTGCAATGAGTGGACTCATAGCAGATGCTCGTACATTAATAGATTATGCACGAGTTGAATGTAACCATTATAAGTTTGTACATGATGAAAATATAAATATTAAATCGTGTGTTGAATTAATATCAGAATTAGCTTTAGATTTTTCAAATTTGTCAGATAATAAAAGAAAAAAAATAATGAGTAGGCCTTTTGGCGTAGCGTTGTTAATTGGTGGGGTTGATAAAACAGGACCCAATTTATGGTATACCGAACCATCTGGAACGAACACAAGATTTTTTGCAGCATCTATTGGATCGGCTCAAGAAGGTGCTGAATTACTTCTTCAAGAAGGCTATAATTGTAACATGACTTTTAAAGAAGCTGAAATTTTAGCTTTAACTGTTTTAAGACAAGTTATGGAAGACAAACTGTCTTCAACGAATGTGGAGATCGCTGTTATTAAAAAGGACGAAAAAAAATTTTATAAATACACTACGGAAGATATTGAAAAAATTATTGAAACTCTACCTTCGCCTGTTTATCCAAGATTAGATACTTTGGGTTAGCCACTTGTTAAAACAAAGTCACATGAAATGGCAACTTTTATGTGTTATAATATTATAACAAGTACTGTATGCAATGAGGTAATATACTGCTGGACAGTAATACATTTACAGTTAACACAAAGGAAAATATATN
>seq68__HtGene0115
TAGATATTAAAAATAAACATAAGAAACATATAGTATATGCAGGAACGAAGCTTTTACTAACAAAAAATGAAAGTTCCGAATTTGACAATAAAAAAATGCCTATTAGTGGATGTATTGGGATTGTGTTAAAAAATGGATTTTCAACATATCAAGGAAAATTAGTTAGAACTATAATTAATTCATCAGAAAAAGTAAATTCTTCTAGTTTTGACTCAATCGTTTTTTTATTTATTTTATTATTTTTTTCTCTTTGTTCTAGCGCTTATGTAATTTACACTATAGTTTATTCTCATCAAGAACGGAATTTATATAAAGTTCTTTTATCTGTATCTCATGTTATAACGTCAGTTATACCTCCTGAATTTCCAATCACACTCTCTTTAGCTGTTACCATTTCTGTTGTCTATTTGTATAGCTTAAAAATTTATTGTACAGAACCTTTCAGACTTCCTTTTTCAGGAAAGGCTCACATATGCGCATTTGACAAGACGGGGACACTGACGGAAAACGACATGATAGTATTAGGGTTGTTTGGATTGGATGATAATGCTTGCAATATTACAGAAATAAAAGAATCTGTGGTAAGTAAACAAAGAATACCATTTATGACAGTGGCAGTAATAGCCAGTTGCCATTCTTTATGTCTAGTCGAGGACAAATTATTAGGTGATCCACTCGAAAAAAATTCCTTTTTAAAATTAAGTTGTGCAATGCATAGTTTAGATAATACTTCAGTAAATACGGTAATTACAACTAGAGACCGCTTTGCTGAAAAAAATTCTGTTTCTAAAGGAAAAAATACAAGACAAGAAAACAATACTCAAAATGGAGAGATCGTTAAAAAGATTGTTATAGATAAGTTTCATATATGTAAACGATTCTTCTTTACCTCGGAGCTTCAAAGAATGACTTGTGTAGTTCTACACGAGGGATACGGAGGAGATTGGTATGGAGACAAATACGTATATAATGGAAAAACAAGTAGACATGTCGGTGGCAATGTTAGTGGCTATGTTAGTGACGATTACAATGGACTTAATAATAATGCTGCAATTAAGACGAGTCAAAAGCGAGAAAGTGAAAGTGAAAAAGAAAAAGAAAGAATATATAAGAGACAGTATTTAGTGGTCAGTAAAGGGTCACCTGAAATTATGAAGAATTTTTTAAAGGATGTACCTAAAAATTATGATGAAACTTTAAAAAAATTGACTATAAAGGGGTATCGTGTTTTATGTTTAGCTGCTAATGTAATTAATGAAAAATATGTGTCGAAAAN
>seq69__HtGene0115
AGAAGGAGACAGAATTATTCCTTGTTTTGAAAACGAAGAGTACTTAGAATTATGTAGTAACATATTTACTTTATGTATAACAGGAGATATTATTGAGTATTATATTCAAAGAAGTTTGGAAAATGAACAAACGGTTTCTGTATTTGATGAATTGATAAAGAGAGTTAGTGTATTTTGTCGAGTTTCTCCTAAAAATAAAGAAATAATAATAAAGACCCTTAACAAGATAGGAAATGTAACAGTAATGTGTGGAGATGGTACTAATGATATGGCTGCACTCAAAGCGGCACATGTAGGTGTGTCCCTATTAAGTTTAAAAGTATGTTCTAAAGGGAAAAATGAAAAATTTACTACGGATGTGGAGGACATTGATGATGTAAATAATTTGGGTGATGCAGATGATAATCAATTTTTAAACAAAAGAAATAATTTTATGAAAAATAAAAATTATGAATCGAATTTGAATGTTTTAAGAAAAATTACAAACCAAAAAGAAATGATTAACATGAGTGAAAGTGAAAAAAAAATATTAAAGCAACGATTACAACATATGGTTTTATATAAAAAAGAGAAAGAACAATTTGAAAAATTATTACAGTCAGCTGATGATTCTATGCCTTTAGTAAAACTAGGAGAAGCAAGTATTGCTTCTCCATTTACATACAAAGGTAATGATATAAAATGTGTTAAAGAAATTATAAGCTGTGGAAGATGTGCCTTGTCAAAAGTAATAATGATGTATAAACTAATGATAATAAATTCTTTGATAACTGCTTTTTCAGTTTCTATATTAACATTAGATGGCGTAAAATTAGGTGATCTTCAAACAACAGTCATTTCTTTAGTTTATACAGCATTAGTAGTATTAATGTCAAAAGCAACTCCTTTAAAAAAAATGTCAAATTATTGTCCACCTACTTCTCTTTTTAACCTCAGTGTTATATTATCACTGTTAGTGCAAGTAGTAGTCCATTTTACTGTATTAATATATGGGTGGAAATTAGCCGCATCATTTAGATCTGCGAAATACACACCAGATATTAAAGGAGAGTTTTCTCCTAACTTAGTAAATAN
>seq70__HtGene0116
TGTTTTCTAGAGTTAAAAATAGAAAATCTGAACTATTAATATTACATCCTTCACATGTTCGGTCTAAAGTGGATATATCCGTTATTTCTGATAAAAATAATAGCAAAACCAAGTTTTGATTATTTACACAACACGGTTTGTACTCGTGTATATGGTTAAATAGTAATATCAATTCTCTTCNNNNNNNNNNNNNNNNNNNNNNNNNNNNNNNNNNNNNNNNNNNNNNNNNNNNNNNNNNNNTGAATTTTCTTCTTCTTCCTCATCTTCATCTGAATACAATTCATTTTGTTCATCCAGAAGTTCCTCTAATCGTTTTTCTTCATCTCCTCCAATGACCAAAATTTCTCCTTGCTGTTTAAAATCTCCTCCTTTATATTCCTTTATTTTGTCGCTAATAAGTTTCATGGCTTCCTGAATTTTTGCCATTCCTTTTTCTTTATCATGACAAGAAGTAACAATAACATATTGAGGTGGAGCAATTAATTTAATATTTATAGCAACTTCATCCGTTGATATTTCTTTTCCTTTCTTCAATGCATTTTTTACAGCATCAATTCCTTCATAACCAAAACACCAAACGTCAATTCTTCCTCTTAATTTCAATGCTTGAGGTGCTAATCTTAATTGAATGTCAATAAGTAAAGATTTTTTAATATCTTCGTCAATATCCAAATCAGCAAAAACTCCTTCTGGATTCATAGTTGCCTCTTTTAAAGCATCAAAAGCATGACCATATTTTTTATACAGAGGCCATATGGCTCTTCTGTTTAATTCTTCTACCGTCATGTTATGCTTTTGCGCAACGTGTCGAACTGTCTGATGAACTTTTTTCGATTTCGAAAATTTTTCTTCACATTTCATTATATCTTTTGGAGAAACTCTTCTTTTGGACAAATCAATATATCCCTTTTGGCTATCTACTCTTAATACAAGAACTACTTCATGGCGACCCACTCGAATCAACTTATTTACACTTCGAAATCGACGCTTGGACAATTCAGACATTAGAATCATTCCTATATAAGTATGAGCAAAAAGATGAAAAGCTAGTGAAATCAGCTGTTACAAAAAAAGTGGTAATAAACGGGATAATAAACGAGAAAAGAAGTGAACATAGACACGCGAAAGCAACTATGAATATAAATATAATTTTGTTAATTCAGTAGATCTGCGAATTCAATAAATCTACATATTTTAGAATCTATGATTACCAAATAGTN
>seq73__HtGene0129
TTAATAAAATAAGTAACCATCTTTATAGGGGTATATTTAAGATCTATTTCAAGATGTAAAAACAATTCCAAAACCGTTGCTTTTCCTTCTTCTAATGGATATAACATAAAACACAGATCTGCTGCTCGTTGTCTATCAATTTTAGATGTAGCTTGTGGCATTAAAAAATCAAAGAATGTAACTTCTTTGTATGTTTTTTTAGCATTTATTGGTATGTCTTTTGTTTTTATTATTTCACCATTCTTGTTTATTTGCAACTGTTCGCACATGTTTTCGTAAAAAATAATGTCTTTGGTGAAGTCAGGAGGAGCTATGCAACATACAATGATGCATCCGAGTTCTTCCAATGCATTCGCGCCTGAGACATTAAATGAATGAAAAGCGAAAAAGAATGAATAAGATGGAAAATATAATTAAAGATATGTAAAGATATGAACTTTACTACTAACCTAAACAGTACATGATAGTTTCCTTTTTTCCGACTACAGGATATTCATACAGTTGTGATATGATCGCACTTATAATTAAAGATATGTAAAGATATGAACTTTACTACTAACCTAAACAGTACATGATAGTTTCCTTTTTTCCGACTACAGGATATTCATACAGTTGTGATATGATCGCACTTGCTTTCGATAAATGTTTTATTTTTTGAGCAGATGTCAGAAAAGGAGCCCAATTTACACTTAGATCTGTTTCATTTAATATACAAAGAATTCGATTAATTTCGTATGGTAGTTTTGCTCTCACATGTACCGATATGTTATTTCCACTGTCTACTTGATACCATAAATN
>seq75__HtGene0131
AAAACTACGTTTTTTGAATATTATAGTGTTATTAACCCATTTAATATGCCCATTAGTTTGTATAAATATCCTCCAATTTTTGGACAAAGTAGTTTAAGTGATTTTCAAGAATGTGCAGCAAAAAGGTTAGCTCTTCTACAATTTTTAGATACTTATTCTTTAAATGGGGATGATGAAAAGAATGATGGAGGGTTTCGAAAAGCAGTTGATCGAAACATTGGAACGAATTATAATAACAATTCAGCAGAAAACAAAAGTGCAATGGTAAGAAAAAAGATATATGAATACAATTTTGGAATGCCCTCATTTAAAATGGCATTCGATGAGAAAGAAATGGAAAGCATAATATTGAAGGACTTACTGTCTCATTATATTTTACGAATTGCTTTTTCCAAAGATAAAGAAAAACAGCAGTGGTTTTTAAAACAGGAATTGAAACTATTCACGTTTCGTTTAAATGAACTAAAAAATATATTTGTGCTAAGCAATGAAATGAGCGAATCAGAGAGAGGATTAATATATTTGTTAAAAAGAGAACATTTAAATTATGAAAGTATAAAAAAACCTGCATCAATAATTCTTGGATCCAACAAAGATGAAAATTCTAAAACGTGGCAAAAATATACTAGTTTCATTCCTAATAAGGAACTGATAGAAACAATTTTTAAGGTCCCTTTTTTTCCAGATTCTTATTTGCTGGTAAAGGATCATAAGGTGTGTGTAGAGAAAGGTTTTGCTTACGTCCCTGATATCTATTTAGATGCAATTTTGATTGCACAGTTTAAGTTGAATTTAAAAAAGTCTTTTGAAATTTTAGAAAGAAATGAGCAAATGTTAGGAAGTTTATATAAAGATAGTAGAATATCGCCCTTCTTATCTGCTTTGCCTCGGGCTTATGTGGCAAAAGATTATAGACAGAGTTATGAACACACAGATGAAACTAGATTAACACCCCAAATTTTGTATAAGGTATATACACAATCATTTCCTCCTTGTATGAGAAGAATATTTGTAAATTACATGAAAGAGAAGCATTTGAGACATTGGGGAAGACAGCAGTTGTGGTTATTTCTAAAAGGAGCAGGAATGACATTAGATGAAAATATTCAAACAAACAGATCCATGTGGATACAACCAGATAAATTTGATAAAGAACATAGATATAACATACGATATATGTATGGAAAAGAAGGAAAAAAACAAGATTTCAGTCCTTATAATTGTTCTAAAATTATTAATAATTTTCCTACGCCTTCGGGAACGGATTCACATGGTTGTCCGTTTAAAAATTTCGACGAAGAAAATTTAAAGAAACTCCTGTATTTTTTTGGACTCTCAGAAGAACAAATAAAAAATATTATGCCGTTGAAGAAAAACAACGAATACCAAATGGCTTGTAAACAGTATTTTTTGGAAACACACCCTGGTTCTGATGGAGATGGCGTCGGAAATCATCCCAACAGTTTTTATGTCGAAAGTAGAAAGTAAGTATAACACCATGTTTATTCGCTTTTAGTTCATTTTTTTGTTCTGCTTTAGATATTTCTTATTTGTTCTTTTNNNNNNNNNNNNNNNNNNNNNNNNNNNNNNNNNNNNNNNNNNNNNNNN
>seq76__HtGene0132
TCTTTTCTGTTTGAAACATTAGATGAAAGTAAAATCAAGATATTAGTTTTTTCAAAGATATTGATCAATTGTATTTGATAATGTATTGAGGAGATTTTTTTTGGAAGAAATTCCTTCTTGATAATTGGAAATGTCTATTTTATCAGAATCTTCTTTACTTTCTTCTTTTTCTTCGTCTCTCTCTTTCCTTTCCCCTCCAATTCCTTCTCGTTGTGTCAACTGATCAACTAAGAATTTACAAATGGTGAATATTTCCTTGGAAGTGTTTGTAGTAGCATCCATGTCGCAACAACCAGTTCCTTGTTTACACGCTGAAATGAGATCCGCATGAAACGTGATTTTACCCGCATATGGAACCTCCGTTTCTTCACACATTTGTTGTACAGTGTATTCATTGGATACGAAAACGGACTGATACATATTTTCCACTACTCCAAGAACAGGAATATTTGTTTTTTTGCAGAATTCAATTTCCTTCTTGACGTCATATATAGACAGAATATGAGGAGTGGTTATAATTAAAGCACCATTTAAATTATTTTTTAAATAAGAACATATAGTTAAATGTTCATCACTGGTTCCAGGAGGCGTATCTATAATTAAGAAATCTAAATTTTTCCAATATACCTCGCTTAAAAATTGCTTTATTAGACCGTTTTTTTTGGGACCTCTCCATATAACAGCATCATCAAAATCAGGCAGTAAATATCCGACGGACATTATCGATAAGTTGTTTTTGTAAATTGGTACCCAACCACTCATGCTGTGATTTACATCGCTGTTTATCGTGTTTGTTAAAATAGGAATAGATGGACCACATATATCAATATCGAGTAATCCTATTTCACAGTTTAAATAAGATAAAGAAAAAGCGATTTGTGTTGCTACCGTTGACTTCCCTACTCCTCCTTTTCCAGATAAAACTAAAATTTTGAATTTTACGTTTTTTAAATTATCTTCAATATCTGTAACAATTTTTACCTTTTCTTTTTTTAAGTCTTCATTATTACATATTTTTCGGTTGGGACATCCTTCACATGCTTTTGCTGTTCCTGCATATTCGCTTTCTACACCTGGACACTGTTTCGGTATATTATAATCAAAGTCTCTGTCGTTGTTTTCTTTATATATTTCCTTTACATCTTTTAGTTTATTTAGATTAGAAATTATTCCATTGTTGCTACCTCTTTCATGGATATTTTTTTTTCTCTTCCCGATCN
>seq78__HtGene0140
TCAATAATACATACAAGAACATCAACCATATTATCTTTTATGCGAATATTTTCTGTTACGTTTGCATTCATAGGGGTACTAACGTCAGCAAGTGCAATGGCCGCTTTATTCTCTACAGTCTCTTCTTGTTTTTGTTTCAAAAAATTTTCTGCAATAGTAATTATTCTTTCTATTCCAATGGAAGCGCCAACTGCTGGAATGCATTCCCCTTTTGTGTTTTTTATTAAGGTGTCGTATCTGCCGCCTGCTGCGATACTACCCACATTATTTTCGGATAAGAGAACAAACTCAAAAATAATACCAGTATAATAATCCAGTCCTCTGGCTAATGATAAATCAAAAGAAAAATGATCAATTATTTGATACGATTTCAACAAATCAAATATTTGTTTCATGTGGTTTAATACATCGAAAACGTCTTTTTTATACATATCGTCAAACACTGTTTGATTTGTTATGTCGTGTTCTAAGAAAGTCAACACATCATATGGAAATGCTAACACTTTTGCTGATTTCATATAATTCTCAATTTTATCAACTGACTCTTCAGATATACCTTTTACATTAATTAN
>seq79__HtGene0140
ACTTTTTAAAATATGAGTAAACATTATCAATATATGAAAATCTGTTTTTATTTTATCATACTTTCCTACTATGTCAAAATCACATTGATAAAATTCTCGAAATCTTCCTTTTTTCATATTGGGCTCATCCCTTCTGTACACTTTTCCAATGTGAAACCTCTTTATTTGACTTAAATTATTTGTGTTAAAAAAACGACATAAAGGTACAGTTAAATCATACCTCAATGAAAGATTTTCTCCCCCCTGATCCTTTAAATCATATATTAACTGAGAATCTTCTCCATATTTATTAGTTAATGTCTCTTTTAACTCAAATATCGGCGTGTCTATTTCCACTGCTCCATTCATTAGATCGGAAGAGCGCCN
>seq80__HtGene0140
ATTACCACCTTCCGTATTATTGTTATTTTGCAAACTTGACCCTCCATTTGTGTCTTCTGTAATATCCCTAGTACAGGGGGTTTTCTTAAATTCGCAGCGGGGTCCCACTGAACCGTTTCTTTTTTTTTTATAAACTTTTGGAACTCTTCTAAATGAAATGGAACGATTTTATTGACGACGGACAAAATACTTTGTACAAGAACTTTTAAATGCTCACTTACATTTTTTGAAAGAACATTTAAATAACTACTTACAGGAAATAN
>seq81__HtGene0141
AAAAAAAATGAACTAAAATTTCAGAAATGGGAAAATGCGAATTTTAAATTACATGTTAAAAAGTGGAGCAAAAATGGAACAATACCTATTTTTTACACTGTCCTAAAATCTTTGTACGATAACCACTTTTTTGTTCCCTATGAAATTCAATCAAAAACGCTGAAAGAATCAATAAACAGAAAAAAAGATATTATTGTAATATCAAAAACAGGAACTGGGAAAACAATGACCTTTTGTCTCCCCATAGTAAATAATATACTTGCGGATAAATTGAAAGAATATGAAAAAAAACAAAAATGCATTTCAAAATTGAGGTTCTTAATTTTAGTGCCAACCAGAGAATTGGCATTACAAATTATGAATCATTTTCAGTTCATAAATAAATACGTTAATATATTCATTATAACAATTATAGGGGGGTTAAATATGAAAAAACAATTAAGACTAATAAACAGAAAACCAGAAGGAATTATTTGCACCCCTGGAAGATTGAGATTCTATTTAGAAAATGATAAACGAGAGAAAGCAGAAGAATTAGATGAAGAAAAGGGATATACATACATACAAAATATGAGACATATAAGATATTTCGTATGCGATGAAN
>seq82__HtGene0141
AAAAAAAATAATAGTCTTTGTAAACACTATTATGAGAGCAAAGGAGTTAAAACATATTTTCGGTTTATTATTTTTTGAAGCTAATTTAGAAGGGAATTTACCAAAAAAGTTCAAATCAAATTTAATTTTAGAACAAAAGGTTAGCACGTTTTGCATTCATTCGAAATTAGAACAAAAACAAAGAATTGAAAGTATTGACAAATTTGTCCAGTGCAAAAATCACGCCATCATATTTTGCACTGATGTATTAAGTAGGGGTATAGATCTACAAAAATGTGATTTGATTATACAGTTGAACTGTCCTGTTGCTGATGTTACGTTTGTCCACAGATCAGGGCGAACGGCTAGGAGATTCAAACAAGGTACATGTTCAAAAAAATAAAAAAAGACAAAGAACATAAATTGTATTTATGGTTTTATATAACGCTGCTGGGTTACTCTCGATATTTCTTTTTCCCAATTATTTTTTGCTTGGGATTTNNNNNNNNNNNNNNNNNNNNNNNNNNNNNNNNNNNNNNNNNNNNNNNNNNNNNNNNNNNNTTAACGAAGAACAGACGGCACAACTGGAAATGTGCATTTAACAAGCTTGGACTGAATTTAAGCGACATAAAAGAAAATGAAAGCATAAGAAAATTAAGAGGGGATGAATATCAGAGATTAGGTCAGGCATTTCATATTTGTAAAGAAATTCAAAAATTGCAGGAACATGTGAAAGTAGAAAAAAAAACTTTTATTGATAAATTAGCAGTTGATGCTGGGTTGATCGATGAAGACGATTCCACTATCAGTGATTCTGCATGTGATGAAAATGGGGAACTTAGAATAACTAGCAAAAACCAAATTTATAAAAAAATGAAGTTTTTAAAAAAAAAATTGTACCATATATTATACAGTACAAAGTGAATTTATCTAACGGATTGGGAAAAATATCATACATCAATTTGCTTATATTATCTTCATTTCTTTAAGAATACATATTTTTTN
>seq83__HtGene0143
TTAAAAAAAAAAATAAAAACGGAAACATTATGTATTTGTCTTCCTTTCCTTTCCTTTTCTCTGTATGATATTTCTTTTTGTGCTTTCTCTTTTTAAGTTAAATCAAGCTATACAAAGTTTCGAGTCACACTTTGCAGAAATTTGTGTCGCAAAGCTTCTGACGGTGTAGGTCGACGACGTGGATCGATTTCTAAGATAAATTTCAAAAATTCGCAAAATTCTTTGTTTCTGACAATATCGGATAAAGGTGCACAATGTCTCACATAACTCTCCGCATAGCTGTTCTCTGCACCTTCTGGCCAATTTAATCTCAACTCTCGTCTGTGAATATATCGCACTCCATTCGTTTTTAAAGCATTGGCTAACATTCGTTTAGGAATTGGCCCTAATCTAGACTCCATAAGAGCTAAATGTTCTAAATGGTCATGTGTTTTAAACAGTAAATATCCAGTATACAACTCTACTAGTACACATCCGAAACTCCACATGTCACTAGCTTCATTCCATCCCAAATTTAAAATAACCTCTGGTGCTCTGTATTGCCTTGTATTTATTATAGAACCGTGATAATCCTCGCTGAAAGTAGCGCAACCGAAATCAATTAATCGTATACCAGTAGATTTCGTCCTATATAATACGATCTCTCTTCTATCAGCATGCTCTACAACAGTTACTACCTTTCCATGAAAACCTGGGTCATCGAGTAAAATGTTTTCTGGTTTTATGTCTGTGTGGGTTAATCTAATTTTCCTTAAATAATTTAACGACTTTAAAATTTCAATGCAAAAGCATTTTATATCTTCCAATGGAAAACCACGGAATTCATTTCTTTTTAATATTTCATATAAAGAAGGACCCAGCGGTTCAAAAATTAAACACATGTGGTTTTTATGCATGAATTTTCCATAATATTTTACAATATTATTATTTTGGGGATTATTATTTTGAATCTTTTTTAATATATCTGCTTCTATTTTTGCTGATTTTGTGTACCTTTTTTTATTCCTTATAACCTTAATTGCATACTCCTCTTGCGTTGCCAAATTCTTGCATAACAGAACCCTGCCAAAGGTACCATCTCCCAN
>seq84__HtGene0148
CACACAAGCGTGAAATCTATTGCTCCTATCACTTTTCCTAATGAAAGATTACAGCAGCAATCACCATGGAAAGTCCAACGGATATGGAGGTGGTGGGCATGGAGGTTCCTACGGAGGGAATCGCGGAGGCTATGGAAAGCATGATAGAATGAGCAATTTAGGTGACGGCTTAACAACTATTGATTGGAAAAAAGTCTCATTAGTCCCATTTGAAAAAAATTTTTATAAGGAACACCGAGATGTTGCAAAGTTGAGTACTGAAGAGGTAAACGAAATTAGAAGAAAACACAAAATTACAATTATGGATGGTGCGAAAGTTCCTAATCCAGTGCAGTCACTTGACAAAATAGGATTTCCAGACTATGTTTTAAGAGCTCTAAAGGCTAACAATATAGTAACACCCACCCCCATTCAAATTCAGGGGTGGCCTATAGCTCTTTCTGGAAAAGATATGATTGGAAAGGCTGAAACTGGAAGTGGAAAAACGCTTGCTTTCCTTTTGCCAGCATTTGTTCACATTTTAGCACAGCCAAGTTTAAAAACGGGAGATGGACCCATTGTTTTAGTATTGGCTCCAACTAGAGAATTAGTGGAACAAATAAGACAAGAGTGTACTAAGTTTTCTGTGGATTCAAAAATTAGAAACACATGTGTGTATGGTGGAGTATCCAAAGGAGGTCAGATTCAAAGTTTGAGGCAAGGAGTGCATATCTTAATGGGATGTCCGGGCCGTTTAATAGATTTATTACAGATGAACTGCACTAATTTAAAAAGGGTAACATACTTAGTTTTAGATGAAGCAGATAAAATGTTAGATATGGGATTTGAAATCCAAATAAGAAAAATTGTTAGTCAAATCAGGCCAGACAGACAAACGTTATTGTGGTCTGCCACTTGGCCAAAAGAAGTTCAAGCACTAGCAAGAGATTTGTGCAGGCAAGAGCCTGTCCAAGTTAATGTCGGTTCATTGACATTAACAGCATGTAAAAATATTAAACAAGAAATATTGTTAATTGAGGTAATTTACATAAGTATTTTGTTTGCTTTCAAAGTGTTGCTTGATTCTATTAGAGATGTTTTTTTTACAGTGTCTAAAATTTTAACATATGTGAAGTGCTGCTGAATGAATTCTTGGATTGGCAGTTTGTTACTTTTCCCTTTGCTTTTCGTTGCGTTGTTTTAGTTTACTTTTTTTTGTTGCTTTTAGTTTN
>seq85__HtGene0148
ATTACGGCAACATAAAAAAAAAGTACATACATATGTATATACTTTTTTATGTGGAAGGCGTGTGTTTGTTCCGTCACTTATAATTTGCAATGAGGTCAGTTGCGCTTAAAGACGCATGTATATTTTCAGAAAGGGAAAAGGAACTACTGCATAATTTATTCAGAATGCTTAACTTCTTATCTGTATTTTAGTTTTATGCGTTTCTTTTTTATCACCACTGTACCATTTTTATAATTTTATGATTAGGAACAAGACAAAATTGGACAGTTAAAATCTTTACTGCAACGAATATTCAAGGGAGACGATCGAATCATCGTATTTGTTGAAACGAAGAGGACAGCTGATTTTATTACGAAAGCGTTAAGAATGGAAGGAAAGCCCGCTTTATGCATTCATGGAGACAAGAGACAAGAAGAAAGAAAATGGGTTTTAAATGAATTCAAAACGGGAAGAAGCCCCATATTAATTGCTACAGATGTTGCCTCAAGGGGATTAGATATAAAAAATGTGAAGTACGTCGTTAATTTTGATTTTCCGAATCAAATTGAAGATTACGTTCATAGAATTGGACGTACAGGGAGAGCCGGTTCGGAAGGTGCTTCTTTCACATTTATGACTTCATCGAAATATAGAATGGCTAAAGATCTAATTCGAATATTGAGGGAATGCGAGCAACCCATTCCTCCCCAATTGGAGAAATTAGGTTTTTCATCTTCTTCGTCAGGTTATAATAGGAGAGCAGGCCCTTATCATGGAGGAAGCAACAGAGGTTATGGAGGAGGATATGGTGGCTACGGTCATGCTTCTGGGGGGAGAACAGGCGGATTTTCTAACGGATATGCGGGACCAGCTGGTGTACCAGTTAAAGGAGCAAATAAATTTTATTAAAGTATTAGTTTAGTGCTGAGAGAAGGAGGGGGTAAATTTTCTTCTTTAGTAGTTGCTTTTTAGTATTTAAGCAAATGGAAAAAGAAAGGTGGTTCTTATATCATTATATCTTTAATCACTTTTGCTTTTTGGTCTTTTCATTCATACATTTAATGTAACAATAACCTCGACTGTTTTGTTTGTATCAATTTTTACAGATTCGCAAGTATGCTTATN
>seq86__HtGene0149
TCTCTTCTGTATTTTCTTTCTTGTTCTATATATTTATGTACATTAGGCTGAAAGGTGCAGCATCGTAATTCGTCTAAAAAATCTTTATAATCTAATATATTGGAATCTTTGTCTAAAAATTTTTTTAAAACTTTTAAGGGGTTATATCCATGTGTACTTTTGTTAAGAATGGAAGCATAAATTTACTCATTATTCTCTTTATGTCTTATCAAACGTTTGTCGTTTTGCCTTGCTTTAACTTTTTCTTCTACATCTTCTAGTTTTACATTTTTTGACAGTTCAACTATACTTAAATGAATTAN
>seq87__HtGene0153
ATGATAAAACAAGCTCCAAATGTGGCCTTTCCACAAAAAGGAACCATTTACTTTCCACATACTACTCCCCTTTCACGGTGCCTCAAAAATGAATTATCGAAATGAAGCAAAACGACAAAGACATAATATGTTCACTTTTTGAAATAATGAAATTCGAGCTGCAAGTATTTGCGTTTTCCTATTTTTTCAGAGAATGAATATACTTAATTCGTATGCATATAAGTAGCCATGTAAACAACGTCTTCTTTCTTAATAACGCAGGCTTCTTCCAGTGCACTTGAATATGGTATAGGAATATCTTTCGTGCATAAACGGACGGGTTTTCTTTTCAGATAAGAAGAAAAGTTTTCCATTATTTGCGTATAAAGCTCAGCACCTATTCCACCGAAACCGGCGGATTCATCTAAAATTAAACACTTTCTTGTTTTCTGAAGGGAATGCTTAATAGTTTCTAAATCAAATGGTTTTAAAGAAATTAAATCTACTATTTCCACATCAATATTAATTTTTCTTAATTCTTTTTCTGCTTCTAAAGCAATATGTCTATTTATACCATAGCATAAAATTGTCAAGTCTGTTCCCGTTTTTACTATCTCTGCCCTATCTATTGGTAACGTATATGGTAGCAGTGGAATTTCTTCTGTAACATTGTATAGCAAAACATGTTCTAAAAACACTACTGGATTATCATCTCGAATAGCTGATTTCAGTAAACCTCTAGCATTAAATGGTGTAGAGCAAGCAACTATTTTAATACCAGGGATGCTCATTAGATAAGATTCGATCCGTTGTGAATGCTCTGGGCCTAATTGTTTCCCAACTCCGCCAGGTCCTCTGATAACTATAGGAATATTAAACTGACCATCAGTCATATATCTTAACATTCCCGCATTGTTAGAAATTTGATTGAATGCTAAAATTAAAAAAGATAAATTCATTCCTTCTATAATTGGTTTTAAGCCATTAATAGAAGAACCAATTCCTAATCCCATAAAAGAATTTTCACAAATTGGTGTATCTAACACTCTTGCAAAACCAAAAAAATGAGCCAAATTTTTTGTTACTTTATATGAACCGCCATATAATCCTACATCTTCTCCTAGTACATACACATTTTTGTCTCTTTTCATTTCTTCATAAGTAGCCATATGCAAAGCTTCACTTATGTTTCTGCTCACTTTTACGTGTTGCAATTCTTCTTTAAAGTTCTTATCATTTAATTTCCAGCCAGTCAATTTTTCTTTCTCTTCTTGTAATACTGCCTTAGCACATTCGCTACTACTGGGATTTCTTTTCGGTTGACTAAGAATTCTGTTCGCAACCATAAAGTGTAAAGAACTACTCATTCTTTTTGCTTGAACTGCATATGGCCATGAGCATATTACAACTGCTAGAAAAAAAGGAACAGATN
>seq88__HtGene0166
AATAAGAAACATATATCACATTGATGATTGTTTTGAACTCATTATTGAAAATAATATTATTCAAACGTTGACAGTTTTAGAATATGATAAATGGAGAGATAGCGATATATATGATTCTATTATGCAGTTATTGCATACATTAGATCAACGTATTAAAN
>seq89__HtGene0166
TTTTTTTCTTATACTATACTATATATTTACGTATACAGTTATGTGTGCATGTGTGAGTATCTATGTAAGCATGTGTGTACATATTTTTGTTTGTGTTCATGTGGTTAATACACACTTATANNNNNNNNNNNNNNNNNNNNNNNNNNNNNNNNNNNNNNNNNNNNNNNNNNNNNNNNNNNNGCAATTTCGAGCGTTACTGTAACGAATTGTCCAAAGGAAGATTAAAATGGTCGGTTTTGCATACAGAAAAGTTCTGGTTAGAAAATGTTATGCATTTTGAGAAAGATGAATTTAAAGCGATTCAAAAATTAGCAGATATTATAAAAACATATGCGCGCCAATTGGTAGCAGGAAACGTAACAAATGGAAAAGCGGCAAATACCAGCGGGTGTATTAGTAGCAATAAATTAGATTTAACAGNNNNNNNNNNNNNNNNNNNNNNNNNNNNNNNNNNNNNNNNNNNNNNNNNNNNNNNNNNNNGTGGAACCATGAATGACACTTTGAAAAGTGAACTGAATGAACTGGATAGTATAACAGTTGCTGTTGCTTGTTTTGACATTGGAGAATTTGCCCGATTATATCCAAATGGAAAGAAAATTTGTCAGAATTTTCGAGTAAAGGAAAATGTGATGTTACTTATTACAACCAAAAATAGAGAAATTGCTAGAGAGGCATTGTTATGCGCACAAAAAATTATGCTGAACAATTGGCAAAGTGTTTCTAGCTTAAAGTGATTATTTTTATATCTATCAGGAATATAGAGAACTTTTTTCCTTTCACATTTAAAGAAGATGTAAAACAAATTATGCTGAAGGAGTCATAAAGATCATATATATCTCTAGTTAAGTATCCAAACCTTTGTATTATAACGTACTATTTTTTTATCTTCAATATACACTTTTATCTAAAAACAATAAGAAGAATAGTCTTTGAATTTCGTGAAAAGTTAACTTTTTTGCTAAAAATTGATGAAGCATTTTGAAAAAAGTCTTTTTACAAATTTTTAAATTATN
>seq90__HtGene0168
ATTTATAAAATAGAACCTTGGTGAAATTGGACAGTATCAAAATAAGACGATATAATATATTTTGAGAATATTAGAGTGAATGGTTTGACAATGGAGCAGTCGGACGCAGTAAGGGCATATATACGTGCAGTTAAAGAACATCGAGAATTTGAAAGTAAAGTTAAAAGATTGCGATTTGATATTAAAGAATTAAATGTAAAGTATGAAAAAACGGAAGACCATTTAAAAGCGTTACAAAGCGTTGGACAGATAGTGGGGCAAATTTTAAAAAAATTACAAAATGAAAAATTTGTTGTCAAATCTTCTAGTGGACCAAGATATGTTGTAGGATGTAAACCGAAATTAAGTGATAAAGAAATAAAAATAGGAACAAGAATATCTTTAGACATGACGACATTAACAGTAATGAAAGAATTGCCTTGTGAAGTAGATCCACTAGTATTTAACATGATTTCAGATGTAAACACAGAAGCGGGAAAAGCAAACAGAATAACATATGATCAAATCGGAGGATTAACAGAACAAATACGTCAATTACGAGAAGTTGTAGAATTACCTTTATTGAGTCCTTTTATGTTTTCACGAGTTGGAATAAAAGCGCCAAAAGGAGTGCTGCTTTACGGACCTCCAGGAACAGGAAAAACATTACTTGCGAGAGCTATGGCCTCAAATTTAAACTGCTGTTTTTTGCGAATTGTCGTTTCAGCAATTGTTGATAAATATATAGGGGAAAGTGCACGTATTATTAGAGAAATGTTTAGCTATGCAAAGGAACATCAACCTTGTATTATTTTCATGGACGAAATTGACGCTATTGGAGGAAGAAGGTTTTCACAGGGGACATCAGCTGACAGAGAAATACAGAGAACATTAATGGAATTATTAAATCATTTAGATGGATTTGACGAGTTAGGCGATGTAAAAATAATAATGGCTACAAATAGACCTGATATTTTAGATCCTGCTTTAGTAAGACCAGGAAGATTAGATAGAAAAATCGAAATACCATTGCCAACACAAATTGGAAGAATATCAATTTTAAAAATACATGCAGGCAAAATGAATGTATCAGGAGAATTAGATTATGAATCTATATGTAGATTATGTGATGGATTCAATGGAGCAGATTTAAGAAATGTATGTACCGAAGCAGGAATGTTTGCAATTAAAAATTTAAGGGATTATGTCATTGAAGAAGATTTTTTTATGGCAGCAAGAAAAATAATTGAAGCTAAAAAATTAGAAAGTCCAATAGATTACGAACAAATTTAAAAGAAGGAAATAATTTCAGTTTTTTCGTTATATTCAATTTTCTTAATACGTATATACTTGTTCCATTTCTTCCGTTTCAACGACATGGTGTAACAAGACGGAAATCAATTTCATTTTTACACTGGTATCAGTTTAAGCATATTACTCATATTTACGGTTCTCTTTGCANNNNNNNNNNNNNNNNNNNNNNNNNNNNNNNNNNNNNNNNNNNNNNNNNNNNNNNNNNNNNNNNNNNN
>seq92__HtGene0182
TCCGCGTGTAATTTTTCTACTGCGTCCGATTTCTTTATTTCATTCCATATTTTATTTAAATAATCGTCAATGATTTTCTTTTTAATTATTTCTAAAGGAGCTAAATCTTCAAACCAATCTCTCACTGTAAATAAAAGAATAGTTTTGGGACAATTGGCATCTTGTTGAAATAATTCTAAATTCACTTCCATTACTGTTTTTAATAAACCATAATTAGAAGCAGTAAAATTCCCTAACGAGTGATACCACAAATTTACTATTACACAATCCGCCAATGCCAAACACAGTAGGGCAGAACGATGTTCAAAGGTAAGTCTGTCGTCTCCCCTTTCTTTCGAATCAGTTCCTTCTACATCTATGATCAACGCAGGATTTATCTTCTTCTTATTTTCCTTATTCATGGACTTTCTATTTTCCTTATTCATGGAGTTTCTAAGATCAACACGGCCATCTTGTATGTAGCTTTCATTTTCCACTTTTTGTTCTACTTCTCCATCAAACATTTCGTAACTCATCCATAACCCTTTAGTCGTCTGACTGTGTCCTTTTTTTGTATCCATTACATCAAAAGAAGTAGAAAACAAATTATTTAACAAAGTGCTCTTCCCACTACTTTGGCTCCCTAATATAGCAATGACATTGTAATCAAAACCGAGATTAGCCAGTTTATGTTTCAGCATCCATGCTTTTAAGTCGCTAACAATATTTCCATCGTAGTCGATCATCTGAGTGATCTTTTCACACCCTTGCTGACCTCCTATTGTCATTGTGCCTTATGCTTATTTATAAAATATTTAGCAAGATTCTTTAAAATTCTTTAAAATTCTTGTCTCGTTCCCTTGTTCATTTATACACTTACACGTCCGTCCCTTTGTGAACCGTTTCGACGGATAAAGTACTTAGTGAACAAATGGN
>seq93__HtGene0183
TTCCGATCTAAATTTTCTCGAATAAAATCATATGTATAGTCGCGGTTATGTGTATGAGAACATATATATCTTAAAATATGTTTTAATTTTGTATGGATTGTTGGCAGATATATGTATATATATATCAGCAGGTGCGTGTATGTGTAGCTGATCATATGTACCAGTTTTATTAATAGATGAATGTTAAATTTGACTCATCTACTGAGACGTCTCCGCAGTAGTAATGTTGTTACTGGCTGACATGCTCATGGTACGAGCTACTTTATTTAACGAAGTAGTCAATGTTAACGATTTCTGCTGCCGAAGTGTACTTTTATTGATTTGTTCCCACGCTTTAGCAACATTCAAATAAGGAGTCAAATCATATCCTAAAAAATTCGAATTGGTGTTCTGGAAATGTATATTTTTTGAATAATGAACAAAATAATTATTTATACTTGCATTAGAACCAGGATGTAACGTAAACTCTGGTTTTTGATTCAGCTTTTTTAATTTTTTATTTTTCACATTCTGTATTTTTTCTTGAACTACGCTAATTAAGTTTTTTAAAGTCATTGGTAAAAATTGAGAATTTGTATTTTCTAAAATGTTATTTTTTAATTCCTGTTCTTTGAACTCTACGATGGCTTCAATTAAACAATATGTAAATACTCCGTGGCTAACAATAATTTCACTTTCTTCTTCTTCTTCTTCTTCCTCATCAACAATAATTTCACTTTCNNNNNNNNNNNNNNNNNNNNNNNNNNNNNNNNNNNNNNNNNNNNNNNNNNNNNNNNNNNNNNNNNNNNNNNNNNNNNNNNNNNNNNNNNNNNNNNNNNNNNNNNNNNNNNNNNNNNNNNNTTCTCCAACAACTCCTTTCTTTTTAGATTTCAAAAATTTCTTATCATCTGTATCACCTTTTCCATTTTGAGAACTAGCGAAAAATGTCTTCACTATATCTACAGAAATATCAAACTTTTTTTCATAAAAGCTCTTTTTCTTTTGCTGAGTGGCTCGGGCATTCAGTTGCTGTTTTTCATTTTTTTTATTGTTCATATATTTAGTTGCTGTTTTTCATTTTTTTTATTTTTTATATGTTTTGCTTTTATCTTTTTCTTTTTTTGCTTTTTTGGAAATTTTGAAATTTTCATTTTCTTTATTTGATTCACTCGAGCAAATCGAAAAACAGGGAAAAATCCTTCAATAGATATTTGTTCCCAAGTAGCTGCGCATAAACAGTATGCCTTTGGTGGAATTGTTGGAGAAGAAATGCACTGTAGCAAAGGATCAATCATTGCTGATGTGGAATCGACTTCTATTAGATTAGCAAATCGTGATTTACAAAAATGTTTCTTCATACTTTCATTATTCAAAATCGAAGTGTCATATACAGCTTTATGTACTTTGTTGGTTGGATTTGTAATAGGCCATATTCCTTTTTGTTTGCATCCTTTAATGTAAGACCAAGAATTTTCTGTTCCTGCTGGGTCTAATATAGTTTGGCATCCGGAACAATCTAAAACAATAGTCATATTTGCTTTCGAATTTATACTCAATAACAAATCTTTCAATTGTACTGCTGTTATGATATTATGCTCATTATTATCATTAAATGGATCAGAACATAAAAATGCTTCGTCATATCCTTCTCCCTCCCAACCACTCATATTATCTACTTGTATACTTTTCCCAGCGAAATAAAAAACATATGTTCCCCTTGCTACTGAATCTCGAACTAACCAATTCACTGCTTTTAATATATTCGTTCTTGTTGGCCATAAATTTACGTGTACAGCATTTGTTAACATATCGATGTTTTTTTTTTTTCCACTTATACCTTTTACAGAATTAGGTTCCTTTATTTCATTACCTTCGTCAGCTTTTGCGTCATTTTTGTTAAACAAGCTAAATAAGTTTTTCTTGTCTCTTGATTTTCTAACAGCATTTCTTGCAGCTCTTCCATGTGACATTTTTTCTCGCTCCTTTTGTTCTCTTTCTTCTNNNNNNNNNNNNNNNNNNNNNNNNNNNNNNNNNNNNNNNNNNNNNNNNN
>seq94__HtGene0183
TGCATGGGACCACCAGAATTAGCAGCACTTACTAAGTGTACACCGTTTCTCATTAATTCTTGCGTATTCATATACTGGGGATTCAAGTTTCCTTCTTCTAAAATCCTTTCAAATTCTTCTTTATTN
>seq95__HtGene0183
GTAGTATTTTTGTTCATTGATAAGCTCTGTTCTTTTTTTATCTTCTCACTTTTCTCTTTTTCTTCTAAAGTTCGCAACAGGTTTTGTCCTTGTATTGGCACAGCGTTTGCATTCTTAGCACAACTACCTAAATTGAATACATTGATTGGTTCTGTTGCGAAATAACCTTTGTTCTGTATAGGATGATAACCTACAGGAACAACTTTATN
>seq99__HtGene0199
AAAAGAGCCAGGAATTTTTACCTGTGACACTGAAGTTACAAAAAAATGCAACGGAATTCTTTTGTCGGCGATAAATCTAGCGGAGTAAATATTAAGGTTATTGTAAGATGCAGACCTTTAAGTGAAAAAGAGAAAAATGATGTAAATAATGAAGAAGTAGTAAAGATACGCAATAATGAGGTCATAGTAACGGTTAATAAAAATAATAAAAATAATGAAACACATGAAAGAAAATATCATTTCGATTACGTTTGTGATGAGTACGTGGATCAAAAGACACTTTTCAACGATTACATTTTTCAAATAGTCGACGAGGTAAAGAGAAAGCAATATGCACACATATGTACGTGCTAACTTATGCATACATATATACATTTTAACTTATATGATGCATACTTATATGCATTTAAATTTATATGAAGTGAACATTCAGGCATTTCGTATATATCTCATTCATCGTGTCGATTTCTTCTGCTAACACTGCTTCCTAATTCTTTCATTTTTTTGGCTTAGGTTTTAGAAGGATTTAACTGTACTTTGTTTTGCTATGGACAAACAGGCACAGGAAAAACATACACGATGGAGGGAAGAATATTAGATGTGATTAAATCTACTGATAACAAAAAGGTAGACCTAAGCGATAGCATAAACAGTGACACCAGTTGCAACTATGAAATTTGCGACAATGAAGACACAGGTATTATATTTCGTGCAACCAAAAGAATCTTCGACTTTTTAAATAAAAGAAAAGAAAAACCATATGAAACAATTGAAGAACGTAACGGAATAAAAAAAAAATTAAATTGGGATAATGGAATCCAAACAGGTAATGAAAATATAAATCAGGTTAATGGAATAGACAATGCAGATAAAGCTGTTTTTTATGATTATAACATAAAAGTAAGCTATTTAGAAATATATAATGAAGAACTGTGTGATTTGTTGAGTTCTACTAATGAAGTAAATAAATTAAGAATATATGAAGATATGGCTAATAAAAATAAAGGACTGAGTGTAGATAAATTAGAAGAAAAACCAATTAACTCATTTGAAGATATATATTACATGATATGTTCAGCAGTAAAAAGAAGAAAGAAAGCTGATACATTATATAACAAACAATCTAGCAGAAGTCATTCTATTTTCACCATTACTTTAACTATGACATATTTAAATAATGAGGGAGAATCTCTTACAAAAATAGGAAAATTAAATTTGGTAGATTTAGCTGGAAGTGAAAATGCTATGAAAAGTTGTGTAGGCAATTTCAAAGTACGACAACAAGAAAGTTGCAACATCAATCAATCTTTATTAACTTTAGGGAGAGTAATAAATGCTTTAGTTGACAATTCTTCATATATTCCCTACAGAGACTCTAAATTAACAAGACTCCTTCAAGATTCGTTAGGAGGAAAAACAAAAACTTTCATAGTCGCCACTATTTCTCCATCTTCTTTATGCGTCGATGAAACTTTGGGAACATTAGACTACGTGTACAGAGCAAAAAATATAAAAAACAAACCAGAGATTAATGCAAAAACAACGAAACAAGTAAAAATTAGGGATTTAAATAACGAAATCGAAAAGTTAAAAAACGCGTTGACTTTAAGCCGGGAAAAAAAAGGAGTCTATTTAGACAATGAAGAATATAATAATATACAAAACTCTTTAAAGCAAAATCAAGAAATAATAATAGCN
>seq100__HtGene0199
TCTAAAGCATATTTTACAGTGTAGGTTAAGCACTCTTTCGAAAGAACATATGTTAAATTCTCTTCCCAAACCAGAAGAAAAACAGCTGGAGACATCGCAAGAAGAACGAAACAAAAGAAAACAACTTTCGAAAAAAATTTTACATTTTTTTAAAGAAATAACGGACACTAATAAAGATATAGAAGAGTTGAATGAAATAAACATTTATTTAACACAAGAAAAAACGAACGCACAATCATTAATACGTGGTATTCAAGCGATTTGCAAAATATTTCAAACATACCTCTATACATTCACAACAACCTTTAAAAAAAAGGTAGAAGAAAAAAACGACCTCCTTAATCAAGAATCACAAGTTTTTTACACGATTCTTGAAAATCTAAATAATGATTATAATTCTTTTGAGGAGAGAATGAATAAAACGAATTCAGAAATTATTAACATATTTAAAATGGAAATTAAAGAAGAAATTAACATATTTCAAGAACAGCTTTTAGATGAAATCAAAAATGTAGTGGCAAAAAAAGTTCACACTATGAATGAAAAAATAAATGTGAAATTCGN
>seq101__HtGene0201
TGCAGGAATGAGAAATAGAATGAATTTAAAAAATTCTAATTATAATACTGAAGATGGTAATAACAAAAATAATGAAGATATTTCTACAGAAATTTATAAATATATCAATGAAAATATTGATTTAACGGCGGAATTGGAAAACAAAAATGAATTCATTGATCAATGTAAAGAAGAAATTCGACAAAAAAATGAAGAAATAN
>seq102__HtGene0206
ATATTAGCAATATTCGGAAACTATTCTTCCGTTTGGAATGTGTTTTTTTTCTTACTTGGATTTTCCACTGATGCTGCTTATTTACCGCTATTACAAGCTGCACAATATTTTCCAGGAAAAGAATCATTAGTATTTGGAATTTTAGGAGCTGCAAGATCTTCCAACTTTGGACTTGCTTTATTGTTAAGAATATTATTTTTCTATGGACCACCATTGAAAGAAGATCAATTTTACATATTATGTATTGCATATATATTAACTGCCTTGCTGTACTCTTTTGCTGTAGGTATTTTTCTTAN
>seq103__HtGene0209
ATTAAATTTGATAAATAAAAAAATTTTAAATAAAGATCTTCGCGAGTTGCAATATTATAATGATAAATTTAAAAGTGGAATAAGCAGTATTAAAAAAATTGTAGGAGATATATATAATGAAAATATAAAAAGTTTCAATGGAGAAGAAGGAAACAAAAAAAAGATATATTTATCAAAAATGGTACCTTGGAAAAAAGCAGATATTATGATTTCCAAAATTTATAGAAAAAAATTTGATGAAGGAATTCCATTAAAAATACCAAACAGTCATTTAAATAAAGAAGTATATGAAAAAATATTAGAATTAAATATAAACAGAAATAAAATATTACATACCGATATTTTAGAAAATTATAATTTTGTCTGGTCTAAAAAAAAAGAACAAAGTGAACAAATTATAGAAGAAGATGCAAATCTGTTGAACACAAAAAATTTTCTAGTTCCTAAATACATGTCAGAAATAGATTTTTGGAAATCCTATTTTTTTAACATAGATATTATATATAN
>seq104__HtGene0210
NNNNNNNNNNNNNNNNNNNNNNNNNNNNNNNNNNNNNNNNNNNNNNNNNNNNNNNNNNNNAACATTTTGAGAATTTTAATTAACAAAAGATCTTCCATGAAATTTTGCTCTGATAAATTCAAAAATGAAAACAAAACGAGACTTCCATGTTAATAGCATTTGTATGTATACGGTTTTCCAAAAAGTGAATGAAAATAAGCCTCCTTTAATTTCCCCAAACGGTAAACTAGCTACGACTTCATGATTTCCTATGTAAGCTAAAGAACCTTTCCAAGTTTCACGAAAAGCATGGACAAACAATTTTTCTTCTTTTGTTAAATGACTATTAAATATATTTGACAAGTAGTTTGCCTCTTGTCTTGCATTTTGAGCAGTAGGTGCAGGAGATTTATAATTCTTATCAATTTGAATTAAATATTGTTGTAATTCTTCTTCATTCATGTTTCCTCTAGGGTGTTTGCCAAAATCCCATTGAGATTTACATAACTGAGGAAACACGTTTGCTAATTCTTCTGCCTTTTCTTTCAGTTCATTTGATGTTATATTN
>seq105__HtGene0210
TTTATGGCATTTTCACTGGGTAAAATATCTGTACATTCTAACTGTAAATAGTTCCCACAAGAGCTCCCTTGTTTCAAAAATTTCCGAACACTCTCTGTACAGGCATTTATACTTAACGTCCCACTACATACACACGGTAGTAAAGGCGTAAAAGTAAAATAGCTACGAGGAGAAACTAAAGTAACATCATATTTATGAAAATCTATATTTTTTAAAAAATGAATTCCTCCCCATCCAGATCCTAAAATCACCACTTTTTCTTTCCCTGTATTATCGTTGAATTTATTTATATTTTTGAAACTATTGATCCAATTCTTTTCGTACACGTTTTTTATCACTTTTAAAAATATGTTCATTCCGCTGTTTCCGCTTTTCACATTCATCATCATTTTTCGTCAAN
>seq106__HtGene0213_HtGene0214
GATATTTAACGAAAATACAGTTGTGCAAACTAAAAAATGTAGTCAACAGGAAAATGCATTTCTCCAAGATTAAAAGAAACGAAAACAAACGTATCTATCACATCAGCTGATATCCTAGTAATAGTTGGAGCAGCGACTACTGAAATTGCAGTAGTAGACAGATCGTGCTAGTATCGTTTGTGATTGTAAAGCATGTGGTTGTTGTTACGCAATATTGAGAATATGTATGGAAATCAATTTATGCGTTTCCTTTGGTTTTCCCAATCATAGTAGTCTTCAATACTTGCCATATATGGCATATTAGAAATTACGTCGTCAGGCTTGTAAGCTAATACCAACATTCCAGATAATTGCACAAATACATTTTTTAAATAGTCAGCAGAAACTCCAAAACGACAAGTGTCTTTTAAAATGTTCGCATAACATTCTACATATCTTAACATTTCAAAATATTCGGATTGTTCCTCAAATAAAATTCTGTTATAATAAGTAGAAGCAGTTCCTTCGAACTGAATTGGTCCTGGGTTACAGTAACGATCTTCCATTTGCCACTTTTGCAAAGCTATTTTCAAGCTTCTGTACGCTTTTCCGTTTAAATCTACGGGAGCACTTGGAATAACAGGTAAGTCTCCTTTACACATATATTTTAATGATTTGTTTTCTTGTCCCCTTGGTAATATTTTCATTAAAGAAACCAATGGTATAGCAAACAATTTCCAATCTTTTACCTTTCCACATAAACCTCGGATTGACACAAGATAGCCAGTTAGACCACTTTCTATTACAATGGAAGCTGCATGTCCATACGCATAGGCCAATTTACAGTCGAATTCAGAAGGAAGAGAAGAACGTCCCTGATAGCCAAAAAAATGCGTTAGACCCATAAAAGTACCAGAATATTTTCCTTGTTCTTTTCTTTGACGCAATTCTTCCTTCACCATTTGTAATATTAACTCTTCCGTTTCTAAATGCTCAAAACGCATGGAACCCATATCTACTTCTAACAACTGTTTTATAATAAATTGAGGAAACGTTTTCAATAAGGCTAAATTCCAAGGAGTTAATTTTGAAACCCAAACAGATAATTCATCATTTTGAGACATGTTAGCAATGTTAACTAAATCAGTTTGAGCTTGATCTAATTGACCTTTTTCTGAAGCTTCATTTAAAATATCACTAATTTCTGTAAGTAAAATTTTCATGTTTGGCAAATGCATTAACAGAGCATCCGGAATAAGAACTGTACCATAATTTTTTCCTACTTCTGCTCTAGCACACACAACATCTGCTATATCGTGAACAACTCTCCATAAGGTTTTATCGGCAGCTCCGTATTCTTCTGCGATTATTACCACATTTGGATGTGTTTGAAGCGCACATTCCAATACTTCATGAGACGGCGATCTACCCATTAATCTTATGAAATGCCAGTATTTGGGCATACTAACTGCATCTGTTAATACATTTCCAATTAAAGAAGCATACACTTTTGTACTACTGTCAAATCCGACACATGTTTCAATCAATTCATGAATTAAATTGTTTGAACCAGTTAATGGAATACCAACAACCGAAGTAGGAATCTTCTTTTCTAAAAAATATTCCGACAAAAGAGCTGCTTCAGTAATAGTTATATTAGAACCGGGCATAACCAATCCATTTAATTGCAACTCAGTTACCGTTTCGCACACTTTCCTGCGATTTTCTTTGTCAAATAAAGAATGTTCCGGAGAATTTCCCGTTAATTCCAATCCTCCCTGGTTAATATGTTTTGCAATATTCGTATCGTCTATAATTATATATTTACTATTAAGTAAACCATGTAAACCGAAAAAAGCAATGCATACACCGTTAAGTAATTTTAATCGTCGATAAAGACCACATAATACATTCATAGCCCCAGGTGCTTGTCTCGATAAAAATACAATGCCAATTTTTATTTCAGCCATAATAGGAGTTGCATATTTGTCGTGAAATATTTCTTGTATCTGAAATTTTGTGTCATAAGACATATTAGGATAATTTGACAAAATTTGTTTTTGTGTATATGGATCATTAGATATGTACTGCTTTCCTGCGCGAACTTTTGCTTTTAAATCAGAACATAATTCTGGCAATTCTAGCTTTTTATATAAACGAGCAGTTTGTAATTCAGACATACAGCCAAGTGCTTTATAATTAGCCCCATGAAATGTGTTAATAACATCTTCAAATTTACCAGAAGTAAAAAAATGAACGTCACTGCAAGTTCCATCATTCN
>seq107__HtGene0214
CTGTTTGTGTATTTCCTGATTTTCCAGAAGATTCTTTTTCGTCTTGAACCTGATTTTGATCTTCTCTCTTTTCCAAAGATGTCGAGAATGAAGAATCATTATGCAAAATATAATTATTTCCAATAACACCACGAACGTCCTTAGAACATTCTTCCATATTTTTATTAGCTACATTTTTATTTGTCAAATTAATGATCAATTCTAAATCATCTGTATTTCGACATAGTAGGCAATCCTTTGACGGAATTTGAACTGTGTAACATCGAACATTACTAATCGGTCCATTAAATTGAATAGGTCCAGGAGATCTATATAAATCATACAGTGACCATATATGGCGCACTTCTTTTAAAACCTGAAACAATTCACTATTAAGATCTACTAAATATCTTTTTACCCCTGGAAATTCATTTCCATTAGGGTCTTTAATAGTATGCATAATCCTTAAAAAAGGAATGGCCGCGGGAATCCAATTCACATAATCCTTTTCTAATTTCTGTATAACTGACATATAACCTGTCTTTTTATGATCTATTAATAAACCTGCATTATACCCTAAAGCATAACAATAATTACAATCGAAATTTGAAGGAATAGCACATCTTCCTTCATAACCTAAATAGTGAGGCATAAACTGAATGTTCATATTCCTGTCACCTAATTTTGCTAATTCTGATTCTAATAAAACAATTATTAATCTTTCCGTCGCAATTTTGCCAACTTGAATATAACCAGTAGATTCTCTATCCAACAATAACTGTTCTTTTATAACACTTGGTAAGAATCCCCACAACTGCTTCGATTTTGTAATTTTTGATTCATCAAATGGCCCTTCTTTCAAAATGTTATTTAACTCCTCTACTAATGCCTTCATTTCCGGCACAAATTCTATTAATCCCTCTGGGATTAAAATCACACCATAGTTTTTATTTAATGATCTTCTTTTCAAAATAATTTCTACAATGTTACTAATAATATCTTGAAGAGATTGTTTCTGCTGTTCGACTTCTTCTCCAATTAAAACAATATTTGGTCTTGTCTGTAAGGCACATTCCAAAACTACATGCGAAGCAGATCTCCCCATAACACGGACAACATGATATACATTATGTCCTGTTTTTACATCCGTGCACAAATTTCCTATAATTTCTGAATACGTCTTTGTTGCAGAATCAAAACCAAAACTAATTTCAATTGCTTCACTTTTTAAATCACCATCAATTGTTTTAGGGATACCAATAACAGATATAGGAACGTTTTTTTCTATAAAATACTCTGCCATTAAAGCTGCATTACTATTGGATCCATCACCTCCTATAACAACTAATCCATTTAATTTTAATTTTTTTACTATACTTTCAACAGTTGCTAAATCATCTCGATTTCTTACTTTCCCTCTCCCCGACCATAACATATTAAATCCTCCTATATTTCGATATCTGTTCATAATACTGTCTGTAATTAATACAAAATTCTTTTTATACAGTCCATCAATTCCCCCAATAAAACCAAAGACTTGAGATTGCTCATTATATCTTCTTATATAATCATATATTCCCGCAATAACGTTGTGCCCTCCTGGTGCTGGACCTCCAGATAAAATAATACCAATCCTCAAAATATTGTTACCTTTAAATAATTCACTGTTCGTAGTTTCTTTTACATTTATAATAGGCGAATCTGGTAAATGCTTTAAAAACGTTCGAACCTTCTCATAATCACTTTTATTAATGTAGTCATCGCCATAATTTTCCTCTAATATTTGGTATTCAGCCGCTAAAGCTTTCGGCAACGTAGGTTTGTACATAATACGCTCATACTGTAAAGGACTCAAATCATCATTTAAAGAAGCAGAATGACCATGCTCTTTTAATTTTTCAATTTTTATATTTTTATCATCTACTAAATAAAAACTCGTTTTAGAATCCTTTTCTTCTAAAAATCTTTTTGAAGTTAATTTTTCCATGAGACAACTTATCATTTTGAGAN
>seq108__HtGene0219
TTATAATAGAAACGTGCAAAAAGGAGTCTCCGAGTCTTTGAAGTTATGGCCGTTTTGGCGTAAATTTTTAGATTTCGGGAAATTTTCTTGAAATGATTGCGGACTTACCAACAGCCACAGGAACTAGGGCGGATCCATTAAATAAGCATAACCACAAGCAAATAGAGAAAAAAATAAAATTGTTTAAATGAGCTGAGAGAATTCCAAAAATGCAAGCGGAAACAGCAAATGCCGTTGCCACTTTTATCGTTTTGGAATAGTTTGTATTTTTGTAGCCACCAAAAAAATCACAAATGTATCCACCAAACCAAACACCAGATGTTGGAGAAGTTAAAAAACACAGTGTAGAAACGGTAACTATTTTAATTTTCTCAGTCAATAAGACGACAGACATATATTCAGTAATCCAGAATTGTATTCCTGTAACAACAAAATATAAATTACTCATTCCCAATGTGATTATAATATATAGTTTATTTTTTAACAATTTTTTTACTTCTTTAAGAGTTTTTTTTAAAACATTTGTTTTCTTTTCCATAATATAAGTAGCCGATCGATTAAAATTAATN
>seq109__HtGene0219
GTCGTGTCCCTTTTAGGCTAACTGATTTCTTGTAATTTGCATATTTAGTTCCTTGTTCAGATGAGTTTTCATCACTAACCTCCCCTGCAACAAGACTATATTGATGAATATTTTTGTTACGACTGATATTTCTTTTTTTTTTAAGAAGACCTTCTTTATTTGCTTCTAATAAATCGTCTTCATTTTGATATTCAGAGGTATCTCCTTCTACTGATTCTCCTAAAGCACTGTAATTTGTCGTTATGTTAATTTTTTCTGATGGAATGAAAATAAGTGTTAAAAATATGGGTATTAATAAAAAGGCTTGAATTAAAAATGGAGACCTCCAAGTAGATAAAAAAGGAACGGGGAAAATAAAATTTTCACTTTTGCTATTTGAATAATCAGTATTTGATAAAATGCCACCTAAAAAATACCCAAACACAGTGCCACCAATAGACGCTAACTGAATATAAGACATCCATTGGGTAGCTTTTTCGTCAGGAGAAAATTCATCTACCCATACCGGTAAATACACAACTGGTATAGCTTGACATAGCCCATTAACAAATCGACAAATATACATAGATATTATACAATTGGCGTGACTAAAAATATATAAAGAAACTGATAATAAAATAATACTTACAGCTACTAACTTCTTTGCTCGCAATAATTCAAATAAAACTCCTGCTATTACAGTTCCGATAATTAATCCAAAATAAACTAAACTACCTAATAAGGACTGTTCAATATAACTAAGAGGGAAATCTTTTTGAATTTCACCTAACGTTACAGGAATAGCTCN
>seq112__HtGene0225
CATATTGGAAAGAAAAACTTGGAAGATAAAATGAAGAAGTATGTTTTCACCAGGGCAAAGGATGGAGTACATATAATAAATTTATCAAAAACCTACGAGAAGCTACAATTGGCAGCTCGAATAATTGTATCAATTAGTAATCCAGCGGATGTTGTAGTTGTTTCGGCTAGACCATATGGTGGTAGAGCTATATTGAAATTTGCGCAGTACACGGGTGCACAAGCTATAGCAGGTAGATGGACTCCTGGTATGCTAACAAATCCCAATGTAAGTAAATATATTGAACCTAGATTATTAATTGTAACAGATCCAAGGACGGATGCACAATCTGTTAAAGAATCAGCATATGCAAATATACCAGTAATAGCACTTTGCGATTCAGATTCGCCATTAGAATATGTTGATGTGGCTATCCCCTGTAATAACAAAGGAAAGGAATCTATTGCGTTAATGTATTGGCTATTAGCACAAGAAGTATTGCATTTGAAAGGTACTTTAGAAAGAAGCAAGCCTTGGGATGTAATGGTTGATATGTTTTTGTGGAGAGATCCTGAACAACTCGAGTTGAAAAATTTGACAAATGAAGAAACTGCACCAGTAGCTCCTCATTTAGTCGAAAATCAATATGCTACTGATGCCCCTTATGAAGATTGGGACAAAAAAGAAGAATGGAATGAAGCAGCGGCAGAAGACTGGAAAAATCCAGTTGTACCAGAACAATGGTAAAGAAAACAGCAGGCGTGTTTTGTTGCGCCATCGCCTTAGTTGTTATGTATAATAAAACATGAAAGTTAATTAAGAATAAAGTAGAATAAAAGTAAAAGTGAAGTGAAGCGAAGTAAAGCAAAAAGTATAAAAAACAGCGAAAGATTACATTCAGTATAGGAATCGAATGAAATCGAATTAGACTGATGGCGACGTGCAAAAGGAATAAAAGAATCATTAAGGTGCAGTTTGCTATTTTTGCTTTATAATTTTTTAGAAGAAAAAATTCCAAAATTATGAAAATTTATAAAACAGGTATATTAATATTACN
>seq114__HtGene0230
AGTCTTTTCTGTTGTTTCTTCTTTTTTAGTTCCTTTGACCACTTTCTCGCTTTTTGAAGCAACTTCTTTCTTCTTCTCTTTTGTAATTCCATTTTCATCCTTTTTCACTCGAACAGCCTTTTTTTTCTTTTCATTACTTTCATCACTTTTTTCCGCTTCCACATTTTCCGATGCACTTTTTTTTTTGGCCACTTTGGTGCTTTCTTCTTTTCTCTTTTCGTCGGATTCACTCTTTCCCGTTATAAAATGGAAAGTCTCCGTGGCAGACGTAGCAGGAGATACTCCCTTTTTTAATAAAGCCAATGTGAAATCCTTTTTAATAATTAAGTGTGATCTTGCAGTACTGTTTCCCTTTACGCATCCCAGGGCTTTGATCAAACTCTTTTCTTCATCACACAACAAGACATAAGGTAACTTCAGGGTCTCCTTCCATTTTGTCTAAAGCAGAAATAAGGTGAAAAAGGTGAAAAAGGTGAAATACATATTTTGGGAGGTTAAAAGATAGCATATTGAAGGTATTGCACTATGAGCTGATGGCAGGAAATCCGTCCACTATATTTTTATTTTTTTTTTTTCATATGTTGTGTATCGACTTCATGATTCCAACCTGTGATTTGGGAGAGN
>seq115__HtGene0230
GAAATAAGGTGAAAAAGGTGAAAAAAGTGAAATACATATTTTTGGAGGTTAAAAGATAGCATATTGAAGGTATTGCACTATGAGCTGATGGCAGGAAATCCGTCCACTATATTTTTATTTTTTTTTTTTCATATGTTGTGTATCGACTTCATGATTCCAACCTGTGATTTGGGAGAGTCTGCAGAGAGACCATAGATTTTATATTTGTTTTCCAAAAATTCGTCAAACTTGTCTCTAAATAACTGGGCTTGCTTAGTACATCCAGGCGTGTTTGCCTTAGGATAAATAAATATCACACATCCATCTGCGTCACTATTTTCTGTTAGTAAGTTATGCAAACTAGTTTTCTCATTGCTGTCATTCAGTAAATCGATTTCTAAAATATAGCTTGGTAATATGGCGTCTGAATTAGATAGAAATAGAAAACAAAAATTATTTAGTCGATGCGTATTCGATTTGACTGATTCAATTATTTGTTATTTGTCATAACCCTTTCCGTGTTTTATCTTACTTTN
>seq116__HtGene0231
AGGAAAAACATCATGAACAATGCATTCATCGTTTTGTTTTTTTTTTTAAATAGGAAAGAGAATGAAATCTACAAGTAAAACTTGAAATCCATGAACCCATATAACTGGTAAGGATGTGGTAAAAATTTGTGTATAAAACACTGTTCGTTTTAATTAAAATTATAGATTGAAAAGACAGGTAAACTGCAATAAAATAAAACAGAAATTTAGAAACGGAAAGTCAATTAAGAGATTGCGTAATTCTGAAGAAACAGCATAAGGACTTAAAAAACACAACGAAAAATTAAGAAACTATATTTTCCTAATTGCTGTACATTAAGCAACTCGGCACAATGAACGATCTGTTGATCCAAGATAATCACTATTTATTGTAGCAATAGCAAACATATTTTGTAAGTCAAAACGTACACCTTGCAATTTTAACCTAACTGAGGCTTGAGATTCTATTGTCAAACCTTTGCATAAATAACATGGTCGTAATGTTTCTTTATATTCACAATAACTTGGCATTGCTGTCCTCGATATAAATATTTTCAAAGGACCCGCTTCAGCAAAAAATCCTAATTCATTTACATCCGTAACGACTGCATCTAATACCTGAAAAAAAAAAAAAAAAATTTGTTACAGAATTTGCCTTTATACGAAAATAACATAGAAAAAATAAAAAAGTAAAGCATGTAGGTGTTCAGATCATTTGAGACATCGTAAAAAGTAACAACTAGTGATGCATTTTTTTAAAATACCTCATCTTTAAATGGTTTAAACACAATTACTAGTGATGCATTTTTTTAAAATACCTCATCTTTAAATGGTTTAAACACAATTGCTTGGTATTTCACGCGAACTACAATCATTCCTGTGCCATCTTGCACTCTTCCTGGTTCGGTATGAATAATCCGTATAACACAAATGGTGTATCCATATTTAGCACAACAGTGACCTTCCACGTTATTTCTTAACATATCTTCTATGCATTGTTGGTACCTAGGTCCCAATTGACTTGGCTN
>seq117__HtGene0240
GAAAATCCCAAAATTTTAAAAAAGAAAATTCTCGAATTAACTGATGAAATTATGAAATCAATTAATCATATTTATGATATATTTCGTTTATGCAATGACAACGTTTTTCTGTGCTTCAACGGAGGAAAAGATGCGGTTGTTACCTTACATTTATTTCGGTGCGCTTATGCAAAATATCTAAAAGATACGAAAAGAAAAATAGAAAAACCAAAATTAATATATTTTAAAGAAGGCACTTCTGAATTTCCAGAAGTGAGTCAATTTTTAAATGCAAGCGTATTTATGTTTGATTTTGATTTATATGTTGTTAATTGCAAGCGTATTTATGTTTGATTTTGATTTATATGTTGTTGATGGCACATGGAAAGAAGGTGTAATTGATTTCATAGAAGAATTTCATGTGCGTTACAAAAAAAAAACGAATGGTACGGAAGAAGCACACAAGATAACTAAAAACGATACAAATATTCCTACTGTCTCTTTTGTTATGGGAACTAGATCCAATGATCCTTACTGTGAGAATTTAGAAATTCTTAATATTAGTTCACAAAACTTACCTCCGTATTTATATTTGAATCCGATTTTTTATTGGTCTTATGGAGCAGTATGGACTTTTATTTTATATTTTAAATTAGATTACTGTATTCTCTATAATCATGGGTATACTTCTATTGGATCTACTAAGGACACCATCCGAAATGAATACTTAAAATGGAATAACTGTTACTTGCCAGCCTATTTTTTAAAAAATTGGAAGCACGAAAGATTTAATCGAATTATCCGAAAGCGAGTGTAACAACTACACCTCATATGGTACCAAGTTAATCTCCATTTCTCTTCTTTTTTTAAATAAGTTTTTTTGTTTTTTTAGTCGAAGTTTTATTTGTGAGN
>seq118__HtGene0241
TCGGGATCTAAATTATTCATGTAAAAACAGTCTTTAGTTTTTTCTTTTGCATTCTTTTCAGTTAAATATGACAGTGCTTTATTTATACTATGCATTTTGTCTAAATTTCTTTTATTAATGTTTTGTAATTCTTCTAACTGTTCGTTTCTCTTTAATTCCATGAGAGCATTATATGACTGTTTTTCAGTATTCTCAATTTTATCTTCTTCTTTGATAATGCTATTTTCTCGATAAATGTTATCGACAATTTCTTGTTCTTTATTGGCATCATAGGTTCTTACTCCTCCTGATACCAGAACGTAATCGCCATTTTTGGGGTCTGTCTTAAAAATAATTTCATTTCTACATTCACTACATTTTCCGTAGAATCTCCATATAGGAATCTTTAAATAATGTTCATCTGGTATCTTTTCAACTCTTGAATTAAATTTAGTTCCGACATAAGTAAACCCTTTACATTTATTACATTGTAGAGTAAAGGGATACATCATTCTTATGTTCATTAAATTTTTCTTAGTTTTATTCTTATCTTTACCTTTGNNNNNNNNNNNNNNNNNNNNNNNNNNNNNNNNNNNNNNNNNNNNNNNNNNNNNNNNNNNNNNNNNNNNNNNNNNNNNNNNNNNNNNNNNNNNN
>seq119__HtGene0243
NNNNNNNNNNNNNNNNNNNNNNNNNNNNNNNNNNNNNNNNNNNNNNNNNNNNNNNNNNNNAAAATGTTAAGGATGCTAAGGATGTTAAGGATGTGAAGAATGTTAAGGATGCGAAGGATGTTAAGGATGTGAAGAATGTTAAGGATGTGAAGAAGGTTAAGGATGTGAAGAATGTTAAGGATGTGAAGAATGTTAAGGATGTGAAGAATGTTAAGGATGTTAAGAATGTTAAGGATGTTANNNNNNNNNNNNNNNNNNNNNNNNNNNNNNNNNNNNNNNNNNNNNNNNNNNNNNNNNNNNNNNNNNNNNNNNNNNNNNNNNNNNNNNNNNNNNNNNNNNNNNNNNNNNNNNNNNNN
>seq120__HtGene0243
GAAACGATGTTAAAAATTTTAAAAGAAAAAATAAAGCCAGAAAACTACGATCCATATAATAGACTTTATTGGATGTATGATGAACATTTAAAGAAGTTTGCGAAATTCTAATTATCTGGAAAATTAGACCATGGCCTGTTATTACTAAATTGAGAGCTGTGCCGGATAACATTCCCAAACCGGATTATGCCATTACATCAGTTCCTCTTTCAGAATTAGCAATAAAAAATAAAAAAGATATATATGTGAACACAGAAGAAGACATCGCAAAAATAAGAGCTGCTTCTTTGTTAGGTAGAAAAACATTAGATTATGCTCACACGTTAGTTGAACCAGGAGTAACACCAGAAGAAATTGATCGAAAGGTTCATGAGTTTATTATAAGTAATAATGCATATCCATCAACTCTAAACTATTTTAAATTTCCGAAATCGTGTTGTACTTCTGTGAATGAAGTTGTGTGTCATGGAATACCTGATACAAGACCCTTAGAAAAAGGAGACATAATTAATATTGATATCAGTGTATTTTTAAATGGAGTGCATTCTGATTTAAATGAAACTTTCTTTGTAGGTGAATTGGATGAGGTGTCAAAAGAGGCAAAAGATTTAGTTGAAACTTGCTATTTTTCTTTAATGGAAGCTATAAAAAATTGCAAACCGGGAATGTTGTATAAAAATATTGGAAATATAATAACTCGGTTTGTTTCAAAGAAACGATATACGGTAGTTCGAACATATTCCGGTCACGGTGTTGGCAAGTGTTTTCATTCAAATCCTACTATTCCTCATTACAAAAAAAATAAAGCAGTAGGTATTATGCAGGCAGGACATATTTTTACAATTGAACCTATGATTAACCAGGGAAAATATGATGATTTATTATGGCCTGATGGATGGACCAGTGTGACAGCTGACGGAAAATTATCTGCACAGTTTGAACACACGCTTCTAGTTACCAAAGATGGAGTTGAGGTGTTGACAAAGCGATTGCCGTCTTCGCCGTCTCTCGGTTTCGACACAAAAGACCATTTATATTACAATTAAATAAAAATGTTTATTCAAATTTTCGGTTTTGCCATTTTAGCATTAGCATTTTCTTATACTGTGCTAATTTACTTTACTATATTAGTTTTTTTTATTGGGTCATTTTGTAAACCATTCCGTAAGCN
>seq121__HtGene0246
TAACTATATGAAGCAAAATGCGATTATTAAAAAAAGAATATGCAATATCTTTTAAAAGAGAGATAGCACTTGACGCTGCCTCATCTGGCAGCAAAACGTAGAACTAACTGCCTATTATAGATGTCTTCTAAAACTGTAGACACATAATGATATAACGTACTCAAGTACTACCATTCTGTTAATTACAATTTATGTTTACGCGTTTCTGTATGTGCCATAAATTTTTTCATAAAGTCACATAAACGAGCAGAAAAATAAAAAATTGGGTCATAAAAATGGTAAATAGCAAGTATATAATATATGCACCTATATACATATTTAGAATAGATGCTCCATTTAGCTCAATCAGTACATACCACCCATGTCACCCATTGGATTTCCCGACCCCATAGATGCTTGTGCATCTTCATTTTTCGAATCTTTCGCATCCACAATTGCTGCCTCAGTTGTTGTCAATAAAGAAGCAATAGAAGCGGCATCAGATATAACCGTTTTTACCACCTTTGTTGGATCAATTATACCGGACTCAATCATATTAACATATTTTCCTTCTTGAGCATTAAAACCTATGTTGTAATTTTCCTCTCTTAAAATGTCTCCGGCTACTACAGCACCTTCATGTCCTGCATTTTCCGCAATTTGTTTAATAGGAGCTTTACATGCTTGTTTAATAATATTAACTCCTACTCTTTGATCATAATTATCTGTTTGAACAGAATCCAATTCTTTAGACGCAAATAACAATGCACTTCCTCCTCCTGGTACAATACCTTCTTCCACAGCTGCCTTTGTTGCACATAAAGCATCTTGTATTCTGTCTTTTATTTCATTTACTTCTACTTCACTTATTCCACCCACTTTAATCAAAGCAACACCACCTGTTATTTTTGCCAAACGTTCTTGCAACTTCTCTTTTTCATATTCAGAAGTGTTAGCTTTGATTGCATTTCGAATGCTTTCACATCTTTCATTAATATCTTCTTTTTTCCCTTCTCCTTCCATAATTAATGTACTGTCTTTAGTAACACTAATCGACTTCGCTTTTCCTAAATAAGTAATAACATCTGGATCATCCAATTTTAAACCAGCTTCTTCTGTTACAACTTTCGCCCCGGTCATAATAGCAATGTCATGTATCAGCGCTTTTCTATGTTCTCCAAACCCTGGAGCTTTAACTGCACATATTTTTAATCCCAATCTCAATTTATTTACAATTAATGTTGCTAAAGCATCGCTATCTACATCTTCAGCAATAATTAAAAGAGAAGATTGGTTTTGTAGAACATGTTCTAACACAGGAAGCAACGCTTTN
>seq122__HtGene0246
GATCTTTGCTATTATTAATAAAATAAGGAGAAATGTATCCTCTATCAAATTTAATCCCTTCTACTACTTCTAATTCATGCTGTAATATCTTTCCTTCTGTGACTGTTATAGTTCCTTCTTTTCCCACCTTTTTCATAGTATCAGCAATTAACTGTCCGATAACTTTATCTCCATTAGCAGAAATAGN
>seq123__HtGene0246
TCTTCCGATCTAAATCCATTGGATTCATTCCGGAATCGACTGCTTTACACCCTTGTTGAAAAATAGATCTTGCTAAAATTGTCGCTGTAGTCGTTCCATCGCCAGCTTTGTCATTGGTATTTGCAGCAACTTGTTTAATCATATGCGCTCCAAGATTAGCCAACCTGTTGCTGAATTCAATGCTCTTCGCTACTGTCACACCATCTTTCGTAATTTTAGGAGTGCCAAAAGATTGTTCAATGATTACGTTCCTTCCTTTGGGTCCAAGCGTTACACTCACAGCATCGGCTAGTTTGTTACNNNNNNNNNNNNNNNNNNNNNNNNNNNNNNNNNNNNNNNNNNNNNNNNNNNNNNNNNNNNNNNNNNNNNNNNNNNNNNNNN
>seq124__HtGene0246
CTCTCAGTACCAAACGCTTGCGTGTTTAGTGCATCTACAGTGCCCAAAAATGCACAATCGCGAAAAAACCTTTCACATACAAAAAAAAAATTACAACTAGAGAAAAATACAAAATTTTTATGTTCTTGCAAAAAACAAGCAACAATACAATTATATATTTTGTCTCCATTATAGCCTTTTTTTTGTTTTTTGCATTATGTCCTTACCTGAAAGGATGGCCATTCGAGCTTCACTCCCAAATCGAATATCTTTAGAGGCATTTCTCTTTTGAACGAAATTCAAACCGTTAGCATATTTTTTAGTTTTGCCACTGCTGCTAGCAATTTTTCCTCCTAGTTTTGACAACATTTTTGCCTATTTTAAAAAAAAAACTAAAGAGGCCAGTTGTGGTGTTGTGCGTACGAGTTTTCTCTTTCGAGTAATGGAGTGTATTGTACTTGTGCTTAATTATATTGCAACAGCTTATTTAAAAAAAAAAAAGTTTTTAAAGCAAATGTCTTTTGAGATTTAAAAAAAAAAATTATTTAATTCATATTTTTTTATTGGGAGTCAGATTTCTGTTTN
>seq125__HtGene0248
CATAGTTTAAAAAAACAATAGTTTGCTTTCGCTTAATACAAATTTCCGTTTTTATATTTGTTCACTCTTTTTCACCGCTAATTTCTTGCTGTTGTCTTATCTTTTTTTGTGAAACGATAAAAAAGCATAACTTCGACATTTGTGCGGAAGTTTGCAAAAGGCAGATCCGAAAAAAAAATTGGGCAAAATGGGTGAAGTCATCTACCATGATCAAGAAGCTTTGTTAAAAGTTCAAGATAATGAAGATATTTTGAGAGAAAACAATTACAGATGGGTTATGTTCCCTATAAAGTACAAGTCGTTTTGGAATTATTATAAAGAAGCAGAAATGTTATTTTGGACTGCAGAAGATTTTAACTTCGATAAAGACGTTCCTTTTTTGGAAAATATTGACAAAAACATGCTCATCAAATTGTTCGAGCTAATATGTTTTTACAGCATCAAAGATTTACGTTTGTATGAAGACCAAGCAATTTTCACAAGCAAAATGTTAGACAAGATTCAGATTCCAGAGGGCAGAGCTTTTTATGGTTTTCAAATGAGCATGGAAAATATTCATGATGAAGTATATGCTTCTGTTTTAGAAGCATACATTCCGGACGCAAAAAAAAAGGCGGTGATTATTAACAAAGTATTACAGTTAGATTGTGTTTTAAATAAAAAAAAATGGTTGACTGAGATATTCGAAAATAACATTCCATTTTACAGTAAATTAATTCTTTTATATATTTCAAAAGTACTTTTTAATGGTACGTTAAATATTTTAATTGGCTATTGTAAACAAAATGGATTATTGCCAGGTTTATGTGCN
>seq126__HtGene0248
ATTATGTGAAAATGGCAGTAAAGTTAGAATATGAGTTTGCATTAGAAATGTTAGAATTAAATATTCTAAAAATTACAAAAAATGATGTGAAGTCTTTCATAGAATATCTTGCAGACACCATTCTAGTTAATTTAAATTATCCTGTTCACTATTCATCTAATTATCCGTTTACATGGCCAGAATTCAGAAAGGTAAAAAAAGGAAATATAAATAAAATGTACTTCTTCCAAAATGAACAAAAAAAAAATTGTTTCTGCATATGTATATTTTTTTTTTATTCGGTTTCTCTCTTTTTTTGTTTCTTAGCTTGTGGTTACTGATGAAGCAAAAACTGAAACCAGAN
>seq127__HtGene0248
TTGCTACGCTCCTCGTTTAAAATGAAATTTCGGTCAAGAGCGTTTTTGCAAACTTGTCATATGTTAAACATAATATCGTGTTGGGAATTCCTTTTCATGTTTTTTTCTTTTTTTTTCTTTTTATCTTTTTATCTTTTTGCTTTTCAGATTCTCGAGGAAACCCCACCATTGAAGTGGATTTAGAAACAGGAATGGGCATTTTCCGTGCAGCTGTACCATCAGGTGCTTCCACAGGAATTTATGAGGCTTTGGAGTTACGAGACAATGATAAAACTAGATATTTAGGAAAAGGAGTTCAACAAGCTATTAAAAATGTTGCTAATGTTATTAGTCCCAAATTAATTGGTTTAGATTGCAGAGATCAGAAACAAATTGACAAATTAATGGTAGAAACCTTAGATGGATCTAAAAACGAATGGGGATGGTCAAAAAACAAATTAGGCGCTAATGCAATTCTTGCTGTATCTATGGCCGTATGTAGAGCTGGAGCCGCTGCTCATAAAATTAGTTTATACAAATATGTTGCTCAGCTTGCCGAAAAAAAAGGAGAGCAAATAGTTTTGCCAGTTCCGTTTTTAAATGTTATTAATGGAGGTTCGCATGCTGGCAACAAGTTGGCTTTTCAAGAATTTATGATAGCCCCAGTGGGAGCTCCATCATTTAAAGAAGCTTTAAGATATGGCGCGGAAGTATATCACACTTTAAAAAGTGGAATTAAAAAAAAATATGGAATTGATGCCACCAATGTTGGAGATGAAGGAGGTTTTGCTCCAAACATTCTAAATGCAACAGAAGCTTTAGATTTATTAGTAGATGCGATTAAAAATGCGGGATATGAAGGAAAAGTAAAGATTGCTATGGATGTTGCAGCTTCGGAATTTTACAACAGTGAAACGAAGAAGTATGACTTAGATTTTAAAACTCCTAATAATGACAAAAGCTTATTGAAAACAGGAGAAGAATTAGTGGAAATGTATGCTGATTTGGTAAAAAAATATCCTATCATTTCTATTGAAGATCCATTTGATCAAGATGACTGGGAGCACTACAGCAAATTAACAGCAGCAATTGGAAACACTGTTCAAATTGTGGGTGACGATTTATTAGTTACTAACCCAACAAGAATTAACAAAGCTCTTGAGAAAAAAGCTTGCAATGCTTTATTGCTGAAAGTCAACCAAATTGGTTCTATAACAGAAGCAATTGAAGCCTGCTCATTATCGCAGAAAAATGCATGGGGGGTAATGGTTTCGCACAGATCAGGGGAAACAGAAGATGTTTTTATTGCTGATTTAGTTGCTGGTTTGAGAACTGGACAAATTAAAACAGGAGCACCTTGCAGAAGTGAGAGGACTGCCAAATACAACCAGCTTTTAAGAAATGAAGAATCGTTAGGTTCTAAAGCCCACTTTGCTGGGGAAAAGTTCCGAACTGAAATCAACTGAGAGGAAAATAAGCATAN
>seq130__HtGene0264
GTCATTGTTGTTTTGTGGGTTTGTTCCGTATGTTGTTGTGTCTTTTGAATGTGTTTTCGTCCTAATATCTTGCTTTCGTTTGTTAATCACTTGGTTAAGCCTCGAAATAATTTCAATAATTTCTTCATTGCTATCAGGAAATTCATTCTTCTGCTGATTTGATTTCTTAAACATTTGCTTGTAATGCACTGTCTTTCCTTTACCAATTAAAAGATAGAACAAAAATACGTCGATN
>seq132__HtGene0264
ATTTTCTTTCCAAATCTGTAAAGGAATAACGGAAGAAGAAATATATATATAAGAAAAACGAAATGGACAAATAAAAAAAAAAATATTAAAATGCACATCATACAATACAATAGCAAAATAAAATAAGAAAAATGCAAAGATGCGAAAATAAGACATGAAAGAACTGTTTACTTTTAACTGTGAAATGTAAACTCTAACCTTGATAGATTTATCCCCATGTGTGGTGATCAACCGGCTCTCACTTTTGTCGAACGCCATTGCCAATGTTGAATTTTCAGATTCCACTGTTCCAGGTACTACTTTATTTACCAAAGTGTCATACTTATATCCGCTAGACCAATCGTAAAAGTGCAACTGACCATTGTTACTTCCCAGTATCAAAATAGAAGAATTATTAAAATAAGGATCTTGTTTAATTAAACTACAGTTTATAATAGAATTATAACCAGTTATATTTCTATCAAATTCCGCATCAGGACCATTCCATACTTTAACATTATCTGCTGCACCACTACAAAAACTGTATTCAAAAGGATGCAAGGATAAAGATCTTATGCTTTTTTTATGATGCGTTAATGCAATTCTGCATTTTCCATTATTCAAATCCCATAAGCGTATCATTTTATCTTGAGATCCTGAAATAATCTGTGGTTCTACTGACTGAGCGGCTAACGACATGACAGTACCTGTGTGTCCTGATAAAACAAAAATAGAAGTTTTTGTTCGAATGTCCCATACCCTAACAACGCTATCTCTACCACCACTCATTAAAATGTCAAAAGAAGGGTGTAATGCTAAGCAATATACACCTGATAAATGCCCATGGTAGTCTCGAATTACTTTATTATATTCCAAGTCCCAACATTTTACTCGATTATCTTCTCCACAACTAAACAAATAAGGATTTTTTTTTGAAATTTTTACATCTCTTATACTATTTATATGCCCTGTTAATGTTAGCTTTAATTTGCAACTGGCAAGATCCCAAATTTTAATTAAACGATCATTAGAACCTGTAACAAACCATTCATTACTTATGTCAACATCTACACAATTGACCCATCCACTATGGCCCAATATCACCCTATATAATTTATAAGGATAATGCCATTTGGGTTTTCTCGTTTTTTTATAAATATCTAAAGTAGTTATATCTTTTAAAACATTACTACTGAGCAGATTATCCTCCGTTTGTTTTTTTATAATAGGAGCTTCTATATTCGTTTCAAATGACACTTCTTTTCTTTCTTTCTTCACAATAGAAACACTATTTGATTCCCTTTCATTCAGATTTGTTGTTTCATTCTCTTCTTTCAATCGGTTTAACACAATATCATGTCCTTTAACGGTAGTATTGTTATTATCTGTGATAGTTTCATTTATAATACTATTCAAN
>seq133__HtGene0264
NNNNNNNNNNNNNNNNNNNNNNNNNNNNNNNNNNNNNNNNNNNNNNNNNNNNNNNNNNNNCTTCCATTTTTAACCTACGCAATTTTTTTAAAGAAGAATATTCATCCGTCTCTTTTATATTGATTTGCATTTTAACTGTCGTCAAGTTTTTCATTACATCTTTTCTTAATATATTTCTTCTCTCTTTTAACTCATTTGCTTTGTATTTTTCTTCATGGGATTTGTTTTCATTCTCTTTTGACGCAAGCACTTCTGAGTTGN
>seq134__HtGene0270
CTAGTTGCTGTATTCTAATTGTTGTTCATATTCAAAGCGTTTTCAAATCTTAAGCCTGCCTGTATAACCTCAGGATTAAATAACTCTCTTAGTAGATCGGGATTATCAAAAACCTGTTGCATGACCGGACTCTGAGATAATGTATTTCTTAAAAATTCATTATTGTTAATAACGTTTGATAACATTTCAGGATTATTACTGATTTCACTGATCAATGTTCTCGTCAAGGGACTATTCATAATTGCTTGGTAGATATCTCGATTCAATGCCCCACCTTCTGCATTCATTAAGTCAGCAAAACCACCCAGACCCATTCCATCTCCTGCATTGTTGTTGCCTCCGAAGTTGTTCAATCCACCTAAGCGGGTGAACCATAAAAAAAAATGAAAATGAGAAAAGTGAATTCATTCCAATTCTGTGAATACGTCTTTATTTATACCCGTAAAAAACTAAAACAAAATTATAAAGAATCTATGTTACTAATCACTACTAATTAAATAGTAGCATACACATAATAACTACGTATTTAAAACATACCTACGCCACCTGAATTCATAAGCATTTGAAGAAAAGGGCTGTTGACCATATCN
>seq135__HtGene0274
NNNNNNNNNNNNNNNNNNNNNNNNNNNNNNNNNNNNNNNNNNNNNNNNNNNNNNNNNNNNTAAAAAAAAATAAAATAAAACAAAAATGGAAAAAGTAGAAAAAAAATAAGCAACAAATATTTCATTAGGCGTGTGAAAGTATTTAGACGTAAAATAACTAGTGTATAAAAAGAAAAATATAAGCATATAGTAATAATATAAAACTAATTTTAAAAAAAAGAAACACAGTTTTCTATTATATTTATAATGAAAATTATCAAAACTCTGTTTCTGATGATTTATCGTATATTTAATGGCTTGCGTTTCTAAAGATATTATAAATAACAAAGTAGAAAATAAAATCACATGATCTGAATAATCAAAAATATGTTTGTACTCTTCCTCAAAATTATTAAACTTATAAAATATATATTGAATTATAGATGGAATAAAATAAAAAATGAATAAGCGATACATAATTATTAAAAAATATATTAAGAACN
>seq136__HtGene0276
AGAAGATTTTTATTATGTGGAAGAAAAGAAGGTGGATGACAAGAAGTATAAAAACAATGGAAATGAATATAATGATGAAAATAATGAAATTGCTAATGACGAAGATGACGAAGATGAAGAAAACGAAGACGACAATTCCAATAAACAAAACCTGTTTGAACGAAATGCTATTAAAAGTAATTATGATCAGATGACTATCGATTTAGTTGAGGAAGTGGAAAATTTTATGAAACCATTTGTTAATGAAAGATACAAAATTGTCGTACAAGGGGTTATAGGAGAAAATAAAAAACAGGGGGTAATATACATAACTAAAAGGAGCCGAAGACAATTTTTCAGTATTATACTATGTATTGTACANNNNNNNNNNNNNNNNNNNNNNNNNNNNNNNNNNNNNNNNNNNNNNNNNNNNNNNNNNNNGGTACACATAGCTTCAAAATCTCTATGGAATGTTGAAACGGACAATTATGTATCTGCGAAATATGTGAACGATTACATTTTTGTCACTGTTATGGTTTTTCTTCTTTATAATGAATGAACTCCCAAAAAAAAAAAACAGTGTTATTGGTTTGCATCTTTTTCTCTAATATTTTATTTTACTTTTTTCATTTTATTTTTTTACATTCTCTCTCTGTTATTTTTTTTATTATACAGCAAAATAGCAAAACGCGTTGTAAGCAAACGTACATGGTTTAAAACCGACAGCTTCAGTTTGGGTTTCAAATAGAAATGGCAN
>seq137__HtGene0276
TTTTTTTTCAATACAGAAAGCCTGCTCATTACATTCGGAGCTAACGTTGCGTCTAAAATTAAACAGGGAGAAGTACATCGGTTGATATTACCCATATTTTTACACGCAAACGCCTTCCATATTTTCTTTAACATATTTTTCCAGTTACGAATGGGATTCACTTTAGAAAAAAGCTACGGCATTTTAAAAATATTCATTTTATATTTTGTAACTGGTATATACGGAAATTTGTTTTCTGCATCTGTAACCTACTGCCCCGTTAAAGTAGGAGCAAGTACATCTGGTATGGGATTAGTGGGAATTGTAACCGCCGAGTTATGTTTATTATGGCATATTATCAGACATAGAGAAAGAGTGATTNNNNNNNNNNNNNNNNNNNNNNNNNNNNNNNNNNNNNNNNNNNNNNNNNNNNNNNNNNNNAATATAGATCATGTAGGTCATTTAGGAGGATTACTATCAGGCATGTGTCTCGGATTTTTGTACAATGAAAGTATGTCGAATAAACCGACTTGGTATAAATACGCAACTGTCGGTTCTTATATAATATTGGCATTACTAGCAATAGTTCCGACGGCTGTACTATTCTTTGTAAGTCGCACTTGTTAATTTTTCTGCTN
>seq138__HtGene0286
AACTCTTCGAGCATTCGGAGATGATAACCACACGAAATTTTTACAAGCGGTGAAAAACTATGATTCTCATATTGATGAACTGGTAAATTTTTTTAACGTATTTGAAGACCCCACAAGTAATGACGTTAATTGGTGTAAACTAAAATATAAAGGTTTTTTACAAAGAATATTTAACCATGAAACTGAAATTTTCCCTATATTTTTGGATGACTTAAGAGAATATTTTTGTAGTGATAATAAAGATGTGGATCCAACTGTATACACTGGACTCATGACAAACACCCATAGATATATGGAATTACTTTATTCCGCAGCAGACAAGTGCTTATCAGATGAATGCTTTAAACGATTTGTGAAAGAGTTTGGAGAAGAAGATGAAAGTGAAAAACTAAAAAAAAAGAATTTAAGAAGAATGAATAATGAAGAAAGTAGTGGTTATGGAACTGATGATAGTGAACTTGAAAATTTTAACAATCTATTTAGAGATATGATAAAACCCATTGAAGAAATAAGACAACAAAGAATGAAAGATTATAAATTACCTGCATATTTACGAGTCAACTTTGAAATTATTTTAATTCCAAGCTCTAGAGATTTAGTGAGAAAAATGCGCATTGTGAATGCTGATTGTATAGGCTCTTTAAGTACATTTGAATGTGAAGTAACGAGAGCTACGCAGTTAAAACCTCGTATACAAGTAGCTACATATGAATGTGATCGATGTCATGTATTTGCATATAAAGCAGTAGATGGGCCTTTTTTTATGCCGTTGTTTGATTGTCCTGGATGTACAAGCGTTCACGGAATTAGAGGATCTTTAAAATTTCAAGCAAAATTGAGCAAATTTGTAAAATACCAAGAAATAAAGGTACAAGAATTACCATGTCAGTTACCAGAAGGTGATATACCAAGGAGTATGAATTGTATTATACATGGTGAAAGTGCTACTTCAGTTCAACCTGGGATGTCTGTTACATTGACTGGTGTATTAATGCCAGTAACAAAAAGTGGATTCCAAGCATTAAAAGGTGGTCTAATAGCAGAAAAGGTATTTCATATTTATTATGTACAAAATAATAAAGAAAATTTTAATGAGCATATAGATAATTATGATAAAATTATGGAAGATGTAGAAAATTTAAAGAAGAGCCCTAATTTGTATGAACGATTAGCTTATAACATAGGTCCTGAAATATATGGACATCAAGATGTAAAGAAAGCTTTACTACTTCAATTAATAGGTGGTTGTACAAGAAAAAAAAAAGATGGTGGTATGATTAGAGGTGATATACATATTTTGTTAATGGGAGATCCAGGAGTAGCAAAAAGTCAGTTAATGAAAAAAGTGTGCTTAATTGCTTCTCGCTCTATTTACACAACTGGCAAAGGTAGTAGTAGTGTCGGTTTGACTGCTGCTGTTTTAAAGGATCCGAATACAGGGGAAACAACGTTAGAAGGAGGAGCCTTAGTTTTAGCAGATAAAGGAATATGCTGCATTGATGAATTTGATAAAATGGACGAATTTGATCGATCTGCTATTTATGAAGTTATGGAACAACAAACAGTATCTATTGCTAAAGCTGGTCATTGTAGTAATATGCCAGCAAGGTCATCTGTCTTGGCTGCTGCGAACCCAATCAATGGAAGATATGATGCTAAGAAATCGGTTATGTTAAATATGAATCTCCCAGCAGCTTTACTTACTCGTTTTGATTTGCAATTTTTGTTACTCGATATTGCAGATAGAGATAAAGATAAAAAGTTAGCAGAACATGTTTTGAATACATTAAAATGTATTGATTCTAGTGATATTAAAAAAACAAAAGAACAAGCAGAACAAAACTTTGCAGAAATTGATAGAACTGTATTAAGAGCATTTATTCAATTGTCTAAAAAGAAAGAACCTGTTATTTCAACGGATTTAATACCTAAGATTACACAATGGTATGTTTCTCAGAGACAATTAGAATGCCAACAAGAAAGATATAATGACACTCGTATTAATTACACTACACCAAGAGCTCTATTAGCGATTTTGAGAATCTCACAAGCTTTGGCAAGACTAAGAGATAGCGATGTTATTGAAACGCCTGATTTTGAAGAAGCTATTAGATTAACAGAACAATCTAAAGCTAGTGTACAGATGCAAACGGAGAGAAGAAAAAGAAAAGATCCTTCTACAGAAATCATGAATATAATTAAAAGTATTAAAGATAAAATTTTGGAAAAGAAAAAAAGATGGGATGGGTGGATTAGCATTGAAGAAATTGAAAGACAGGCAACAACCAAAGGTTTTTCAAGAGCACAAATTTTTAGTACTATTGACAAATATGTAGAATTAACAGTATTTTCAATTAATGAAGATAACTCCGCTGTAGCTTTTCCCAATGATATTTACAANNNNNNNNNNNNNNNNNNNNNNNNNNNNNNNNNNNNNNNNNNNNTCGATTAAACTGTAGATTCATTCTTTGTCTTTTTCTAAACCATTATCACAAATTTGGCCGAGTGTGTTTCAGTTGAACTAGATGTTTTTTATTTAATCTACTGATTTTTTATGTATATTAN
>seq139__HtGene0287
TTTTCTACTCCAAAAATCCCCTTTTCTAAATTTTCTAATTGTATGGATGCAATAATTTTAAATAATCTTTTATGGTTAATATTTAGAGCATTTAAAATAGTTTCAAAATTCTTTTGAACACCTGCTTCTTCATTTTTCTTGTTATAAACCCATTCGGGAGGGAATTTATTCCAGTGCTTAATGATTTCGTATCTATAGTCGATCCAAGTGTGACATTTCATATAAAAGAAATTAATGGAGCTAATGTTTTTGAAATTCATATTAAGCTCAAAAGCAACATCATCAATAGAACAAATAAAATAAATATTAGGATGTTGACTTAAGAATGAGAAATATTCATAATAAGCAAACAGATCGGAAGAGCN
>seq143__HtGene0289
AATCACATTGAATGGAACAAAGCACGAGCTAAAATAGTTTAAAGCATAAGATCCCCCAAAAGAAAAGAAATAGTATATCTAATTTTTTCAGTGTTTCCTTATTAATTATCTGCTTTAATCCATCCCATTTTTATTCATCACCTGTTATTCTTCACCTTTTATTCTTCGTCATTTTCATTTGCTTCTTCTTCTTCTTCTTCCCATTGTGCACCGAAGGCACCATTTTTCATGTCAGTGATATTGCAGAAATGAATGCCCCGTTTATTAAATTCAATTAGCAATGTGAGGAAATCTGTCATATCCAAATTGACGCTCCTTAATTCATTATACTGTAAATCTTTTAACACTTGCAAACAAAATGTTTTAAAATTTTCATCAGTAGGTGCTTTATTGTTTAAGGTGCAAAAGTTTTTGTAATTATGCTCTAACATGTTTAAAACAGCATCCCTTTTAAAAATAGCATGGAGCGTTTTTCTTTTTCTTGAAAAACAAACTCTTAATAAATTATCAAGTTCCTCAAAATTAACTCTTGTGTCTACATTTTTAGGAATTAACTTCAAAACAATGCTATCTACTTTTGGTGGGGGATTAAAACTGCCTCTGTCTACATTACACACTTTAACAACTTTAAAAAACATTTTCACATTAATAGATAATCTCGAATAGTTTTTATCTCCAGGATTAGCTAACATTCGATCTGCAAATTCTTTTTGAAACATTAAAACGGCACATCGAAATTTGGGTCTGTGCGTTATTAATTTGAAAATTAAAGGACTAGATATTTTATATGGGATATTTGCAGTGAATACATCGAATGGAGGAAACACTGTTTTAATAGCATCACCTTCATATACTTCTAAATTGTTGTATCCTTCATATAAGCATCTTTTTTTTACTTCATTAATCATTCGTGGGTCAATATCAATTGTAATAACTTTTTTTGAAAGAGGTAATAGTTTTACCGTTAAATTTCCTGTACCACATCCTACTTCTAGAACAGTGTCAGTTCTTTTTATTTTGGCAGCTATAATTATTTTTTCTAATATTCCTGGGTTTTTTAATAAATGCTGTCCATGTTTTTTTTGTAGTACTATGTTCATTCTGTTTCCATTTTTCACTTTCGTTGTGCTTAAGTTCTTN
>seq147__HtGene0297
AAGAAAAGAAATTGCCACCATACCACGCGTTACGAAATTCTTTGGTTACAGTGGGTATATAGAAGAAATAAGAAAATTGATGCACGACGAATGGTTTGATTTGCTACAAGAAGAACTGTTAAAACCGTATTTTCGAAATATGTACTTGAGAATAAAAGAAGAAAGAAAAACGAGAGTGATATATCCTCCTGAAAATTTAGTTTTCAATGCTTTTTTAAAAACACCTTTATCCAAAATAAAAGTAGTAATTGTTGGACAAGATCCATATCACCAAAAAGGGCAAGCCATGGGGTTAAGTTTTTCTGTACCTGTTGGTGTTAAAATTCCTCCGAGTTTAAAAAATATGCTAAAAGAAATAAAACAAGAAAGCTCACACGGCAATTTAATCAGCTGGTCCGAACAAGGCGTGTTTTTATTAAACAGTTCTCTGACAGTAGAGGAAAGTAAACCTATGTCTCACAAAGACTATGGTTGGGAAAAATTCACCGATGAAGTTATTAACATCATTAATAAAAAAAAAGAACACGTCGTGTTTATGCTGTGGGGTAATTTTGCAATTAAAAAATGTGCTAAAATTGATATAAAAAAACATTTTATTTTAAAAGCAGGTCACCCTTCTCCGTTAAGTGTAAAGCATTTTGAGAATTGTGATCATTTTAATAAGTGTAATAAAATTTTGATCCAGAATAAN
>seq148__HtGene0302
ATATCCCTTTTGTATGTGTGACACTGATGACCATAGCTCAGAAAAATATGAGTACAAGCAGCAGTTGTTTATCATTCGTTCAAATGTTTGTTATTGATATTTCTTGTTTCTGGCTATTTCTGCGACAAGAGTCTCTAAAGTAATATTATCCTGAATACTTTGTATAACTTTGTTTATCGTTTTAATATCGTTCGGTAATGTTTTATCGAATCGGATTTTTTGTGCAACCCATCCTCCCTCCACCACCGTTTCAGTTGCATTTTCATTTTTTCGAATAGAACAAATGGAGTGAGAAACATAATAACATTCTACAATTTGTTCATAAATTTTATTTTCAAGTGCCAATTCTAACAATTGCTTAAAGACACTTCCATACGGAGCTAAATAACAATTATAAGAAGATCGCATTCCTCTAATAGATATAAACAATTCAAAATTATTTGGCGTTTTATCCTTATCATATACCGGTAAAATACCAAAATCTACAGTATTTAAATTCAGAGGTTTCCATTTTAATAACGTATAGCAGTTTCCAGTAATATACGGATCGTGTAAGGGAGTGAAAATTATTCCATCCGACGGATGTGGTAGTTTCTTCATTATTTTTGTTAACACTTCTATTTTGTCAACACTGTAAAAATCTTTTAAATAAATTTCTATGAGATACTCTTGGTCATTTAAAACATCATCAGATGAATCCGAAATCCCATCAATAATTTCATTTTCGN
>seq149__HtGene0302
TCTTCAATGCCTGTTTCTTTATTATATATAATATCTTCTACTAATTCTCCATCAAGTAATGTCAGTTGCTGTTGTTTGGTCAGATCTTCTTTCAACGGTATATGGATATCATTTTTAAAAATATCGTAATTTCGATCAATAAAGAAAGTAGTACCAGAAGCAACAAATAAGAAATATCTTACGCCATCTGTTTTTTCACATATTAGATATTTATTTTTAAAGAGATTTTTTACGTTAAATTTTGTTAAAGAAACAGGATTACTTCCAGGAAAACCTCTCTTTTTCCAATTCAGCATTTCATTTATTTTGCTTCGAATTTTTTCCTTCAAAATTTCATTTTCCACTTTTTTGCCAGGGCAATAAAGATCAATTTCCATTTTTAATCCAGAGGAGGTCCCTGTTTTTTAATAATATAAATATGCGTTTTTAAAAATAAACATAGATGGGAATCCN
>seq151__HtGene0309
TTCTAGAATACACTTCTGCACACGATTTTTTCTGACTTCTTTAAGTATCAAAATTTTAATATATTGATTTTTATGTCTTTTTGAAAAGATGGATGCAAGCAAGAATGATGAACCACCTAAGGTGGGAATTAATTTCGTAGATCTGGAAAGCGCCCCTAAGGAGGAAGCGATTAGAGTCTGCACGCGTATGAGACCACTTTTTGAAAAAGAGGTAAGCTATTCTACTTTATTCTATTATATTCTTCTTTTTTCTTTGTTTTTTGCATTCCTGTTTTCTTATGGTCATGATTTAGGTTTATACTTCCCCTCTTTGTTTCTTTGCTTAGATAAACCAGGGGCACTTAAAAGCATGGAAAATGCAAGAAACCGATATGATTTTGGTTGTAGAACCTCCAACTATGGCGGAAATGTTAAAAGCACGAGAACCTAAGAAAGGAAATAAGAAAGATGATAAAAAGAAAATTGTAGAAAAATCCGAAGGACAGAAGTCTGTCATACAACGTCATTACGTGTTCGATAGATGCTTTGATGACAACGTTGGAAATGAGGAGGTGTACAAAATACTTGCAAGAGACATTATTTTAGACACATTTAAAGGAATAAACGGATGCATTCTTGCATATGGTCAAACAGGTTCTGGAAAGACGCATAGTGTGATGGGAGTACCAGTCGATCCGGGGATGTTACCAAGATCACTGGCAGAATTTTTTGAAGTCATTGAAAACCCGTCTATCTTAAATGACGAAAATTCCACCACGAACAACCCAGAAGGGGATAACGACTCTAAAGAGTTTTTAATGAGAGTTACTTATTTAGAGGTATATATGGAAAGAGTTAATGATCTACTGCAAGAAGGACACAGAGGAGGAGCAGTCGAAAATTTAGACGTTAAAGAAGACCCGAAAAGAGGATTTGTTGTTATTGGAATTCAAGAAGAAACTGTTACTTACATAGATGAAGTTATGTTGTTAGTTGCCAAAGCAGAACAGAGAAGACACATCGGACAAACCAATTTTAATGAAACATCTTCAAGATCTCACACAATTTTTACAGTCCTATTAGAATCCAACCAAATTACAAGCGATGGTACTTCTGTTAACAAAAGAGGAGAATTGAAAATTGTCGATTTGGCAGGAAATGAAAGAGCAGGAAGAGCTGCGGAGGGAGTGGAAAATGCAAAAACCGTTTTAGAAGAAGGAAAGGCAATTAATAAAAGTTTATTTGTTCTGAGTGAAGTCATATCAAAATTGTCAAAAAGAGCGCAAGCTTTATCTAGCGGAGATGAAAAAAAAATAAAAAAGAATCAAGAAGACTTGGTGTTTATACCTTGGAGAGATTCGAAATTAACAAGAATTTTAAGTAAAAGTTTGGGAGGAAACTGTCGAGCATCTGTTATTGTAGCAGTACATCCATCCCACTTATATTTAGACACATCCTTTTCCACTTTGCGATTTGCTCTGAAATGTAAAACGATTAAAAAGAAAATTGAAGTAAACTTTCTATCTCCTGAACAGTCCGTTATTATGCAACAAAAAGAGTTAATTGCAAAACTTCAAAATCAGTTGAAACATTTAGCCACTTCAAAAAACCTAGATCCCGATGCCCCCTTATCAGAAAGGAGATATGGCGGTTCAAGAAGACCGGACGATGATGAAAAGGTTTTAGCTTTAAAAAAAGAATTGGAAGATAAAGTAAAAAAATTTCAAAATTTCATTTTGAAATCAGAATTACAAGCTAAGAATCACACAAATTATCGAGCTATN
>seq152__HtGene0309
ATTAAAATTATCTGGGGATAAAAGATGCCCCAAATCTCTTAACGATATTAATGAAAAGGGTAAAGACAAACGAGAGGAATCATGGAAAAAAGACAAAACCGATTCACTCAAAGAAAATGAAGATATGCTTCAGTCGTACTTAGATTATACGATAGATGATGGAAGCACAAAAGAAAATGTTACTACTCTAGCTCATGTATTTATAAATGAAATGTTTTACTCCTTCATATGGAAACTCCACCAAAAAGAGACGCAAGAAGATTTTTTAAAAGAGATTGAAAATGAAATAATGCAAAACAAGAGGGGACAGCTCGACGTGTCGAGCCAATCGCTGGAACAAATTTTGGGAACGCAAATAGCTAGTGAAGTACATAAAATTGAGGGCGACATGAACGACGTCGACGTAAAGGTTCCTACGGGAAACAAAAATACCAAAAACGCCAACCAATCTAGGGAATAACACTAACAGATATAAAAGTAACACTAACAGTGCGAATGCAGCATTTGCCAAAAAAGAAGAAAGGGGAAAAGATACCATTGAATCTATTCTAAATTTACTTACTCCTTGGGAACAAAAAATATTAGCACTGTTGTATGAACAACAAAAAATGCGGAAAGACGTGCAAGAGTTAAAAAAGAATTTCGCAGATCGTATTAAGAATATCAACTTTTTTATTAAAAAAATTCTAATCGATAAGGTAGAAGTGGAGGAGCATTTCAGACGAGTTGTGGAAACTATCGAAAACTATAAAAGTGATTTACTAAAAAGTTCTGATGTAGATTCCAATTTTAAGTTTGCCAATTTGATGAAAAAGTTGGAAGACCTATCTATTGCCTTGGCAGAAAAAAACAGAGATTTTAATGTCCTGGCAGAGTTTCACTTAAATTTGAGAAAGACACTTGAAGAAAAGGAAGAACTAATTAAAGAGTTGCAAGAGGAAAATAAGTTATTTTATCTAGTGCCCAAATACAATGAGCTATTAAAACAGTTGGACTCAGAAGAAGGAAACAAAAGCGAATGCATTAGAGAGTTGAAGAAAGAGTTCTTATTAATGTATGGTCGATTAATGATGACTAAGAAAAAGTTGGAAGAAAAAGAAGTTATTGAAAATGATATGAGGAACCTAAACACCCCAATATACTCCGAATTGGTAGAATCCATAACAGTCATTAAAAATTTAGAGTCTCAGTATAAATTCTNNNNNNNNNNNNNNNNNNNNNNNNNNNNNNNNNNNNNNNNNNNNNNNNNNNNNNNNNNNNGCGAAAAACTGAAGCTGAATAAGGTTATAAATGAAATGGAAAGAATGCTTCAAGAAGCCAACATCAATGCGGACGGATTAAAAGATAACATTATTGCAAATTATGAAGTTCCAGAAGAAANNNNNNNNNNNNNNNNNNNNNNNNNNNNNNNNNNNNNNNNNNNNNNNNNNNNNNNNNNNNNNNNNNNNNNNNNNNNNNNNNNNNNNNNNNNNNNNNNNNNNNNNNNNNNNNNNNNNNNNNNNNNNNNNNNNNNNNNNNNNNNNNNNNNNNNNNNNNNNNNNNNNNNNNNNNNNNNNNNNNACAAAGACCGAAATAATTATGTAACTGATGCTCTACCAGATGCACCTGGAAAAAGTGCCATGAAAAAAGAAATCATGCGCACGGGTTCAGCCAAGCTAACTAAGTTAGAAGGAGATAAAATTAACGN
>seq153__HtGene0313
CGTTCCCTATTGTAAATTTCCTGTTCTTTCTTAATTAACACCTTGTTGCTGTTGGAAACGCGTTTAATTTTTTATACATTCTGTTTGACGGAAATAAAGAAGTTATCACACGATTATTAAAATAAATAGATAAACAGACCAAGGAAAAAAGCAACATAAAATTACTTGTGCGTACGTCCCCATTTTTGTATAGTGTGTTAAATCAGAAAATATACATACGAAAGAAATTCAACCAGAGAAAAATGTCGAAAGTAGTGAATTATTACGAAGTTTTAGGGGTGTCACAAGATGCCGACCTTAATACTATCAAAAAGTCATATAGAACATTGGCAATGAAATGGCATCCAGACAAAAACCCAAACAATAAAGCTGAAGCAACTGAAAAATTTAAACAAATTTCAGAGGCCTATGAAGTGTTGTCAGACCCTAAAAGAAGAAGAAAATACGACTGTAAGAAATTCAAAAAAATAGAGAAGAAATGTTAATACGACACGCATGAGTTTTATTATGTTCATAATAATTTATATGTTTTGGGATGTGAGCCAAATGACCAGTGCTTGTTTCCTTACGAGTCTCCTTTTTCTGTTTTTCCTTATATCCNNNNNNNNNNNNNNNNNNNNNNNNNNNNNNNNNNNNNNNNNNNNNNNNNNNNNNNNNN
>seq154__HtGene0313
TGTTTTTTTTTTTTTTCTTTAGTGTACGGAAGTAGCGACGGTTACGCAAACGATGGCAATGATGAGTTTTCCACTTTCCATAAGAATTTTGGTTATAATGATGCTCAAAGAATATTCGAAATGTTTTTTGGAGACTCTTCTCCATTTGGAAACGACTCTTTTTTTGGAGACATAATGGGATCATCTTTTATGAACAGAAGATCGGATATGTCTAGCCACTCATCAAATCCATTTGACAATTTTTTCGGATCCTCGTTTAACGTGTCCTTTGATTCGTCTAGTTTCGATGGTAAGAATTACACAAGTTATATTTAACACATGAATTATTAAATACATGTCGCACTAATTATATTTTCTTTTTAGCAACGTATTGCTATATTGTGTGTCGCTACATTGATGTTATCTTTTTAGCAACGTATTGCTATTTTGTGCGGCTTTACATTGGTGAAAAAGTGTATTCCTGTTGTTATGTTCTCTTTTTTTTTCTTTTTTAGATTTTGGTTGTGAAGGGGGAGGAACTTATTTTACATCTTTTCAAACTTCGAGCAATGGAAAGTATAAAAATAGAGCCGTGAAGACGTCTACTTCTAAGACTACTTCTGTCATAAATGGAAAAAGAATCACAAGAATTGAAACAGTGAAAACAATGCCCAATGGAACAGTAGAAAGAACTGTTACTGAGAAAGAAGAAGATGGAAGAGGCAATGTATTAGTAAGGGAATTGCCTGCTTTTGAGTTAAAAAAGAGCAGAAGATGAGCGGTTGACAAGTTTCTTAAACAAATGAATAAGCATAAGAATCGAAAGATGAATAATTAAATAAGAGAGAGAAAGATGAACAAAGACTTATACAATGTAGCAAAAGAAAATCACTGAAGAAGAACAGACACGCTATATTTACTCATATCACGTACCCATCTTTATCTCGGCATATATATATATATGTAAATATTCATATTTTAAAAAGTATGTTTACN
>seq155__HtGene0316
AAAGGACCAATTTATATATACCGTTTTTTTATTTTTTTTATTTTTTTCTTCAAAGTTTACGGATCCACATTTTTTTAAGTTTTTTCTTTGCCAGTCCACTGTTGTGTTGTAATCGTCAGAGAAAAAGGAAGCCGCTATTTCGTATGGTAGAAAATAGATATTGTTTAATGAATTTTGTAAAATTTGAATAGATTCAATTAAATTTTTGAGCCCAAAAATATACTCGTCATCTGGTGAGGGGTTGTCTTGTAAATATATTGTATTTGCAAAATCGATCATTCGGATATCTAATGAATTAGACCTTGCCTTTTTGTCGTTTAGTCCTCCATCAAAAACCCATAACAGGGAAGAAGACCAAAATCGATAATGTCTTAATTCTATGATACAATTGAAAAAACTGTGCAATTTTTCTAATAGCAAAGGAACTAACTCTTCATATAAAAACGTTCCGTTCCATAACCAATTTCTAATTGCCCAAGTAATTTTTTCTTTGCTTAATTTTCTTCCCCAGTATTTATCTTTATAAAATAATTTATCATTTCTTTTATTATAATTCTGACATCCACATAATCGAAAAN
>seq156__HtGene0316
ATTCAGTTGAAGAGGATCTAAAATTTCTTAATTTTTCATAGAAAATATATTCATTTTCTATAAGGGGTTTATAAACTTTAGAAGAATCTTTTGGCTTAATCAACTTGCAGTGACCGCCTACCTGGTGTCTATATTCTTCAACGTGCATTTCGGAACATAGCAAAAAN
>seq157__HtGene0318
TAAAAAATCGCAAAACTTTTAAAACTTGGCTCCTTTCGATTAATATTATGTTGCCGCTACATCACACAACTAAGTTCAGCAATACTTGTCTGAATTGCTGATGATTATTTGAGTTAATCGCGTTTAGCATAATTCCGATATCGCTTGGATTATTCTTAAATAGAGAAACGAGCGAATTTTGCAAAAGCACCTGAGAATGCTCAATAATTTTTTGCGGTAAACAATTAGCATTCACTTTAAACCCACAGAAAAGTCTGAACATGTTTAAAATTTCTTGACTTATCTGAAAATCAAAAAAACCGAAACATATTCATATTATTATTATTATCGAACCCAACATGATTCAACTTAATCGAGTTGACTGAAAATAAAGTAGCACGTAATTCGGAGGAATATTTTACTTTTCTTTTATTCGGTTTACCTTTTTCTGCTTAGGATCATTATAGTTAAGTGACTTCAGCGTTACGCATAAAGCGTCAATGATTTGCACAATCGGATATTTCTTTAN
>seq158__HtGene0318
ACATTAATTTGATAATCTTTTAGTTTATTTATTTCTGCAATGGAATCCACCAATTCTAGACATATGTGATTCACTAACTCTCCCTTTTTCACTAGAAATTTTTCATTTACTTCAGAAGTTACATCTACCACTTTGGGTAAACTTTCAATTACTCCCTGTATATTCACTGTTTCAATAAATTGAATTTTGTTAATCGGTAGCATTCCCTTTTTTATTAAAGCGATTAAAAAACTAAAGGCAGCTTCATTAAAAAAATTAACAGATGTTAAACAGCTATAAATAAAACTTAAAATTTTTTCGTTCGCCACATAATTTATGTCAATCCATGCTATATATTTCGAAAGGGTAATTATGCTCAAAGGACTTTGCTCCTCTAAGTTTAAATTCATAATGTAGTAGAGACATTCAATAAGTACATTTAAGTCATTCTGTTTTATGTGTTCTTTTATAGTTGTTACTACTTGTACACTTCTTTTGGAATATATATTTTGTATATATTCTGTATCAAAAGCATTCAGTAATTTTATAAAGAACGTGATGTATAAACATTTTGTGTGTATGTCTGTGCTAGTTGTAATTAAATTAATTAAGAATTTAAAAACATCGTTCGCATGTGTTGGATN
>seq159__HtGene0318
TTCATTATTTCTAATATACTGTTTTTCTAAATACGAAAACAACGAATTTTTAATTATCAACATTTCTTCTATTTTTAAAGTAGTCACTTTTTCTGTAATTACGTGAATACAAAAAAACTTCACTTCCATTTTATCCGTAATTAAAAACCTGTCAATGCAGTATCTCCAGCAATTTTN
>seq160__HtGene0320
TTCCATTTGTTCATTTTCATCGTTCAATACTTTCTTCGCCACTGTTATATAACCTGTGTGAGTCTTGTTTTCCTTTTGAAACAGTTGGTAAGAAAGATAAGACCAGCTAGAAGCATTATTGCCTTCTAGATGTGAATGAAATTTCTCTAATATATTTTCTTGTGTCTGCTTTTTTCCTTCATTTCGCTCTTTCATGCTTTTTTTTTCTGCAGTGCCCCACGATTTGTGCAGCAATTCGTAGGTGACAATTTCACAAAATGAAGTGGCTTCTAAAGCGTCTACAAGTTTATGCACCTGTTCTATGCAGGGCAAAAAAATAACGAAAATTCCTCGTTCTTTTAAAACATTTTTTACTTTTTCCACACATAACCATGGATTAGGTAAATCCAAAACCACAGAATCAATGTCATGAATGCAATTTTCCCATTCCGTATTTATAATATCTTTATGACTAAAATAAATATTGTTTTTTATGTCTTCAAACTGATCAAACAGACGTGTCACTTTATCGAACCGTTCCTTGTTGTATTCAAACGTGTATATCTTTCCATGTGGGAAAACTGCATTTGCTAAAGCGTACGTTAAACAGCCCGTACCTGTCCCCGCTTCTATAATTTTCTTATTAGGACTAGCATTACATAAAAAACAAATAAAAGCAATGTCGTGCTCAAATAGGATTTGCGTTTTTTTCTTTAAACTGGCTGCAATTAATTCGGGTGATCTTCTTN
>seq161__HtGene0328
TCTTGTATGCACTTAAAAAAAAGGTAATGTTGTGACTTTTACCGGTCGAAATAAAAACCAAATATATCAAAGTTTGTAATAGGAAAATGAGAAGTAAATTAAATTTTACTTCATTTTATCCTTTTGAAATAATCTTTATCTGTCCTCCATAATGCAGAAAGGACACTGGTTGAGATCTTCATGAATGTATACATCGCATTCAAAACAGAACATATGCTTGCACTTTACACAGAGTGAAACTTTTCCGGAAATTGTTTCATTACAAGAAGAACACAATAGTGGTTTTGTGTCTTTAATTTCAATTTGTTCAAAAATAGGTGATTCTTGTAAGTTGTTTGAAACGTGTGATAGATCTTGCATTGATATTAAGTAAATTCCGCAAATTTTACATTTTGATGGAATTTTACAGGTGTTACTGTTACAAAAATTGCATACATATGTTTCCGTATGTAAAGTAGTATGACAAGCACACAATATTTGTGTACTTATTTTTGTTTTTACAGGAAAACATATATGTATTAACTGTGGTTCCATTCCTTTCATCCACAGTGGCGTTTCTGAATAACTCGTTATTTCTTTATATAAACCACTCTCGTCAAAACATATTTTATATATACCGTTCGTTTTTTCACATATATGTTTAAGAATATACATCTCTGGAGCTACTGATATACAATTTACATGAATGTTATTTTTTATGATGCATTCAACAGTATGTAAAATGTTTAATTTATCACACGTCCTTATTGATCCATATAAAATAAAAATTTCTCTAGTTCCATATGGTGGTTTGTCGCATAATAAATCGTGTCCTATTTGTAATCCTTTTTGTAAAGATGGAGAACCCTCTAGACCTTCCCCAATTTCTTTTTTTATTGATTCCAAAATGTCATCAGCATTAGATGTCATTTCCTGAATTAATTTTCCCGAGCTTTTTTTCATTGCTACTACTCCTACTTGGCCAACTGGATTTTTGTAAAAAAACTCCTTCAGGAACGTCTGGGATTAAACAAAAAAAAAGCATTTTATGTGTTTAAAAACAAGAGTTTACAAATGACTTTCACAAATATATTTTCTTGAATTATATTTCTCAATGAATTTTGAATGGGGGTATTGCTGAATATATGAATNNNNNNNNNNN
>seq165__HtGene0341
TTTCATTGAAAAAATAAAATTTTGAAATATTTTTACGACATTGTAGTTATTCATTTTTCTCCCCACTTTTTTTTTTTTTTTAAAGAAAAACGTAATAAAAGATGGTAAAGCACAATAATCGTTTGCCAAATCCCCATTTGCACAAATGGTGGCAGAGATTTGTACGAGTTAATTTCAATCAGAAGATTCAGCAAAAAAAGAGAAGAAAGTTAAGAAACTTGAAGCAAAAACGAAATGGATTGAAACCTATCGAAAAATTGAGACCATTCGTCCAATGTCCGACACAAAGATATAATTTCAAAACACGTTTTGGAAGGGGTTTTAGCTTAGAAGAATTGAAAGTATAGAGTTAATATTTCTACCCATATATGTACATAGATACGTATTTACTCATGATATATATAAGATCTGTATTTATACGTGTTTATTTACTTTTGGACATTTCTTATATATTTTTTTAAATGTCTTCTTACAGGTTGTGAAATTGAACCCTAAAGCTGCGCAAACCATAGGTATTTGTATTGACAAAAGAAGAAAAAATAGATGTAAAGAGACTTTAAAAAGAAATGTGGAAAGACTTCGAACATATTTAAAAAGCTTAGTTTTGGTTCCCTTGAAAAAGCAAAAAGCTAAAAAAGGAATTGCAGGAATTCCAGCGGATGCAACGGATGAAGCTATTAAAGCAGCAAAAGAGATGACGTTGAGTAAATCAAAAAGTTTGGTAAAACGTATCATGTTGACGCTTCCCAAAAAAGAAGAAGCATGTGTGGACACAATTGAAGTATCAAAAATTGATAAAAAATATAAGGCTTTTAAAACATTACAAAAAGCTAGAAGTAAGATGAGAGCAAAACGATCAAAAGAGAATAAAAAAAACCGAGAAAGAAAAGCAGGTGTTTCTGTAACAGCTTN
>seq168__HtGene0364
CTTATTCCACATATAGCCTGCATCGAATAAAATAAAGGAAAAGAAAAGTAAGTTAAGAGGGATGATGAAATACAAAATGTTTTTTATGTATGCAAAGTAAATGTACTTACCTCTGTTTGGTTCGGCTTTTATACACTTGTTTATTATATCTTTTTGGTTTACTTCATTTTGTTGATCAATTTCGAAAGCAAAGAAAGTGCCCCATCCATCTCCGAAAGTAGGACTTAAGCTAATAACTCGATAAAACCACTTTCGAGCTTTCTGTATTTTCAAATTAACCCAAAACAGTTTTGCAACTGTTAAAACAATATATGCATTATTTCCACAATTATTGAAAGCCGTAACGGACTTGCTATTTTGTAAATTTTTGTTTTCTAATTCAATTGCTTTAGCCCATAAAATTCCCGAAGAAGGACATTCTTTTAGAGCTTCCGAAATAACAGAATTTATATTTTTACTATTAGAAGCCATTTCAATTTCTATTAGCTTAAGCCACAGCAAATCATAATTTTCAATAACCTTAACCGCAGCACTATTGTTCGCATTTTTATCCATATCATTTTTTTTATTAGAAATAGCATTTCCGCTGTTATTATCTGTTTTTGAATCTTCGACATGTTTACTTAATTCATCTTCTAAAGTCATGTCATTAGCTTCTATTATTTCTTTATTTTTCAGAACGTGACTATTGGTTTTTAAAGTATGCATATATTTTATCTTTATTTTAGCTTTTTCTGCTAATGCCCTTGCACAAGTGTAGTTCTTTTTTTCGATCTGTAAATCTATGGCACATAACCATAAGTTAATTGAGTTAGGACAACATTTTACTCCTTCTTCGTATATTTTTTGTGCATTCATATATGCGTTTTGGATTTTTAAAGCGTTATTTGCATGATTACCACCATTATTTTCCGTTTTAATCTTTCCCATTTCAATTTCTACTTGACCTGCTATCATATATAACTTGTCAAAATGCTTATGAATTTTGAGACCTTCGTACACTAACGCTTTTGCTTCCTCATAATTTCGAAGAAGTCTTTCTAACTGAACTGACTGCATCCATATTTTTGGCGTATTGCATTGCGTTCTAGATTTTTTTAAAAGAAAACGAGCTCTATCAAATTCGTCATTTTN
>seq169__HtGene0364
TGTGTGATAAGATTTATTGTTTATACAGCTTTGAGCATCCTGTTTGTATATTCTTTTTTTATCTAATGCTTCAACTCCTATATGCATTGTGTTTTTAATAATACTCTCACACGTTAAAGGAAAATTGGAATGTTCTGCGTCTTCTGCAAATTTGATCCATTTTTCTCTTTCGAATACTATATTCTTCGATGCCAAATTAGAAATACACCTTTTGATAATTGTTTCAACCATTGACGTATTTTTTTGTTTTTCTTCTAGCATAGAGGCATTAATCCATATTTCGGCGCTTGTCGGTATTTTTCTTCGAGCCTCATTAAGCACTTTTTGTGCTTCTGTATATGTACACAGTCGTGCTAAAGCAATCCACATTTCTACTGAATTCGGGATACATTCTACTGCTCGCTTTAATAAAATGTACGCATTATTTTCATTTTCTAAAGAAATAGCTTCTTTCCATAATCGCACGGAATTTGGAACGCATTCAATTGCCTTGCGTAGTACTTTTCGTTTATCATCTATTTTTTTTTCTTTTTTACATGCTTCGATCCACAATTTAATGGAATTGGGGATATGCTTAATTGCCTTGGCTAAAATTATTTTTGCTTCACTTGTTTTTTCTTCTAAACGCACTGCTTCTAACCAAACATCTTCATTATTCGAACATTCTTTACAAGCTTTATTAATAATTTCCTTTGCTTTGCCTTTTCTTTGAGCTAATTCTTCTAATCTCGCTGCAGCAATCCAACCAGGACTATGTTTTGGATTTGTGTTAATAACTGATTTTAATAAGGATCTGGCTTTATTTACATCTGCTATATCTGCGTCATTAGCAAACGTTGACTGTGCATTTAAATTTGTCAAATACCCCTTAGGATCAATGACTGTTTGTCCTTCTACATTATCCATTAATTCATCTAGTTTTACAGAAAGAACAGTTCCCCTTGCTTCTCCCAAATCGTTTAATGATAATTTATTAACACTGCTTAATAAAGGAGTGCTATATCCCGCACCTACGCCTGCATTGTTTCCTGTTGCACTCAATGGGGTGTTATATCCTGATAAAACAAATGGTGTATTGGTTCCTCCGTAAATAGAATTTTTTTTATTCATTCGATGATTAAAGAGAGGTGTTTCAAACCCTAAATTGTTTCCN
>seq170__HtGene0364
TATGGATTCCCATTCTTCAGCCGTAACGTTTGCCAAATTTTTTTTTAAATCGCTAAACTGTTCTTGAATTGTTGGCTTTTCTGCTCTCATTTTTAAAATTTCTTCTTTTAATTTATTTTCTCTTCTACTCTTTCTTCTTACATCCATCTTAGCATCTATATCTTCATAGATTTCATCTGCTTCCTTATCTTCTTCGTCATATTCAGTGTCTTTGAAAAGTGATTCTGAATACCCATGGAATTCATCATAATTAAAATCCGAGTAGTCAATTTTATCTTTTTCATCGGTTGTATCATCTCTACTTACTCCTCCAGAAAAACCCGTTGCTCCTCTACCCTTTCCAGGAATATAACCTGGCGGTGGTTTTCCAAAAGGCTCATTCTTTATGACGACAGAATTAGAATCCGACCCTATTCCGACCAAGCCAGATCTTTTTTTAAAAGATGCTTCTTCTTTTGTTGCAACGTTTCTTATAGTGCTCATGTAGAGAGGATCAACATTTCTTCTTCCCATATCTTTATCTTTATTTACAAAAACATCTCCATTCATTTTATGATGTCATCACAGAAAAAGGAGAAAATCGAGGAAAAGGAAAAAACGNNNNNNNNNNNNNNNNNNNNNNNNNNNNNNNNNNNNNNNNNNNN
>seq171__HtGene0364
TTAAAAACGTAAGGGTCAGTTAGTATACCTTTTTTATCGATGAACTTAATAACAATGTCATACTTTTTTGACAGTTTTAAATCATAAATATTAATAATTGCACTTCCTATATATTCATCTTCCACTACTCCATCTGTTTCATCTAAGTCAAATAATTGAATTTCTATTTTGCTTAGTATGTAATGAATTTGAATTTCTATTTTTTCGTCCCATACGTTTATAGAACCATTTAGAATCTTCGTTCTATAAATTTCCTTGTCGTTTAATAATATTTTTAAGTAAGGATACATTAAAGCACTGTCACTGTTAGATCTACTTGTGCTTATTCTGTTTAAATACCCATATAATAATAAACGTAACACTAAAAACCCTTTTGTTTTTTCTGGGTTAAAAATTTCATGTGGCTTTAGTAAN
>seq173__HtGene0364
GATTTCCTGCTTAAAGGTATTTAATTAATGTTTTTCCGCAGCCTTTCTTCTCTGAGTCATTACATATTCTTGTATTTCATCTCTTTTCGCTTTGGCTCTTCTATGACTTCCCAGTCGTTTCTTCGCAAATTTCAAACTTCTTCTTGCAGTTACTGCTGTACCTATCTTAGTCATTTCAATTAAACGCTTTTCATAAGGACTGAAACCTACAACTTCTCTAACTACATCTTTCAGTAACTGTTTTCTGATAGATACCTTCCTTTGCTTCTTTTGCTTCTTTTGTTTCTTCTTTTTGATTTTAATTCCGGGGTGTTTTCTAGTTACGATGTGTCCTTTATTGAAACCAACTACAAGGAAATGGAAAAAAGAACAATTGCATATTTATAAAAGCAGAATACAAATGTATGTTACTGGTATAGTTTATTGTAAAATATATGTAGGTATGTATATTAATCAGTCTATGCATTAATTTATTATTN
>seq174__HtGene0365
CACATTTGAGGCTACCAAAATATTTTCGACAGGGCTGAAAGATGCAGAAGTTCCAAAATTTTATGAATTAATTTTATTACCAAAAATTTTAAAGCATATCGAAGAGCATAAACGATTGGATGGAGTGCTGTATCAAACCTTGATAAAAGCTTTATACAAACCCATCCCTTGGTTTAAGGGTATATTATTCCCGCTTATACGAAAGGTAACGAAGTAGTGAGTGGTATAACACAGAAAAATAAAAN
>seq175__HtGene0369
GAAAAGAGAAATAATTAAAAAGGAGAAAGTTGCAAAAAAAAAAAAAGTAGAAAAGGCATTTTAAAATAAAAGTACGAAGGACTAGAGCGACATGAAACGAAAAAGAGAATACTTAAAGGAGGATGACGATCGAATACTGTTTCTCAAGAAAAAAGGAAAAAACAAAAATCAAAGAAATAGTTTACAATATATAATTTTATTATTACTTTCTTTTTTTTTATCGTTTGCGAATGGAATCGATTATTACCAAAGGCTAGGTGTTAACAAAAATGCATCAGCAGAAGATATTTCGAAAGCGTACAGAAAATTGGCTAGAGAATATCATCCAGATGTTGCACCAGATAAAGAAAAAGATTTTATGGAAATCGCCAATGCATATGAAACTTTGTCGGATCCCGAAAAAAGAAAACTGTACGATATGTATGGTGAGAACTATGCGCAAGGTGCGCAGTCTCAAAGAGGAGGAGATGATAGAAATTATGGTTTTAATTATGAAGATGAATTAGTAAATGAAATATTTAGACATTTTGGAGGATCGAAAGGAAGTGGAAGTGCAAGAGCAGGAAGTTTTCATTTCAAGTTTTCAACTGGTGGAGGTGGAACTGGAGGCAGCGGGGGAGGTCCTGGTGGGGGATTTCATGGATTTCAAGAAGAATATGGAGATATTTACAGCAGCAATGAAATTTTAAAAATCAGTTCGAGAAATGTAGAAAGTATATTAAACGAAATTACGTTTCTGTTAGTTATCAATTTTTATTCTTCTTCTTGTTCACATTGTATTCATTTTAAAAAGCAGTATTTAAATTTGTCAAAAAAATATGAAGGATTTATAACATTTAGCGTTGTTAATTGCCAAGAAGAAGAAAATCTATGTAGAAAATATAAAGTGAATAGTTTACCGCATATAATAGTTATGAAGAAGAACAGGACATTTGAAGTATTTCATGGAAATAGGACGGATGAAGCAATAAATTCCTTTTTAAATAAGAACACTCCCTATGCTTATACCGAAATTACTGATAAAAAGAAATTTGATAAATTTTTAACAAAAAATGTTCAGAAACCGAAAATAATAGTATTCGTATCTCATGTGGATAATATCATTATGTTAAAAGCATTGTCAAAAGAATTTGAGGAGAGGATACATATGGGAATAGTATATAATTCTAATTATACTATTATGAAGCTTTTTAAAAAAAACATAATGACACCAGCTATATTAGTTGTTGAGGATATAGATAACTTACATGGAGAATGGACCCAATTAAAGAAATTTGATTTTAATATTTTATCTTTAAAATTAAGTCATATAGTTGCTCAAAATCGATTAAAAAGCAATTTATATGGTAAGATAGCTAATTATCAAGAATTGACAAAAAAAAAATATGAAGCTGGTTTTTGTAATAAAAAGGATTCTCAGATTTGTTTTCTGATTTTAAAATTTTCTAATCAAAATTATAAATTATTTGATGAAGAAATAAAAAAAGTGGCGTCTAAATTTGCTAATGATCCTTTAAAAATTTTATACATAAATGCCTATCAACAACCTTATGTTTTGGAAGCATTCGGTTTAAAAAATAAATGCCGTTACGCGN
>seq176__HtGene0380
TTACAACATTACTTGGGTGTATTCCTATAAATGTCTGTTCACCATTTGATCGGTCTCTAGTAATTCGTTCAATATATATTTTATATTTTTGTCTGTTAAGTTTAACTACTCTTCCTTCTCTAGTTTTATGACGGCCTCTAATAACACATACTTCATCATCTCTTTTTACTGGTAAACTTCGTGTGCGGTACTTTTTTCTTAATTCCTTTGTTAATCCTGCCGACATTATTTTTCTTCGAACACCAGCTGGAGCTTTGAAATGCATCTTTCTCATTTTTCTTCGAGATTTCGTCTTTGCCTTATTGTACTTCATTTTAGAGAAAATATTGGAATACTGTTCTTTTTTAAAAATTAACTAAAATCAGGTTTATAAGTTTTGCAAAAAAAAAAAAAAAAAAAAGAAAAAGN
>seq178__HtGene0383
NNNNNNNNNNNNNNNNNNNNNNNNNNNNNNNNNNNNNNNNNNNNNNNNNNNNNNNNNNNNNNNNNNNNNNNNNNNNNNNNNNNNNNNNNNNNNNNNNNNNNNNNNNNNNNNNNNNNNNNNCTCAAAGTGGTGACATTACTAGTGATGAAGAAGAGAATCCAATTAACAGATCTTTATGTAAATCGTATAGATTGGGAAATGCAGTTGGAAATGGCAGCTTTGGCACTGTATATGAAGCTATATGCGTAGATAATAACGAGAAAGTGGCAATTAAAAAAGTATTACAGGATCCACAATATAAAAATAGGGAATTATTAATAATGAAAAAAATAAAGCACGTGAATATAATTTATCTAAAAGATTATTATTATACAGAAATACTTAAAAAAGACGAAAAGAAACTTTTTTTAAATGTCGTAATGGAATATGTTCCTCAAACTATTCATAAGTATATGAAAATTTATTCGAAAAATAATCAAACGATGCCTATGTTTTTAGTTAAACTCTATTCGTACCAATTATGTAGAGCTCTTGCTTATTTACACGCCAGACAAATTTGTCATAGAGATTTAAAACCGCAGAATTTATTAATTGATCCTAATACGCATGTTTTAAAATTATGTGATTTTGGAAGTGCCAAAAACCTGGTTCCTGGTCAATGGAGTGTTGCTTATATATGTTCTCGATTTTACCGAGCACCGGAGTTAATGTTAGGTTCAACGACGTATACGACACATATTGATTTATGGTCACTCGGTAACATTACAGTATAATGTCTGCGTATGCTAATTTCGTATTCATTTTTGTTGCAGCCAACCACCATTCACCCTTTTCTTCTTTNNNNNNNNNNNNNNNNNNNNNNNNNNNNNNNNNNNNNNNNNNNNNNNNNNTCTTTTGTCTTCTCATTCCACTCTCTCCCATTTCTGTTGCTTGCTTTGATTCTCCGTTTCGTCATCTCTCCTTCCCCTTCGAGCCAAGTTTGCTCCTTCTTCCATTATCATTTGACTCTTN
>seq179__HtGene0383
TATTGCAATGAAGTGTATTGTGGTGAAGATACATTACCTTATGCTTTCTTTTTTTTTTTTTTTTCCTTTCTCGTATGTATATGTTTTCTTTGGACAAACAGGGACACCGACGGAAGAACAAATGCGAGAAATGAACCCGACATATACGGATGTAAAATTTCCCAATGTGAAACCGAAAGACTTAAAAAAGGTAGTTTTTCCCTTTTTTCAACTCCTTCGTTTTCTTCTTTTGTTCTTATTNNNNNNNNNNNNNNNNNNNNNNNNNNNNNNNNNNNNNNNNNNNNNNNNNNNNNNNNNNNNNNNNNNNNNN
>seq180__HtGene0383
GGATGAATGATTTTTTTTTTTTCTTTTTTTTCTTTTTTATCTGAATAATTTTCATTTTTCTTTTTGTCATCTTTTATTTGTTTTTGGTCTTTTATTGTTAGATTGCCGACGTGCGTGGAGAAACTTCCCGATTTGTTCAATTTTACGAAAGATGAAGTTTTACAAATGTCAGAAAAACGGAGGAAGATTATTATTCCAAAACATCTTCATAAAAAATATCAACGCTTAATGAAAGAAGGAACATCAAATGATGTGAATGAAAAAAAAGATGCATTTGAAGAAGCGCTTGACCTTGTCAGCNNNNNNNNNNNNNNNNNNNNNNNNNNNNNNNNNNNNNNNNNNNNNNNNNNNNNNNNNNNNNNNNNNNNNNNNNNNNNNNNNNNNNNNNNNNNNNNNNNNNNNNNNNNNNNNNNNNNNNNNATATATAGTTATTATTAGTATCGCGATTATTGCTGTCATAACTGTTTTTTTTTATTAACAGTTATTTTGTTGTGTCATTTCTGATTCATTTTATTTCAGTTTCTGCATCAGAACCATTATTTCAGN
>seq183__HtGene0386
TAATATGTCATACATACAAATAACACACTCTGGTATTCCCGCTTCAAAGTTAATATCTACCGTTTTATAATAGTTATGCACATGCGGTAATAAATCAATGTTAAAAAAACATCTGGGACCGTAAATTCTTTGAATAAACATAAAAGTCAACTGAACTGACATGATCAATATTAGTAAAATGCTGAATGTTATATTTGACGTATCTATTAATTGGACAAACGCGTCTAACTGGAAAATATTNNNNNNNNNNNNNNNNNNNNNNNNNNNNNNNNNNNNNNNNNNNNNNNNNNNNNNNNNNNNGAATTTTAAATTTACTGATTTCCTTTGCCCTTTCCAAATATCTAAACATATCTGAGGAAACCAACATAAATATAAAATTAATAAAACGTAAGGATAAAATGGAAAAACATAATAGAACAAAAGAATCATAAGTAATATACTTCCGTAATAATATTTATATAATTTACTCAATTTTCTTTGCATTGTCTCCCAACCTTCACTAATTTCATGCTGATGATTAGCTTTCCAAATTATTAAAACATATCGAACTTCCATTAAAGTAAATAAAAGAAATTTTAATAATACCATAACTATAAAATGCATTAATAATAATCTTGATAACATAACN
>seq184__HtGene0388
AAAGCTTAAAAAATCGGACAATTTGAAAATGAATTCATTCACTTAAAGTATAAAACAACAAAAAAAAAAGTCCTTTGTCATAAACTGACATAAAGACGTTTAAAATAGAGAAGTCATGAATGTGTAATGAAAAAAAATTGAAACATGTATACATACTTGCGTGGACGTGTGTTGAGAAATTTGCTATTTAAAACAGGTGGTTCCAAAGACGTCATCAAAATTAAAAACAAATTCATTACTCCCACAGTTTTATGGTAGAATCCCAACTGGCTGTGGCTAAAAGAGAAGTCTTGAACGGATGCCATGCACAATCAATGCATACATTTTTGTGTGCTCTGACACTTTTAAAACTAGACATTCTTTTCCAGCTCCATAAAAAAAGACTGCCGTTACTGTCGCCACTAATAACATATTTTCCATCATTGCTACAAGATACGTTTATAGCATAACCGACATTCTGATGTCCTCTGAACACTTTTTTTGAAAATAACCGAAATTTTCCTGTTGCTTCATAAACGGTTATTCTATTATCCATAGACTGACACAAGAAGAAATTATTATTGGGGTGTACAGAAACAGAAGTTATCGAAAATAAAGAAGGATCGGATATATATTTAACGACTACTGGTAATCCATATTCCCATATAAATATTTTTTTATCATCAGAAGTTGTAATTAATTTTTTATTATTTTCACAAAGAGTAATAGTGTTAATAGCTTGTAAATGTTCATTATATTCTAACTCAATATTGCCTGTTCGTAAATCATACTGGCAAATTTTATTCGTAGCTCCTCCTACTAGAAATATATTAGGATCATCTGGGTTTAAGCATAAGCAGTATGGATTTTTTTTTTGATTATAAATTCCTTTGATTTTTCCATATTCTGTATCCCAATAAATGACATTATTATCGTAACTACAGCTTATAAAACTGGATCCTTCTTTGTCAAAGTGTACATCTTTTACTCCTTTAAAATGTCCTTTGTATGTTCTGATGCAACCTTTGGATTTATACACCCCCCACAATTTTAGCGTATGATCTAAAGAAGCAGATAATATATAATTTCCATATTTCGGAAAAAATCGAAN
>seq185__HtGene0388
TAGTTTTATTTTTTTTATTTTTTTGGGATTTGCTTGAACTCTGTGATTTGTTTTTAGGCGTGTCGTCTATCAGCGGGTTTTGAGGATATATATACTTGTACTCCCTTTTGTAGAAAGTTCTTAACGACGGATTTTCCGTTGCACCTGATTCATTAAACCGGTTATATTGATACTCAAACAAGGAGTTAN
>seq186__HtGene0390
ACACTTTGCTCATCATATCATGCATAAATTGCTGTCCACCAAATCCAGGTTCTACCGTCATAACTAATACTGTATCTATTAAATTTGTTTCTAGCAAAGGCACAATTTTTTCGACATCAGTTTTTGGCTTAATTGATATTCCACACCACAAATTATTTTTCTTTATATGTTCTGCGACCTTTTTACATTTTTCGATATCTTCATTTAATGCTTCAAAATGAAAGGTTATTTGATTTGAAGTTTTTAATAAATCGACGTAGAATTCTGGGTTCTCTACCATCAAATGAACGTCAAAAAATATAGTATCTACAAATTTTCTTAAATTATTAATAACTGGTGGTCCAAATGTTAAGTTGGGCACAAAATGCATATCCATAACATCTAAGTGAATCCATTCCGCTCCTAATGATACCATTCTTTGGGTTTCTTCTACTAGCCTGCTAATATCGGAAGCCAATACAGACGGTGCAATTAAAGCCTTCAGTTTTCCCATTTTGTTCTTCTCATTCAAGTTATACAATTTTATTAAGCTACATAAGAAGGTATTACAGGTATTACAAAATACAGAGGGAGGGAAAGGAAACAGAAAAATAAAAGGAANNNNNNNNNNNNNNNNNNNNNNNNNNNNNNNNNNNNNNNNNNNNNNNNNNNNNNNNNNNNNNNNNNNNNNNNNNNNNNNNNNNNNNNNNNNNNNNNNNNNNNNNNNNNNNNNNNNNNNNNNNNNNNNNNNNNNNNNNNNNNNNNNNNNNNNNNNNNNNNNNNNNNNNNNNNNNNNNNNNNNNNN
>seq187__HtGene0392
ATTATGTTATGTGATTACAAACACAAAGAACGGGGATGATGATGTAACTACCTCTAAAAAGGGATTTTTCGAAAAAATTAAAAAATGTTTTAAAGAGAAAAAACTAAAAAAGTAGCTGATGCAGACGATAATAAAACGAAGATAAGCATTCCGAATCATAAAAGTGGAGAATTTAATAACTGCATTAATGAGGAAAGTTATGGCGACGACTTTACAGATGGAGATTATTTTTATGATTATGATGAAGAGGAGCAATATGAAATCATTGAAGGAACCATTCAGAAACAGTGGAAACACATAGAAGTAGGGGATATTATTTTATGCAACAAGTCAGATTTTTTTTGCGCAGATATATTATTGTTAGGTACTAGTGATAAAAATGGAATTGCTTTTGTTGAAACTTCAAGCCTTGATGGAGAAACAAATTTAAAAGTAAAACAAACAAATGCATATTTATGGAATTTGTTAGGATACGAAAGAACAGAAGCAATAGAAAGAGTAAAACAACTAAAAGGATATATTATTAGTGATACTCCTAACAAAGAATTATCTACTATGTATGGGACCATTTATCTGTTTAGACAGGCAGGTGAAGAAATTCGGAAAAGAGTACTTAGTGGAAATTTTAGAAGCTCAGTTGATGGACAACTGAGAGAAAAACN
>seq188__HtGene0392
CTCTTGGGTAGTCATAACAGGTAATTTTGTCCCTATTAGTTTAGTCGTTACTATGAGTTTTGTAAAAGTAATACAAGCATATTTTATTTCATGCGACGAAACAATGATTCATAAAGTATGCCTAAACTCCGATGGGATAGAGAGAAGTGGAAAN
>seq189__HtGene0392
AACGGATACATGAACATGGGCTTCATGGAAGAAGTGAAAAGTCGGTTAACGCTTTTACTTTAATGGATAAGAGAAGAGAATCGTTATTATCCTGTTTTAATGAATGCAAAGAGAAAAATTATATGTACTTTAATGCAGTGCCTCGAACATCTAGCTTAATAGAAGAGTTAGGTCAAATCGAGTATATATTTTCTGATAAGACAGGAACTTTAACTTGTAATTTTATGGAATTTCGAAAATGTGCAATTAACGGAATATCTTATGGAAAGGGATTAACAGAAATTAAAAGAAATATATTGAAAAAAAAAAATATAAAATTGCCAGCAGAACCAGTAATACCAAATCACGCCAAAACTCCGCATGTAAATATTGTCGACGATGACCTAATGAGTCATTTGAAAGATATAAATCATTTCAACCATGCGCATTTAACATACTTCTTTATTCATTTAGCTATAAATCATGCAGTAATTTGTGAAAAAAATGAAAAAGGGGATGATGTATTTGCTTCAAGTAGTCCCGATGAGGAGGCTTTTGTATATGCAGCAAAACATGTTGGAATACAGTTTTTATATAGAAAAGATGGAAAATATGGAATTAAAATTTTTGGAAAAGTGTATGAATTTGAAACTTTAGCTGCTGTTGAATTTACTAGCAAAAGAAAAATGAGTAGTATTGTCTGTAGAATTCCTTGCTTTTGCTGTAGTAAGGAAAGCAAGAAAGGATTGCCAGGAAATAATGGGAACTCAGGTGGAACCAAGAGCGTGGCAGAACCAACAGTGGGGACAGAAATAAAAGATGACAATTTGTGGAATATGGATAAAAGTAAAAATATTGAAAATTGTAACACTAAAGCATGTGGGATGCAAAATAAAATGAAAGAAAATTTAAGTGAACGTGAACACAGCAGCAAAGAN
>seq190__HtGene0392
AAGCATTCTAAAATCGTTCTTTTTTGTAAAGGGGCGGGCTCAGTAATTTTGAGAAAACTAGAAAAAGTGACGGAAACAGACAAGCAAACTATCAAACATATGGAAACGTATGCTGATGAAGGGTTAAGAACATTATGCATAGCAAAAAGAGAGATAGATGAAGAAGAATTTGCGAGATGGTATGAGCTTTATAAAAATGCCAGCTATAGTGTTAAAAATAGAGATGAAAAAATAGAAAAGGTAGCTGATTTGATTGAAAATAATTTAACGTTACAAGGAGTTACAGGAATAGAAGATAAATTGCAAGAGGGAGTGAGTTCTACCATCGAAGATCTAAGAATCGCAGGCATTCATATATGGATGTTAACAGGCGATAAGATTGAAACAGCTATAAATATAGGAATAGCAGCAAATTTAATTGATCATTATGCAGAGCAATTTATATATACAGAAGATCTGGTTTTAGATGAAGAGAAACTTATGAATAAACTAAATGAAGATATTTTAAAAATTGAGGAGGCTTTAGATATACCTCATTACGAGTTTAAAACAGAAAGCGATGGTGAAGATGCGTCACATAGGAACAAGGATAAAAAAGAGAGCAATAAAAATAGTAATGAAAATAGACACGAGGAGAAAAAAAACAAAGAACAAAATGAAGATGTGTAAATGTTAAAACCTAAAACCACATATAAAAAGAAAAGGTGCTCATTGTGGAATAAGCCTAAGGTATTATCACTAGATCGTGATAAGTTTACTTCTATAATAAATTATGCCAACCACGTGCTAATAGTAGATGGTACAGTCATAGACATTCTATTAACGGAAAAGTTTGAAAGACAGTTTTTTTATTTAGCCGACAAGTGTACTTCTGTAATATGTGGAAGAATTAGTCCTTATCAAAAAGGAGCTATTGTATCAGCTGCCAATAGACTATTGAAGAAAATAACATTAGCAATAGGAGATGGAGCAAATGATAGAAATATGATTAATCAAGCTAATATAGGAATTGGCATAAAAGGTTTAGAAGGAGTACAAGCATTTAATTCTTCTGATTATGGAATTGGACAGTTTAGATTTTTAAAAACTTTATTGTTAGTTCACGGTAGAATGTCTTATCGCAGGATTAGTAAATTAGTAGTTTACATGTTTTATAAAAATATTGTTTTGATAATGCCTTTATTTTTTTTTGGTGCAATTTCTTTATATTCCGGGCAAAAATTTTATTATGAATTTATGATGCAGTCTTATAATGTTTTTTTTACN
>seq191__HtGene0392
ATGCTATTTTAGATCAAGATATTGATATAAAAATATCATTAGTAAAGCCAGTATTATATCGATTAGGAATTTATCATTATTATTTTAATATAAAAATATTTATTGCTTGGGTTTTAAATAGTGTTTTTCACGCAGCAATAGTTTTTCTTTTACCACTTTTTTTTCTGTCGTATTCTAATATTCCTAGTACCGATGGTACTCCATATGATATATGGGAAGTTGGATGTGCTACTTTTTTTTTAACAGTTTTAATTGTTAATTTTAAAATGCTTTTAGAAAGTTATTATTTAAATGCATTACCTATAATTGGTGTTTCATTAAGCATAATATCTTTCATAATTCTGTTTATCACTTTTTCATTTATGCGAATAGGAAGTAGCCAAATATTGGGTACTGCTGTGTGTTTAACTACTTCTCTTCGATTTTGGTTGGTCATGGTGTTAGGTGTTATGCTGGCTCTTACACN
>seq192__HtGene0393
CGTAAGCACGTTTATTAAACAAAACTATTTTTGAAAGTTTGTTCGAAAAAACGTCAGTCTCAATAAGGTACATGTTGCTGTTTTCATGAGTTTTGTAATTCTTCCAATATTCAAAATTGCAGTTTTCCCCAGTTGCCAATTTCGGTACAAATTGACATCCTCGTTTTCATAAGAATGGACGAAAGAAATATCTATTCATAAATGATGACTTAAGTTTTGACTTTGGTTGCTGCTGTTGAACATATCATATTTGTCGAAAGAATTATCTGCCGCGTAGTTACCTGGCCGAGGCATGATAGATAGATTGTTATTTAAAGCGTACGTGAACTGATTGGCAATAGGAGCAGCATCTGAATAATCATTAGGAGCCGATTTATTTAATTTTTTTTCTTTTTGCATATCTTCAATTTGTTTTTTCATCAGATCAATTTGATTAGTATAGTCATTTACCACTTGTATAAAATATAACATTGCCTGATCCTTAAACCCGCTAAGCCAAACAGTTTCTAAAATATAATCTGGTTTTAATAAATCATAACATACAATTAAGCAAGCACAGAATGCCTCTTTATTTTTGATTTCGATGAAATGATTTATCAAGTCTTCTATATATACATTATTTTTCGAAACTCTTGCAATTTCGATTGCATCTTTATATTGCTTTTCTTTCTTTGACAAATTAATTGCTTCCTTATATTTTTTATTTTTTTTATATAAAAGTGCAGCAATTCTTCTCATTTCTGACAAGCTGTGATTTTCCAATTTATTTATTAAATTCGTTTGGTTAAAATTATCATATTCGTCAATAGAGTTCCTTAGACTAATGTAGTCGTCATTTTGCAAATATATTTCATTAAGAGTTTCATTAACCGCAGTGATATTTTGCGCTTGAATATCTTCTAAATATTTTTGTATCAACGGCAAGTTGTTAGATTTCTTTAACGTTTGAACTAATCTGTTATTGTCAATTTTTTTTTCTAAGATGGTAAGAAGGTTGTACAAACTCAGTGGATGTTCTTCTACATAAAAGTCAATAACTTTATAAATAATATCACTATTTGTAACCTTGTGAATTACTTGCATAAATGTATCTGGAGTATATGCAATAGGAGAATGCTTAATAATTGTATCTACGGCTAAATTATATTCATCATAAGAAATAAATAAATATACAGCCTCTTTTAACAAATACTCACTTTGGCAAATATCAATTAATTTTCTGGTATTAATTTTATTAGTATAATTTCTGATAAATTCCATTAGCTTTTCTGGTTTATATTTTGCATATAGAATTCCTAATTCTGTGTAAATACCTACGTGAGCTCTTTCATTATTTAATCCATTTTCTAAAAGACTCATGAGTTCATTAATATATTTTTTTCTTTCATATATTTTTATAATTTCATCTAAGTGATCAGCGTGCATAATTAATTGCAATCCAGCTGTATGGGCATATTTTAATTGCTTTTCCTTTACACATACATAATTTACCTCTTTCCATGTTTTCGGACTTTTTGCTTTTTTTGCTGCTTCTATAGCTAATGAATACTCTTTCATTTTCAAAAAGCAGTTTGCCAGTTTTTGATTATTTGGTATGTGACTGTACAAAATTCTTGCCACTTCATATTCCTGTTCTTTGTATAAACGATCTCCTATCAACTGTAGATTTGCCGTATTGGTGCTATTAATAAATTTCGTCATTTCTGACTTTTTTTN
>seq193__HtGene0393
TTGTTCAATGTGTTATTTGAATGAATCTCTTGACTTTCCTCATATCTTTCTCCATCTCCTTCGTCGATTTCTTCTTTATATTCTAATTCGGCAAATTGATCTAAATATTCATCTTCTTCATTTTCATCAAAACCAAAATTCGTGTTCCGTGCAGTACTTCCCAACCCTAAGGCACCAGAACTACTCATTTGACCAAAAGAAGCACCTCTTATTAATTTCCCCTTTCTTCGTTTCGACATATCTCGTTTATCATGAGCTCCTTTTTTTTTTTCATAGAGAATCTTATCTAGTAAAACGGAAATGGCAGATGTAAAATAATTGAATTTTTTATAAATAACAAAAGCTTCTTCTCTTAAATTATATTCGTAAGCAATAGTGGCAATCTGTGGTCCCGAAAAATTATCAAGTCTATTAATATATTCCATAACCTTTTTGGAATCAGATTTTATGGCTGTCAATATTAGCAGATTTTGTAGATTCTTATTATCATTGAATTCACTATTATGTAAAACTATTTTTTCTAGCAGTTCTATTAACTCGCTACTCAATTTTTTTTCAATAAATGCTTTTACGGTAATCGTGATTTCTTCCGCATTATTTGATTCGATAAGTGTAGATCCAATGACCTGGTCAATGACGTTTTTTCTGTANNNNNNNNNNN
>seq194__HtGene0393
GTTCAGGTCAATATAAATTTTTGCCAATGCGTTATGCAATTCTTTGTTTTCGTTTCCTTCATTTGCCCTACTTTCTATCCAAGGAAGTAATAATTTTAATCTATTTCTTTTTTCAGCTATTTCTATTAAACGTCCTATATTCGAAATATTTTTAATGCTGTTAAGGATGTTTAAAAGGAAATCTTCGGAAGCATCTAAATCAATTAACACCCCAATTACTCTGTATGCGTTAGCTGGATTTACTTTTATGACATACACTTCTATATATTTTAATAAACTATTTTTGTATAAATATTCGGCCAATTCTTCAATAAAATTATGAATATCACAAACATATATTAAAGGTCTGGGATCCGATAATTTACACTCTTTTAGAAN
>seq195__HtGene0393
GGAAGGACCATCAGTAGATATTATTGCTGCATTGTAATCTTTGTTCACGTTTGCATATCCCATTGCACTACCACTATTATTAAATGTAGCATTATTACCAAGAAACTCATCTGAACTTTTATTATAATTACTAAAAGAAGATATAN
>seq196__HtGene0393
CCTCATAATTTTGGTTTTCTTCAAATTTATAAATAATCTTTTTAATTCCAATTTTGTGACAATATTGACCACAAATGGAAATAATGATTTCCATATTCGCCTTGCTGTTTTTCATTAAATCGAATAAAATGTCTTGACAAACAGATTCATTTAATTTCGCGAAATAATTTTTAATCCATTCAACTGATATCCCTCTATTTAAAGAAGAGGTCGAGGTATCGGTTGAACCACCAGTGGTTGCGTCATTTCCAAAATTCGAAATAGTTCCATTTCTTTGAAAAGAAGAAGATTTAGAAATTACTCTTTTAATATCATTTATATTTGTAAAGTTTTCTAAGGCTCTTTGATATAATCCCTTTTCTTCACATAAACAAGCTATTTTATTTTTATCGTAGTATGAAAAAATGTCCATTTGAAAAAGAGTTTCCGCCACTTGCACATTACTATATAAATTGAATTCGAATAGTTTCGTTTGTAAATGTCGATGCTCTGGCTTATTTTCTTTCAAATAATCTAAAAGAATGGAAGTAGCTTCTTGTAACTTTTTTTTACTCAACAGAAAATCAATTATTCCATTTATATCAAAACTTATATTGTTTTCGCACAGTAGN
>seq197__HtGene0393
TAAATATCCATCAAATGTAATCGTGAAGAAGAGGCATTTTTTTTTTTTTCAATAAAACAGAACAAAGGCTTCAATTCAAAATTGTCAAAAATAAATGATCCAAAACATCCTATAAATCCTTCAATAGTTTGATGCAATTTTTTTTCACACGAGTATAACTGGATGTGCCCATCGATCGTTTTCCCTTGGTCTTGTGTTGAAATGCCACATAAGACGCACCACTTCATATCTTTGTCACTAGAGTACTGCAATATCTGGGCATTGTTGTCTATGAACACTTGAGCCTTTTCAAATATTTTTACTAAAGTATAATTTTCTTTGCTTTTTTTCAAATTATGAATATCAATAGTCCAGTGATAAATGTTTTTTTCACATACAATGGCAATTGTGTTGTGATTGATCCATTTCCAAAAATTCATATATTCATTTAATTGACACGAACATATCTTTTCTTTAGTTTCAATATTAAATACTTGTAAAAATACAGAACTCATATTTTTAATGGTTCCTCTTAACGCCAAAATTGGATCATTGGGGTGAATAATAACACTTTCTGCTTTCATATATTTTCTTGTGTTTGCTTTGTTATGCAAATTTAAAACAACTACTTGCGTATTTTCATTTACATTTTCTTTCACACAAATGTATCGATCACCTTCAATAGAAATATTTCCTAAGCGAAATGAGTCACTGTTGATTTCGTAATCAACAAGGCTGTCGACTATCGACACAGAAAGAGGACTATTN
>seq199__HtGene0395
CCTGTTCGATAAATGTCACCCCATTGTGCTGGATACTTCTGTTTCATAGTAGACAAAAACTGATGGAAAAACATATTCATTTGTGGAGAAACACATTTAAATTCCAAAATTATATACACAATTTCTTTCAAATTAGCAGCGGCGATATCTAAGTTTAAATAAAGAGTTTCTAATACTGCTTTTAATGAATTTATTTTTTCATTTTCTTGTGTGCCATGTGCCATTATCGACAACCACGTCTTTAAAAATTGAGGAAAATAATATATAATCTTTTTAGGATATGCAGCAGCAAATCTTCCTAAAGTTATGCATATATTTTGTAACAAACAACCATGATAATTAGAACCATAACAAATATAAATCAGCTGCTTAATTATTTCATCCACATACATTTCCATGTATTGAGCATCTATGTGTAAACTAATTTCGCCAATTGCCCAACTTGCATTATTCGAAACAGGAGTAGACGGGTGAGTGATGTGAGCAATCAAAAATGGAATAATATCGTTCAAATATGGTATTAATAAAGGAGTACATAAACGAGAAATGTCTCCAATTAAGGCAAAATTCGATTGCAAAATTCCAAAATTTAAAAATTCTTTTGCTAAAGCTGCGGGTTCCATTTTATTCAATGTTCCACTTTTTGTGTTTGGGTCCGAATGATTAAGCATTTTCAAATCATTCGTAAATTTGTTCATATCATCAAAATTAATGTTTTCAAACTTTAAGCAATATCTGTGAACTAAAGGAACAAAGTTTAACTCTGACTGACTTN
>seq200__HtGene0395
GCATCTTCTTCTAAATTTGCTAAAGATGAGCAAGCAGCTTCTTGCACTCTTTTGTTACTATCTAACACTCGTTTTAACAAATTCAATAAAACTGGTTCAAACCACTTCGAAGCATTGTCTGCACTACATATCCACGAAGAAAATCTTGTGACACACCAACAAGATATACTCCTTGCTAATGGTTTCTCATCATTTAACAATTTTATTAAATATTCTAATACTTTAGGAATAAATGGAGATAAACTATACATACATCCTTTCGCAATTGCTCCTAAAGCTAAGACGGCACTCTCTCTTATATACCACTTGTCACTTAGCAATTTTTCTTCAATGTGAGGTAAAATAAATTCTAAAATTTCGTCN
>seq201__HtGene0395
AGCGTTCGTCCCGCTTACCCCTCCGACAGTACTAGTGCTGCTATTCAAATTGTTGTTGCTAGCATTCGCATTAGAGGAATTATTGTTACCACAGTTATATGCCATGTAACTTCGATCTTTTATAAGAATAGGCCAAAATTCTAGTGCCTCCAACTGTACTTTTCGATCTTCTGAATTCGTTGCATTTACCATAAACTGGATAATCGCATCTAAGTTGGTAAATATGGAAGAATATCTCATATCTGTTATGATGGTCATGCATCTAACAACAATCTTTATTATTTGTGTATCTTCTTCAGAAGCTAAAAAGCCCAAACACTCCCATAATTGTGGAAAAAAGTCATTGAAAACGCCGTTCACATTAAAACACGCGGCATTAATAAATAAATCCAAACATTCTGCGGCATACTTCTTTTTTATTCCTTTCTCTTGAGGAGCACAGAAAGCAAATAACTTTTGTAACAGATGACTTTTACAAAATTGAAAAAACATGCTGTCATGTCCTTTTCTATTATTTAATTCATCTTCGATAATAATAAGAATCGTGCGAAAAGCTCCATCCACTACATCATTACTTCCACGATCTATCAAAATTAATAAATTGTATAAAGCCTCTGGCCAATTTTCTATGCTTTCGTACATTGTAGAAATAGTAGTTATAACTGAACCCGCAGTTCCTCTTATTTCTCTTACTTCATCTTCTAATGACTTAAAAATCTCATTTTTTATAATTTTTAAAATTTCGCTAGATAAATACTTATTCTTCGAATAGATATAATTTTTTAATAGTAATCCTCCTACTTGCCTAACATCGCTCTTTTCTTCCTTGTTTAAAAATATATGTAGTAAGTACAAACCCN
>seq202__HtGene0397
ACAAAACAAAGGATTCCTTCTCCCTTTACGGGATGCGGAAAAGAAACTACCGCTGCTTCTGCTATAGCTTTGTGTTGAACTAAAGAATGTTCAATTTCAGCAGCACCTAATCTATGACCTGATACATTTAACGTATCGTCAATTCTTCCAGAAATCCAATAATAACCATCAAAGTCTCTATACGCGCCATCGCCAGTAAAATAATN
>seq203__HtGene0397
GATTTCGAATCAAGAATTTCTAATTCCACTCCAAAAAACGGCAAAGTAGCACAACCTGGTTTTAATTTAAATAACCCAGGAATTGGCGCAATCACTATTCCGCCAGTCTCTGTTTGCCAGTATGTATCTACAATAATGCATCTTTTTTTACCCACTACGTTATAATACCATCTCCAGGTTTCCGGATTTATTGGTTCTCCTACCGTTCCCAGAATTCTACATGAAGATAAATTGTAATTCTCTAACCAGTGATCACCATATTTCATTAAAGCTCTTAATGCTGTTGGAGCTGTATAAAATTGTGTTATTCCATGTGTCTCTATTAATTGCCAATATCTTCCACAATTCGGATATGTGGGAATGGAAGAAAATAACAAAGTCGTAATTCCATTTAATAACGGTCCATATAAAACATAAGTATGACCAGTAACCCAACCAATATCAGCAACACATCCGAATACATCATTTTCTCGAACATCAAAAATGAATTTACATGTTGCATAAGCATATAACAAATAACCAGCTGTAGTATGTGCCACTCCCTTTGGTTTTCCAGTAGATCCGGATGTATATAACAAACATAAAAAGTCTTCACTATCCACATATTCTACTGGACAGTAAGGTCTCATATTTTTCATTATTGCTGTTCCGTCAACATCTCTTCCTTTTTGTAATTTACAAATATTTTCATCAAAATTGGTACTTGCTTCATATTGGACATTTATTTCACTACTATGCTTAGAATTCGTTTCATTTCTGN
>seq204__HtGene0397
ACAAACTTCGTGAACATTTGCTCGGTAAAACTACATTATGAATTGCACCTAACCGAGCACATGCTAACATGCTATAAACTAACTCAGGAATCATCGGTAAATAAATTGTAACTGTATCTTGTTTTTTAACTCTATAATATTTTAACATATTGGCAACTCTACACGTATTTTCCAACAATTTCTTATAAGTAATTTTTTTACTTTCATTTGGATTATCTCCCTCCCAAATTAGGGCGACTTTGTTTGGATGTTTTTCTACCCATCGATCAACGCAATTATCACAAGCATTTATTTTTCCATTAATAAACCAACTTACATTTCCTTTTTTAAAATCCCCTGTATACACTTTTGTAAATAATTGAGACCATCGTAAACTAGACCTTCCCAGATTACCCCAAAATACTTCTGGAGTTTTAACACTCTCTTCATACATTTCTTTGTATAATTTGAAATTTTTTATATGAAAATTCATCGACGCCTNNNNNNNNNNNNNNNNNNNNNNNNNNNNNNNNNNNNNNNNNNNNNNNNNNNNNNNNNNNNNN
>seq205__HtGene0399
AAGAATTTTGATTTGCATTCCCTTCTACGTCCACCATCATAAACCAATCATTTTTTACTGTTGGTAATCTGGAACGTCCCGAAACAAATCTTAAAAAGGATTGTAACTGTTCATTAGTAAAATCTGCTAAAACCGTAAATAGCTTN
>seq206__HtGene0399
CTTAATCTCCCTAATGGTATAACAGATCCCAAACCTTTTAACAGAAATCGTATTCCTTCTGACGATTCATTAATTTTACATTTAATCATTAAACGCATAAATAATTCTAAATTATTAAAACTGATAGGTATATTTGCCCCATTTTTTATCAACTCTATGGAATTTCCTCCGGAATCTTCTGCCATAAAAGTTACGTCTCCTATGGAACTTTGCAGTTCTTCATTTATTCCTTTCGAATTTTTTTCGGCATTTAACATTTTTAATGTTTTTAACATCTCTACTGCTACAAAATCATAATCTGCCAGATCGTGCATATCTAGAGGCATAGCTACTACCTTTTTCCAAATCAAAGGATTAAAACAAACGTTTAAAGCAGAGGCAATACAAACACACATGCCCATTATTCTTCCCAATGCTTCGTACATAGATAACTCTATTGCCTTTATTGTTTTCTCCTGATACTTTACATTATCTAGCTTATTTTTTACCTTGTCTGATTTATTATTTTTTTTCCTATTACCATTATTACTCTTGTTGGATGCTGCGTTCATCTTGATACTTTCAAGAAGACTCTGATTTTCTCGATCTACATATTCCCTTCTTTCTTTTTTTTTCAAAAGTTTGTTAAAGAAN
>seq207__HtGene0399
ATTTTGCTGTAACCGTGGACAAAAGTAGAATAAAAATCTAATGGCATTATAATTATATTTTTTTTTTTCCATTTTTCACCTGACGTATCAAAATATTTCGAATAATTTGGAGGATACATATTATACATTTTATATACATTTCTACAAATAATTTTCATAATAAAATTN
>seq208__HtGene0399
AAGTGATCCAATTTTTTCTGAAGAACCCATAAAACTACTGAACAAATCATATATATGTAGAATATATGAATCCATAATATAACTCCACTTTCTGTTACTTTCTTCTCTTATTAATTCATATCGACAAGGTTTTGTTATCAAATTCATTTCACATAAAATN
>seq209__HtGene0399
ATTTCCATTACCATGTGTATCTGCGTTTGTTTCTACTGGTATGTATGTGGTCCACAAAACGAGTCGAGCTGCATCCAGCGCTAGAAATATTGGCAGCTTGGACCCGTTCATAATTAACCCAAATAAAGAAGTAACCGTTAAGGGTGTTATGCAGGTTTGTCTTATTTTGGATGGGCATAGGGGATGTCTAACAAACGTATCTAATAACCAGTGTAGCACGTGAACTGAAGGAGATATTGAATAAAAATTATCTACCTTTATTTTTTTAATCGATTTAATTTGTCCTATAGATCCGAACAAATGATACATTAATTCACATTGAATTATCATTAACAGCTGTTCTTTAAATATATGGCTATTCCATTGTAACATACATCTATAAAATATTCTTTGCCAACCATATAATAAGCAGCATTGAGAACTTTTTTCATTAATTAGTTTGAAAACATTTTCTTTTTTTTTGN
>seq210__HtGene0399
TTCCGATCTTGAATTGTTTTTTTTATTAAGAGTATTTTTTTTCGTTAGTTTATCTCGATTTACATATTCGGTTGTGAACGTAGGGCCTTCATATATAATAGTCATTGGGTCTTGAAAAATAAATATAAGATTCATTCTTCTTTCAAATTCCATTTGTGATTCTGCTTCAAAAATAACTTCTAGTACAGATCCTATGCTAACTCCTGACACCATTAATTCTGTTCTTAAGCATTTTTGATTTTGTTGCTCTTCCACATTAAATTTTACACTTAATAGATCACCAGCCTCGTAGAGTACATTTGCTGCGAACACATTAN
>seq212__HtGene0399
ACGTGTAACAATTTTAAAAGCATCCATCCATAATTTTGTACAGAAAACAAAGAAGGTTCTACATTCGATTTCATTTTGTGAAATTCGCTGTAACTTCCTCTACTATATGATGGAATTAATAAATCCAGTACTATCGGCCATTGCATATTTTTTGCAGAACTTTGTCTCCANNNNNNNNNNN
>seq213__HtGene0399
TGCTAACTCGTGACTGGAGTTTAGACGTGTTCTCTTCCGATCTTAGCGTTTCCAAAGAAATGATCCAAATAACAAGAAGCCGATATGCTAGCCATTGTGCATGAAACTCCATTTGGCATAGTAGCTGCCTCTTGTATAACTTGATAAGTGTTACTTCTATCTGTAAAGTTTTTTCTTACATCTATAGGAACATCATATGAATTTCTGCACATGAAAACAAACTGTTCATCCCAATCGTTTCGATACGTATTTTTAAATGAAGTAGAACATAAACCAAATGGATAGGTTTCAATGATCCACTCACATTTTTTTACAATTTCTTCCATTTTTTTTTCTTTTTTTCTTTTCATTAAATCAGCCTGAGACATGTATAATTCTTTTTTTCTTGTGTTGCTTCCTTCAGCACTTTCATTTTTTCTTTTACGCATATAGTTTTTTCTACTTGTGTTTCCATCTAAGAGATTGGTAGAATCACTTTTCGAAATCATATCATCAATAGAACTAGAACAAAACACATCTGAATCATGAAACATTTGTTCCCCCGACAGAACACTCAAATTAATGGAGTCTACTCGTCGAACGTTTTTTTCGGTTCTTCTTTTGN
>seq214__HtGene0399
TAATGGATTTTTCAAATTCAAAAAATTTGTGATTTTTTGAAGATGTTTTCATATACTTTGCTGCATTAATTAAAATTAAAGGGATAGGGTTCGAGCTCCATTTGAGTTCGTATTTTTTCAAGTTAAAACATATTTCATGAGCATTTAAGTTATCAATTAGAATTGTAAAGAAAGTCATGAAATGTGTTGCTAAGCTTGTTATACTTATACAACATTCTGCTAAAGGATGCAAAATATTTTTATGTAAAGACATTTCAGAAGACATATGTCTTGACGTAAGTAGTCCTTGCAAAGTGATTTTTAAAAACATAGGCCATATATTTAATGCCATTTTTAAAGAAAAATAAGTATTCATTTCTTTTATGTATGAATATTTTTTACTGGGTGTATTATCGAAAATCGTCGATACAAACCCTAAGCATGGAATAATCCCTTTGGTTAAAAAACTGCAAGATTGTAATAATGCCAAACTATGTGGTTTTACCATGTGCTCACATAAATGAAGAAACGAACTGTCTGTATTCGTTCCCCTTTTAAGAGTTTGATTTGAAGTTCCAAATATGTGCATAAATTTTTGAATTCCATCTTTCTCATATAGAAAATGATATGAAATGCTAGATAATATTCGCAATCCTACACCTAACATAATTTTTAATATTTCTTCTAAAAGAGAAAAAATAAAATTTAATTTTCTTGAATCGTATCTACATTTTTTCATTTTCTTTTTTAAAAGTTTTAGTTTTTTTTTATCATTTGCATATTTTTTACTTCGAGCCAATTTCATAATAGTTGTGTTAATTCTATTTTTN
>seq215__HtGene0399
ATTCATATGTTCATAGAGAACATAATCATTGGTAATTTCATTTTCGGTCAAAAGTTTATAGGCGTTTTCTGTTTTATCACAGAAACGATATATATATCTATTTAGAGAAGAGGCAACTTTATTATAAAGCTCTATTAGATTTAGTGGCATTTTAAAAAGGAAATGATCTCTTTTTTGAGGCAATAATTTTCTGTGGACTAGTTCTTGAACAAAAGCATTAGACCAGTAACATTCTCTAGGGAACTCAAAATTGCAACTACGAGATGTAAACACTTTTAACTGTATTTCTTTGTTAGTAACAACTGAATTATTAAAAGAATTATTTTTTTTTCTTATATTCATGGATAATAAATGTCTTCCATTGGAATATATAATCAATTTTCCCTGAAATTTTTCCAAATTTTTTGAATTTTTTTCTATAGGATAACATCCTTGATCTATAACAACGTCAAATATAATAGTATTCATATTTGTCACATCATAAAGATTTAAGAGCGTTTGTGGTTTTGTGTTGTCACTTTTCTGTN
>seq216__HtGene0399
AAAATCTTGTTCCGATTCGACACATTCATCATCATTATTATTCATTAACGTTTTAAAGACACTAGTATTCGTATTTCTTGAACTGGAAGAAATAAATTCTTCTTGCTTCGTTGATGTTAAATAAGGGATAATAACATACTCCGAAAGGACATTCATAAAATGAATTATTTCTTTTAATGAATTTTGATGTACTGCTATGGCTAAAAAAGTATCAATCGTTTTTGTTGTCAAAAACAAGTCGTTATCTTGTAAAGTAAATTTTAATATTTCTTCACATACCTTACAAAAATTCGTGTTTGAATTCTGCAAAGGATATAGAGAACAATCTGTTGAAGATTTTTAGATCN
>seq217__HtGene0399
TTCCGATCTATTTAAAAAAAGTAAAAACCATATTTTTTAATAATGAAGGATCTGTATCATTCTGAAATATGTTTTTTTTCTGAGATGTCCAATATCTGTCATAATTGGGTGAAGGTAACATTTCTTTGACTACTTTCCCTGTTTTGAAAAGAGGAGTATTTCCGTATTCATGTCTAGCATGATATACCATAGTCTGAACTTCTGTTTTTGATTTTTTTTGATAATTATATATTTTATTACGTACATCTTCTAAATATTTTGGTAACAGAGCCATATTATTAGCTCCCAAAGAATTGTCGAATGATTCAACTGTCTCATACGATTTTTTTTTTTTTTTTTTTCCGCTTTN
>seq218__HtGene0399
CCTGTCCATATTCATTAGATTCCATACATTTTATGAATTCTAAGTAAAATTTCGATTTGTCTATTAGTTTTAGAATATATTCATATGTTTGTATTATTCTTGAAGCAGATTGAATTAATAAAAACTCTCCTTTATTACTTATCGGCTTCACAAATCGAAGTCTACTCAAAACCGTAAGCTCAGACACATATGATTTGTTTTTATCATGAAAGCTTGGCAAAAGTTTTTTCAGCGTATCCGAAATGATGGTTCTGTAAGGTTCACTTACATTTTCGCACAAAGAGAAAATATCTTCCATCTTTGTATGTTTTTAATTATTTACAAACAGAGAAACAAGTGAAGATATAATTTGTATATATTGCATTGTCCGATATATAGATTAACTTTGCATAAAGCGTGTATATTCCAAACGGGTTAGATAGACAAATAAGAACAAACGAAAATTACAGAAGAAGAATTTGACCTAATTTCCCAAGCCCTACAGATACCGTAGAAAAGATAAAATTAGAGAAAATAACAAGAAATTCATTAGAAATTCATTAGAAATTCATTAGAAATTACTACAAAN
>seq219__HtGene0401
AGAAAAGAATAGATAACAAAAAGCTACATTTCCATTTCTGCCTGCTCTCCCACTTTCTTGATAATAACTTTCTAGCGATTTTGGTAAATTATAATGTATTATATAAGATACATTTTGTCTGTCAATCCCCATTCCAAATGCTATGGTTGCTACTAGAACAGTAGCTTGACCATTAATCCATTTTTCTTGAGCCTTTCTTCTAGCAGTTACTGATAATCCGGCGTGATAACTTAATGACTGTACTCCTCTTACTCGTAAATATGTCGAAATTTTATCACACGTGTCCCTTTTAAAGCAATATATAATACCTGTTTTTCCTTCATTTTTTTTGTCTTTGATTATATCATATATGCTTAATTTTTTTTCTTCTTCATCCCAGTGCTCTGCGTAAATCATGACATATTTCAAATTTGGTCGATTAAATGAACATCTAACAATACGTAGACTATCTTCCCCATTAATAATATCTTCCGTCTGCCCACTCATTCTTCCAGCATCCCTTCTTCCGATACCTAGATTTGCGACAATATCCCGTTCTACCACTTTCGTAGCCGTGGCCGTACAAGCGTACACTCGTACGAATGGACAAGAAGTCAAAATTATATTTAAGTTCCTGTAACTTTTTCTAAATTGACACCCCCACGTACTAATACAATGTGCTTCATCAATTGCTATTAGAGAAATTTTATTCTGTCTGTACAGTGTTTTTATGATACTAAGTAATGTATCCTTTGTAGCTGTTTCCGGTGTTACGTATAAAACTTGTATTCCCCCCACGCTTTCTTCTTTTAGTTTATTTAAAATTTGCTCGTTTTGTTGTTTACTAACCGAACTATGAATAGAAACTGCGATAATATTTTTTTTACTTAAAGATGCTACCTGATCTTGTATTAAAGAAATCAACGGGN
>seq220__HtGene0404
AAAAATAGCATTATTGATTTTGCTTTTTTTTTTCTTGCTCAGTTGCATTTACTCGTTCATGAAATTCGATATTTTTTTAAAGCGTGAAAATTAATAATTTTTTTAATTGAACGAATTTTTTAAAAATTTGGGGTTTGCAGACTGTGTCCACAGAGTTAACGTATATATTTTGCTTGTCAAATGATACCCATATAAATCTAAACTTCGAAAAAATTAAAAAGAAGGAACACATTTTTTCTCCCTTTGTTTTCTTCTTTTTTATGAAAGCATCCAAGTGTTCAGAAAATGAGTTTGGGACGCAATAATTTAAAAATGTTGAACGGGCTTTTCATTGACAAAGTTCCACAACATTTTGACATAGTACCTCATACAAGTATACGATGTGTTATTCACCCTTCTGTTATTTTTACAATTCTGGATGCATATTTGAGGAGAGATGAGAATCAGACACATGTTATCGGCACTTTAATGGGTTCTATCGTGGATACCAATTTAGTGGAAATTTCGGATTGTTTTGTAGACAAGCACTCACTTAACGAGGGGGTAAAAAAAAAAAAAAAAAAGACTTTTTTAATTTTTTTTTATGTTTGTTCATAATGTCATTTTTTCATTTCCTTTTATGCTAACATAACAGTTTTTGTTATTTACAGCCTTGGTTATNNNNNNNNNNNNNNNNNNNNNNNNNNNNNNNNNNNNNNNNNNNNNNNNNNNNNNNNNNNNTGCTCCCTGTCCTTCCTTGCTTCCGTCTGTCCTTTATATATCATCTCCCTATTTTTCTTCCTTTTTCTATTGCAGGGTTTTTTGCAAATTATTAAAGACCACCATGAAACTATGTACGAATTGAAACAAAAAATCCGCCCGCGTGATCAAGTAGTGGGCTGGTTTTGTTCAGGATCAGAATTGTCAGAATTGTCTTGTGCAGTTCATGGATGGTTTAAAGAATTTAATTCTATATCAAAATTTTACCCTCATGCTCCACTGAATGAACCAATACATTTACTAGTAGACGCTTCTTTGGAAAGTGGATCTATCAGCATTAAGTCATTAGTACAACTGCCAATTAACCTTGTGAAGGAATATTTTGTGCATTTTCATGAAATACAAACAGAACTACTGCCATGCAATGTAGAAAGAGCAGAAGCAGCTGGAACCGGAAATGAATTTACTGAAGCAAAACCCATTATGTATAATAAAGGAAGTAGCCGGGGAGTATACAAGCAACCAAATAAAAAACAGAATATGAGTACTGTCTCCTTAACAAAATTGTTAATTATGTTGAAACAGTGCAAATCTTATATTCAAGATATAATCGATAAAAAGAAAAAGGGAAATATAACAGTTGGCAGATATTTACATAAAATATTATCAAATGATGCTTTTATGCCCTTAGAAAATTTTGATACATTAAACCAAGATATTTTGCAAGATAATTTAATGATTNNNNNNNNNNNNNNNNNNNNNNNNNNNNNNNNNNNNNNNNNNNNNNNNNNNNNNNNNNNNNNNNNNNNNNNNNNNNNNNNNNNNNNNNNNNNNNNNNNNNNNNNNNNNNNN
>seq221__HtGene0404
CGATCCTCAAGAACACTTGAAGGACATTCCTTATAAAGATGAACTAGACAGGGTAAAAGAATAACATTTAAGTTAAAGTAAAATAAAAAAAGAGTGAGAACTGTTCAATGATACATTTCCTGAAACGGATTTTTTTTCATTTTTTAAGATTCAAATACGTGGGCGATAAATCGAGATGCGTACCATTTTTTCTCCTAATGGAACGTTAATACCAGCCACCTTAATTGAAATAATGCCAAATGTGATTTATCGATTTTTGGATTTTGGAAAAGTTTCAGTAGCTTATGGAAAACCGCTGGATGAAAGTCGATGGATATTAAAGCCTCGTTTGGGAGAGTTAACGAAAATAAATTGTAACTTAAAAAACACGTGCAGTTTAACTTTAACGCCACCCCAAAATTTTGTACTAGGACAGATTATAGACGTTTCTTATTTTTACAACTATAAATATGTAAATGTGAGAGATAAACTTAAACGTATTCATTAGACATTTTTTTCTTTTCTTATTTCATTTATTAGAGGACCTATGAGTCATGGGAGTTCTCACCACCGAAAACCTGGATCTATTGGAGCATCTACTCATATTTCTCGAGTGTTGAAAGGCAAGAAAATGCCAGGAAGAGCTGGAAACAAATTCCGAACAATGATAAATTTAAAATTATTGGGATTAAATTTAGAAAGAAATGAAATTTTAGTTAGTGGATGTGTAGCGGGTAATAGAAATTCTTATGTTACTGTCACAGCTAGTAGGGATAATAAAGTTTCAAAATATAAGTATATGCTTGATTTGTTATACAAACAAGAAAAAAAGGCGAAATAGAGAAAAAAGAAAGAATAACTCTTTTTATTTTTTAATTTCCCGTTTCTTCAATCGTTTCTCACGAATTTTCGACGACATTTTGACTGATTTTTGGAGGTTTTTTGACAAAGGTGTTAGTGTTCAATATCACCTACAGAAGGAGATGCGGAACGAGGAAAATACATTAAACGCATTTTGTCTAATGTTGTCAAATTCAGGCAAAAACAGN
>seq222__HtGene0405
TCCCCTTTTCCCTTTACCCTTTACCCTTTTGAAGATTGATATACTGGCTGAACGAGTTGATTGGCCGCATTCGAAATTTGCAGTGCGCCCCCTTCTCACGCTTCCCCTTGTTTTTCATTTCTTAATTTTCTGATTCCACAATTTTGTATTTCTCTATTTCCTTATTTCTCTATTTTCTCATTTCCGAATTTTCAATTTTCCGGTGCCGCTTATTTAGTGAACTATGAAACTTTGTAACTTNNNNNNNNNNNNNNNNNNNNNNNNNNNNNNNNNNNNNNNNNNNNNNNNNNNNNNNNNNNNAGTTAAATGTCAACTTCGGTTCGCCTCCCTTGGAGATTGGGGGAAGGAAACAAAAGCCCAATTATTGAATGCGAAATATTTGAAGCAATTCGTAAAAAGCGAGAGAGTAACCTTTATAGTAAGTCCCGGTTCCAACTTTTTAGAAGGAGTAAAAGGTTTAAATGATCCATCATGGAAAACATTATATGAGGATGTATTTTCAGAAGAAAGTGGCAATATGTATATGCCCTTTTTTACTGTTTTGGGTGCTCATGATTGGACTGGCAATTATACGTCAGAATTGTTAAAGGGACAAGGAGGTTATGTGGAACAGAAAGGGGAAACGGCTGTTGTAAAAGATGAAGACGCCACTGCATACCCCAGATGGATTATTCCAAATTACTGGTATCATTATTTTACACATTTTACCGTATCGACAGGTCCCTCTATTGTTAAAACAGGACATAAAGATATGGCTGCTGCTTTTCTTTTTATTGACACGTGGATTTTATCACAAAATTTTCCATACAAACATATACACAGAAAAGCATGGGATGATTTAAAAGCACAGTTAACTGTCTCTCGTAAATTTGCTGATTATATAATTATAGTAGGAGATCAACCCATTTATTCTTCTGGTTCTTCAAGAGGTAGCTCTTATTTAGCGTATCATTTATTGCCATTATTAAAAGAGGCGGACGTTGACTTATATATTGCTGGTCACGATAACAATATGGAAGTAATTGAAGATCATGATATTGTGCACATTACTTGTGGTTCGGGTGCTGTAGCTAGTGGAAAACTAGCCATAAAATCACATAACTCTATCTTTTTTAGCAATGAAGTTGGGTTCTGTATTCATGAATTAAACAACTCTGGCATTATTACAAAATTTATAAGTAGTAAAACAGGGGAAGTTATTCATACACATAAAAAGAAATTCAAAGCAAAAAAAGGATTAGATAAAGTAAATGTATTGCAATATTTTTCAGCTCTACCTAAAGTAGAACTGATAGATATTCCAGCAACAGGACCAATGGGAAATAAAGACACCTTTGTAAAAATTGTTGGAACTATTGGATTAGTATTGGGATCTATCTTTTTGATGATGAGTATTAGCACGAATTTATCAAAAAGTATGAGATAAACTAATCAAAAGAAAAAACTTTACGGTTTCATTAAAAGTGACGAAACATATGAAATTAAAAGAAATGAATTCCCNNNNNNNNNNNNNNNNNNNNNNNNNNNNNNNNNNNNNNNNNNNNNNNNNNNNNNNNNNNNNNNNNNNNNNNNNNNNNNNNNNNNNNNNNNNNNNNNNNNNNNNNNNNNNNNNNNNNNNNNNNNNNNNNNN
>seq223__HtGene0406
AGTGTTTTTATCTTCTTCTTAAATTTTATCTGCTAACTTATCCTTATCTTCAACAGTTGCATTCATGCTCTGAATATAATTATCTAAGTTATTTTTAGCTTCTATTTTTTCTCTTAAGTTTTTATCTTCATCAGCAAATTTCTCCGCATCATTAATCATTTTTTCAATTTGTTCTTTTGACAATCTTCCCTTGTCATTTGTTATTGTTAATCCTTGACTCTTTCCTGTTCCTTTATCTTCTGCTTCTACATGTAATATACCATTTTTATCTATTGTAAAAGTGACCTCTATCTTTGGAACTCCTCTCTGCGCTGGGGGAATACCACCTAACTCAAATTTTCCTAAAAGATGATTGTCCTTTGTTAAGGCTCTTTCTCCTTCAAATACTTGAATTAATACAGCAGGTTGATTATCTTGATACGTTGAAAATGTTTGTGATTTTTTTGTTGGAATAACTGTATTTCTTTTAATCAATTGAGTCATAATACCACCTACAGTTTCAATACCCAAAGTTAAAGGAGTAACGTCTAACAATACTACATCATGTAATTCTTCACCTAATATTATACCCGCTTGAATTGCAGCACCATAAGCAACTGCTTCGTCGGGATTAATTCCCCTATTGGGCTCTTTTCCTCCAAAAAAATCTTTTATTATTTGTTGTATCTTTGGAATACGAGTGGAACCACCAACTAAGACAATTTCGTCAATTTTATTTTTTTCATATTTTGCATCTTCTAAAACTTTTTTAACCGGGTCTAATGTCTCTCTAAATAAATCGTCATTTAATTCTTCAAATTTTGCTCTGGTTAATGTTTCTGAAAAATTGTATCCTTCCATAATTTCTTCTATTTCAATTTGAGTGGAATGAACAACCGAGAGGTTTCTCTTGGCAACTTCTACTTCTCTTCTCAGTTTTTGTATTGCTCTTTTATCTGTTCTTAAATCAACGTTGTGTTTTTTCTTAAAAATTTTAATGAAGTAATCCATAACTCTTTGATCAAAATCTTCTCCTCCTAAATGCGTATTTCCGGCTGTTGCAATAACTTCGAAGACACCATTGTCAATGACTAATATGGACACATCAAATGTACCACCTCCCAAATCATAAACCAAAATACTGGTTTCTGTTTTTTTATCTAAACCATATGCTAATGCGGCAGCAGTAGGTTCATTAATAATACGAACAATATTTAATCCTGCAATGGTACCAGCATCCTTTGTTGCTTGCCTTTGTGCATCATTAAAATATGCAGGAACTGTAACCACTGCATTTTTGACTGGTTTTCCTAAAAAGGATTGAGCAATATCTTTCATTTTTTCTAAAACCATTGCACTAATTTGTTCTGGTGCAAAAACTGTTTCTTTATCTTTAACTTTTACTCGAATATTTGGTTTTCCATCATTATTAATAATTTCATAAGGTAATAAAGTTCTATCTCTTTTTACTTCAGGATCATCAAATTTTCTTCCTATTAATCTTTTTACGTCAAATATAGTTTTCGTAGGATTTAAAGTAGCTTCCAGTTTTGCTGCTTCTCCTACCTTTCTTTCTCN
>seq224__HtGene0406
TCTAAAAATTGTTACTTATAGCATGTTCGTTAATGTAAATTATATTGCAGCAATTATACGGTAATATGGTTAGATCTGACAATCGCAAACAATATTTAATGTTCGATTTTAGAATAATTATATTTTTATATATGCTTAATTCACAAGGAGATAAAAAAGAAGAATCGGGAATTACAAAAGCGTAATTGTTGTTTTTATAAAAATATTCTAATATGTATAATATGTCTACACTGTTATTAGTTCTACTTAATATACTTAAAATAAAAAAACTTAACAAAAGGTTTCTTAATTTATCTTTTAAATTTTTATTTATTAACTTATATAATAAGAATAAAATATTTTCAAAACCCACACTTCCATTATACACGTTTTTGTTAAAAGAGAAAACATCTCTTGTCACATCTTTAATACATTGTTTAATATCTGGGTAAAAATGCTTATTTTTTATTTTCCTTATAATTTTTN
>seq225__HtGene0407
GGTTTTCCATTGTGCCCATTCACAGCTGTATACATATATATATTCTAAGTAGTACATGTGTACATTGTTATGTATTATTGCCGTTGTTCTTTATTTAACTGGCTTGATCAGCATTCACACATTCGCCAATTTCTTCATCGGAAACGTCGACCATCTTTTCCTGTATATCATCATAATCATATTCGACGGATTCGACGCAAGTGTCAAATAATGTGTACTCGGAAAAAATAGAACTAAATCGAAACCCATTAGCGCCATCTATTATTTTCAGCAATTTCAAAACGCTGTATTTATCTTGTATATCTAGTAACGCAAAATTTATTAAATTATAATCCTCTATAGTTTCACATATATATTCGTTAAGCTTTAAGTAACGTTTTGGTAACTTCCGATAATTTTTTTTTGGAATAATGTCTCCTATAACATTTGGAACCATCTCCTCAGGCTTTTGTCTGTCAGTCTCAACTTCTTTTTGCGCCTGCATCTGCGTTTGTGACTTCTCTCGTTTTTTTTTTGTCTTCGAATCAGTTTCTGTGTCCGTTGCTCCCTCCTCTGAGTCGGAAGAATAATTTTGATACTGCAGAAATAGCATCAACTGCTTCAGATTTTGTGCTTCAGCATAATAACTCAATGGGAATGTAAGATCGTTTTTAAAATACTTCAATAGGTCAATTTTTGAAAAAACGTTCACATGAGGTAATTCTAAATGTATTTGACTACATACCGATAAAAGTAAAGCGCTGATATATTTGTAACTGTCGGAACACAATGTACTGTCTACAATATGAACGGATGTTAATCTACAATTTAATTTTGTTAATTTATGGACAATATTTCTCAACGCATCATTATGTGTATATAATTCCACTTGTCCTGGGGTATCTATAATTAAATAGGAATCTTTATATTGCTTTATTTTTTTTTCTAACCAATCAAAATTACTTAATAAATATTCCATACAGTATATTAATGTTCCATTCGGCCCTAACTCAAAATTACTGAATACTTTTTCTACTTCAATGAGATCACTAATGTTTATGTCAGCTTTGTAGATATCATTTTCAATAAAAGGATCTAGATTTATTAAAACCAGCTTGCGATTTATTTGCTTTAAAATATGTTCAATACCTGCCACATAAGTTGATTTTCCCGACCCAGGAGGTCCAATCACCAATTGACCGTACCACATTCGAAAAGATANNNNNNNNNNNNNNNNNNNNNNNNNNNNNNNNNNNNNNNNNNNNNNNNNNNNNNNNNNNNAAAATAATTTCTTCTGACCAGTCCACCTTGATGATTCTAAAATAGTAACCTCTGAAAAAAAAAACTTAATCTAAGTCATTTACTAAAAGAGAAAAAAGAAAGGATTAAAATGCGTTAATATTAAGAAAATATAAAN
>seq229__HtGene0428
TTTAATATTATGTTGATATTTTTATTTTTTGCTCATTTGTATGTGTGTATGCGAACATATATACTTTTATGCGTTTTTTTAAATTTTGCTATCAACGTGTATTACCTTTCGCTTCTCTTTCTCACCATCTGTGTTTTATTATCACCATATGCCCCTTTTAATGCTCAGGAGTGCAAGGTCCTCTGGTAATAATTGAGGATGTGAAATTTCCTAAGTATTCCGAAATAGTGACTATACATTTGAGTGATAACTCCACTAGACAAGGACAAATTTTAGAGGTTTGCGGAAAGAAGGCTGTTATTCAAGTTTTTGAAGGTACGAGTGGCATTGATAACAAGAATAGCTATGTAGAAGTGAGTGGGGATATATTAAAAATGCCCATAAGTGATGAGATGTTAGGACGCGTTTTCAACGGAAGTGGAAAACCAATTGATAAAGGACCTAATATATTAGCAGATGATTATTTAGACATTAATGGGAATCCAATAAATCCGCAGTGCAGAGTGTATCCCAAAGAAATGATTCAAACTGGAATTTCTACTATTGATGTAATGAATAGTATTGTAAGAGGACAAAAAATTCCGTTGTTTAGTGCAGCAGGTTTACCACACAACGAAATCGGCGCTCAAATATGTAGACAAGCTGCACTAGTACAAGGAAAAGATGTACTAGATCACTCTGATGATAATTTTGCAGTTGTTTTTGGAGCCATGGGCGTTAATATGGAAACGGCTCGATATTTTCGACAAGATTTTGAAGAAAATGGAAAAATGGAACGTGTTGTTTTATTTTTAAATTTAGCTAATGACCCCACTATTGAAAGAATATTGACACCTAAATTAGCATTAACGACAGCAGAATATTTAGCGTTTGAAAAAGAAATGCACGTTTTTGTAATTTTAACTGATATGTCTTCTTATGCAGATGCATTAAGAGAGGTTTCATCAGCTAGAGAAGAAGTGCCCGGACGAAGGGGATATCCAGGTTATATGTACACCGATTTATCAACTATTTATGAAAGGGCCGGAAGAGTAGAAGGAAGAAATGGAAGTATAACACAATTTCCAATTTTAACGATGCCGAATGATGACATTACTCATCCCATTCCAGATTTAACTGGATATATTACAGAAGGACAGATTTTTGTTGATCGGAATTTATATAACAGACAAATATACCCGCCAATTAATGTATTACCTTCTTTATCTCGATTAATGAAAAGTGGAATTGGAAAAAATATGACCAGGGTAGATCACCCATATGTATCTGACCAACTATACAGCAATTATGCCATTGCTCAAGACGTGAAAGCTATGAAAGCTGTTATTGGAGAAGAGGCATTGTCAAATGATGATATTCTTTATTTAGAATTTCTTGACAAATTTGAAAAAAGATTCATTATGCAGAATACATATGAATGTAGAGATATATATCAGTCACTCGATATTGCATGGGAATTGTTGAGAACCTTCCCTGAGGATATGTTGAAGAAGATAAAATCTGACGTTCTCTCAAAATATTACCCACGACATCATGCCAGCTGAATATATTATCAAAAGGNNNNNNNNNNNNNNNNNNNNNNNNNNNNNNNNNNNNNNNNNNNNNNNNNNNNNNNNNNNNTTAACAGACGTTATCTTTTTAAAGTATAAACGGATAGTGTTTGTTGTAAATTGCCTTTCATTCATATCTTACATGGGTGCGTCACATGAATGTAACTCTTTTTTTTTTTTTTTTTTAGAATTTTTTTN
>seq231__HtGene0442
GTTGATAATCTTTCTTAATTCGTGAATATCTAATTTGGTCAATTCAGGCATGGTACTCTTGTTTCCGAGAATAATCTACAAAGACAAAAAAAAAAGTACATATTTTGCGCAGATGTATATTGTATGCATATGTACACATATAAGACAGAATGAATGTTTTTGTGTTATCGGTTCCTTTCTCTTACCAAGTCGAGTAAAGCTTCATCTCTTAATCCATCTCCTGGGTCATTGGCAGTGACCGTTTCGACAATGAGCCTTTCAATTTCTTTTACATCTAAAGAAATGCTTCCTATATCTGTTTGAATATCATCAAGCATCAATCCATCAACCTCTTCATCTTCGCCTGCTTGTTTTTTCTTTTTTTTGGAAACTCCTTTATCTTTTTCTGCTGCTCTCTTTTTCGTTTTTTTCTTAGCTTTTNNNNNNNNNNNNNNNNNNNNNNNNNNNNNNNNNNNNNNNNNNNNNNNNNNNNNNNNNNNNTCCCCAAAGAGTGTATACATAAGTAGCTTTTTCGCATATGTGACATCTACACTGGTAACATATCTGTTCAACTTGATTTTAGCATGTGCAGATGCAATACGAATAATGGCTTCTAATGTTCTTGGCGTTACTGCTTGAATCATTTTTCCATGGGAACTCTTGGCTGCTCTTTCCCTCAAATCAGCATATAAATCAGTAATAGCTTCACAAGCTTCATCACTCATTTCTGGGTATGGTTTCCATCCATCTGTTCTTTGTTTTTCAGGATAAAAAATATTTTTAATATAATGTAAGTATTTTTTGAAAAAAGGAACTGTCAGGATTTCATGTTCTACTCCATTTTTATCAAAATAAATCATTTCATCTCTATTAGCAAAAATTTGTGTTTCCATTTCTTCATTTTCTTCCGTTGCTTCTTGGTTATTTTGTTTTGCGTCCTTTTCATTAAATACGCTTATATGCTGTGCTTGTGGATTTATATCGTAACTATCTGCCTGAATAACATAATTTTTTTGGCTGCTCCTGTTTTCGTTCAGAATAGGTTTTGCTTTTTCTGTTACGTTTCTTAGAACTGATTCTGCAATTCGTTCATCATCTTTTTCAGTGGCACTATCTCTAACTAAAAAGATTAAATCGAAACGAGAAAGTAACGATGGTTCGAACTGAAGCTGCTGTCCTATGTCTAGAGAGTCATTCCAACAGCCATATAAGGGATTTGCTGCAGCCAAAACCGTACATCTTGCGTTCAAAGTCGTATGTATTCCTGCTTTAGCAACCGTAACTGTCTGCTGTTCCATAACTTCGTGAATTGCTACTCGATCTGTATGTTGCATTTTATCAAATTCATCTATGCATACAACTCTTCTATCACCCATAACCATAGCTCCTCCTTCTACAATCCTCTCCCCTGTATCTTGATCTGTTACTATAGCTGCTGTTAAACCGACGCCAGAAGATCCTCTTCCTGTTGCTGAAACCGTACCTGGCATAATACTCATAACATATCGAAGCAATTGTGATTTTCCGCAACTTGGATCACCTACTAACATAATATGAATATCTCCTCTGATATGGTGAGATGCTAATGCATGTTCTGTTCCTCCAGCTAACATTAAAATAATTCCTCTTTTTACTACATCTTGTCCACAAATAGAAGGAGCAAAAGAATAACCTAATATATCAATAGTGTTTTCTTTTTTAGCAAACGCATGAAAGTTTTTTTTATCTGCTTCTGAAATATGTAAATTAGAATCATAAGTTTCTTTATTTTTCACCAACACATTGTTAGCAATCAAAAAAGATCTACCCAAACCACTGTTTGAATTATTCGCTTGTCCACAGTTTGCTCTATATACTCCCCAAACTCGAACTCTGTCTCCACATTTTACAATATCACACAAATCATCTTCGACAATTACTTCTACCCATCTTGGCATTTGTCCTGTTGGAGCATCTTCTGGGGTTTCTTGAATTACAAATTTTTGATGATTTTTATATTTGCATAAACCAATTTCATGTCTGTGCATAATTCTTCCTTCGGGGTCTGAGGCAGGTGGTCTTCCAGAATCTTTTGCTGTTTTATCAAAATCCGTAATATCATAATGAGGTCTTAAATGTACTGTCTTTTCTTCTCCTTTAACTTCTGCATTAGCATCATGAACAGTTTCCCCAATATAAACCGACTGAACTAACTTCGGCTGAACAGTTGAACATTTATTCACAACTCCTTCTACAGCCACTAATTTGTTAATCATGCTGCTTTGTAATCCTCTGGGTGTAACATGATGTCTACCTAACCATCCACAAATTCCAATTTTTGGCGGATCAATTTCAATTTTGCTTTCTTGCGATTTCCACAACTCTTTTATGGCTGCTTGATATGCTGGTAATGCTAAATAGGGTTCTTTAATAAGACATTTTGCCAAAACTTCGAATTGCTCATTACCCGTTTGAAAATTATTAATATTGCATATTAATCTTTGATGGATAATTATATTAGGGATGTTTTTGTTTAACATTCTGTTATATTCGTCATTTGCTTCTACTCTTAATTCTGTAATTTTCTGATGAATAGCTTTATTCGTTTGTACAAAAAGTAAAAAGCCATCAAGTAACTGTTTGTACTTCTGTTGCGTAAAGACTACACTTTGCTTTCCAATTTCATATTCTCCCAATATATTTTCGCTTACTTTTTGAATTCTTTGTTCTCTACTTTCTTTTTCTAATCTAGAACTATTCAATACAGAAGAATGGTTTATTGATGAGTCCATCAAAGTGTAGTTCATTTCGGAATTTAAAGTTTTGTAATCATCGCGCCCTAATGGCGTGATGCTTCTGCTGCTGCTAAGATGATCCATCGTCACAAATCGGAAAAGCAAAAATGAAAAAATTAGCACACTATAAATTGAGATTGAGAAGTAATAAATATAAATTTTTAAAAGGGAGGCTGTTGACGTTTTCCTAAAAATAGAATATTGTTGTAATGTATAATACCGAAACTGTGCGTATGTATATTTATTTATGTGTGAAAATATTAAAAATTCCAAAAAN
>seq232__HtGene0443
ATCTATACTATAAATCAGCAGAGAGCCAAAATTTTAGCTAGACTGATATGTAACCAAATTAATACATAAATATTATAGTGATACATACATGAAATATACATACGGTTCTTCACTATCTGTTTTTTTCATACAAAAGGAAAGAAGACAACATACTATCCAGTCATTTACAAAACAGTGTTATTCGCATATATTTTGTTCCACTGCCTTGCCATGTTTTCTGCATCAGTTTTGTCTTGTTTAAAATGCTCCGCAACTTGAGAATCCAGTGGGTCGTCAGGTTCAGGTGCTGATAACAGAGCCTGTATACTCAATAGAACAGTACGTATTTGTAAAGCTGGACTCCATTTATCTTTCAAAATGTCGAGACATATACGACCCAACTTGTCCTATAAAATAAACAAATAAAAATAAACATGGTATAAAAAATAAATGAAAGAAAACAAAAAGGGACGACGGGCATAAAAAAAGAAAAAAATCTATTAAATTGGCCTCACTGAACTTAGCTAGCTCAGCACATTTTGTTTTGGTTAGTTTTGGTTTGCCACAAATGACATTCTTTTTAAAATGCTTCAGTGTGGATATTTTCGTATTTTATAGTATNNNNNNNNNNNNNNNNNNNNNNNNNNNNNNNNNNNNNNNNNNNNNNNNNNNNNNNNNNNNNNNNN
>seq233__HtGene0444
CACACTTAATATGGGATACAATCATAAGAATGCAGCAGGTTGTGCTTTTTGTACATGTGTCAATATATACATGCATGTACATATGTAACCTACACGTTTCCTTATGATTTTAAGTTTTTTTTGTTTATGTATTTATTTTTTTCTTAAAAGATTTCACAATGTTCAATAAGTTTAATTGATGTCTTGTTTTTCTTAAAGATTTCAAATTTTTTAAAAGGATTTTCGTTTTGCCCATTTTTCAGTTGCTTTAAGCACCTGGGTGGTCAGCTTCTTCCTTTTTGTCGGCTTTTGTGATTTCATTTATTTCTTCTTGTGTGCATAAAACAGTTTGTCTTTTAAATAACAAAAGAAAAGCAATATGGTAATCGCTACGACCTCCTGTTAAATCAACAGATGAGAATTTGTGCGTAGAAACTTTATCATCGTCAAACTGCAACCATGTTGGATCATTCACCTTTCTTTTCTTTTTTAATCCTAAAGCGTTATCGTCGGTAGTACTAACCGAGTTGTCATCAGTATTTTCTTTTGCCTTCTTCCAAGCAATGTAATGCCCACGTGTCGCATATCTTCCGGTATGTGTCACTACAGAAAGTAAATCATAATGTCCTGTAAAAAGTTCTATCATATCCGATTTTTCATTCTTATTTTCTTCTTCCTTTTTTTCTTCTTCCACCTTTTTCTTTTTCTCATCTACCTTCTCCGCCCCCTGCTGGTTTTTCACTTCATCTTTTTCTTTTTTCTCTCTACCTTTCATCAACTCCTCTCCTTTTCTCTTCGTAAGTATGCCTCTAGCAATGGATAGTTCCTTTTTCAATTTTTCTGAACAAAAATCAAACACATCAAAATTTTGACTGAAATTTACTTTTCTACAAATTTTCGCTCTTCCTGN
>seq234__HtGene0444
CGTAAGTATGCCTCTAGCAATGGATAGTTCCTTTTTCAATTTTTCTGAACAAAAATCAAACACATCAAAATTTTGACTGAAATTTACTTTTCTACAAATTTTCGCTCTTCCTGATTTTACTTGTAACCCTTCTGTTGTTTGTACCCATTCAAAACGAGCGAAGTGAACAATCAGATAAGGAGGTAAAGAATCAATTTCAGACAATCGTTCAAATAGTACATTTTCTCCTTTCTTTTCACAAAACTTTTCAATTTTTTCTTTAAAAAATAAGTGAATTCCTTCATGCATATGCTTTGTTGGTTCTAACTGATTCCCCATGTAACAACGCAACTTTGTGTGAAACTCTTCAGTCATTTCAAATTCATCAGAATTCGTTTCCTCTGAATTGCCATTTTTTGTATTTTTCATGTTTTGTTCAGCACTGATTTCATCN
>seq235__HtGene0444
ACTAAATTGTGGATAGCATCTTCGAAATGCATCTAACAAAATTCTTGGCTCAGCTGGTTCTGCTGACTTTCCAAAAACTTTAGCAAAATTGACATAGGCGTCAAAAAATTGTTCTTTGACTGATTTATTTCTATATGGAATAGTACTTTCCGTTTTTTTTTTGAAATTTTTTAAAAAATTCATTAAATCATCAAACGAGTTTAAAAATTGTAACACGGCATTGAAATAGCAGCTGTTTTCTAAATTAACAATTCCCTGTTCTTCAATTGTTATATTTTTTTTTTGAAATAGTAACTCCTTTTCATGTGGTGTTAAATCTTCTACAAAAATAGTATTCTTGGGTTTTTCAGGCAACGTCTCTGCTGACCCAATAAGCATAATTCTGTCATTTTGCTTTATGTTTAAATTAGATAAATCTACATCATCCTTCAATAGACCTTTATACATTAATTTTTGTTTGTCAGGTGGTACGTTTGTGAGTTGCCTGCTCGTAGAAAAGAAGAAATAAAGAGAAGTCACAAGAGAACAAAAAAAAAAATGAAATAAAAAACAGCAGAAGCAGATGAAACAGATGAAACAGCTAAGAAGTTAAAAACACTAGATTGCTAACATACATTAAATAAAGGAACAAGCATCCATACATAGATATATATAACTACTACTCTTTGTGCCTTTTTTTATCCACTCTCGGTTTATTTTACCATAACTGTGTTTTGAACAAAN
>seq236__HtGene0447
CACTGTATGCCTGCTTGTTGTTGCTTAAGTCGAAGCCTGCATTATTTTCAACAAAACATATACGTACAGATTATTCATGCAACAATCATTCTTTCTCCTTTATTCAGTATCCGATTTGAAAGAATTCGTTGACCTTTGCAAAAAAGACTCTTCTGTTTTGCTAAAGCCGGAACTTGAATTTTTTAAGATATTCATTGAAAGTTTCGGTGGTAAGGTTCGAGATGGAAAAAAACAGTATGAGAAAATCCCAAGTGAAGCAAGTACTGAGCAGAATGACGAGGAGGACGAGTCGGATTCTGANNNNNNNNNNNNNNNNNNNNNNNNNNNNNNNNNNNNNNNNNNNNNNNNNNNNNNNNNNNNAGAAGATGCAGAAAAAATGGAAGAAGAAACAGATGAACTTCCTCCCTTAGCACCAGAAGGAGAAGTAACTTTAGAAGATGATAAAATTGAAGAAATTTGTAAATTGAAAGAACAAGCTGCTACTTTAATGGAAGAAAAGAAATATAATGAAGCTTTAGAAAACTATAACAAAATTTTATCTTATGGAAATCCTTCTGCTATGTTATATACAAAAAGGGCTGCCATTTTGTTAAAACTGTCGAGGCCCAAAGCTTGTATTCGAGATTGCACAGAAGCATTAAAGTTAAATCCTGATTCGGCGAACGCTTATAAAATAAGAGGCCAGGCATACAGACATTTGTTACAATGGGAGAATGCTCATGCTGATATTGAACAAGGGCAAAAAATAGACTATGATGAAAATTTATGGGAAATGCAAAAATTAGTAGGAGAAAAATATAAAAAGATTTATGAAAAAAGAAGAAGCAAAATAATTAAAGAGGAAGAAAAACTAAAGAAAAAAAAAGAAAAGGAATTAAAAAGAAGACGTGCCGCTGCTAAAAAAGCTGCTAAACAGAATATGAAGAGAAAAATGGAATCATCTGATTCATCGGATTCTTCTGATGATAGTGCCCCTGATGACTTTTCTGGAGGATTCCCAGGAGGTATGCCTAACATGGGCGGTATGCCTAACATGGGCGGTATGCCTAACATGGGCGGCGGTATGCCTAATATGGGCGGTATGCCTGATTTCAACTCTCCACAAATGAGAGAACTCTTGAGTAATCCTGAATTGCTTAAGTCTATGCAAAATTTGATGTCGAATCCCGAAATGGCGCAGCAGTTTTTGAACAATCCACAGTACAAAGACATN
>seq237__HtGene0450
TTCCAGTGAAAAAATAAATAAATGATTGAAAAACCACTGTGTGAATAAATAAACGTGTGTGCAACGTAGCGTATAATGTCATATGTTGAGGGTAAAATATTTATATGTAATAAACTGCTACTCGCTTTACCTCTTTCGATTCTTCTATGATTTGCCATTTTTTCTTGAAAATGTCTTTTTCCATTTTAAAATTTTCAACAAATACAACAAAAATATCATAGGGGACATTAAAGTAGAATATATCTACATTAGTTCTTATCGCAACTTGTAAAAATAAAGGTGTTGCCGGAGGCGCACTAGAACTTAAAACATTCGGGGATAGCGATATAATAATTTCTTTCGATTTTCCTACAGGTATATTTTCTACTCGCATATTGTTAGAAGTGGCTAACCCAAACGAATTTCTGTTAATTTGTATTCCTGAAAATATCACAACACCTTGTGTTTTGTTTGCTATAAGAAGTTTTAGTTGAATTTTTCCGTCTACTCTATTAATGGATGCATGAATTGCCAATCCTTTCTGTCCTTGTGAACCAGGGCTATTTTCTGATAAGACTTGCACTAATTTGACTGGTGGCACAATTTTTGGCGGATTTTCCGCTTCTTCATTTAATCCTATAAGATCCAACGATTTTTCATCGTCGTCGTCATCCTCATCTTNNNNNNNNNNNNNNNNNNNNNNNNNNNNNNNNNNNNNNNNNNNNNNNNNNNNNNNNNNNNNNNNNNNNNNNNNNNNNNNNNNNNNNNNNNNNN
>seq238__HtGene0450
TTTATTAATTTATTAAGAACCCTTGTGTCTGTAATTACATTATCATCTTCAATAGGTGGTTTTTCCGTTAACACCACTTTTTTCGCTACTTCTACATTCTTTGATAACAACCTCCAATATATATATGCTCTATCTCTCAAATCTGGATTGTCACTTTCTTCCGTTGACATTTTTAAAACTCTTGTAATTATATCCTTTGTGTTTTTTGAGCATTTTAAAAACAGTTTTACACTAGCAGTTAAAATTTGTAGTTGTACATTGTAAGGTTCATCATTAAAGTTTTCCAAAAAGGATTCAATAAGTTCATCTGCATTTTCTATTCGTTCAACATATTCTCCTATAATCCAAATTAAGGATGCCTTAGCATTTGCTTCATCCAAAGATTCTAGATTTTCACATAAAATACTAATCACACTTTCATACTTATTAGGATATTTCCTAAATATATCTTTTATTACCACAATGCATTCTTGAATTACATAATTTATTTTTGTGTCAATAAGATCTAATAATATATTGATACATTTTTCACTCGATTGAGGTAATTTGAGTGCACAACTTCCAATTGCTCTGACACTTTTTTTTACAAATTCTACATCAATTTCCGTGGCATATTCTTTTAATTCATATAAAACTAAATCCACATTTTTATCTGAGACAAGTCTAATAATAATATCCAACTTTTCCATTTTTACATAAACTGGTTCATTATACTTACAAAAAAACATATTAATTTTATCTGCTAACATATTTGGTAATTTTTGAGTAATTAGATTTATATTTCTTATAGCTATATATTGTATTTCTGGCTCTGCTGATAATAACGTTACTAAAGAAGGACTCAATTTTTTATGAACGTTTTTAATAAATTCTTTATCTGTAATTTTATCTAGCAAATTTAAAATGACTTTAATAGAAGAGAGAACTACTGCAGAGTTGGCGTGAGATAGTCTCGGTAGAATTCGTTCTAGCACTTTTTCGGCAGCTTTACTACTTTTAGGTTCATATAAAATTAAGGCATCTAAAATAAAAACTTGTCCCCATTCTACACATTCATTAATTGCGTTTAATATTTTATTTNNNNNNNNNNNNNNNNNNNNNNNNNNNNNNNNNNNNNNNNNNNNNNNNNNNNNNN
>seq239__HtGene0450
CACAACCATTGCATTATTATCATCAAGTATATTTAACAGTGAATCAATGAATCCTTCTTCTTCTACCAATTTTGGAGAAATGTCATAAAGCTTTGCAATACATATTACAGCTGTTTTTCTAACATAAGCATCTTCATCTTTTAAGCATCTTCGAAGTGGTTCAATCAAATACTCCGTTATTTGTTCTAGACGTATACAACCCATCGTTCTTATGGCGAGAGCCCTTATTAAAGGGTTTGGATCGGAAGAGTCTTTTCGAAACGTGTTAACAGCCAGTATAGCTAATTCGGGTTGTACCTTTGCATAATTAATGACATATAAATATACCAATTTTTTTAATTCGATATTGGAAGTTTGCATACAATTTACTACATCTGGAAATAAAGTAGACACATCTTTTCCCACAGTCATAGCGGCAATTATTTTTTTTATGGCTTCTTTTTTTTTCTCTTTATGTGACGAATGAAGTTCTTCCTTAAGTTCGTGAATTTCTCCTTTCTTCGTAGTCTGAAAATATCTCAGATCCGACATCTTGCCACTTTATTAAGATTGCAAATTGAAATATATGTGCGAAAGGAAAAGGTATCAAGCTTCGTTCAATACTTCTTTTN
>seq240__HtGene0451
AACTCAGTTGTACCATCACTTAGCGTTCAAGTAATCCACACAAATGCTCTTCATAAGCATTTTTTTTTTTTCGTTCTTGATTTTTTCAAAACTCAGTTGACAAAACGTCTGCGTCTGCACCGTACATAGCCTTAAAGGCTCTACTTTTTCTGAAATTTTTTCCTTTATCCATTTTATTTTTAAATCTAGAATTTTTCTGAAATGTTTCATCATTGGGTTTGTTCAAATGTTGAACGAGAAAGTTCGATCTAATAATTATATTTTGCGTTTTATCAATAATTTGTTGGTATAAATTAGGAGGAGTAGACTGTACTTCTATACAATTTTTCTCACTATCAATTTTTGCATCCAGTTTGGCATTTCTAATAAGGTTAACAATCCATTTTTCCGCTGCGTCCGTTGGCAAATTCACTTTACTTGCAATCATGTCTATATTTATGGACTTATGGATTCTACAATAAGTTTCGAAAATAATAAAACGACATTGTTCTTCAATGTGCGCTCTTAATTTAAACAAGAAAACGTCTCTTGCACAAATACTACCTATTTCCGTGATGCAGGTTTGAGCAACATTAAAATTGTAATCGACGAAAATAGATGTTAATAAAGACGTAAACGGATCACTATATTTGGATTTGAACATTCGAAGATTATTTACTATGAAATCAAAGTGATCTTTTCTATGCCTATTAAAAATTGCGTAAACACAATAATATCTAATTATATGTGGGCAGATTAAACTAACTATTGCTAAATTTTTTTCATCAATAAACCAATCTTGTAGCATAGAGAAAATGTGTCCTCTAGGATATACATTTTTAATATGAATCATAAAAAAGAAAAAATGAAAAATTAAAAAGAGAGACCAATGAATTAACCAACTCCTTTGCAAAATAACTTCATTTTTTCCTAATTTTTCTTTTGTCAATAATTGACTCAATTTCACAATGGTTTCAATACATACGCTTATTTCACTCATCAAATCATCATTTATTATTCGATCATCTCCTTTTAATACAAATACTTTATCGTCTTCATCTATTATCTGAAACGTAGTATTTATAATATTACTTATAATCCCCCAATAACATATTTTTATTTTGGGAGAATCCGAAATATTGGTGATAGTTTCTGAAACATTTAAAATGTATAACAATAAGTATTGTTTGCTTTTTAAATAATCTCTTTTCTGATAATAATATCTACTTAATTTTAAAATTTGTTCATCGATATTATTTGAAAAAGTAAAAGCATCATTTCTTCCTGGCATGTTTGCAATACTCCATTCTCTTAAAGCAGGGATACTTTTTTTTTCTGTTAATATTCCCATTTTGTCAGCTTGGCTGTTTTTATATTCATTCATTACATCTAAAAATTCCCCTATTTCCATTTCCAAGCTATATAAAAAATTAGAAATAACGCCTCGATTTCCATTCGTAAACTCATTTTCAATGTGAATAATTTCTTN
>seq242__HtGene0454
NNNNNNNNNNNNNNNNNNNNNNNNNNNNNNNNNNNNNNNNNNNNNNNNNNNNNNNNNNNNNNNNNNNNNNNNNNNNNNNNNNNNNNNNNNNNNNNNNNNNNNNNNNNNNNNNNNNNNNNNNNNNNNNNNNNNNNNNNNNNNNNNNNNNNNNNNNNNNNNNNNNNNNNNNNNNNNNNNNNNNNNNNNNNNNNNNNNNNNNNNNNNNNNNNNNNNNNNNNNNNNNNNNNNNNNNNNNNNNNNAAAATGGGAAAAATGGGAAAAATGGGGAAAAAGGAATTAGAAGAAGATGCAGGAATGAGAGTAGGGGTAGGAAAAAATGCAACAACAGAGAAAGAACAAGAAACAAAAGTAACGCTTGAGGAGCAGCACACTTCAGTGATGACTGAATCAAATGAATTAGAGAAAGAGCATAAGTTCGAACGAAAAGTAAGGAAGAGCGAACAGCTGAAGAAAAATAGACAAAACGAGTTAATGGTCGCTTATTGGATCAGAGGTATTGCTGACATATTGAATGATGGATTTCAAAATGGACATATAAAAGAAAGTCGTTTGATTGGTAGAAAAATAGCCGAAGTTTTAAAAAAGGTCGTAGAAATTTCTCATTGGAATAATGTTCAAGATTTAATTGAAATTGTAAAATATTTAGGAAAAGAAATTATCAAAAATAATAAACTTCTTTTTGTTATTCCTAATGTTATAAGAAGAGTGCTCAAAATAATTCGAACAGAACATTTTAAGCAACTTTATATGTACAATAATAACTACAAGGAATTAAGTGCAAGTGGAAACGTTTCCAACAGCAATATTCTAACGGATGATGCGAACGTAAATTTAAACATTGCTTTTAAAAACCGAAATAAAACAAACATTCCTTTATATGAACGTAAAGGGAATTATTTGGAAAACAATAATTTACTTTTTGAAAAAAAGATGAAAACTTTTGATCGATCTATTAACACCTATTTTGAAAATTTTTGCAACGAAAGCACTTACAAAATACCAGCAACAAATACTTTAAAACATTCTATAATTGAAGGCATAACTGAATTAATGGCAGAAATAGATGTAAGTTGGGAGGAAGGAGAACAAAGAGCATCTTACGATTTGTTCATGGAAAATGACGTAATTTTAACATTAGGACATTCAGTTGGAGTAGAAAAATTTTTGAAAAGTATAAATAAAAAAAAAGATGGGATCTCTGTCATTGTTGTTGGCGGAGATATAAATAGAAGTGGTTTTCGAATGGCTAAATTATTAAGTGAGGATGGAGTCGATACTACATATATTTCGGATTCAGCGGTTTTTGCTGTTATTCCGAAAGTAACAAAAATAGTATTAGGATCTGTTGCTGTATCTTCTTCAGGAGGGGCTATTACAAAATTAGGTGGGTTTAATATTGCGTCGTCAGCACAATTTAATTCAAAACCAGTGACTATTATTTTACCATTATTTAAATTACTTTATGTTCCTTTATTTGATCCAATTAGACAAAATGAATTGCAACCAGGCCCATCCAAAATATATAAAAATTCAGATAATTTGTTTGTAAAAAATCCGAAATACGATTACATTCCTGAGCATTTAATAACATTGTATATAACGGAAATGGGGCCCGTTGATTCTTTTCAACTTTACAATATTGCTCAAAAAAAATACCACTGGGAAGATTTGGATTTGAGTTTTGACTGAATTGAGAAAGGGATGATTCAAAAAGGGAATGAATTTTGATTTTTCAACCATTCCTTTTTTTATTTTTGTTTTTTAGTTTTTTCCCGTGGTTTTCATTTTATGTGCATTCCTCATCTATTTGTTTGTTAGTAAAATGAAATATAAATATCACTCATTGTAAACAACTTATGAGTTTTTACATATAGATAGATGTTGCATTAATTCTATTTATTTAGCTAATTTTAACATTCGTACAATGTTAATACATTTTTAAAATTTCGCTTCAGCTGAGCTAATATATTAATATATGATATTTACGAAAAAAACAN
>seq243__HtGene0457
TAATTTTAACCAGATTGAAAACGTGGTACTCTAAATTCTAAACCACTTCTGCAAATTAGCAGATGTGAGTCAACAACATTATCAACCTATTTTTTTTCGCCATAAAAAAATTTCTTGTTTTTTGAAATAACGCCGTTCCTCCTCATCAACAATTATAAGGTTAATGTAATATTTGACAGAAAATTTATTCTGTATATTTTTATAAGTTGGAGATAAATCAAAACCACTTAAATAAAGTCGAACCGGTATACACTCCGATTTTTGAGGCGATCCATCCATAATTTCGAATTTTGATAATGTTATAGATTCGGTGGTATGATTTTTTCCTATTCCGGATGATTCAATTTTTATTATATCTAATTCCATATGTTTTATTTTTATTCGAACTAGTAAAAAATACACCTTACCAACTACAACATCTTTTAAATGATATTTCGATTTGTCATATTCAAATTCAATGTGCAGACAGTCCTCTATCCCTACTTCCATTTTAATAGTGTTATTAATTTCCGGAGGAATCGATAAATTTTGAACAATGAAATCTATCTCTTTCTGTATATTTCCAGAATATCCCTTTACTATATTTAAGCGGACAAAATAGCGTAGTTGTACGTTAACTCCAAAATAAGATTCATGTTGCTTGTCAACTGATGAAAATTTCCACTTAAATTGTTTGCTTTCTACTAAAATTCCTGGAGGTTCCAGATCCTTAGACATAGAAAAAAAATCATAAGAATTAGTTTTGTCATTTAATATATTTATCTGCCCAATCAATTCTAATTTAATTCCATAGTGCTCAAATTTTTTCCCCGGTTTTAAGCTTATAGTGGCAGTTCCATTTATATCTTCTCCATCGGAAAATATAGGGCATTTTTCTCCTTTTTTGTCTTTGCGCAAAAATCCAAACTTCCTGTTCTCATCAGCGTCTATGCTGAGATTTAACGAGCAAACGTTTCCGAACAAATTCGACAACTGGAATGAAACAAAAAAAAAGAGAAGAGGGCAAAGTAGAGAAGAGAANNNNNNNNNNNNNNNNNNNNNNNNNNNNNNNNNNNNNNNNAAAGAAAGAAAAAACAAAATATATGAATGCTAAAGGACAACAAAAATGCAACACAATCTATTACTTCCTCTTTTTAGCATTTGTGACAACGTTTTCATTTTCTTTATTTATACCATTTTGN
>seq244__HtGene0457
NNNNNNNNNNNNNNNNNNNNNNNNNNNNNNNNNNNNNNNNNNNNNNNNNNNNNNNNNNNNTAAAAATGAAAAAGACTAAACAAATAATGTCACAGAAAATAAATATCATGGAAATATAAATGAAAACACTTTTACAAATAACGTGATATATTAATCAGTTAACGTTCATTGTCTTTTATTTTGTTACCTTCAAAAAAGCATTCACCGGAGATAAAGATAGCAATGGAATAATAATAGTGTTCAAAATTAAAAACATAAAATTCCCCTTTAACACATAATTGTGCTCACTTGATTTCCTTATAAATCCCACCATTACTGAAACACACGTTATTAAAACGGGTTGCACAATACTGTTCACAAAGATGACAATGAATGGTGAAAACCAGGCTAGAGAAAAAATGAATAAAATGAGAAAGAAATAAAACGTTATAAAAAATGAAAACCAAAAAATTAACCACTGAAGCATGAAATCACAATAAATAAATGAAAAGATAAATAGAATGAAAGGATGGAAGGATTAGCAACACACTCAAAATAATATN
>seq245__HtGene0457
GGAATAATCTAAAATTAAAAAAACAGATACTACTTTGTTATTTGTCAAGTTACAAAAATATCTGTATATGTTATAGGCATTTACATCGTCTCTATCAATGTTGGACACCATGATAGTAAAATTCTGCGGCAAAAACCTCTTCGCCTTCTTTTTATTTGGTTTTACTCTTTTCCACAACAAATAAATAAAGGCATACGAAATGGCACTATATATTAATGTAATGAAAAACAGGATTGCCATAACGTTGGTATCGGAAACACTCCCTGCGCTAATATAATTTAAGAGTGATGGATTACTTAAATCATTTCTTGGCAGAAAAAGATAAACAGGTAGCACTAAAAACGTTCCTAAGACACATAAGGAAAATACAATGTTCCTATTCGTTTTTAAAAAAAATAAATAAAATTTTATTTCGGTGTTTACTATTTTATCATCTTTTATATTCAGAAAAGTTCGAAATTTTGTAGATTTATTCTTCGTTTCAACATTTTCTGTAACTTTCGTACCATACTN
>seq251__HtGene0470
CATTTCTTATGATATTACAAAATGTAAAGACGGAATTATAATAAACTAAATTAATTATTTTAAAGAGGTGAGTAAACAGATACCACATATTTGATAACTCACATAAAATTTTTTTCAATTTTATTAATATAACATTTATACTTTTATAAATGTTTTTTATTTTTTTCGTAAATATTATATTCAGCGGTTTATCTACGAGAAAATCGAAAACTAATACATCCCAACCAATGTCTCCTCTTTTTATATTGAATTTTTCTAAAGTTAATCTTTTTATAATATTCGGATTTGACGTAAAGATAGAAGCAGACTTTACGCATATATCTAGTTTATTGTTCAAATGGTGTCTTTTTAATTCTTCTGCATTCATATATAAATCCGTTTTCATATTTTCAAAAATGGTTTCAAACAGATCGCCATCCACTAAAAATAAAAAATGACGAAATGCTCGAAAATGGTCATATAAATCAAATTTTTTTATTAACAGAGAAATTAATTTTTTATTCCTTTTTTCCGATATTTTTTTAATGTAACCGTCTATATTTTCTATGTATAGGTTTATATCATCTATAGAAAATATATCAGTTAATCTATCTTCTTCTTNNNNNNNNNNNNNNNNNNNNNNNNNNNNNNNNNNNNNNNNNNNNNNNNNNNNNNNNNNNNNNNNNNNNNNNNNNNNNNN
>seq252__HtGene0471
ATATATGTAAAATGTTGTGAATATTACACGATTAGGAAATTTTCAAAAAATTCAAATTTCTTGTGAAAAAAAAGATTCACTCTTCCTTTACGTCCGAAAAATCTTCGACACTCAATGTATGCATATATATGTATATATGTATATATCTCAATGTCGAACGACATTAATATCTCAGCCAGAAAGTTTTTTGTCTCAAGTCTGTGTACTGCGGCATTCCATGTAAAGCTCCAATAGCTGCAACCGCAATATCTCGGTCATGCAAATACTTCCAAGCTACTCTTTTAACTTCTTCAGTGTCAACTTCATCCAATCGTAATAAAAATTCTGCTAAAGGCACATTTCTTCCATATACTAATATCTGTCTTGCTATTTCTTCGGCCATCGTAGACGTCGATTCATACATTCCAATCAACTGACTTTTCAAATGTATTTTACCCAATTCTACTTCTTCATCTGTTATGCTGTAACTTAAAGAAGTAATTCCAAACATTAACTCTCCCAGCGCATGCTCTACAGCTAATTCATCACACTGGACGTAGAATCCAAATAAACCCGTATCATTATAACATGTATTAAATGACGTAAAGN
>seq253__HtGene0471
TACATATATTATTAATTGTTCTATTAGCTGATAATTTTCCTGGAAGCACTCCTTCTTCATTTTTCTTATAACTACCAATTATACATTGCATCAACATAAAAGTAATGGAATCAGGAGATTTCCAATTGACTCCTTCAAAGGCTACTGCTACATGTGCACTGGGACCAGAATCGTCGTCCCTTATAATTAACTCTGAACCACAGAAGAAAGGCTTATCTTCAATTAATTTAACTAAACTTTTTTGTTGCGGTTTTATTTGACCGAAATGCTGTTCTGCCAGTTTTACTATTTCCTGGTGATCTACATCGCCAACAGCACATAATACCATTCTATTCGAAGTATAATTTTTCTGAATATATTTTATTATATTTTCTCTCTTCATATTTTGAATATTTTCTTCTGGTCCTAAAATCGTAAACCCAAGTGGATGGTCTCTAAAAGCTGTCATGTGTAACTTGTCAAATATGACTTCGTCTTTTGATTTGTTAACTTCTTCCATTTCTCTTAATATAACGTGTTTTTCAATTTCAATTAAATTTTCATCGAAAACACTATTCGATAATATATCACCTAATATTTCAATACACCATTTTACATCTTTTTTAAAACATTTTN
>seq254__HtGene0472
GAATTTTTTGAAACGATTAGTCGCCATGTGAATTTATCGAAAGATGAAAATTTTCGAAATAAACTGATCGAAATGTATTTTGATGAAGAGTATAGATATGAAAATAACATATATCCTATAATTGCATATGAAGAACAAAAAAGTTCTAAAAGTTCTAAATGGGGTTCCATTGAACCCATTAATAGTTTAAATAATTTTGTAGCCAGATGCATATTAATTGATATGGAACCAAAGGTTATTGAGAATTGTCTTAACTTTAATTCTTCCGAAAATCTAATCACTATAAGAAAAAGAAAAAACGAACGATATTACGATAGCAGATTCCGAAATGATGAAAATGACTTTAATTTTGATCGCAGANNNNNNNNNNNNNNNNNNNNNNNNNNNNNNNNNNNNNNNNNNNNNNNNNNNNNNNNNNNNAGTTACTCTTGTGGTTATAAGGAACATTACGATCCTCCAAATAAGTTAATAAAAATTTTTGATAAGAACAAGAAAATAGGTGAAGGATATACTACTACTACTACTACTAATATTGATGATGATGATGATGATACTAATAGCATCAACAGTGATGATACTAAAGAAAGTTATAGTGATCATGATAAAGAAAGTTTTTGTGAAATGTCTGATGAAAAAAAAACAGGTCATAATTATGCCGGAGCAGATAGAACACATATTTATAAAACTGGCAATTCTGGAAAATTAAAAAAAAATGAATATGTGACCAATATATGGAAATATAATAACTGTAATTTTATTTATGGCCAGAGTGGCTCTGGTAATAATTGGTCTTACGGATTTAATATTCATGCAAATAATATATGCGAGCATTTTTTAAACCTAATAAATAAAGAATTAN
>seq255__HtGene0476
NNNNNNNNNNNNNNNNNNNNNNNNNNNNNNNNNNNNNNNNNNNNNNNNNNNNNNNNNNNNAAGGTGAAATATTGACATGTTGAAGCAACGCCGCAAAAAATTATCAATCAATAGCTGTGATAGTAACGCAAATTTAAGAGAATGGTAGTCTTTTATTTAGATCAATTAGAAGTATTTTTCCCTTATGAGCACATATATCCAGAACAGTATGCATACATGAAGTATTTAAAAAAAACATTAGATAGTGAGGGACATTGCGTTTTGGAAATGCCTACTGGTACGGGAAAAACAGTAACAATTTTTTCCCTCATTACGTCTTATCAATATGCAAAACATGATGACGGGAAATTTATATACTGTACTCGTACGGTGGCAGAAATGGAGAAGTCCCTGATTGAATTGAAAAAGGTTATAAACTACAGGACAGCAATCATTAAAAGGAGAGAAGAGAGAGCGAGAGAAAAGCTAAAGGAAGAAACTAAGGAGAAGCAGATAAAGAATGAAGAAAATGAGGAGAAACAGATAAAGAATGAGAGTGAGNNNNNNNNNNNNNNNNNNNNNNNNNNNNNNNNGGAAGGGAGGCAGAAAAAAAAAATCAAAACACTCGTGCATGGAATAGAAGAAGAAAGAGAAAATATATGTTCGAAGAAAGAAGAGAAAAAAGAAGTTAACAGCAATGGTGATGGTGATGAN
>seq256__HtGene0476
AATTTTGTTCGAGAAAAGAAATATCTAAATTATAAATTAAATCAAATAGGAAATCCTGCTAATGACGCAGTTTCCGAATATTTAATTCGAAATAAAAAAATCATGGACGTAGAAGATTATTTTAATGAATCATTTACTCCCTCTGGAGATTCAATAGATCAATTTGAAGAATTTGGATTATGCGGGTATTATGAAAATATGAAAAAAGAGTTTGTAAATGAATTAATTAAGCCAGGAGTATATACAATGGAAGAGTTAAAATCATTGTGCAAACAATACAAAAACAAGCAAAATATAAATGTCCCAATTTGTCCTTATTTTAGCGCAAAAAAGTTTATTGAGATATCAAAAGTCATTGTATTAAATTACCAGTATGTAATTGATCCCAAAGTTACAAAATCTACTATTCTAGGGCAAAACATAGGAGACACGCAGCATAAAAAAAAGGATATTATTGTATTTGATGAGGCCCATAATATTGACAGTGTCTGTTTGGAAGCATTAAGCGTGAATATCGACAGAAACATATTAAATAAAGCGACATCTAACATTAAAAATTTACTAAAAAAAATTGAACATGCCAAATCATTAAATGAAGAAAAATTAAGAGAAGAGTGTAATAAAATAGTAAAACAAATCAGATCAGTAAAAGAACAGAATAAAGAAATTCCCAACGGAATGAATGGTATGATTGAAACTAACGATATTAACGACATTGGTAAAGTCAGCGGAATAAATGGAATGAATGAAAGGAGAGATTATTCAGGATATACTAGAGGAGACAGTAGAGGAGATAATAGAGGAGATAATAGAGGAGATAATAAAGGAGATAATAAAGGAAATAGTATTCGTTATGATCAGGAATGTGCGGATN
>seq257__HtGene0476
ACGACGCCTCCGATCTCATTTTTGTCGAAGATGACGGCAAAACACTTGATAATCAGCAAAATCAAAATAATGCGAACAGTGTATCATTTCCACAAGGGCAAACGGATATAGCTATTGAAAAAAAAAATGATGAACTCCATTACATGATTGCGCATATAAATGAATTATTAGATGAAGATAACGGATCAGATGTTGAATTTAATCCAGTTCTCATTGAGAATGTGGTTAAAACTATAATGCCGGGAAATATAAGAAAATCGGAGCATTTTTTAAATTTAATGAGAATTATAGTAGTATATTTAAAACAATATATAAATGTTTTTGAAGTGACATCCGAAGGTCCATTATCTTTTTTATATAAATGTGAAAAAGATACAAAATTAGATACTTCTTTTTTTAAATATTGCTTTGATAGATTAAGATTGTTGCTGAACACTTTACAGATTGTTAATATTGATGAATACTCTGCTTTACATATTATATGTAACTTTTGTACATTGCTTGGAAATTATTTCAAAGGTTTTGTTATTATATGTGAACCTTATCCTGAAGCCACAGGTATATATGACCCGATTATACAGTTTGCATGTTTAGATTCTTCAATAGCAATGAACTATGTTTTGTTAAGGTATAAATCCGTTATTTTAACAAGTGCTACTATTTCTCCATTGGAATTGTATCCGAAACTGTTGAATTTTAAAACAGTATTGACAGCATCATTTCCAATGTCTTTTGATAGAAAATGTGTTTGTCCATTAATAGTTACAAGAAGTTCAGACTTAGTTCCATTGTCTTCTCAATTTTCTTTAAGGAATGATATGAATGTAATTAAAAATTACGGAATTCTATTATATGAAATGTGTAAAAATATACCTGACGGTATTGTAGCCTATTTCCCTTCTTACATATATATGGAACAGGTTATTTTTCACTGGTATGAAATGGGCATTATCACTAACATTTTGAAATATAAATTGATATTTTTAGAATCGAAGGATATTGTGGCTACTACCTTAGCTTTGCGTAACTTTAAAAAAGCTTGTGATTTAGGGAAAGGAGCTGTTTTTTTATCTATTTGTAGAGGGAAAATTGCAGAAGGAATTGATTTTGATAGACATTATGGAAAATGCGTCATTTTATTTGGAATTCCGTATCAATATACATTATCAAAAATATTAAAATCAAGATTAGATTTTCTAAAAGAGACTTATAACATCGAAGAAAACGAATTTTTGACATTTGATGCGATGCGACAGGCTTCACAATGTGCAGGTAGAATTATAAGAAATAAAAAGGATTATGGAATTATGATTTTTTCTGACATTCGATATTCTCGAAATGATAAGAAAAATAAATTACCTCCTTGGATTATTAAGTN
>seq258__HtGene0481
AATTATCAGTTAATTCTAACTTAACAAACCTAAACGTAAATAAAACTAAAATAAGTAAAACTCCAGTAAAATAACAAAACCAAACCAAACCAAACCAAACCAGGCATGAACGTCTAAAATAGAATATTTATGCCAACGGTCTGCTGCCTCTAACCTTTACCATTCCTTCTGCATACCATTTATTACATATTTCCATATTAACTGTGAAAAAATGCTTTTTTAATTTCGGGTGTACAGTATTCAATTGCTACTTTAAGACGAACATCCAGAGTATTATCACAATTAATCTTTCGATTTGGTGTGGTTAAAATAACCCCCCCCAAACACGAGACTCCTTCATTATCCTTCGAAGGAGGAGGAGGTAAATAATTTCCAGATTTGTCCAATTCTAATTTTACTGTTTTTGTGACGTTAAACTGTTTCTTTAACTGATCCGTGTATTTTTGTGAAGCTTCATTTAAGCAACTTTCAACAATTTGCTTGTCAATTTCTCTACAGCGAACAATCAAATGCGGTTCTTGCATATAAAATAAAGATTGCACAATTAAATCTATAATTAAATTTTTGTATTTTTCTTTATCCTTATGCAAATCGTTTAATCN
>seq259__HtGene0498
GTGATAGGTAGTTATTTTTTAAAAGAGGAAAATAATAGAAAAAAAATAAGAAGATATTGTAGAGAATTAAATAGGAAGTTGATTAAATGCTTCAAAACAAAATTGATCACTTTTGAAAATAATGTATCATGTGAACACTCTCCAAATCATTTTCACCCGTTATGGCGATCTGAAGAAAAAAGGCCATTTGAAAAAAAAATGGATAATGCTATTTTATTTAGTGGATCTTCTAACCCCGTGTTAAGCCAAGATATAGCTGATCATTTAGGAACTATACTAGGACGAGTAAATTTAAAAAGATTTGCAGATGGAGAAGTGTCAATGCAATTTTTAGAGAGTATAAGAGGGAAAGATGTATATATAATTCAACCTACATGCCCACCAGTAAATGAAAATTTAATTGAATTATTACTTATGATATCTACATGTAGAAGAGCGTCTGCTAAAAAAATAACGGCGGTTATTCCGTATTATGGATATGCTAGACAAGACAGAAAACTTAGTTCGAGAGTTCCAATATCCGCAGCTGATGTCGCACGAATGATTGAAGCAATGGGAGTTGATCGAGTTGTTGCAATTGACTTGCATTCAGGACAAATCCAAGGATTCTTTGGCCCTAGAGTACCCGTTGATAATTTAGAGGCGCAGTTAATAGGTTTGGATTATTTCACAAATAAAGAATTATATAAACCTGTTATTGTTTCTCCGGATGCTGGTGGTGTGTATAGAGCGCGAAAATTCCAAGATGGTCTGAATTATAGAGGTGTTAAAGATTGTGGAATTGCTATGTTAATAAAGCAAAGAGCAAGGCCGAATGAAATTGAGAAAATGGATTTAGTAGGTAATGTGTATGACTCAGATGTTATCATCGTTGACGATATGATTGATACTGCTGGTACTCTTTGTGAGGCAGCCAAGCAGCTAAAAAAACATGGTGCTAGAAGAGTGTTTGCTTTTGCAACTCATGGCTTATTTTCAGGTCCTGCAATTGAACGAATTGAAAATTCTCCTTTGGAAGAAGTTGTAGTTACTGATACTGTAAAGTCGAACAAAACTATTGATGACTGTAAAAAGATTATCAAACTTAGCGTTTCCATTTTAGTAGCTGATGCCATTCGGCGAATTCACCAAAAAGAGTCACTTAACGACTTATTTAACCTAAAGGCATAAATAAGAGAAAAAAAAATN
>seq260__HtGene0498
NNNNNNNNNNNNNNNNNNNNNNNNNNNNNNNNNNNNNNNNNNNNNNNNNNNNNNNNNNNNTTATACCTATATATATAGTTATAGTATTTTTTTTTATTTTTTTGGGACAAAATTTCTTAATCTCCTTTTGAAGATAACGTGTTTTAAGTAATTCACTGAAATAGTACTTTGAAGTTACAAATTCCAAATAAAATTCCAAATAAAATGAGTTCCAATACCCCTAAAGATTTTGTTGAGAACCTAAAAGGACAAACAGTAATTGTTCGACTGAACAATGGAACTGATTATAAAGGAATTCTGGCGTGTTTGGATGAACGCATGAATGTCGCACTGGAACGAACGGAAGAATATTTTGAAGGGGAGTTGATTGAAACATATAATGATGCTTTTATTAGGGGTAATAACGTGTTTTATATTAGAGCCGTGAATGATGCATGAACAAAAATCGATATTTATCAAGTCATTACATTTTAATTTATATATTTCACTCCGTTTATTAAGCATATTTATTATTTTCTCTTTTTTCTAACTACCATTACTATCCCCGAGTATTAGTGACGCTACATTATTGAGCGTTTCATATTAGGGAGTTTGTTTTTAAGACATTCGAAGCAATCGAATGTTTATAATAAAAAGGGTATTATTTTTTGGTGTTTTTTTTTGCTTTTTTGCTAATTTTTN
>seq264__HtGene0509
CATTGAGTTTCTTTGGTTTCAAAATTTTGCTAACAAATTTTTTCGTATTTTTTTTTTCTGGTCTTTCAGGTTGCTCTCTAATTTTCTGGTGAGCCTTTAAATACATCTGTTCAATATCATCTGGTTCTATTTTATTTTTAATATATTCATGAAAATGTGATTCATATTTGTCAGTATCTTCTTCCTTTAAAACTTTCATATATTCTGCAACATGCAAACCGAATATATGCTTTCTCAATTGTTCTGGATTGAATTCCGATTTCGATCCTGGAAATCGTTTATCGCCATGTGGAATGTATACTCCGCCATCAGTTGCCCCTTTAACAGCTCCAAAAACTTTATTACCAGTTGTTGTAATCGTTATTCCAACATCTAAAAATGCTTTCACAGGTCTTCTATTAGTTCCTTGTACATCGTAATGTTCTCCTGAAGCCTTTTCAGCACCAACAAATACTGTATCTAATTTTAATGATTTTAAGAATCTTCTAGCACACAATAAACCCGTGGCATAAGCTGCCGCATAATTCTTTAATCCCACAGGAATTCCATATCGTACTAGTTCCTTAGATTTAGCTTCTGCTAATATTTTGTCTCCTTCAATGTGAGCTGTGGCGAATTGACAAATAATCTGGTTATTTGTTCTCCTCACAATAAATCGAACTTTACGTACATTGTATTTATTCTTATCTTGCAGTATTAACGTTTTTCTTGCTCTGTAATNNNNNNNNNNNNNNNNNNNNNNNNNNNNNNNNNNNNNNNNNNNNNNNNNNNNNNNNNNNNNNNNNNNNNNNNNNNNNNNNNNNNNNNNNNNNNNN
>seq265__HtGene0510
TTCATGGTTTGTTCTTTTGATTTTCCTTATTCTCTTTGCTTCTAATATTTCGTTATGCTTTTTTATGTCTGCTTTTTATCGTGTTATACATATATTGTACATTTCTGTTGTGAACGCTATATTTTATTTTTCATGATTTGTTTTGCAGGTAAATGCCAAAAAGACGAAGAGTGCACCGAAGAAATCGGCGAAAAAAATACCTGCTCCATGTCCTCTGAAAGCAAAGGCTTCTAAAAAAAGTAGAGATAAAAAAATTAAAAAGAAGGGAATAAAAAGTAATCCTCTAATTTTTCAAAAAAGAGTTATTCATGATGGAGCTGTAAGAAAAAGAGGAAAAGTTGATTTAACAAGATTTGTAAAATGGCCAAGAAATATTCGCATTCAAAGAAAGAAACAAATTTTGATGCAAAGGTTGAAGGTACCACCAGTCATTAATCAGTTTAGACACGTTTTGCCAAAAGATCAGGTTTGTTAAAAAAAAAAAAAAGAAAAAAAAAAAGTATTATTTGTTTTTTTTTAATTAACTGCCTTTCCAGTTTTNNNNNNNNNNNNNNNNNNNNNNNNNNNNNNNNNNNNNNNNNNNNNNNNNNNNNNNNNNNNTGCGCTTTACGTTTTGCAGAAGAAAGATTTATTCGCATTTCTCAAATCGTACCGACCAGAATCTGCAACTGAGAAAAAAGAACGACTGAGAAAACTAGCAGAAGATGCACTTAATAAAAAAAACATTAGAGAGAAAAAAGGCATTTGTTTAAAACAAGGAATTAATCAAGTCACGAAATTGATAGAAAAAGGAAAAGCCAAATTAGTTGTTATAGCTAATGATGTACATCCAATCGAGTTAGTATTGTTCTTACCTACATTATGTAGATTGAAAAATATTCCATATTGTATTGTAAATAGCAAATCCAGTTTAGGACCTCTCGTTCGCATGAAGAAAGCGAATGTCATTTGTCTTGATGCCGTCTCGAAAGGTGATATGGATAAATTAGAATACTTTTCAACATTGTGTAAAGAGCAGTATAATGATAATGTAGAAATAAGGAGAAAGTGGGGTGGACAGATGTTAAGTGGAAAGTCTATGCAGTTAGTAAAACTAAGAGAGAAAGCTCAAAAATTAGAGGAAGCCAAAAAGAAAGAAATTTCAGAAAAATTATAAAAAAGCATGTATAATATAACTGCTAGAAAGGTAACTAAATGAAATAAGTGAAAGTCGTTATTGGCTTAACAATATGCAGTTCTGTATGTAATTATGTATACATATATATGTATATGCATTGAGACGTGTTTTGAGGTATGAGGTTTTACATAAATATATTAAATTATGTGTAAATGATATGTTTGTTTTCATTTCGGAAGAGAATTGCTAATTTATGTTTTAGTTTTTTCTTATCATAAGAAAATGCAAGGTTGCATTGN
>seq268__HtGene0521
ATAAAAAAAAAAAAAAAAAGCCGTGTAAAAGTTGGAACGTTGAGTTCAGCAACTTTAGAAAGATAAAAGCAATAGCAGAACACACAAAGCTCTTACACTATTTTCACAATATACTCGCAGATTTCAGCAGTCATGCTCATTTCCAATATGAACCAGAAATGACTTAAGAACACACTATTCTATAACTGTTTTTACATTTTAAAAAAGAGAAGTAGCCTTTTCCTGTTCTTTTATAAGCATTTCATAAAATTGGTAAATAATAGTAACGGCCAAAAGAATACCTGTTCCACTTCCTAAAGCTCCAAGAAAATCTGCCAAAATTGTTAAAGCACCAATGCACATTCCACCAAAGGCAGCTGCAGTTGGTATATATCTATTAAATACTCGTGTTAAAGAAGTGGGAGTGTCCCTGTGCCCCCTCATTCCAATCTGCTGATCTCTTAATTGTTTCGCTACATCTTTAGCGGAACTTCCAGAAACCTCAATCCAGGTTTTCGAAAAAAAAGCACAAGCAATTAAAACGAAAGATATGTAAATCAAAGTATGAATCGGGTCGTTAGTAATATCATTAAAAGAGTTCGGAGGTGATATATAATACGCTATTCCGCCAATCGGGATAGAAGTACCACTAGCTTCGATTTCTTGCCACTGTCCTAATAAATTCACTAATATACTATTTTTAAATCTTTTATATAATATTTGAGAAAAAAAATATAAATTTGAAACTAAGGCTGTTTGTAAAATTATAGGGATATTACTTGTATAAAATAATTTAATAGGATACGTTCCTTGCTGACCTCTCACACTTTGATACTTTACCGATAAATCTACTCGAAACCCCTGTAAATAAATAACTATTAGAAAAACTAAAATTGTTGCTAACAAATTTGTTACATTAGGAGCATGGGTTCTATAAAAAGATTTTTTTAAAGCTGATATTTTATTCGGTTCTGTGAATAGACAATATACCAAGGAAATAACTGCACCTTCAAATTCAATTCCCTTGTCTGTATTTATTGTAGTAGGACTAAATGATTTCCACATAACAGTTTCACAAATATTTGTTGCTATAAATAAAGATATTCCTGAGCCTAATCCATATCCTTTTTGTAGCAGTTCATCTAATAATATAACTACGGCACCCGCCAAAAATAATTGTATAATAATAATGATAGCGTGAGTAAAACCAATTTCAGAAATATTTCCATAAATGCCACTTACTACGTATGCTATTGCTTCTCCTAAAGTTATCAACAATCCTAACAATTTCTGAGCCCCTTGAAACAAAGTTCGATCTTCTTTTAAACTCTGATCTACGTCAATAATTTTCGACCCGGCTAAAAGTTGCATAACCATACCACTTGTTACAATAGGAGAAATTCCTAATTCCATTAAGGTTCCTCTATTTGAAGCTAAAATAACTCGCATCCAATAAAACGGATCACTTGATTTACTCGTCACAATTCCATAAAGTGGTATTTGGCAACATATTAAAAAAATAAAAAGAGAAACCGCTGTCCAAAGGACTTTCTCTTTGAATGGAAGTTTTCGATCTGGCGACTGAACCTCCGGCAAGAGGAACATCACTGGTTTTATCAAATTTAGGAATCGAACTGCAAATAAAATAAACAGAAAAAAAAGAGAACGCAAATGAGCAGAAAAATCGCATATATGTATATATGTATACACACTTTTGCAAGCATGTCCTTATATTTTTTTGAAATATGCTACATTTTTCTTTGAGACAGATTTGTGAAAATAACTAATTTTTTTCGGCAGTTATCGTTTTTTTTCATCTTTACCCATTTTGTCTCAATAGCGATGGATTGGGGCGCTTGATCTGTAGCTGTACACGGATTTGCGTCCCTTCCAGAACGAAGATN
>seq269__HtGene0526
ATCTCATTTATATGTGCACATATTTACATGTAATTAGAAAAAATCAACGGTTGTATGTGAATTGTATTTATGTGATAAATAGTAGAGTTTTATATATGCATAGTGACACACTTCTCTGTANNNNNNNNNNNNNNNNNNNNNNNNNNNNNNNNNNNNNNNNNNNNNNNNNNNNNNNNNNNNACTAGGTGAATAGGGCGGTTGTCATTCAGAAGTATTCGCTGCACCACTAAAAACATTGAAACCTTTTTCAAAACCATGAACGTTGTAGTGAACAGCCACCCATCCATATATGTATTTGTATATATGCTAACAATGTGAGAAAATCATTCATTCATTTGATTTTTTTTTATTTTTTAGAAATGGCTGATGCTATGAAAACTTTGGTTGAGAAGTGTGTTAATAATGACAAAGATGAGCTGACCGTTGAAGAGAGAAATTTACTGGTTAGAACAGCGAAAAACATCTTTCTTTATTGTCATAATGAAAGTGCTAAAATAAAATATGTTAGATAAAAGAAGCTTCCGCGTTATTTTTTTTTCTGTGTTTAAATAGAACATACTTTTGTTTTTGCTTGTTTTTTCGCATTCGCATGTTTTGTACTTTGAATATTCCTTATGTATATGTTAAAATGAAAATTTTTTTAATTGGTGAAACTTCCGCGTTATTTTTTTTTCTGTGTTTAAATAGAACATACTTTTGTTTTTGCTTGTTTTTTCGCATTCGCATGTTTTGTACTTTGAATATTCATGTATATGTTAAAATGAATATTTTCTTATTTGTTATAGGTCGTTCCTATATCTTTCTTCATTTTTTTTTCTCTTTTTCATTTGTGTAGTCTGTTGCTTACAAGAACGCTGTTGGTGCCCGAAGAGCTTCTTGGAGAATCATTTCTAGTGTCGAGCAGAAAGAGCTAAGCAAGTCGAATGTCCATTGCAAATGCGTTGCTTCAGATTATCGAAAAAAAGTTGAAGATGAGTTAAACAATATTTGTCAAGACATATTGAATTTGCTCACGAAGAAGTTGATTCCTAATACCTGTGAAAGTGAAAGCAAAGTTTTCTATTACAAGATGAAAGGAGATTATTATCGTTATATTAGTGAATTCTCTTGTGATGATGGCAAAAAAGAAGCGTCAACTTGTGCACAAGAAGCTTATGAAAAAGCCACTGAGATTGCAGAGAATGAACTTGCATCAACCCATCCTATCCGCTTAGGTTTAGCTTTAAATTATTCAGTTTTCTTTTATGAGATTTTAAATAAACCCCATGAAGCTTGCAAGATGGCAAAGAGAGCCTTCGATGATGCCATTACAGAATTTGACAATGTTAATGAAGATTCTTACAAGGATTCTACGTTAATTATGCAGTTATTAAGAGATAACTTGACTTTATGGACTTCAGATTTACAGGAAGATCCAGTAGAAGGTGAGATGTGTACTAATTTTGTAATTTTTCATTTTTGCTGTTTCCACTGTATTTTCAAGTCATATGAATGTATTAATAAGTTGGCGTTTTCTTCTATCGAAATCAAATCTAACCAGTTTACATTTTTGCAATTTTGTATTTTTGCACTGCTTATTTAACTTCTTTTTATTTTATTTTTTCGCAGATAAAACCAAGGATGAAGCATTAGAATAATTTACCTATTAGACTTAAAGAAAN
>seq271__HtGene0529
TAAAAAAAAATGAATGAATGAATGAATACTCTGATTTCATGTTATACGAGAATATTGTCTGGTAAACGTTCAATCCGAAATTTCCCCCTTGTCGCATAGAGAATAGGTACTCCTGGTATTTTTCGAAGCCTTCGTTTCAAATCCTTATCATTAGTTGCTACAATATAGCATCTACTTACAGTGACTCTATTTACGATACAGTCATCTACATAAGTACCTTTATGAGTACAAGTTAATCTTTTAAGCCTTGGATCTTTAGTTAACTTCAGACCTAACGAAAATTTCGATCCTAACTTTTCCATTTCCGCCACTAAACAATCAGTTATAAAAATATTACATTTCGATAAGAGTAATTCAGAGCATCCTTTTACTATATCAATTN
>seq272__HtGene0532
ACTCGGTCTTCTGCTTGTCGGTCGTTGTGAGGGTTCCAGTCCTAAAAAAAAAATATAAAAAAAGAAAAAATTATCGTAAGATAGACGCTTATGCGAACGCAAATAAATATCCATTTGGACAGATAACTTAACCGCGTTATTTCAGCAGAAAAAAAAGGACATTTTTTTTCTTTTTATCTTATTTACCTGATCCATAAGAATTACATGATTCGCTGCAATCAAGTTCAAACCTACACCTCCCGCTTTTGTAGATAATAAAAATATAAATACGTTTTCATTATTTACAAATTTTTTAATCATTCTTTGTCGATCATTGGCACTAGTTGATCCGTCTAATCGAACATAAATTTCATTTGAAAATTCGTCTCCATCACTATTAGTAGATTGAGAAGAGTTTTGATCTTCATTCATTCTTTCTTCATCAACGCATTCTCCATTGTCTCTTTCATCCGCTCCTTCTACAGTACCAGGCTCCGTATCTGCCGCTTTGTTTTTTGAGACATCTTCTTCTTTCTGTTCTAATGCTGGTATAGATTTTTCACCACTTATGTGCTGCGCGTGTTTTTGAAAATCTTCTTTGTCATN
>seq273__HtGene0532
AAGTGCTTCTTCAATTATATCAAGAAATGTAGTAAACTGAGAAAATATCAGAACTTTTTGTTTTTTCTTTCGAATTTCTTAATCCAGATCCGACATGTGATGTATTTTTGAGCTGTTCAAAATATGTTCCTTCGTTATTAAGTATTTATTTAGCCCATTATCTCCTTGTGATATTAAATGCTTTATTGACAAATGAATGTCAAAATCAGAAATTTTCATGAATTCATTTTCTACTGTTTTTAAATCTAAATCCGTATACTGATTTGTATTATTAAAAAAATAACTCGATATATTTTTTATGTCTTCTACAGAATAATAATATTTGTGTAACAGGGGGTGATTACAAATTCTTCTTAAAATAAAAATTAAAGCATTTATTAATTTCCCTCGACTATCTTTCTTTGAAGGACTGGTTGCACTAGTATCACTATAGTCTGTTTCATCATCTCTTTTATTAATTACAATGCTATTGTCTTTGTGTTCGTCTGTTTCTTCTATATTTATTGTTTCTTCATCTTCTCCTACATTCTGTTCATCTTCNNNNNNNNNNNNNNNNNNNNNNNNNNNNNNNNNNNNNNNNNNNNNNNNNNNNNNNNNNNNCACTCCTGCATCTACCCCATTTGGCGTATTTACTTCTTCCTTTTGACACCCATTCGTTGTATTGAAACGTTTCGACTGACTTGATTTGTCCAATTTATTTTCCTTCTTCCCAAGAATTACGTTAAGCTGTTGTAATTCCCTTTTGTTTGCATGTTTTTGAATGAACTCTAAATGCTTGTGTGTGTGATGAGCTCTAGCCAATATTTCTCCTTTATAGAGTTTTAGTTGCGTATTTGTCATTGGAAGTTTTATTATAATGCTATGTTTTTTGGGCATGTGAACAAACACGTGCTTCTTCGATCTTCTTAAAATGTAAGGTTCAATAATAAGTTGAAGCAAAATGATTTCCTTGTTTTTTGACTCTTTATGTTTTACATCGTTTTTGATTGTTTGTATTAAATATTCTTTGATTGAATTTTTGGTTTCTTCTGAAATGGTGCTTCCTTCTCCTGGTTCGTATTTTAGTTCACTCAATTCAATTGACTTAAAAGAATGAAAATTTTCATCAGCTTCTATACTGTCTTTTTGTTCTACGATCTGCTCATACATGGTAACAAAAGCATTCATAGCATAGTTAATTGTTTTTTCTTTAAATATAGTAGGCATTAAGAATAATAACAAATTGGTTAGTTCTTCTGTTTTGTTTTGTATAGGAGAACCTGTAAGTAATATTTTGTTATTAAACACAATTCTGTTTTGTAATTTTTTGTATATTAAAGAGTTTTTATTTTTTAAAAAATGTGCCTCATCAAAAATGAGATAATCATATTTCTTAATTTGTCGAAAATAATTAATATCATTTTTTCCTATGAGCATATTTATACTAGTAATAATTAAATGAATGTTAGTGTTTTTACTTTTTGGGGAAAAAATATCATAGGCAATATATTTTCGTTCATTTAAATTTCCATAATAAATAATTTTATGGTCTCTTAAAAAGGGGCACCACATATTAATTTCATTTTCCCAATTTTTCAATAAACTGGTAGGAGCAACTATAATTGTTTTATTTTTCAGTTCTTGTGTTTTATACATAAAATCAAGAAAAACACAAGCTTGAGCGGTTTTTCCTAATCCCATTTCATCAGCTAAAATTCCGTTTCGGTTTTCCTTGTATAACATATATAACCAAAAAATTCCACATTTTTGATAATTTTTCAATTTTTTAAAAGTTTCTACACTATTCTCAAACTGTTCAAAATTCACATCGCAATCACTAATTCGACAAGAGCCTTGCGAAAATTCTTTTTTTACCGTTTCTCTATTTTCACTTTTTCCGCCACTAAAATATTCAACTAACTTTTTTTTTGTTCTTATGGAAACTAAAAGACATTCAAATAAATGATTCAAACTAGTTTCATAGGTTGCGTTGTCATCTTCNNNNNNNNNNNNNNNNNNNNNNNNNNNNNNNNNNNNNNNNNNNNNNNNNNNNNNNNNNNNNNNNNNNNNNNNNNNNNNNNNNNNNNNNNNNNNNNNNNNNNNNNNNNNNNNNNNNNNNNNNNNNNNNNNNNNNNNNNNNNNNNNNNNNNNNNNNNNNNNNNNNNNNNNNNNNNNNNNNNNCCCTAATTCCTTTCTGCCATTTTGCTCATATCTTTCATTTTCTTCTCTTTGATTTTTTTTATTATCCTCGTCGCTGCTTGAACTATTAACAACTTTTTTTAATTTCTTTTTCTTTTTCTTNNNNNNN
>seq274__HtGene0533
TGACATCTAAATTGAGTTCTTCTTGTTCATCAGACTGGCCCCCCTCTATTTCTTCTTCTTTTGTTGTGTTTGCATTTCGTTTCAGACCGCCAAGTTCCTTATTGTAAAAACTCGTAAATCTTTTTTTATAACTTCTTAATTTCACGGGGGGAAAAAGAAATTTAAAAATGTTCATAATTCTTTTTCCTAAATTAGAATGAAAATTTTGGAAAATTAAATGTGGATAACACGTAGGCATTCGCGGTACTTGATCTTTAAAGTCATGTCTCATAGTAATTTCTCTGATGGTACAGAATAGAGTTGGGCCAAAAGGCAAATGACAAATAATTAAATTTCTTGGTCTCCCCTTATATTCATGTACTATAATAACATCAGTTACATTGTTTTTTCTGGCAAAAGTAATAATGTCTTTAACAAAATAGCACCCTCTATTTATTTTTTCACTATTTGGTATTAACAATTTCAACTCTTTTGCGAAATTATCCAATTGAGTAGATGGATTTCTTGACGTCGTTATTAGAACTCTCGGATTTTCAATGCCACAAAAAAAATATTCATCGTCCATATTTTTATCAATCGTTCTTTGATCAAACAGATCCATTTTTTTTCTTAATTCATTTTCTTCATCTTTTAGCTCATTTTTTATCTTTTTTTTTTTTGCATAACTTTCCTTTATGCTTTTAATTTTCTCTGCATATTGTTTTTTCTCTTCCTCCACTTTTTTCTGGTAGAGGTATTCCTTGCGCAACCGGATGTTTCTCCTTAACATGTTGTGTTGTATGATTGATTGTATAGCCTAATCGTTACCGTTTCGATGTCCCCTTGATTTTCAACN
>seq275__HtGene0534
ATTTGCAGAACACAACAAAATTTATTTTGTAGCTGTTTGCATTTTGTTTTTTATGTCTTTTAAGATTTAAGAGAATCTAGTTTTGTTCATAAATAAGCCAATAAATTCGGCCGTTTATTTCGACAGTGCAGAATTTTACTTATTAGTAATTTTTTTTCTTCTTTGGAGGGTTTTTTTTACTCTTTATATTTTTCTAATATATACTTTTTCACAGTATAGGATTTTTTAGAGTAAGATGGCACAAGCTAAAGCGGCGAAGCCAAATTTGCCTGAGTCAAATATTGCCATTGGCATTGATTTAGGAACCACTTATTCTTGTGTTGGTGTATGGAGAAATGAGAATGTTGATATAATTGCCAATGATCAGGGAAACAGAACTACCCCATCTTATGTTGCTTTTACTGACACGGAAAGATTGATTGGTGATGCTGCAAAGAATCAAGTTGCTAGAAATCCAGAGAATACCGTTTTCGATGCTAAAAGATTGATTGGAAGAAAGTTTACTGAACAATCTGTCCAGAGTGATATGAAGCATTGGCCTTTTACTGTTAAACCTGGTGCCGATGAGAAACCAATGATTGAGGTGTCTTACCAAGGAGAAAAGAAGTTGTTTCACCCAGAAGAAATATCTTCAATGGTTTTGCAAAAAATGAAGGAGAACGCTGAAGCCTTTTTGGGAAAGTCTATTAAAAATGCTGTTATTACGGTTCCTGCTTACTTTAATGATTCTCAAAGGCAAGCTACAAAAGATGCTGGTACCATTGCTGGTTTGAATGTTATGAGAATTATAAATGAGCCTACTGCGGCTGCTATTGCTTATGGTTTACACAAGAAGGGTAAAGGTGAAAAGAACATTTTAATTTTTGACTTAGGAGGTGGTACTTTTGATGTTTCTTTGTTAACTATTGAAGATGGTATTTTTGAAGTCAAAGCAACTGCTGGTGATACTCATTTGGGAGGTGAAGATTTTGATAACAGATTAGTTAATTTCTGTGTAGAAGATTTTAAGAGAAAAAATAGAGGAAAGGATTTGACAAACAATAGCAGAGCTTTAAGAAGATTAAGAACTCAGTGTGAAAGGGCAAAGAGAACGTTGTCATCTTCAACTCAAGCAACAATTGAAATTGATTCTTTATATGAAGGTATTGATTACAGTGTGTCTATTAGTAGGGCGCGATTTGAAGAATTATGTATTGATTATTTTAGAGATACCTTGTCTCCAGTAGAGAAAGTTTTGAAAGATGCTATGATGGACAAGAAAAGTGTACATGAAGTTGTGTTGGTTGGTGGTTCAACTAGAATTCCAAAAATCCAGAGTTTGATTAAAGAATTTTTTAATGGAAAAGAAGCTTGCCGATCGATCAACCCAGACGAAGCTGTTGCATATGGAGCTGCAGTACAAGCTGCTATTCTATCAGGAGATCAGTCAAGTGCTGTTCAAGATTTATTGTTGTTAGATGTCTGTTCTTTATCTTTAGGTTTGGAAACTGCTGGTGGTGTTATGACTAAGTTAATTGAAAGAAACACAACAATTCCAGCAAAGAAAAGTCAAATTTTTACTACCTATGCTGACAATCAGCCTGGTGTGTTAATCCAAGTATATGAAGGTGAAAGAGCTTTAACGAAAGATAATAACTTATTAGGTAAGTTTCACTTGGATGGTATTCCATTAGCTCCAAGAAAGGTTCCACAAATCGAAGTTACTTTTGATATTGATGCCAATGGTATTTTGAATGTTACAGCTGTTGAAAAATCTACAGGAAAGCAAAACCACATTACTATTACAAATGACAAAGGAAGATTGACACCAGAAGAAATTGACAGAATGGTGAATGAGGCAGAGAAATACAAAGCTGAAGATGAAGAAAACAAAAAGAGAATTGAAGCTAGAAACAGTTTGGAAAATTATTGCTATGGTATTAAGAGCTCTTTAGATGATCAGAAGATTAAGGAAAAATTACAACCAGCAGATATTGAAGCTTGTATGAAAATAGTCACTAGCATTTTAGAATGGCTGGAGAAGAACCAATTGGCCGAAAGAGAAGAATATGAGGCAAAACAAAAAGAAGCCGAAGCAGTATGTGCTCCAATTATGACCAAAATTTATCAAGATGCCGCTGGAGCAGGTGGTATGCCAGGAGGAATGCCAGGCGGTATGCCAGGAGGAATGCCAGGAGGAATGCCAGGAGGAATGCCAGGAGGTATGCCAGGTGGTATGCCNNNNNNNNNNNNNNNNNNNNNNNNNNNNNNNNNNNNNNNNNNNNNNNNNNNNNNNNNNNNAACTGTTGAAGAAGTTGATTGAATTATGTAAAACATATCAAGACCTAAAATAAAAATGTTGTCGGGAATATAATTTTTTTCTAATTGAAGTACTATTAAGAAAAAAAACAAATATAAATANNNNNNNNNNNNNNNNNNNNNNNNNNNNNNNNNNNNNNN
>seq276__HtGene0539
NNNNNNNNNNNNNNNNNNNNNNNNNNNNNNNNNNNNNNNNNNGAGTAATGTAATGAACATGAATAGCTCTATGAACATGAATAACTCTATGAATATGAATAGCTCTATGAATATGAATACCCCCATGAACATGAATAGCTCTATGAATATGAATACCCCCATN
>seq277__HtGene0539
ATTTTTTTTTACGGTTGTGCCTAGAATCGTCTCTTTCAATTGAGGTTGCTTTGACGCTATTTAAAAATAGCAATTCGGAGAGCAAACGGTTTAGGGTAAATTGCTGCGAACATTGTATTGTTGTGTGTTCTTCTTTTACTGCTCTGTCTACCCCTTATTGTGATGTCCTTTTTTTTTTGTTTTTATTATTTTCTTTGTATTGTATTGTATTGTATTGTATTGTCTTATTTATTTTATTTTTTTTCTTCAGTCGACACTTCCATCCGAGACGGGACTAGGTTATTTGCACCGAGATGCTGGAGGAGCAAAAGAAGAAACCTTAGGAATTATCACGTTTGAATGTATTACTAATGACAGACAACCAGATCATTTAGCAAAATTAATAACTTTAAAAGAAATATTTTCTAAACAATTACCTAAGATGCCAAAGGAATATATTGTTCGACTTGTTTTTGATAGAAATCATCATGCGTTTTGTTTGCTAAAAAGAAAAAAAGTAATTGGCGGAGTTTGTTTTCGACCATATCTTGAACAAAGATTTGCAGAAATTGCATTTTTAGCTGTTACTTCTACAGAACAAGTTAAAGGATATGGAACAAGATTAATGAATCATTTAAAAGAGTATGTTAAAAAATTTGGAATCGAATATTTTTTAACATATGCAGGTATTACTCGTTTTTTCGTTTTTTATTTATTTTCTTTTTTATGTGTCTTGTTATTTTGTTTCGTGTAGAAAAGATGTATCGTATCGATTTCTTCCTTCCTTCGTTACTTTCATTTATTTTTTCCAGCGGACATTCTTGTAACACTAATACATTCTATTGAAAACATAGTTTATACAGTTTATATAGGAATGTTTGTTTATATGCTCTTTTTTGTCTTAGTTTCTTATCGGTTTCTGATTCTATTN
>seq278__HtGene0539
TTTGCCATAGGATATTTTCGAAAACAAGGTTTTTCTCAAAAGATATCCATGCCGAAAGATAGGTGGCAAGGATACATAAAAGATTATGATGGGGGCACATTGATGGAGTGTTACATTTTTCCCAATATTAATTATTTAAAACTTTCGAATATGATTTGCAAGCAAAGAAGAAAAGTTAAAGAGGCCATCCATTTCATTAAGCCGCAACGATTATACAAGGGTTTAGATTATTTTGTCGAAAACAAAGGAGCTGTTTTACATCCTAGTCGTATTCCGGGGTTACTGGAAGTAGGTTGGAGAAAAGAAAGTAAAGATATGGGTCGAAGATCTCAACAAAAGGAGGTGCAGTTAAAAGATCAAATATTATCGGTTCTGGATTTTTTGGAAAAACAACAATCTGCATGGCCGTTTTTGAAACCTGTTAGTTTATCTGAGGCTCCTGATTATTACGACATTATAAAAGAACCAACAGACATTTACACTATGCGTAGGAAAGCTAGACATGTGAGTTTTTGTTGAAAAAAAGAAAAAAAAATAGGGTATTATATGTTCTCTATGTGCATTTTCACTTACACTGTTACTTTTTTCTGCGATTCTACATTTATAATTTTGTATATGTCTACTATTGTACTAGTACATTTTTGCATTATATTTTCTTGTCTTTCTGATATGCTTTTTTTTTAATTTAAATTTTTATGCTTTTGTAATATGCTTTTTTTTTAATTTAAAAGTTTATGCTTGTGTATCATTTTATTTTTACCTGCACGTCATCTTGGAAATTACACAATGTATTGTACTACGTACGTCATTTATTTTTCGTTTTTCATCTATTTCATTTTTTCTCTACCTTTACCATTCTACATTTTTAGGGAGAGTACAAAACAAAAGAAGATTTTGGCATGGAGCTAAAACGAATGTTTGACAATTGCCGCTTGTATAATGCACCTACGACAATATATTTTAAATATGCAAATGAGTTACAAGCACTTGTACTTCCAAAATATGAGAGTATTAGTGACACTGCGAAATAAAAAACGGAATATTATAACAAAATAAAAATGCTAATTGTTAGTACTTGGATGAGTATTTGGATTTGTTTTTATAAAAGTGTTTGTTTTAGGTGGTAAGGCCATTGTACGTAGAAAAAGAATTTCATTTGTAATTTCTAAGAATCAAGATCCTTGTTTATTTTTTTTTGTAATAAGAGATAAAAAGAATTATTTATAAATGGGCTTAAGCAATTTTAATTTTCAAAGAN
>seq279__HtGene0546
TTTTTTATGTTTGAAAAAAAATAAAATGGATAGAAACATTGTAAAGAACGATTTGGATAGCAGAAAGAACAAGAATAACATTTCTCGAATAGAAATTGCGAAGAAGGATGGAGAAAAAAGCTATTTTGAAGCAGTAAAACCATTTTTCGTTGGAGGGATAAGCGGGATGTTTGCCACTACTTGTATCCAGCCATTAGATATGATAAAAGTGCGAATACAATTGAATGCGGAACAAAAAGGTGCTACAAAGAATCCTTTTGTAATAGCTCGACAGATGATTAAAAATGAAGGAGTTTTTTCTTTCTATAAAGGACTGGATGCTGGCTTAGGTCGCCAGATAATTTACACAACAGCAAGATTAGGTTTATTTCGAACTTTTTCAGATATTATGAAAAAGGAAAATGAAGAGAAGTTACCATTTTATAAAAAATGTATCAGTGCTTTAGCAGCTGGAGGTATAGGTGCTTTTATGGGAAATCCTGCGGATTTGGCTTTAATTAGATTACAAGCAGATAATGCATTACCAAAGGAATTAAAAAGTAATTACACAGGCGTATTTAATTGTTTATATCGTATTACAAAAGAAGAAGGTTTATTATCTTTATGGAAGGGTTCAGTTCCGACTATTGCTAGAGCTATGTCCTTAAACTTAGGGATGTTATCAACATATGACCAATCGAAAGAAATTTTGCATGGTTATCTTGGAGAAGGAATGCAAACTAATTTAATTGCAAGTGCCATTAGTGGTTTTTTTGCTGTAACCTTTAGTTTGCCATTTGATTTTGTAAAGACTTGTATGCAAAAAGTGAAAGCAGATCCTATTACGAATAAAATGCCGTATAAAAATATGATGGACTGTGCTGTTAAGATGTATAAGCGAGGAGGGATTTCTATTTTTTATTCTAGTTATTCCACCTATTACGTCCGAATAGCCCCACATGCGATGATAACACTTATCAGATCN
>seq281__HtGene0549
GTCGTAACAAAGCAAAAAAAAAAAACAAAACGAAAGGAGTATAACTGAATTCAGCTGTATTCATCGTTTTTATTTTATTATTTTGTAGGTTACAGAAGAATTCTTATGCAAAAAATTCGGGGCATTTGGACCGGTTCACAGTATAAAAATTATGTATCCTAGATCGGAGGAAGAAAGAAGGAGAAACCGAATAAGTGGTTTCGTTTGTTTTGAAAATAAAGAAGATGCGGAAATAGCAAAAGATACATTAAACGGAACAGAAATTTTCGGGCATGTCGTAAAAATAGGATGGAGTAAGGCAATTCCAAAAATGACAAATGAAAAAAATGAAATCAACGATTTGTTGATGAGTCTGAATAGAAATAAAATAAGTGGAAGTGGAAATATAAGTAGTGGTAGTGAACGGATTGAACAAAAACTAAAAGGATCTGTTGATGGTGATGATGATGCGGTGAATCCAAAAGGGGATCATAAATTGAATTATAAAATGGTTGAATTAAATATTCCAAAAGATN
>seq282__HtGene0549
AAAGGTTTAATACATTTAAGAAAATTGAGGCAGCTTTAAAAATAAATGAAAAGAATCATTGTGTGTGAACAAAAATCTTTGGGAATGTTTTTCGTTACTTCTCGTTCTTCTATTTTTCATATGCGTGTGTTCTTTTGTTTGTTCCTATGTTGGTTCTTTCTTTTTCTTTCTTTTCTAGAGTTAGTATTTGTCGTGCTATGATCTTTTGCGCAAAACATAGTAACGCGAGCACAGACGTTATCAAAATAATTGCTGATTTTTTAACGGATATGAAACAGGATTTATTAAAAAAGGTGAGATAAAATCTGTCATTGGTGAAATTGATGGTACAGAGGAAGAAACGATGCTAATAATAGAAAAAACAATTATTTGTGTTTTGCAAACATATAGAAATATGCAAATATGAACCCTCATATACATATACCTATAAGCGTACGTATAGATACATGCGTAAAGATATGAATTGATAATTGATGATATTCATAGAACAAACAATTATTTGTGTTTTGCAAACATATAGAAATATGCAAATATGAACCCNNNNNNNNNNNNNNNNNNNNNNNNNNNNNNNNNNNNNNNNNNNNNNNNNNNNNNNNNNNNNNNNNNNNNNNNNNNNNNNNNNNNNNNNNNNNNNNNNNNNNNNNNNNNNNNNNNNNNNNNCCTAGGTAAATGTGATGTATCTGTTATCAGATCTACTACACAATTGCAGCAACGAGTTCTATTCTTTGTGGTCATATCGAAAGCACGTAGAAGTGGAATTACCTCGAATATTTTATTTCTTGAAAAAACATTTAAAAACATGTGATAGTAAAGTCAAAGCCAAATTATTTGTCGACTCGGTGATGAACTTATTTAGTGTTTGGGAAAATTGGGCTCTGTACAATTTGTTTTTTATGAATGGATTAAAATGTATTTTATCTTATCAGAAAATAAACACTCACAAGAATGAAATGGACGAATCTTTGTATAATAAAGATTTAGATGGCGAAAAAATTGCTCTTTTTGATGAAATCAAAATATATCCTTTACACTTAAGGCAGAAAGCTTTTTTATATTTTAAACAAGAAGAGAACCAAATAAATCGACTCTGCGAACAAAGAGGTCTCTACTACGATGAGCATTTTACGAAAATGAAAAAAATTAAATATTTAGTGAATTATGN
>seq284__HtGene0553
TTTACTGTAAAGTTAAAAGAAAGAACACAAGATTAAAAACTGTCTGAAAAACGAAAATTTTCAATTATCTGCATTGACAGGTTTTAGCCCGTTCCAAAGTATCCTTTTTTTCTATTCCATTTCATTTCATTCCATTCCATTCCGCAATGGCACATATTGACATCGAAAGTGCGTACAAAGAAATCGAAGCGGAAATTATAAAAACGGTGGAGACTCTGGGGGAAGGAGACTATTTAAAAATAAAAGATGAAATTATAATGACACATGTGGATGAAAGATTAATTGAAAAAATTATTTTGTTGAATCAACACATAAATGATAAAAGTGATGTAGAAGCTTTTGAGAAAAGAATAATGGATGAAAAGGTTATTCAAATAAATGACAAGTTAATCTATCTAGTATGTGACTATTTTATTAATAAAAAAGATATCGACAGTCTTATTAAATTTACTACCAACAACGAAAATTATTTCAGTGTGTTACCACAAGCAAAAACGGCAAAACN
>seq285__HtGene0553
AAATTTTAGATGAAAACAGCAGAAAAGATATTAATAATGTAATTGCCGATAATAATAAATTAAGTTTTGTTCAAAATAAAGAAGTACAAATTCTTTTAAAAATTTCTAAATGTTATGAAGACAGATCTTTGGATGTCTTTGAAAAAATTATTCAAAGAAATCTTTTTATTATTAATATCGATAAAGTTATATACAATTATTTAAAAGAATTATATGAATTGTTGTTAGAAAAAAATATTCTGAAAATTATTGAAGCTTATAGTTGTATTGATTTGATGTATATAAGTAAAAAATTAAATTTAGACTCTACAAAAATCATTGCTAAATTATCTGAAATGATTTTGGATAAAAAGTTAAATGGAACACTGGACCAGAATACAGGTGTGTTAATTCTTTATGAGGATATGCCCGAGACAGTTAACCAAAAGAACATTTTGGAAATTATTGACAATCTCACAGAATCAGTAGACATTTTATATCAAAAAGCGCAGCTAACAATTTAAAACAATGAAGACGAAATTATATCAGAATCAAAAGCTATGTAAAAGGTTACGCGATAAGTCACGCAGAAAGTCATGTAAACATCTACACGAGTGTTTTTATTTTTCTATTTTATATATTTAATTATTGTTTCGTCACCTTTGCTTGTAATTTCTTTN
>seq289__HtGene0562
NNNNNNNNNNNNNNNNNNNNNNNNNNNNNNNNNNNNNNNNNNNNNNNNNNNNNNNNNNNNNNNNNNNNNNNNNNNNNNNNNNNNNNNNNNNNNNNNNNNNNNNNNNNNNNNNNNNNNNNNTAAAAAAAGTGAAAAATTGGACAGAAGAAGAGCAGGCGTTACTTGAAGAAGGATTAAAAATGTATAGACAGTTAAAAGTTGGACCAGAAAAATGGAAAAAAATTAGTGAAGTAGTAAAAACAAAAACGGCAACAGAATGTTCATTGAGATTTATGTACTGTAAATCAGTCGTCTTAAAAGAACAAAAAAGATTACAAGAACAAGTTGAAGAAATTAGAAGAAATCAAATGGAAAAAACAAAAGAATTAAAAGTGGAGTCTGAGAAAAAGAAGGGACTAGAGGAAAACATACATACGGAGCNNNNNNNNNNNNNNNNNNNNNNNNNNNNNNNNNNNNNNNNNNNNNNNNNNNNNNNNNNNNNNNNNNNNNNNNNNNNNNNNNNNNNNNNNNNNNNNNNNNNNNNNNNNNNNNNN
>seq290__HtGene0562
NNNNNNNNNNNNNNNNNNNNNNNNNNNNNNNNNNNNNNNNNNNNNNNNNNNNNNNNNNNNTTTTTTTTTTTTTTGGGGGGGATGGGGGGTGATGATTTTCTTTTCCCATTCCACTTATCTCTATGCAGATTTTTCCTTGTCCAACTTGTCATAACCAACACAGTAACCATGAAAATGGATTGGCGAAGAGATTGATTTGTGGGTTTTGTTTTCGAGAATTTAGTAGTGGTGATACATGTGTATGTCAGAAGGAGAGAAAAATGAAAAAGGGTACTGGATCTGGAGGAAGATTTTGGGAAGTAAGAATAAAAGCTTGTATTTAATTTATCAGTTTATGTTATTTACGTTTATTGTTTTTACTCGTATCTTTTTATTTGCTTCTATTTTTTTCTTTTCATATGACTCCCACTACTCCCTCTCNNNNNNNNNNNNNNNNNNNNNNNNNNNNNNNNNNNNNNNNNNNNNNNNNNNNNNNNNNNNTCTTTTCTTTCTAATAATTAATATCTTTTAAATTATTCCATACTATTCGACTCCTCTTTTATGCAAACACTCTGTTTTACAATTTATTTTTTTCACAATTTATTTTGTTTTAGGGAGGAAAAGGTTGTCGAAATGCGCTGGCAN
>seq292__HtGene0570
TACGCATCCTCCCTGTAGTTAGTATATTCCCAATAAAGCGTATGGATCATACAAAAAAATTTATGTTTCCATTTTTTTATATTTTTCCTCTATACGTGAATTAAGTCGACTGGGGAGGCTGTTCCTGCGACGGCGAGATGTGCATCATAAACCCAAACTTATACTCATTATTTAAATAATCAATAAATCCACTAATTCCAAAACCGGAAAAGTCTTGTGTAAAAACTGAAATTTTTCCACTTGTGTCAATAGTACCTTGCACTTTCGCATGTCTAAACGAGTAGTCCCATCCTACTCGCATTGCAGATTCTTCTGTTTCTGGTGTTATTTCTAATTCAGTTGCTAAAGATAATCTGTCTGATATTTTCTTTGCATACTGAATTTTATAAGCATGCACTTGGTTCAGCATCAGTTCGGGTGATTTAAAATTTGGCTGCCTTGTTGCTTGCATGGTTATCACATTGTTGTTATGATTGTAACGAAGTCCTAATGAACCTATTGAGGCACAGTTGGCAGTGACGTACGTTAAGTCTACTCCTGCCTGTAATTTATGCGTCAATAATTGAGTATAAGAAGCATTGAAAATCCATGTGCCTTGCCACACTGTTTTTAAACTATATGCATAAATAGGTTTATTTACTTCTATGGACGTCTCATACGTATTTCTCGTATCTTTTTTCGCGTATGTATTAAAATTAAATTTGCAATCAATTTCATCGCTGATCTTTTTACACAATCTTCCATTGACAGTTCCATCGATATTAATTCTACTTATCATTAATAAACTATTATCAGCATTTGTAAAATTGGCACCAAACTGATAGAGATACCCAATCTCTCTTAACGTAGTACCGAGAAATAAGGAGTGTGTAGACTGTAAATATTTGTTTACATTTTTATCTATTTCAAATCGAAACCCATCAAAAGTATCTTGAGTAGTTATATATTTATATTCCTTATTTAAATTTTCGAATAATAATGCAGTGGGAGCATCAAACGTATTTCCATATTGCAAAAAGTTTTGTTCTTTAGCTTTTTCTTCATCACTTTTATTTAATGCTTCCTTAGAGATTACGTCACTCAATGGAGATGTGTCTATGGCACTN
>seq293__HtGene0573
GAAATAAAAGTAGCAAATAAGGCAAAGGAAGAATATAACAAGCAACGAAAAGACATTGTAAACAAAATTGACTCTATTCAGAATGCGATTGATAAAGCAGAAAATGAACGAAGGAGCATTTTGGAGGAAATTGAGAAAAAACAAAAACACAAAAGAGAACTAAAATCTAATGCTCAGAATATGAAAAAACAAATTGGATTTGAAAATGAAGAAGATATTGAAAAGAAAATTAAGGAAATAGAAAACAAATTAATGACATCAACTATTTCTATTAAAGAAGAAAAATTGCTAGTTAGCCAGATTCAACTTTTAAACAAAAACAAACCGCTCTTGTCCTCATATAGCAAAATAGAGAATGAGGCTAGCAAGGTGGATGATGAAGCAATCGGTAAGAGGATGTAAAAAAAAAAAAAAAAAACGNNNNNNNNNNNNNNNNNNNNNNNNNNNNNNNNNN
>seq294__HtGene0573
TTATACATATTTCTCCTTATTCCTTTTTTTTTAGCCCCTTTGAAAAACAGAATGGATGCCATACGAGAACAAATAAATAAGCTAAGAAATGATAAGAAGCTCGAAAGAAACAAATTGAAAGATTTACAAAACGGATTTCAAGAAAAGAACAATAAATTAAACGAATGGAATAATCTACGAGATAGTTATTCTAAAAAAATGAATTCATATTTTATGGAAAGAAGAAATATCACTGCTGAAATGGAAAAAAAAAAACAGCAGTACCGAGATTACAAATTAAATTTGCTTCATGAAAAACAGCAGAAAATTAAAGAAGAAAGAAAAAGGAAAAATTTAGAATTGGAAAAACAGTCCTTAGAAAAAGAAATAGAAGACATAGACTTGTTACCATATAGAGAAGAGCTAGCTTTAATTGATAACATGTTGGTATATTTAAAAAGAATTCAAGAAGAATATAAATCAGAGGAAAATAAAAAACAACAAACCACGGGAAAAAAAATGAATGGGGAAGTAGAATCGGTGGAAAACAAGAACAACAACAAAAAGGGAAAAAACAAGAAAGAAAAACAGAAGCATTTTAAATTGGATATGAATATTTTATGTTATTTTGTAACAGCTGGAATCGACCCCCCAGTTAGTTTTGACGAGGTCAATGCCTGTGTAGAAAAATTAAACGAAAAGAAAAAAATGTATGAAGACAAAAGAGACGAAAGTGTGAAAAACGTCGAAGTCAGGCGAACAGATTTGACGAATAAATTAAAAGGTAAGGAATAAAAATCAACTTATGTAATTGTAGTTCATCTATTATTTCACATGTTTGTGTGGTTGTAATATATATGTATATGTGCACATTTATAACTATCCAGCATTTTTTTGCAATGATTTTGTTTTTTTCTTTGTCAGAAAGATCGGN
>seq295__HtGene0575
TACATAAAAAATAAATTCATTCCCTCAGTAATAAAAACTGTAACATTAAAGGCACGTGATGTTTCTCTACACAGCTTCGAAATGGCCCGGCAAGCAGTGGCTAATCATTTGTTTCTGTAATTCTTGATAAATACAACCATGGCACTATTATTTGCCATTTTGTGTCGGATCGTCTTCTAATTGTTCTGCTTATGTCATCATGTTATTTAATATTCTTGTTGAGCTGTTCCAGCAGTTTTAGCTTGTGTTTTTTTTGGTAATAACACATTGTGAATATTTGGTAAAACCCCTCCTGAAGCAAAAGTTACACCTGATAAAAATTTGTTCAATTCCTCATCATTTCTTACTGCTAACTGAATGTGTCTAGGGGTAATCCTTGATTTTTTGTTATCTCTTGCTGCATTTCCTGCTAATTCCAAGATTTCAGCACATAAGTATTCCAAGACTGCTGCTAAGTATACTGGTGCTCCTGCTCCTACTCTCTTTGCATATTTTCCTTTTTTCAAATATCTTCCAATTCTGCCTACCGGGAACTGAAGTCCTGCTTTGGCTGAGTTCGAAGTTCCCTTCACAGCCTTCTTTCGTCCGACTTTTCCTTTTGCTGACATTTTGATTAACTTAAAAGAAAATGAGAAAATCCAAATGCGTTTAAGATAAAATGAATGATGATGAAAAAGATGTATGGATATATGTTTTGTTTTATGTGAAAAAAAATTGTTCGTTTTGATTGTCTGAATATGTGTTTCTGAAAATATTTGAAATGAAAATAAATATATTTAAAAAAAATTAATTATTTATAATAGATCN
>seq297__HtGene0584
TCTCATCCCCTCCCTTGCATAATAGTTCTTAGTTAAGTGGATAAGAATGTAAATGGAAGTTGTTTTCCACAGATACAAACCCCCCAAAAAAACAGGGTCATCTTCATAAGCCATATATAAATTTATACATTTATTTACGGTTTACAAAATTTTATTTCGAATATCTTCTAGTTCTCTTAAAATATCATCAGGTGTTCTTTCCATATCAGCAGCAATTCTTCTCTGATCTTCAAGTGGTAAGCTGGAAAATTGCTCACACAAATCTCCATCAATTACGTGCTATATTTGTGAAAAAAAAGAAAAAAAAAAAAAAAATCGAAAATGATTTATATGTATCTATATACATACGTATGGTCGATTACACAGTTATATAGATTTATACAATTGCGAACCATATAAATCATCGTTATTTTTTATTTCGGGGCTCTTTTCATATTTTCATAATTCATTGTCACTTAGTTATTCCCCATGAACATCTATTCAAAGTCATTCTTACTTGAACTGGGTGGTAATAAGATCGGAAAAAGATGTGTTCTCTGCCACATAAGGGAGGCTTTTCTACTCTTAACATTATTTCCAAATGTTGCGTCAATTCCAACTAAATGGGGAAAAGGAGAAAATAGAGCAGATAAAAAATGGAAATGGAAATGGAAATGGAAANNNNNNNNNNNNNNNNNNNNNNNNNNNNNNNNNNNNNNNNNNNNNNNNNNNNNNNNNNNNNNNNNNNNNNNNNNNNNNNNNNNNNNNNNNNNNNNNNNNNNNNNNNNNNNNNNNNNNNNNNNNNNNNNNNNNNNNNNNNNNNNNNNNNNNNNNNNNNNNNNNNNNNNNNNNNNNNNNNNNACAGTGTCATAACACCACAAAAAACGAATCAAATTTTTCTTATTTTTTACTGCTTTTTTATTTCTTCTACCTCTTCTTTATTTTCATAAGGAATAAAAACTCCTATAGTACCCATGATAGTTGCATACATGATGCACTCCGTCCCTAAAGGAGATAACTTCACCTTCTGTAAAGCTGTTACGGTTTCTCCTATATGAAAACTCATGATATGCTCTAACTTTCTACTTCTATTAGAACTGTTTGATATATCCCCACTGTGCCAATATCTATTAGCAATTCCATATTCTTCCTGTTTTGTTTCCTCAGGCACTCGTAAAATAAAAACTGAATCAAATTTATCTGCAGCTATTATTGTATGATGATCTAGCAATTCTGAACAAGTAATCCAACGAGGAATGATGTCATCCGAAACTAATCTTAAAAGATTTTGATTCATATCATAATAAAACACAAGGACAGATTCTCTTATATCCGAAGCAAATATTCTATTTCCTGTCACTTTAATTGAAACTATTGCCGTAGGGATATCTTTATACTCACATTTCTTCAACAATTTTTTTTTTCCTAAAGCATATATTCTTAGTTTATTTCCAACAGCCGCTAACAATTTTCCTTCAAACGGACAAAAGCAATATGGTTGGTCTTCTATTGGAGTAATATGCAGTAAGTTTAGCTTATAATAAATATTATN
>seq298__HtGene0584
ATCTAATTTTATATCTTTTAGCACTTTTCTAATTTCTTTCTGAGTATTTTCATCATAGCAATTATAATCTGCTTCGATAATTGCAATCATTTTAATTTTTCTTTTTTCATCCATTTCACCAGAAAAATCGTGTTCATAGAAAAGTGAAGGAAATGGAAGTACCACAATTTTTCTGGGAGTAAATGTTAACTGTACTATGTTTTGACTAAATGCTTCACCTAATCTATAAAAACGAAATATTCTCAAACTGTTTCCTGATATTGCTACATAACCATCTAAGCACTGTTCAGAATGAAAGGAAGAAACGTATTCCAACATGTCGTAATTTAAAGGTGCATACGTATATTTTCCTTGATAAACATAACCTAAATAAGTTTTTTCACATAAAACAAAAAGTGCAGGGTTTCTATTTACATGTACAAGACACAACTTTATACCTTTGGCCCCTAAATATTTTGAATAGTTATTACTCAAAGTACCTGAAACGGGGTCAATAATACTCCTTAATAACACACCTGTATTCAATCCTATATTTAAAAATAATATATTATGTTCTCTATCATTTCCCAATTCTCGAACTTCTGAAN
>seq299__HtGene0584
TTTCAATAGATAACAAACGAACTACATTGTCCAAACAACCTATGGCAACAAAATTAGCTCTTATTCTCTTCTCTGGTATTTGCTGAATTGATAAGCATAAAATCTCCACATTTATTTTCTTTTTAAATACTTCTACCAAATTATGTGATTCGTCAATTTCAAAATATACAAGTTCTCCTCCACTCAAAGAAACGACAATCTGCGAACTATTCGATGCAGCTGCTTTAATTTGCTTATTTTTTGGAGCTACCCATTCTTGCACTATCTTCCCATTTATGTGTCTAATTCCGCTATCATATATTTGTATATATGAATTATCAAATAACACATTTATATGTATAGTAGTAACATTTGTTAAAAACAGACTATCATTTACTTCTTCTACTGTATCTCCAATTTCTAAAACAAGAGTACTACCTTCAAAACTTATGATTATGTACCCATCATATTCATTGGTATATTCCTTTTTTAACGTCCATATATATTTAGGTCTCCCTGGAAGTTCATTATCAGCTAATTGCTCTATACTTAACCCTTGCTGTAAAACTCTCAAAGAGGATCTTGGACCTCTACCACACAATGCATATATTTGAGAATTATTTTCTATCTTTGCATCTACTACTTTCATGTCAGTTATTGGAGACAAAGAATATATTTTATCTACTAAAAACAAATTTTTTAAACTTCTAGGTTTAAAAGCGATAACGGCATTCTTCCCTTGCGGATGAGAAGACGTGCACACAAACTCATTGGGATCATCTGCTATTCCAGAAAAATTATAAAACAAATGATTACCAAATTCAGCAGAAACGAATAGTGCACCAGATCGAAAAACACTAATAGAATTAGCTACTGGTACAGTATCGAAATATTTACATATTATTTCTTTTACGATTCCTTCTTCATGCAACACTTCTATTTTATACAAATCTCCATACTCGGATTGCATTAAAATAAAAAATAAATTTTTATTTCTGTGCAAACTCCAACAAACAATAGATATATTTTTTTCTTCTCCTGTTTCTAGCCTTCTTGGATAAGAACAGTATATATCTTCATGTTTATTCTTCTTGTATACGCAAAAATTGTCGCAACAAACAATAACACCACTGGGGCCCTGCTGACCACCTGGAAGTGGAATTAGTAAATGTGCGCTGTTTTCGATTGAAAGCGTATATTTTTTTACTACATGATTCAACCCTAAATCCAATTCCCAAAAACACAACCCTTTTTTGGGATACTGTATCGTATCGGCTTCAATTGTTTCGACACTCTGCCCATCAGAAGTACATGAATTTATCTTGCTAGTTATCTCCTTGTCTAATATTTCGTAATTTTGCTCAN
>seq300__HtGene0584
ACTTATAGTTAAGTTTTCTTTATTATCTCTATTTAAAATATATACGAATTTTTGTTTTTCAATTGCTCCTATCATTAAGGCCCTTCCTTTTGGATCTATAGCAATATACTCCCCCGGAACGATTCTTCGAACTCCGCTTTTCCCATAAGTTTCACAGTGAACTCTCACAAAATCGTTCTTTTCATTTTTATATTCTAATATTACCAATCTTCCTGAATCACTTCCTATTGCGACATAATCTTTACTACTTCCTGTTAAGCGGAATGTAGCAATGCTTCTAAN
>seq303__HtGene0599
NNNNNNNNNNNNNNNNNNNNNNNNNNNNNNNNNNNNNNNNNNNNNNNNNNNNNNNNNNNNTTTCAGCTACTTCGGTTCCTTCACCCCCTTCTTTGTTATAATAATATTTTAAAGAATAATGTAAAAAAGAATTATCAATAACTATAACAATGTTTATTTTATAAATTTGTATTAAATTTTGGATTATTTCTAAATCTGCTTCAGAAGGAACGCTTAAAATAAATCCCGCTGAATACATATCACTATTATCATTATTATTTTTAAAATCGGTTGCGTATTGACTTAAATTATTTAAAAGTGATAAATGAATACAACTACTGATACATTCATTTAAATGATAATATAAATTCAAATCTTCCTTGATGTCTAAAAAACCAAAAAAATAATCAACTGAATATTTTCTGTTCATATTATTATAAATAAAACAACTTAAAATTCCAGGCCCTTTGTTTAATTCTATTTTATCAGCAGTACATTTAGGATCTGCTTCAATAAAAAAAGGAGTAAAACCAGATTTTAACGCATAATTACATAATATTAATGATACTGTACTTTTTCCAGAATTGTAATTTCCAGTAATTAAAATTCTTGGGCN
>seq305__HtGene0612
GAATTTCTAACATGATTGATAAAAGATAAACCATACATGCCACGAAAGTAGAATCCACACCTCCTGATATGGCCAATACAAATCCTTTTGATTTTGTTAAATGTAAAATATGCCACAAAAAGAGAGAACAATTAAAACAAATTTCTTCATATGAATTATGGAGACGTACTN
>seq306__HtGene0612
CGAGCTGACTAGTGTAAGAAGTGAAATATTGTTTTTCTTCATCGCTGATATATTCTTTTGGAGAAATGAAAAGAATTTCTCTATTATATATAGCCAGAACACAACTGTATAGATTTAGCCCAAAAGAAATGGGCATAGTTATAAAGCATAAGATATCGTTCATAATATATTCCTCTTCATATTGTTCGTTTAATAATTCAGTTAAACATTGCCAACAATTCGTATTTAAATCTTCAATTTCTTTAAAGCTATCTTTACAATTTACTCCGCATAATTCTAACTCCCCACCAACTCGTATACTGCAATTCAACN
>seq309__HtGene0634
AAGATATGATAATCAATTCTTATGTTCCATACCCCCCTGAAAAATATAGCCATATATATGAATTGCACGAAATAAAAATATTATCACCGCACATTCTAAAGACAAAATTTCATAAAGAAGGAAGCAGTTATCATTCTACATTAAAAGACGGAAAATTAATTCTTCTTCTTGATTTGGATAACACTTTATTACAGGCTACTTCTTATGCAAAATTAAACATGGAATTGCCATTGGAAAATTTTATTGATGAAAATGGAGATCCAGAATTGTACAAATTTTTTTTACCTGCTTATAATTTTTATTACTTTTTAAAATTTCGGCCTTATGTTCGTCAGTTTCTACAAATATTATCTCTTTATTATGAATTATCCATTTATACAAATGCAACTAGAGAATATGCAGATGTTGTGATAGCTATTTTAGATCCGGATAGAACTTTATTTGCCGACAGGATAGTTGCAAGGTGTAGTTCTGTGGACAGAGAAGAAACGAAATACTTTTCTCGAATTTACCCGAACGTGGATCCCAAATATGTAATTGCTTTTGACGACCGAAAAGATGTATGGATAGATATACCACAGTCGCATATTCTGAAAGCAGAACATTATAATTTTTTTGAACTTAGCAAATATGACCTTGTGTCTCATTTTAAGGAACCATCTACATGTAAAAAAAAATTCACGGATTTAGATAAACACTTATTTTATATGACGAAAGTGTTCTTAAAATTACATAAATTATTCTTTGAAAATCCATTAGAGGTAGACGTGGGTCAGTTAATAAAAGAAATCATGACGGATACGCTAAGAAATGTTGGAGTGTATTTTACAGGTTTCAGAAAAAATGCGAAAAATTTACAAAACGTACTGCCTGCTGATTGTGAAGAAAGACAGAAAGAAATGGCTTTAGAACTTGGAGCAAAAATTCATACAAAATACAATAAACCGGGAGTCACTCATATAATAGCTGCAAAGGATTGTACCGATAATTTGATAAAATCGAAAGAAGCAAAATATGATCATATATATAAAGTGCACACGCTATGGCTATATCACTGTAGGGGTACTTTAGAAAATGTGGATTGTTCGAAGTTTAACGTGTTTGATTTATGTAAAATATATAGCAATAAACCGCCAGTACATCCTAAAAAAGATCATTGGTTTTTTGGTTGCGGTAATACTAAAGTAGGGGATTTATCAGAAGATTGTGTAAAAGTCGAAAATATAAAATCTAGAATATTTTTAGGTACGGGCGAGTATACCCATGATGCCGTCATTTTATCTCCTTTTGAGCAAATAAGTATTCAGTGGAATGAAAAAGAAGTGAAGCTGCGACAAAATTATAATACATCTTTTAATGTCACTACTAATATAATGAATGACGCAAACAACAATGTGGATCTAGATTACAGGGAGGAAGGAGAAGGAGGAGGAGGAGGAGNNNNNNNNNNNNNNNNNNNNNNNNNNNNNNNNNNNNNNNNNNNNNNNNNNNNNNNNNNNNNNNNNNNNNNNNNNNNNNNNNNNNNNNNNNNNNNNNNNNNNNNNNNNNNNNNNNNNNNNNNNNNNNNNNNNNNNNNNNNNNNNNNNNNNNNNNNNNNNNNNNNNNNNNNNNNNNNNNNNNNNNNNNNNNNNNNNNNNNNNNNNNNNNNNNNNNNNNNNNNNNNNNNNNNNNNNNNNNNNNNNNNNNNNNNNNNNNNNNNNNNNNNN
>seq310__HtGene0644
AGTATTCCGATAGTAGTATTACTCCACCAACCACTATATTGCATAAGGATTTACACTTTAACCATTCCTTTTACGCTTTGATAAGTTTCCAGAAATTCGGACCATTCTTCAAAAGGAGATTTTTCGAATTTCGTTACTTTCCAAATATCAGGTGTTAGGTAACCATATGTCTTACTCAAAGCATCAAAGATGGCTTTAAGAAAATTCCCTCTAGTTCTGGTTTTTCCACAAGAAGAGGAAAAACAATCTTTAATACCCGCAAACTGTAACAACTTTTTAGTCGTTGGAGCTCCTACAATACGAGTACCTCTTGGGGCGGGAGTTAATCGTACACGGACACTTCCACATTTTCCAGACACTTTCATAGGAACTGTGTGAGGCTCTCCAATTTTATTTCCCCAGTATCCTCTTCTTACAGGTATTAAGGAAAGTTTAGCAGCAATAATGGCACCTCTAATAGCTGTAGCAACTTCTTTTGCACATTTGACGCCTAAACCGCAATGTCCATTTTCATCTCCCATAGCTACAAAAGCCTTAAATCTAGTTCTTTGACCTGCTCTTGTCTGCTTTTGAACTGGCATAATTTTTACTACTTCATCTTTCAGTGGATTACTACATTCAGTCGGTCTAAAGAAATAATCTACTATCTGATACTCTTTAATAGGCAATGAGTGTAAGTAAATTTCTTCAATTGAAGTAATTTTTCCTTCTTTCACTAATCGACCCAGTTTAGTAATAGGTACCCAGTTTTTTAATTCCTCTTCAGATCCCCCTCGTCCTCTGCGTAAAAAN
>seq312__HtGene0646
CACAAGAAATAACTCCTTGACAAGCATTGATCATCCGTTATTAAGATGAATCGCATTCAAATATAAGCTTCTGGTAAAAGCAGAAGGACTGTATTCTGTATTTCGTACCTAAAAAAATTCAAAATTTAAAGTCATAGGTTAGGTCATTTTGTTAATTTCAATTTTGATATTTTTTCTGAAAAATAATTGGTTTGTCTACAATATGTACTACTCCATTGTGACACTTCATGTTCGGTCTTATAATTTTAGCCCCATTCAGGTATATTGAGTGGTCACAATTTTTAAAACTCCCTTCTATTTTTACTATTATGTCGTTATTAATTAAATTCGAAATTTTTTCTGGTGCTTCTCTTTTTTCGTTGTAAATTAACCACGGCTGGTAAGAGGAACCATATAAATCTCTGTAGAGCCATAAATCTTTTGTAAAGTGGTTTAATACAAATTCATACAACTTAGCGTCATTTGCGTGCN
>seq313__HtGene0646
AAAAACAAATTATATAAAAAAAGAGATACAAATTTATGTAAAACATTACATAAAAAATTACATACCAAAGGAATACGTGCGATGTAACATCATCACAACACCAGCGTAATATCATCGCGAAAGAATGTATGTATGTTACCTCTAGGGTGGTTTAAAAGTTTTGAAAAAATTTTCAATTCATTGTGAGAAAATATCAAATTGATAATGGTTCGTCTAACTGGTTTATGTTCAGACCACCAATAAACTTTCTTATTTATGCTCTCTGGATCATTCGTTACTTTTTGAGGTTTCCTCAATCCACCAGCACGGGTATAAAACCGTTTATGTAAAAATGAAACATATCCTTTCATACTAAATAATATTTGTCAACAAACATGCGTATATTGTGTTTTTGTCACACATTTATGTGTGCCTTTTGAGGAAACCTAAAATAATGTTTTTACGCTGTAACTGTTAACTTCTCCTAGTTCCAATTTCAAANNNNNNNNNNNNNNNNNNNNNNNNNNNNNNNNNNNNNN
>seq314__HtGene0648
GAGAAAAGAAAAGAACTTTATCCATTTTTTTCTATTACGTGAATTAATTAGTGATCTTTTGATGTAGTATTTAAAAAAAAAGCTATCAGAGGAATTAATTCAATATAAAACTAACTTAAGCAGTTTAATTGTGTAGCTAAAAGACATATTGGTCAGATTAGTGAAAGAACTAATTGATTAAAGAATTTTTCCAAGCAACTAAACGAATTCAAAAGATGACAGATAATACTTCAATTAGAAGACGATACGATAAAAACCTTGCTGAGAGACCTGGATTTACAGAAGATGAAATTGAAGAAATCAGAGAAGCGTTCAATTTATTAGACACCGATGGAACGGGTAACAGAAAATAAATATGTTATATTTTATTGCATTGGTTATTTTGCTTTTGCTTGTGGTCATTCAATTTTTATATTACTTTGCTTTTCTTTATACACAGGAACCATTGATCCCAAGGAAATAAAATGCGCTATGCAGAGTTTAGGATTGGATGTAAAGAACCCAATGATTTTTAAAATGATAAATCCCATGATTTTTAAAATGATCGCCGATTTGGAAAAAGAAGGATATTCTTCCATAGATTTTGAAGAATTTATGGAAGTTATTACATCCAAATTAGTAATGTTCTTAAAAAATN
>seq318__HtGene0653
AACTCTTCAAATATATTTAAAGGGTCCATAAGATTTAATGTAATTTTTGCTTCTGATTTCGTTATTTCATCACTTGAAGTGGATTTCGATATACAGGTTTCATTTGCTGATACCTTCTTTTGTTCTACACTGTTTTCATGTTTTTCTTTTCCATTATCN
>seq319__HtGene0653
NNNNNNNNNNNNNNNNNNNNNNNNNNNNNNNNNNNNNNNNNNNNNNNNNNNNNNNNNNNNGAATGTTCGGAATATTTGGAATGTTTGGAGCGTTATGATATGATTCTGAATATGTCATCATACCAAATGGTTGGTCACGATACATATAAGGAACGGGAAAATAATTTGCAGTAGATCCATAAGGATAGCTTAACATTTCTGTCACTGGCATTTGTGTTTTTTTAGAAACATTATTTATTTTTTCTTN
>seq320__HtGene0656
ATGAGTTTTAAAATGTTTCCAATGAAATAAAAAGAAAGAAGTGATATAGTACTATATTGAGATCGTATCATACACACTTCAATCTTTGAATAGATACATGTTAAAGAATTCTTGTTCCATATCGTGCAACTTTGGAGCACATATGACAAGTGAGTGAACGGGATCTGCATAATTTAACAATTTTAATTTTTCCAAACTTCCAGAAATAATTTTTTGATCAGAAAAGCCAAGCCTAATTATTGCAAATGCTAAACTATTAGATGTACAAACN
>seq321__HtGene0656
TGTCATGAATTTAGGTGGTTCAAATATGTATTTATTTTTCATTATATTTTCAATACTTCTTTCTTTTACTTTTATGTCTAGTAAACATAACGTATGTAAATTATTCTCCATATTAGTTTTTATTTTATCATAATAACTTGTAGGTCTATAATCATTTTCAAAAAAGGGAATTGACACAATCAATCCAAAATTGTATAACTGCAAACCACATTCTGCCACTGCTGTGATAATAGAAGTATTGTGAATTATTTCCACTGGTATATTTTTTTGTTTAGCTCTTAGAATAATGTCATGATGAGTTGTTGCACTTAATGGGTCTCCTACTACTAAAAAAGAAACATTTTTTTCTTTTGATTTTTCTAAAATAATGTCACAGTTTTCTTCAGCAAATATTCTGTCAACTTCTGTAATATCTTTTTTATAAAACTGTTCTAACTTTTTTTTGGAAGCGCACATAATTGACGTATACGATTCTAAATAAACATAATCCGACTTCTCGATTATTTCTTTCCCCTTTACAGTTACATCCTTTTCATCTCCTAAACCTAGTCCGATCATATATAGAACCATTTCGTACAAAATGCAATTAAAATTGTGATCAAAGTAGTAATN
>seq322__HtGene0657
NNNNNNNNNNNNNNNNNNNNNNNNNNNNNNNNNNNNNNNNNNNNNNNNNNNNNNNNNNNNATAGAAATACAATTAGCAGGAACACGATAGGTCGCTATTTTTTTCTCAAGCTTTTAATTTTTATACTTCATATGGCAGACCAATTAGATAAAATCTCCACCGTTGACTTGTTAAATGAGCTGAAAAGAAGATATGCCTGTTTAAGCAAGCCGGATGGAAGGTATATATTTTTGGGAGCTCCTGGATCGGGCAAGGTGAGCCAGTACAACATAAAAGCAGAACAACTGCTTATGCATACATATGTATTGCAGTGTTTAAAAGAACAATATTTTTTTTTATTTGTAAATTATGTCTTTGTTTTGATTGGAGTATACACTTTAATTTGCGTTTTCTCACTTTCCTTTTTTTTTTTTTTTTTTGAAATAGGGAACCN
>seq323__HtGene0657
AAACGAAGGAAAATTGGTAGATGATGAAACTGTATTGGCACTAGTAGATGAAAAATTGAAATCTCCACAATGCAGAAAAGGATTTATTTTAGATGGATTTCCAAGAAATATGAAACAAGCAGAAGAATTAAATAAGTTATTAGCAAAAAATCAAACTCCATTAAACGGTGTCTTTTATTTCAATGCTCCCGATGAAGTATTAGCACAACGACTTGGCGGAAGATTAATCCATAAACCATCCGGAAGAATTTATCATAAAGTTTTTAACCCACCGAAGAAGCCCTTCAAAGATGACATTACTGATGAGCCTTTAATTCAGAGGACAGATGACAATGAAGAAGTTATTAAAAAACGATTAGTTATATATAAAAATGAAACGGCTCCTTTAATAAAATATTATGAAAATAAAAATATTTTGATCAATTTGGATGCTACCAAATCACCAACGGAGATAGAAAAAAACATTTCGGATCATATAAGTGGCATCAATTAAATCACAACACGCTCTACCCTCGTATATATATATATATAACATCN
>seq324__HtGene0659
AGCCGTAAGTGATAAAGTATTAGGTGGAATTATTCACAAAAAGTTCAATATAAAAGTTGCATATACAGAAGCAACTCAAGAAATAATAAGAGGTATAAAGAGTAATATATACGAGTTATTGGTAGGAACATGTGGAGAAGAATTAAAATCAATGCAGCTGAGTTTATCACATTCGTTAAATCGATTTAAATTAAAATTTAGTAAAGATAAAGTAGATATTATGATTGTACAAGCGGTTGGGTTATTAGAAGATTTAGATAAAGAAATAAATGTGTTTGCCATGAAATTGAAGGAATGGTACGGTTGGCATTTTCCGGAATTAGAAAAAATAGTAGGAGATAACAAAGCCTATAGCTCTTGCGTTAAGAAAATTGGATTGCGAACTAATACGAAAAATGCAAATTTGTTAGAAATTGTTACAGAAGAGATGGAAAAGGAAATAAAACAGTTAGCTGAAATATCTATAGGAACAGAAATAACGGATGCAGATATGCTTTGTATCAATGATTTAGCGGATCGATTATTAAAATTAATAGAATATAGGGAGTCTTTATATGCATATATAAAAGTTCGAATGGTTGCTTTGGCTCCGAATTTATCTTTTTTAGTTGGAGAATTAATAGGAGCGAAATTAATTGCTGGAGCCGGAACCCTAATGAATTTAGCAAAATTTCCAAGTTCTACTTTACAAGTTTTAGGTTCTGAAAGAGCTTTGTTTCGAGCATTAAGAACAAAATCCCGTACACCGAAATATGGATTGATATATCATGCTACCTTAGTAGGTCAGTCTGTACCTAAATTAAAAGGGAAAATAAGTAGGTCACTGGCTGCTAAATTGTCTTTGTGTGCTCGGGTAGATGCCCTN
>seq325__HtGene0660
NNNNNNNNNNNNNNNNNNNNNNNNNNNNNNNNNNNNNNNNNNNNNNNNNNNNNNNNNNNNNNNNNNNNNNNNNNNNNNNNNNNNNNNNNNNNNNNNNNNNNNNNNNNNNNNNNNNNNNNNTTGCTTCTGCATTTTGTTGTGCTTTTCTAAAAATAAGTTTTTATTTTCTATTTTTTAAATTTTATAATACTAGTCAATATACAGAGAAACAGATTTATCAATAAATAGTTGATTAATTTCTTGTGAATAAGAAGAAATCTTTATTACTGTTTAGACTGATCTTAACCCGTTGAAAAAATGAGAGAGATTGTTCATATCCAAGCTGGTCAGTGCGGTAATCAAATTGGTGCAAAATTTTGGGAAGTTATATCAGATGAACATGGAATAGACCCGGTAAGGCAAAAGAGAAATAGTAGTTATTTATGAATACATAAATGTTGTCACTTTTTTTGGTCCAGTAATTTGTTTTGTATAACATATGTGGAAATAAGTATCAGTTGTGATTTTCATTACTTTAGAGTTGTGTCCTTCTTTGTACTTATAGCTTTTTTACATTTTATCTTTAATGATTTATATGTTTTCTAAAACATACATATTAAAAGTTACGTAACTTTTAGTTTATCACGTTTCAAAAAATAAATAAATGAAGTGAGAATACCTTCTAGCGGAAATAACTATCATTTTTATTTTGTCTCTTCTTTTGTTTCTCTGCATAATATTTTTTGTTN
>seq326__HtGene0660
NNNNNNNNNNNNNNNNNNNNNNNNNNNNNNNNNNNNNNNNNNNNNNNNNNNNNNNNNNNNTTATATTTTACGTTTAAATTAAACACGTTTACATGTTTAGGGGATAAAGGATAGATGTAAAATTGTACATTGAGTGAGCAGTGTTGCATACTGTTCCTGACTTTACTCCTTTTTTTTTGGTTTTCAAATTCTCATTTCTTTTCTGTTTTCTTCTATCCTTAGAGCGGTACTTACCGAGGAGACAGTGACTTGCAGTTAGAAAGAGTGGATGTGTTTTACAATGAAGCAACCGGAGGAAGATATGTGCCTAGAGCTATTTTGATGGATTTGGAACCTGGTACTATGGACAGTGTTCGAGCAGGACCATTTGGACAGTTATTCAGACCTGATAATTTCGTATTTGGGCAAACTGGAGCTGGAAATAATTGGGCTAAAGGACATTATACTGAGGGTGCGGAATTAATAGACTCTGTTTTAGATGTTGTTAGAAAAGAAGCAGAAGGTTGTGATTGTTTACAAGGATTTCAAATAACTCATTCATTAGGAGGAGGTACTGGTAGTGGTATGGGAACATTACTTATTAGTAAAATTAGAGAAGAATACCCTGATCGTATTATGGAAACTTTTTCTGTTTTTCCATCCCCTAAAGTTTCTGATACTGTTGTTGAACCTTACAATGCGACGTTATCTGTACATCAGTTAGTAGAAAATGCAGATGAAGTACAAGTTATTGATAATGAAGCTTTATATGACATTTGTTTTAGAACATTAAAATTGACGACACCAACATATGGAGATTTGAATCATTTAGTTTCTGCAGCTATGTCCGGTGTTACTTGTTCGTTACGATTTCCAGGACAGTTAAATAGTGATTTAAGAAAATTAGCTGTAAACTTAATTCCTTTCCCAAGACTTCATTTCTTTATGATTGGTTTTGCACCTTTAACCAGCAGAGGCAGCCAACAGTACAGAGCATTAACAGTACCGGAACTTACTCAACAGATGTTCGATGCAAAAAATATGATGTGTGCTAGTGATCCAAGACATGGCAGGTACTTAACTGCCTGTGCTATGTTTAGAGGAAGAATGTCAACTAAAGAAGTAGACGAACAAATGCTGAATGTGCAAAACAAAAATTCCTCTTATTTTGTCGTATCGATTCCTCACATTACTGATCAAGTGTTTGTGACATTCCTCCAAAGGGATTAAAAATGGCTGTTACATTTGTTGGAAACTCAACAGCCATACAAGAAATGTTCAAACGAGTATCAGATCAGTTTACTGCTATGTTTAGAAGAAAGGCATTTTTACACTGGTATANNNNNNNNNNNNNNNNNNNNNNNNNNNNNNNNNNNNNNNNNNNNNNNNNNNNNNNNNNNNNNNNNNNNNNNNNNNNNNNNNNNNNNNNNNNNNNNNNNNNNNNNNNNNNNNNNNNNNNNNNNNNNNNNNNNNNNNNNNNNNNNNNNNNNNNNNNNNNNNNNNNNNNNNNNNNNNNNNNNNNNNNNNNNNNNNNNNNNNNNNNNNNNNNNNNNNNNNNNNNNNNNNNNNNNNNNNNNNNNNNNNNNNNNNNNNNNNNNNNNNNNNNNNNNNNNNNNNNNNNNNNNNNNNNNNNNNNNNNNNNNNNNNNNNNNNNNNN
>seq327__HtGene0662
GAGGGAGGGGAGATTATGAACAACAAAACAGAACTAATGGATCATGTAGAAAAAAAATCGGATTTATCAAAAAATAGTTTTAATAAAGGATACACATTACGATTTTTAACTTCAATTTATATCAAAAATGTTTCTCCTGTTTATCCTCTGTTTCTCTTCGAGGATTTAAAAGAATATATGAAAGTTCAGCACATTAAACACAAGAAAAATATTATGAGAAAAAAAAAACTAAGAAAGGAAGTCTTGAAAATAGGAGCTGAGGTTTTTAACCGCATGAAAGGAAAATCAATAGACGAATTGATCAAAATGGGATTTGTAGAAACAGAAGAAACTGTTAAAGGAAGAGGACAGAAAAAGTCAATTGCAGAAGTGATGAAAAATGTAAATACAAAATCTTCGCTTAGTTTTGAAAAAGAAGCTTTCAGAGAAGAAACTGCTGCGGGTTCACTAACAGAAAGCACATCGAAAACGGAAAAAGTGAAGAAGGAATCAGTAGAAGAAAATCTTGTAGAAN
>seq328__HtGene0662
AAATTTAATGGACGATGAACGATTTCTTCAATCTCTTTCGAAATTTTTAAGATTCAATCCTCTTTTAAATAAGGAAATTATAGGAGAATATATTTGCAATTTGAAGAATTTAAATGTTTTAAAAACATATACGCGTTTATTCGATTTTTGCAATTTATCCATACTTCCGGCCTTGCGATTATATTTAAGATATTTCACGCTTATGAGAGAAGGACAAATCATTAGCAGAGTATTAGAACAATTTAGCATGCATTTTTTTCTGTGCACTCCTATATATGAAAATATAGATAATGTTTACAGAATGGAGAAAAATGGAAAACTGACATTTCTAAAGGAAGAAAAGGATTTGTATTATATTAAGAGATACTTAAAAATAGATGTAATGAATGAAGATGAGGAGAACCTAGAAAATGAAAGAAGGAGAAAATTGATTTTGTCAAGAAAAGGGAGGGACAGTTACAATGATAATGCATTAGAAAAGAAGGATAACGAACTAAAAAAAGATAAAGAAAAAAGAGAGGAAATN
>seq329__HtGene0662
AGAAGAGAAAATGGATAAGTACAAGGATTTAAAAGATGTAACAGAAATTATTCACCGAAAAGTATATTTTGCTTCAAAAAGAATTCAGAGTATGAAAGAAGAGCAGATAAAAAAAAAATACATAATATTAGAGAACTGGGATGATATATATGTGTTAACATTTTCTATTCTCATGTTGAATACAGATTTGTACAATGGTCAAGTAAAAAATAAAATGAAACTCGAAGAATTTATCAAAAATAATAGAGGGTTGTATAATGGAAAGAGCTTAGATGCATCTTATTTAGAAAATATATATAATTGTATTTTAAACGAAGAAATTAAAATTTACGCTAACACCGAAAGTTCTTATACAAATGAAAATCAATACTGGAAATTGTTGAAGN
>seq330__HtGene0662
AACAGATCCTAAAAATACAGATACAAGTGCTATAATTGATAACATAAATGTTTATAAAAGGTTAAAATTAGATACTTATAATTTTTTTACTGACAATGACTTTTATAATAATATGATTATTAGTTTAAATAGCAACAGTTTTTTATATTTAATGAAAATGTTAATTGTGAAAAGCAGTGGGTTTGGAAAAAAAGAAATAACAAATCTCGTAAATAAAAATTTAAAGAATGACATAAGTAACATAAACGCGAAAAACACGACAAATAGTACTGTATATATAAN
>seq331__HtGene0680
ATTTGCTTTTTAAACAATTTTGCTGAACGAGTAAGGAAAACGCGTGTATTATGTAGTTTCTGTGAAAATGTTGACAATAACAGAGAAGAATTCTATTCGGAAATGAAAAGAAAGAATGGAAAAATTATTTGTGATAAAATACATCAGTTTGTGGAATTTGATAAATGGATTTTTGAAAATATTATAGATAATGCTTTTTTTCAAAGATTGAGAAATTTGTCACAATTAGGAGCCTGTCAGTATGTATATCCCGGGGCGACGCATACTCGATTTGAGCATAGTTTAGGAGTAGGGTTTTTATCGGCGN
>seq334__HtGene0694
TTCGATAATTTTAACTTCGTGACATTCATCTTCTAAATTTCTTTTCATCACTTCTTTGATTTTATCTGATGCTCTAAAATCTGCCGTACTTTCTTTACATATCTGATTTTCGAATACACTCTTTTCTTGTTTTTTATAAACCATTTTTTCACAGGCTCTGGCATCTGCTTTAATTGGTTCGCAAGCTTGGGATTN
>seq336__HtGene0699
AGTTAGTACTGAACAGTTTAGTGTGTCAACAAATTAATATTTTGATACAATTGGGATTTATTACTTTCTCTTCTTCTACAAATTTATCATGTCTTGTTCGAAACAGCTTAATGAATGGTGTACAGTGGAGTGGCTATTGTGGAACTACCCTCTTAAATACTACCAATAATTTTTCTTCTATGACAAATAATN
>seq338__HtGene0701
NNNNNNNNNNNNNNNNNNNNNNNNNNNNNNNNNNNNNNNNNNNNNNNNNNNNNNNNNNNNNNNNNNNNNNNNNNNNNNNNNNNNNNNNNNNNNNNNNNNNNNNNNNNNNNNNNNNNNNNNTTAATCTTAAATCTCTCGTTTTTAGGCCTTAGTTTTTATTTTTACAAATCTTCCAGAACCAACTTCGGGTATATGGACATGGTTATGAGTTCCTGCATAAGCAATTTACAAGCGTAAGGGATGTACACTTGAGCAATATGGGTTTTGCAACCACAAACCGAACATGAAAAAACATGTTTTTCCAAATCAGCAACACAACATAAACCACATTGTCCGCAAACATGTACACGGTATGCATCACTTTCTTCAAATAAACGCTCTTTTAACATTTTTGCTGCTCCATGAGATATCATACAATCTCTTTCCATCTCTCCAAATCTTAAACCACCATCTCTAGATCTTCCTTCTGTCGGCTGTCTAGTAATCATAGTTAAAGGTCCTCTACTTCTTGCATGTATTTTATCTTCGACCATATGTTTCAACCTCTGATAATAAGTAGGTCCGATAAAAATACGCGATTTTAATTTTTTTCCATTATGCCCATTATATAAAACTTCATTTCCATATCTTTCATAACCTAATTTTAGTAATCTTCTTGATATTTCTGGAACTGTAATTTTAGAAAAAGGTGTTGCATCTCCTTCCTCTCCTCGTATTGCTGCTACTTTACCGCATAAACATTCTACTAAATGTCCAATTGTCATACGTGAAGGAACAGCATGTGGATTCATAATTACGTCAGGACACACTCCTTTCTCCGTAAATGGCATATCTTCCATTCTGTATGTTATACCAATAGTACCCTTTTGACCATGTCGGGATGCAAATTTGTCTCCAATTTGAGGGATTCGAACAGATCGAACCTTAACCTTTGCAAATTTATTTCCTTTACTATTCGTGGATAACATAACAGTATCGATAACGCCATTTTCATTAGATCGTAAACAAAGAGAACAATCCTTTTTATATTTCTTTTTTACATCCGCTGGTCGTATAGTTATTATTGGAACTTCACTTTCATCTACCAAACTATTTGCAACAGTAGATCCATAGTTTACCTCTTTAGAACTTGTAGTTATTACATTATTTCTACTTGAACAAAATGTAGTAATAGACGGCGTATGAGAAATTTCACTTGTATTAACATCTGCATTAATATCTGN
>seq339__HtGene0701
CAGATGGATTTGGTTTTTCAAAAGATTCAATAATTAAGCTCCCTTGCTGCTTTTCTTCGCTAGTATATGTTCTGAAGAAAACACTCCGAAATAAACCTCGATCAATAGAAGACTGATTCATTATCAAACTGTCTTCTTGGTTGTAACCTGTATAACACATGATAGCTACTATCGCATTAATCCCGGCAGGTAAATCTCGAAAACGTAAATATTCCATAACTTTAGTACATACTAAAGGTTTCTGTGGATAATATAATAAATGTGCCAGCGTATCTAAACGTATATTAAAGTTCGTTACATATACTCCCATTGCTTGCTTTCCCATTGCACTCTGGTATGTATTCCTTGGACTCTGGTTATGATCACTAAAAGGAATAATAGAAGCACAAACACCTAGTATTAACGATGGGTGTATTTCACAATGCGTATAACTGTTATGATATCCAGTACCTGTTTTCAGATCATCTATGAACATACTTATCATAGTTGTCTCTTCTTCTTCACAATCAATATATTCAATTATCCCCTCCTGAATTAAATAATCCCAATTATATACTTTCGGATCCGCAACTATTTTTCTTACATGTTCTTTTGTCAATTTTAATTTATTTCTACCATTCACATTTTTCACTACATATAATGGTCGCATTGCCCTGCCAGGATCTGTAAATATCTTTATTTCTTTACTATTGACATCTCTCACAATTGAAGCTTCAGGTGAAATGTCACATCTTCTTCTAAGTTCATACAAGGTTTCTATTAAATTATCAATATGATTAAAACAACCTACCCATTTCCCATTTAAAAATAATTTTACTTTTTCTTTCATTAATTGTGGTGGCACTTCATCCAATGATTCAAGGCCCCACTCTGTTAGAAATTCATATATATTATTGGATGATGTACCTACGCTAATGTCACACATTAATGAAAGATTTTTTACTAATCCGACTGACTGCCCTTCAGGAGTTTCAAATGGACATATCATTCCCCAGTGAGTATTATGTAACTGTCTAGGCTTCGCCATTTTTCCTTCTCTTCCTAAAGGTGTATTCAAACGTCTCAAATGAGATAAACAAGAAGAATATGTTAATCTATTCAAAACTTGGGATACTCCTGTTCGTATTACATTTCCATCTTTATCTCTACCCCAGTTTCCAGTAGCCAACTGATACTGCATTCCCTGCGTAATCTGAGAACAACTCCTTATAGCACCAGCAACGTCAAAAGGTTTACGATTATCAATTTGTCTTTGCAAAATTCGTTTTACCTCCTTAGCCATTTTTCGAAAATGAGTAGAAAAACTGCTTGCCATTAAAGGTCCAGCAATATCTAATCGTTTTTTCCCAAAGTGATCTCGATCATCTTCTTTAATTCTTCCCAATTCCGCTAATAACAAACGATGAATCATATAACCTATAAAATATGATTTTTTACTTTCGACTCCGGCAGTTGTACCCATATGGGGTAATACTTCTTTTTTCAGCAATTCTTTCGCATATAAAATTCTTTTTTCTCTCGGCGCTCCTACTGTTGGTCCTCTCTTTCCGATGTAATCTAAACAAACATCTTGTGTCGGGTACTCAATACATTCTTCTAGTGTTTCTTTTAAAATGTCTATCATCATTTTATCATTAAAGTCGTAAACAATTCTTTGCAAAATGTCTCGATCGGATATACATCCCAATGCTCTAAACAAAATTCCTATTGGTATATCTGCACGTATATATGGCAAAGTAGCAACTAATAACCCACCTCTACTGTACCCCTTTCGTCCAATATTCCCTTTACTAACTCCTCTTATTTTTATTGCAAAATGAGAAGTAGCTTGTGATTTTTCCATTTGAGATCTTATCTCTGCTATCCAACTAAATTTTGAAGGCTGCTTTTTTCGAAAAACATATACAAAGTTATGTGCCATTCTTTCTTGAGCAACTAACACTTTCTCTCCTCCATTAACAATGAAATACCCCCCCTGATCAAAAAAACATTCTCCCATATCAGCAATTTCATTTTCTGGCAACCCCTTTGTCCAACAAAACATAGATTTTAACATTAAAGGGATTCTTCCCAAATTTATTCTTTCATAAATATGTTGCCTCTGTAGTATTCTTTCTTTCGTATTTTCATCAATGATATATGTCTTCTGCTCAATATCAATATATATAGCTGCCGAATAAGTTAGATTTCTGATTCTTGCTTCTTGCGGCCACAAATTTTTATTCGTAACATTCTTTTCTTCATAAAACGGTCTATCTAAAGATAACTGACCAAATTTAAAAGTGTACATAACGTTATCTACTTCTTCATCCTCACTTCTATATTGAGGTTGAGGTTTTATTTCGATCAGAGGATATTCGTCAATTATCTCTTGCATTCTATATGCGATGAAATCATTGTAACTCTCTATTTGTTGGTTTATCAATCCATGACTTTCAAAGAAAGTTCCAATAACTTTCCAACTATCCTCTTCCGTAATAGAATCCTCATCGTCATCTCGATCATACTTCCTGCTTCTTATTTGGCTATAACAAAAATGGAAAAATGGAGAAATGGAGAAATGGAGAAATGGAAAAATGGNNNNNNNNNNNNNNNNNNNNNNNNNNNNNNNNNNNNNNNNNNNNNNNNNNNNNNNNNNNNNNNNNNNNNNNNNNNNNNNNNNNNNNNNNNNNNNNNNNNNNNNNNNNNNNNNNNNNNNNNNNNNNNNNNNNNNNNNNNNNNNNNNNNNNNNNNNNNNNNNNNNNNNNNNNNNNNNNNNNNNNNNNNNNNNNNNNNNNNNNNNNNNNNNNNNNNNNNNNNNNNNNNNNNNNNNNNNNNNNNNNNNNNNNNNNNNNNNNNNNNNNNNNNNNNNNNNNNNNNNNNNNNNNNNNNNNNN
>seq341__HtGene0719
GATAGGATCAATTCCCTTTTGATTAAATACAGCAAAATTATACTTTTCTCCAGTTTCTTTAAGTTTTTTTTCAATGAGACTTCTTTTCAATTCAATAATTTTTTCCACTTTATCATCTGTGAATTTTCTTTCAGATTTGGCTAATTTATCTCTTTCTTCAGCCGTGGAATATATAAACGAAGAGAATACTTCACTTTTTTCATATTCTAAGCTTACATTTAAAACAAGTATAAAACAATTTTTTAGCATGCTTGGCATGTTAGGATGTCTGCAACCATGATCAAGTACCATCCCACGCACCAACTTCGTATCAATAGCTCTATTTCTTTTCACGTCAATTACTTCAATCATATGCAGATCTAATTGTTTCGACGGAGTTCTTATTATTCGTATAGCTTCAACCAAATCGTCCGCTAAAGTATCTGCTAATGCAAGTGGTAACTTTGTTCTTAAACTAGTTTTAGCTACATTTACTAGAATTTCCTTATCAAATTTTTGCTCAATATGTAATGGAATCTTTAGGTTTTCTAACATATTTAATAGTACATCCTTCGCTAAATCGAATCCTTGAGTTAAAATCCTAGGATGAATTCCTTCATAGAGAATATATTTTTCAGAAAGAAAAATCAATGATGTAGCAACAACTAGATTACAACTAGAACCATCTCCTAATGTTTCATCTATGCTAGAGCAAATTCTACTTAACATACTGGCCGTTGGATGCTGTATCATCATTTCATTTAACAAAACATTTCCATCTTTCGTTATTTTTATACTTCCCGACCCACTTACTAACATTTTGTAACTTCCTTTAGGCCCAACATTACTTTTGATAATTTCAAATAATCCTTTACTAGCATTGATGTTAGTCATCAATACATTGGTGGATTTCAGGCTGTCCGCCTTCTTGTTCAGCAAATGAATTGACATCTGTTCAGGAAAAAAAAAACATATGAAAAGNNNNNNNNNNNNNNNNNNNNNNNNNNNNNNNNNNNNNNNNNNNNNNNNNNNNNNNNNNNNNNNNNN
>seq342__HtGene0723
AACATTTAGATTTTTCATTTCTTGTGTATTTCGAACGGATATTCCAAAACCAATCGGATTATCATTCATTGACATAACTAATACGCCGTCGCCTCGTTTTATGTTGTCTCCTACTTTCAGCAAATCTCGCTGTTAATGTAAAAGAAATAAATTCAAGTAAATAAN
>seq343__HtGene0723
GAAATGGGTATATATGTTGTTTGGTTAACAAACTAAATCCTTCTTTATACGTCGCTTTTTTTTTATTTCTCTCTTTTTATAGTATACCTTCACGACATTGTTTCCATATAAAAATGACTTTTGTCCTGAATCTTTGAGCCAAATTTTATAAATACAGAATTCATTCAGAAGAGGGAGAGCAGTTATCCTCAAAAAAAAATTGTTCGTCTTCGTAAATTTTCCAATACAGATTCCTAGTGATACTAATTCCTTCCTGCTTACATTATTTGCCTTTACTGCTATGTCAGCTCTGCATTTTCAAAN
>seq344__HtGene0727
AACCCTCCTTAAAAAAAAAAGAAAAGAAAACAATTGCCTTTCATTTCGATACGTACCGTTGTGCTAATAGTGACTGGGGTTGCTTTTACTTTATCTTTTTTCCCCTTTGGTGCATTCGCAACAGATCCATCATTCATTTGCTCTGTCGACACTTCTTCGTTAGCGCTACCTGCTAAGCTGCCTGAATGAGAGACGTGACTGGACTGACCTACAGTGGCAGCAGTGCTCAGCACGTCTAAATTTTTCATCGATTTTCCATCAGACAAAACGGAGCTAGTATCATCTTGCGCGGTTTTTTCTGCTGGAGTCATATCTGGCTTGATTTTTTCATTTTTTGATTTTTTCAATTTAAGAGTCTTTCTCCTAGCAGTAGTTGACAAAACTGCAGTAACCGTTTCACTTTTTTCTTTGACCTTTTCTTTACTAACATAAGCAGGATAATCAAAAATGGGACTTTTCGAATTGCACATAACATAAAAGCTTTTCGGCATTTTTAAATCCTCTGTTAATCCAATTAAACACGTTGGCAAAAATGTCAAGGAAACCATATGAATTAAAGGAAACCAATACCACAACTGCACAAATAAGCAGAAACCGACAGCTGCTTGAGGTCTTATTATATTTCCTTTCCTAGTGAAAAAAGTAGAAATAGCATTTCTTCCACATATGTCTAACAAACCAGCACTAACAATAGCCCCGAATTTGGCAATAATATCTTCATGTTTGTCAGACAAAATTTTAAAAATTTCTTCTTTATATTTCTTGAAATTAGGATTTACGTGTTCATTTGCCTGCTGAAAAATTAAACCAAGTGCCAGGAAAGCACTCTGTCGAACAAAATCCGTTGTATCTGTTAAGAGAGGCATTAACATGTTGATTGCATCTTCATTGGCAGTTGCCGCGCACGCAATTCCCAATGCTAAAGCAGCACCGTATCGAACATGTGCATTATAACTTTCAATTAAAAGATTCAAAATTTTGGGAACTTGTTGAGGCGTTCTGCATAATACAAAACCTAGTGCTATTACTGCTGCTCTTCTCACATCATCACTTACATCGGAAACAGTAAAGTGTAATAATTTTTTTATAATATTTTTATTATAATTAGATAACCCACAATGAGATATTCCAATAGTAAACATTCCTCCATATCTTATGATTGCATCTTTATCATTTATCATTTCACGTATTATAACCAATGCTGCATTTTCTCTTTGAAACATAACAAAACCAACGCTAATGCTACAAGCTCTTGTAATTTTTTCATGTTGCGTATCATGTGCATATGCTAACAATTCATCTATACATTTGACATCTCCACTTCCGAGTTTAAGCAACCCAATAGAATATGCAGCACCCTCCCCTGCCACGGCTGAATCCGAATAAAGTACTGACTTTAATTCATCATATACTTCTTCGTCATCATAACAACCTAAACAAACTAAACCTAACCCTAAGCAACATCCATGCTGCATCACTTCATCACCGTTACAATTTTTTAATTGATGCAATAAATAATTACGTATTTTGGGATCATTTGTTCTGTAATTTGCATGTATTAAGCCTAAAGCATATAATGACCCTCCTTCCTCATATACACCACCACTGCTACTAGCACCATTGTTAGTCGCCGCAGCCGATCCACCTGCCCCTGATGATGCAGCGGCATTTCTAGCAGTTGATCTCTGTGATGTATGAGCATCTTCATGAGGCAAATACGTTGACAATACGTTAAAAGACTCTTTGACATGACCTTTATATACAACACCTAAGGAAGCAATGGCTGAGAATTTTGCCCAATGTACTGCCTTTGACAACCATTCAATATTCGATCTTAAAAACACATCACATGTAGTTCCTGTCTGCATTAGTGCATGAGCAATTATAATTCCATGATGCGTAATACTACTGCGAGGATCTACAATATTCTTGTATGTATCTAACAGAACTAGGTCAGCATGATTGTTTCTATGCAAAAATTCAATATACAGACTTACAGTAACTTGACCACTTAAAACTAAAACCAGTTTTTTAAATTTATCATGTAATGGATGCGATTCCGGCACTAATTTCACTAATTCATCATCCACATCTACAGGN
>seq345__HtGene0727
TCCGAAAGATCTTTTGCAACAGAATATGCTTCACCTTCTAATGGTTTGTCATGCTGAAATTTGGGATCTATTTGTATCAGATCTTTTAAATGTTTCAGAATACTTTTTAAAAAAGTTCTATTTTCGAAATCCACTAAGTCAAATGCAATTTGTAAGGCCATCAAATGATCACTTTCTAACAGCTTCAGTAAAATTTCTGCCACTTGTTTCGACTCACCAATATGAAATAAACATTCACATAAATTTATATACTCTTCTTGCAATTCTTCCTCAGACAATGTGAGGTACATACTTACTAGCAACTTAAAAAAGCGTTTTCTGAACTTTTTGTAAGCATTAATATGTTTTTCGCTTTTCAGGGAATGCTTTAAAATTTCAATTTTATTTGGAGCATTACTAATTATATATTGCACTTTATCTAATCGCTTCGCATCTAAAGCAACACCAAGAGCTTGCTTAATATTGTTATTTTTTATACAAATTTCTAGCATCTCATCTACAAGCAATTCCATTTTTTTATTAATTTCATTGCTCCAAAAATTTGTCAGTGTATCCGCTTCGCCTTTTACACCACCTATGCCATAACTGTTGTAAATAGGAGGCACAGCATTTTCATTTTTATTTAGAGGCAATGTTAATCTTGTGGCAGAAACCTCTTGTTCTTTAGAAATTCCAAATTCCGTTGACTCAGTTTCATCTACATCAATTTCATCCATGTCATCACATAATGACTGCGGATTTTTGTACTGCATTTCTCTTAATTCTACATATTTTTCAATACATTTTGCCAAAATGGTTTCTACATATTTAGACTTTTAATN
>seq346__HtGene0730
TATCAAAATCAAATAAAAAAAAAAAAATTTCCTATAACAGACAGTACTACTTTTTTTTTTTTGCTTCGGAAAGTAAACTGTCGAGTCCAAATGGATCTGAAATTTCTTTAACAAATTTAATTGGTTCGTTCTTTTCCTTTTTTTCTAACTTTTGCATAGTTTTTTTCATTCTATCACTAGAAAATTTATATACATGTGTATTTGCCTTATTATCGAATAATGCAGTATCATATAATTGATACGTTTCATCATCTTGTGTACTGGTTTGATTTTCTGTTACATTAAATAAACTAATATCAN
>seq347__HtGene0730
NNNNNNNNNNNNNNNNNNNNNNNNNNNNNNNNNNNNNNNNNNNNNNNNNNNNNNNNNNNNTTTCTAGCTTCTAATGCTAGTTTCCTTAATGCGTTTTCTTTATCTTCCTTTTCTTTTAACTTCTTCTGCTTAAGCACTTGATTACGCATTCGAATTTCTTCTCGAGCCTTCTTTTCTGCCACATATAAATATTCGCTTAAATGGGCAAAGTTTTCATTTATTGTCACTCCGTTTAATTTTCTATTGTCACTTTGTATTCGTTTATCCAATGGTATATTGTATCCTTTGTTATTTTTCCAATTTGAAACACAAGGGGGGATTTTCCATTCCTGCTCTTCTTCTTCATTTAATTTTCTATTAGGAGACCTTAATATAGGATAATCTGGCGAGTTTTTAACATTTGGTAACTTCTTN
>seq349__HtGene0734
GAAGCTAACGCCTTTTTGTCTGCCTTGAATGTGTTTTTCAACAAATTGGGATCCGTTTTTATTACATGTGAAGAATTATACAACCTTGTAAAAGCTGCTTTTGTTTTCGAATCTAATTTATCATATAAATTTTCCAGTTTTGGTAATCGCAAACATGGAAAATGTTCTGTTAGCATTTCTTTCGTAATATTATATTCTTCCATTATAGCCAAAGTCTCCTGCGGGTTGTTTTTACTCAATGGTGTAATTAATTTCACATATAAATAATTTAATAAGCCAGAGGTTATTAAAACTTTAGGTGATACATTTAATTTGAAAGATAAACAAAAACATAACTCTTGTAATAATCTTTTATTTTTATTAAAAGAAGATATTTTTCCAAAAGCAGAAGGAAAATTGACTCTTCCTGACATAAAGCATTTCAACATTCTTATTCGTAAAACAGGACAAACACAACATAATACACAAAAATGAGGTAAAAGAGAAAAATCCATATTTGTTTTTAAATCATATTTAATAACTTCTGCTAAGGATAAATCAAATGCTATTTTTCCATAAGCCTCCCATTTTTTTTCCAAATCTGCCTTATTATTATCATTAAAAATATTTGCATAGTTTTCACTTATAAAAAATGGTATTAATTCATGATCCACAAAAAAAAGATCCATTATTTCTCGAATCTTTAATTTGGATGCTTCATTAAAATTTAATAATTTCAGACACACTTCAAATGGATTTGCCAACGTTAATAATGTTTTATTAGAGTTACTTAACTCCTTCTTTAN
>seq350__HtGene0734
AACCTTCCTTTAAAGCGATTTGCATGACCCTTTTAATTATTGCTGCCTTCTGTGGCGCATGGAATTTTAGATCATAACATTTATTTGCTAAAGTTCTTATTTTGGGATTTTGTCGGTCATTACAAATGCAAATAATTGGACATTTTGTTTTTTCAATTAATTTTAAAATAGCCGTACTTCCTCCTTTATCTCCACTTGACATTCCATCTACCTCATCCATAATAATACATGTTTTTCTTAATTTTGTATTATTTATTGAAGTTAATGTATATCCTCCACTAGCCATTTCATTAATTTTTTCTACAGCTGCTTTATTTCGATCATCTGAAGCATTAAATTCAATTACATTATATCCCGACTGTTCAGCTACAATCCGAGCAGTTGTTGTTTTTCCTATACCCGCGGAACCACTTAN
>seq352__HtGene0747
GCGAAAGGAGTGCAGAAAAAAACAAGCTGAAAGACAAACATTTGCAGCAAAAGAAAAGTAAAGTGAAGAAAGAGAAAAAAGAGACAAGGATCAAAGGAAAAAAGGAAAAGACGGACTATACCGATTATGCCGATACAGAATGTAGTGACTTGCACGTGACAGAAGATAGCAGCCACTCCAGCACAGAATACAACCCTTATATAAATGATGAAATCGAAGCAAGTGATGATGAATATCAGTTAAACACTATAGGAGATCTCGACCTGAAGCACTATGGAAACTTTGACATTACAGGTAACAGACGGACAGATTATTTATGTATAATCATGCGTTCTTTGTTTTATTATGCATAAAATAACAATCAGAGAATTTTATGTTAGCATTTATAGTTTTTGTCACTTTTTATCAAATGTGCATTTTATTTCTCAGGATACGATATACATGGAAAGAAGATCTACAN
>seq353__HtGene0747
ATGAATCCTTCTGATTATATTTATGAAAATGAAAGAGAAGAATACAAATTGTACCCAGTTGTGAAATGCGGACATAAGGAATCAAGTGACGAAATCCCCAAACATGAACTACAAAAGATAAGAAAAATAATGCGCTATCTATTAGACAAACAAAAACACCCAGAAAAATATGCGCCCAAAAAACCAGAGATTTATGATCTGTGGGGAAACAATATTTTTGAAACGGGAAATAATTCAACTGGAGAATTAATTTTACCTTTTGCTTTACCAGGACATAAAGATAGTTATAACCCACCAGCAGAATTTAAATATGATGAAGAAAGAAAAAAGAAAATTCTAAAAAAAAAAGCAGATGCGCTTATACCTTCTGTTTATGGAGATATCACAAAATTGAAGTCTTCTCCTAAATTATTTTATGATGTCTATCAAAGATGCTTAAATTTATTATATTGCN
>seq355__HtGene0747
AAACAAACAAATGACATCAAAAAAAATGACCTCTAGTTACAATAATTATCAAGTGTTTTCAAGAACGCGTGAATTGATAAAATTGTGGAAAGAAAAATTCAGTAACTCAAAGACATATTGTTATTCGAGCAAATTGGACATTGAATGGATGN
>seq357__HtGene0749
NNNNNNNNNNNNNNNNNNNNNNNNNNNNNNNNNNNNNNNNNNNNNNNNNNNNNNNNNNNNNNNNNNNNNNNNNNNNNNNNNNNNNNNNNNNNNNNNNNNNNNNNNNNNNNNNNNNNNNNNAATGGCAGACGTAATAAAAATAGCAAAGGTTCCAATTTTTACAAAAGAGGAGAGAGAATTTAGTGAACAGCAGAAACAGAAGGAAAAAAGAGAAAAAATTTTAAACAAGGATGAGAGTAGAACTAGTTTGTATCCGATTTTATACCCAGAAGTTTGGGACTTTTATAAAAAAGCAGAAGCTTCTTTTTGGACTGCTGAAGAAATTGATTTATCTAGTGATTTAAAAGATTATGAAACTTTAAAAGAAAATGAAAAACATTTCATAAACCATGTGTTGGCATTTTTCGCAGCTAGTGATGGAATTGTGTTAGAAAATTTATCATGCAAGTTTTTGAGAGAAGTACAAATTGTTGAAGCTAAAAAGTTCTATTCATTTCAAATAGCTGTTGAAAACATTCATTCAGAGACATACAGTTTATTGATTGATAATTATATCAAAGATGAAAAAGAAAGATTAAATTTGTTTCATGCTATTGAAAATATTCCAGCTGTCAAGAACAAGGCTTTATGGGCTGCTAAATGGATAAACGATACGAATTCTTTTGCTGAACGGATTGTGGCTAATGCTTGTGTTGAAGGTATTTTATTTAGTGGTAGTTTTTGTGCTATTTTTTGGTTTAAAAAGCAAAACAAAATGCATGGATTAACCTTTAGTAATGAACTAATAAGTAGAGATGAGGGATTACATACAGATTTTAATTGTTTGATGTATAGTTTGTTAGAAAATAAATTGCCAGAAAACGTAGTACACAACATTGTCAAAGAAGCTGTAGATGTAGAAAGATCTTTTATCTGCGAATCATTACCATGTGATCTTATTGGAATGAATTCAAGGCTTATGTCACAATACATTGAATTTGTTGCCGATCGATTATTAGAGTGTTTAGGTTGCTCAAAAGTTTTTTATTCTAAAAACCCCTTTAGTTGGATGGATCTCATTTCCTTACAAGGAAAAACAAACTTTTTCGAAAAAAGAGTTGCAGATTATCAGAAGTCTGGAGTTATGGCACAAAGAAAAGAACAAGTATTCTGTCTCAACACAGATTTTTAGATATCATGTATTTCTTAGATATACTTTGCAAAATTGCGTATCATGACAAAATGAACAAATACTACGAAAGCAGAGGAACTTATCTTATACTACTTCTACAAACTATCTACATTATTTACTAGTAATAGTGTAGATATATCTCGTCTACCTTATGTTTTTAAACAAGACAAATATATTGCATATCTGTGTATGTGGATATATATGTATGAATAAGTGTGTATATGTTTAGAAGAAAATGCAAGTTTTTATTGTACTTGATCTGTTTGTATCATTTTCACAAGTTTATACTAGTGCACTTTTTTTTAGTTTTGAACATCAAAAACCATACACCTTATTTCGAATATGCAAAAATATTTTTGTACATTGN
>seq361__HtGene0764
NNNNNNNNNNNNNNNNNNNNNNNNNNNNNNNNNNNNNNNNNNNNNNNNNNNNNNNNNNNNNNNNNNNNNNNNNNNNNNNNNNNNNNNNNNNNNNNNNNNNNNNNNNNNNNNNNNNNNNNNGAAAGTGCAAGAATGGAAAAATAAAAATTTAACTGCGAAAATATATGTTTACGGTTAACATGTAAATTATTTAATTTAGTGTTTTCAAAAAAGTGTAGATCACACACTTATTCCACCATTGCGTTTCTGTTAAAGCCCATTCCTCTGCCCATAGTAGGTCTCATATGTTCTCTTGAAATTTCTTCTTCTACTTTAGGTGCTCTTGCTGCAGTTTTTTTCGACAAAGTAGCAGGGAAAATCGAAGGAGGTAGATGCAAATACTCTCTTAAGTATTCAATTCCTTCATTATTTAATATAAAATATTGGTGCTTCCAATTATATTTCTCTTCTACATAATTTCTACTTTTTAATGACTTCATAAGCATTAACACGTGTAAATTTGGAGTATCCAAATGGGGATGTTTTGGAAGCTTTGCATTTTTTTCTACAACCAGTACACCCTCTTTAAATAAATATTCATAAATCATTTTCTTGTTCTGTTTCGGGATATAACTTAACTTATGATGGGGCTTCGTAATTTTACTCATTTTGTCAAAACATNNNNNNNNNNNNNNNNNNNNNNNNNNNNNNNNNNNNNNNNNNNNNNNNNNNNNNNNNNNNTTTCTGAAATTTTAATAAGTCATAAGCAGTTTCATCTTATGGTTAAATAACAATTAATATATGAACGCTTTTTTCGCCAACTGGTTGCTCCGTTTTCAAAAATTATTTAAAAGTATTTTATGTATGATCTTTTACAACGCATTTTTCACATTTTCCTTCTTCCCTATTTATN
>seq362__HtGene0765
TTAAAAGCGGTATAATAAGCATTTATATTTTATTTCAATCATTACATATTAATATTAGAACCAAGTTGGAAAAATTGAAGGATAATGTTATGAGACAGATCAAAGTTAGCAAACTGGTTCTTAACATCTGCGTTGGAGAGGTGAGGCGTTTCTTTCGCGACAGTAGAAAACCGTTGATGTTTTATTCACGATGCATCTGCTTTTCATTTTCTTTTTTTGTCCATTTTTTTTTTTTTTCTTCATCTTTTTTCTTCTTTTTTCCAACACTGCTTTTTATTTTGTCTTTCAGTCAGGAGATAGATTGACGAGAGCTTCAAGAGTGTTAGAACAATTGACAGAACAAAAACCTCAATTTGGAAGATGCCGTTTTACCATAAGGTCATTTGGAGTGAGAAGAAATGAAAAGATTTCTTGTTATGTAACTGTCAGAGGAAAGAAGGCTATGGAATTGTTAGAAAAGGGATTAAAAGTGAAAGAATATGAATTACAAAGAAAGAATTTTTCAGATAGCGGAAATTTTGGATTTGGAATACAAGAACATATAGATCTTGGTTTGAAATACGATCCTTCAACTGGTATTTACGGTATGGACTTTTATGTACATTTAACGAGACCTGGTTACAGAGTTACAAAAAGAAGAAGAAGGAGAGGAAAAATTTCTCACAAACATAAAGTCACTAAAGAAGACGCCATGAAATGGTTTGAAACAAAATTCGATGGACTTCTTATTAAATAAAACAAACAAATGTATATATATATATAGN
>seq363__HtGene0765
TCTTATTTTATCATTTCTTTAGTATTTATATTAATTGGTATAGCTTTTATTATTTTTTCTTTTTCTAGAAAGGAATGCAGAATTGCTTATCAAGGATTTGACACAGAAGAAGTGACGTTAGAAATTAACGAAATGAATTGTACTGGACCTTCTCGACCATTTCAGAGAGATACTTATATTTATTATGAACTTAATAACTTTTATCAAAATCATAAAAATTATTTAATATCGAAATCACACAGTCAGCTCATGGTACTTATCTTCTATTTTTAACATTATAGCCGATATATACTATGTGCTCATTTACAGCTGTACCACTTGGTCTCTATGTCTACATTGTTTTTTTCGTCCTTTCN
>seq364__HtGene0765
TTGGTCTCTATGTCTACATTGTTTTTTTCGTCCTTTCCTTTTCTTTCGATTTGCTTATTTCAGGTTTGCTCGTACATCTTTTTTTTTTTTTTTTTTGCTTTTCTCATCGTGTTGTAGGGCAATGTGCTAACCAAGAAAAACGACGTCTCCTTGTGTAAACCCGTAATATTGAACAGCGAGGGAAAAATTTTACATCCCTGTGGATTAGTCGCTCATAGTGTTTTTAACGACACCTTTTCCATTTACAAAAACAAAGAATTAACTGAGTTGATTGAAATTGACGATTCGAAAGAAGCCATAACATGGATAAGCGATTATAACAAATTTAAGAATCCCACTGATGATGAAATCGAAAAAAACAAATCAGAAGTAGATTTCTGGTTGCTTGGCGACAAGTATAAAAAAACCTTAAATATGAATGATAAAACAGGATATGGAGTAGAAAATTCTCATTTTATTGTGTGGATGAAAACTGCTGCCCTAGCAAATTTTCGAAAAAAATATGCGAAAGTAAATACAGATGTTGAGTTACAGTTGCCTATTTACGTAAACATACAAAATAATTTTCCAGTTGATAAATTCCAAGGAAAGAAACTGTTCGTAATTGCAGAAAGTTCGGTTTTTTTAAATGAAAAAAATAAATCGGTAGGAATTGTGTACCTAATTCTTGGGAGCGTTTCACTGATTGTTACAATTTGTTTGGTTGTAAATCAATGGAAACATCCACGAATTTTAGGACACATATAGTTAATATATATATATATATATATAAGCTTGTN
>seq365__HtGene0765
ATTTAAATGAAAAAAAGAAAATAATAATAGCGTATAATTTAAATGATTTGTACTGTTTTGAATTTTTGAAAAAACAGTATGTAATCCCACCTTATCATAAAGGAGTATTATTGCATTATGAAATAGAGAATGAAAAAATTACGGTAGATATTACAAATAAATCGGCATATATTAGACAGATACATACGGATAGTTTTCAGACAGATACAAGAAAAGCTTATGATGTTGTCTACATTTATTCTGCGTTATTACCAACGGAAAGTGATTTATATTCTTTAAATTATATATCAAAAAATAAATTAACAATTAAAAGAATGCATGGCGAACATTCTAAAGCTTTATTTAAAAATTTAATTCCTTACACGAAATATGAAGATTTTTACGAAGATAAAAAAAACCCAGTGACCGATTTATTTGATTTAAGTATTTTCAATTTTCCAACTTTCGCTTTTACTAATGATTTCTTAGATTTTGATATTGATGACGGAATGTATAAAACCAAAATTTTAGAACTGATAAAAAGATCGGAAGAGCGTCN
>seq366__HtGene0768
AAAAAGCAGAACAAAAAGAAAAAATAAAAGCTTTTAATTTGAAGAACCTTCAGCTGTTTGGTATATGTTTTTTCACAAGTGTATTTTGCTACGTAACACTAAAGAAAGTACCAGAGGGATATGTATGTATCATAGAAAATAAAAAAGATAAAACTGTTCCCCCATATATATATGATGACAAAATGACATTTTTTTATAATCCTTTAAAATATAAAATAATATTAATGCGAACTTTTCCTGTCCAAAAAAAATACTCCAATGTATATGAAACTGTAGATAAGAAAAACN
>seq367__HtGene0770
TATTATTGTACTGTATTTCTGCTTACACGTTATTCTATTCAAATGTTATATATTTTTTTTAATTAATTATGGCAATTTGTTTATGTGATCAGTAGAGTTGTACCAAAGAGATATGAACATNNNNNNNNNNNNNNNNNNNNNNNNNNNNNNNNNNNNNNNNNNNNNNNNNNNNNNNNNNNNNNNNNNNNNNNNNNNNNNNNNNNNNNNNNNNNNNNNNNNNNNNNNNNNNNNNNNNNNNNNGACAGAGTGGCCCAGCATGTTCCAACGCTTCATCCCCACTCTGAAGAATTGGTAGTAGGAAAGATTCGTTTCAAAACATTCGACTTAGGTGGGCATGAGACGGCTCGCAGAATATGGAAAGATTATTTTGCGGCTGTCGACGCTGTTGTTTTTATGATAGATACAACCGACAAAGCTCGATTTGATGAAGCACGAGAAGAATTAAAGCAACTACTGGAATCAGAGGAATTGAGTAATGTTCCGTTTGTTATTCTGGGAAATAAAATTGATAAACCTGAAGCAGCCAGTGAAGACGAATTAAGACAGCATTTAAATATATTTTCAAATATGACTGTAGGAGGTAACGTTAAGGGAAATTCAGGAATAAGACCTGTGGAGTTATTCATGTGCAGTGTTATTAGAAGAATGGGTTATGCTGCAGCTTTTAAATGGATATCTCAGTATTTGACTTAATTTAACTTACATATGTCTTGTCTTATGTTAGGGTGCGGTTCTACTTGATACTTAAACGTTACCTGCTTTCAAAGATAACGAATGTGTGTATAGATAGAAAGTTAGAAAAATAGAAACATCGAAAGATAACCAATTAAGAAAAAGCAGATCN
>seq368__HtGene0773
GGAAAACATGAAATATAATAATATAGAAAAACGGAAAGAGGAAGGCTTTAGCATATTTCAAATGGTGAAAGAAAAAAGGCATCCAGAATATCAATATTTAAATATTCTTTACGATGTTCTCCAAAACGGAAACAAACAAGATGACAGAACAGGTGTAGGTGTGTTAAGCCGTTTTGGATATATGATGAGATTCCAATTAAATCAATATTTTCCATTATTGACAACAAAGAAATTATTTTTACGGGGAATCATAGAAGAATTATTATGGTTTATACGAGGAGAAACCAATGGAAATACTTTGTTAAATAAAAATGTAAGAATATGGGAAGCTAATGGAACCAGAGAATTTTTAGACAACAGAAATTTATTTGATAGAGAAGTGAATGATTTAGGCCCTATTTATGGATTTCAGTGGAGACATTTCGGTGCAGAATATACTAATATGCATGACGATTATACAAATAAAGGAGTCGATCAATTAAAAAATGTAATTAATTTAATTAAAAATGATCCTAAAAATAGAAGAATTATTTTATGTGCATGGAATCCCAAAGATTTAGAAAAAATGGCATTACCTCCATGCCATATACTGTGTCAATTTTACATTTTTGAAAATAAATTGTCCTGTATAATGTATCAAAGATCTTGCGATTTAGGTTTAGGAGTTCCTTTTAACGTTGCTTCTTATTCTATTTTTACATATATGATAGCTCAAGTATGTAATTTAATTCCGTATGAATTCATTCATGTGTTAGGTAATGCACATATCTATAATAATCATGTCGATCAGTTGAAAATGCAAATCAATAGAATTCCGTATCCGTTTCCAACTCTCAAATTAAATCCTAAAGTGCAGAACATTGAAGATTTTACCGCTGACGATATTCAGATAGAGAATTACGTGCATCATGATCGAATCACTATGCCAATGGCTGCTTAAATTAAAACGCGGATTTCTTTNNNNNNNNNNNNNNNNNNNNNNNNNNNNNNNNNNNNNNNNNNNNNNNNNNNNNNNNNNNNNNNNNNNNNNNNNNNNNNNNN
>seq369__HtGene0779
NNNNNNNNNNNNNNNNNNNNNNNNNNNNNNNNNNNNNNNNNNNNNNNNNNNNNNNNNNNNAAAACAGAGAGATATGCTTGTTTTATATATTTCATATCAATTCTTTTCTCAGCTTATGTTGGCGAAAAGTTTTTCAATTTGTTCATTAAAGGTCGCAGAACGGATAGGCATATCAATATCGTAAAATGGATTCTTGAGTATAATGCCACTATAAAGCTCATAGACCTTTTTTAAATAAAATTTCATCTCAACATTTAAGTCATCTTTGTGTACAATAAATATTTTAACGCCCGTTAATGTATCAAAACACTGGATCTTAAACCCATCTCCTTCTATTACTTCAATACCTTTTCTTTCTATAGATTTAAAAAGATTATTATTTTTTTCATTAACAGAATTTGCATTAATCTTTTCGGATATGGTTGAAATTCCATGCAACATAGAAGCAAGTCTTATTTCGTCATTACTGTTTAATTTAATTTCTTCGCTAAAATGCTGAAAGAAAAGGTCCCGAAAGAAAAAAAGAAAAAGAAAATAAAANNNNNNNNNNNNNNNNNNNNNNNNNNNNNNNNNNNNNNNNNNNNNNNNNNNNNNNNNNNNNNNNN
>seq374__HtGene0791
TTAGACAATATTTTTATAATTCTTTGTTTAGCATCTTTAAAATTTAATGAACTGTTCAGTATAACTCTTTCAATTATGCTTTCTTCAGATTCGGTTTTACATAATAAAAATGCAATAACANNNNNNNNNNNNNNNNNNNNNNNNNNNNNNNNNNNNNNNNNNNNNNNNNNNNNNNNNNNNAACGTATGAGTAATTTTTAATGGGCTATCTCTTCTTTTGTGTTCCCAGGTGGGTTCTAGTATTTTCTCCACAACAGAACCATTTACTTTTAAGGTAAAGGTTCTCGGCCATTCTTGTTTTAGAGTTGCATTGGCTAAATTCTGTGTATCAATGTTTATGCAAAAAATCAATACTTCTTTATTTTCACTTCTCCAGTGTTTTATATTATCTGTTTCTAATATGATTTTTTCTGTAGTTCCGGTCAAGTTTTTCATCCACAACACTTTTGACAACGGATAAAAAGGATCCAGTACCTTGAATCGACAAACGGCACATTTTATTTTATATTCATCTATTTTTTGAGAATGATTCCCACCTTGTACATAACAACTCACGTGTTGTAGTCTATTACATTCTATACATTTCACTACATTTTTGCTACTAATGTTTCGTCTCATCCCTCCACATAGACAAGAAGAAAATTCGTGGTCTTCTTTATATATTTTTGCTAAACGAAAGGGAAAGAAAACAAAAAATAAGTAATGTAGAGGGGACAAACCAAGGAAGACGATACAACGCATATGTCCAATATGTAGGTTGCGTTTATTAAACTATN
>seq375__HtGene0793
ATTGTCATTTAAAGAAAAGAACAAGATGACCGCATATCCGCAATGGGGTTATGAGAAAGCTCCTCAGCATGATAGCTATGATGTGATCGAAAGGCGATATAACAAAAATTTTGATTTTACATATACTGTGTATCAGCACAAAGTTACAAAAATGCAAATAATGAGCATTGGAACAAATGACCCATTAGATGTTGAACAGAGTTTTGCTTTTTATGTGAAAACTTTGCCAGAAACAGATGAAGGGATTCCCCACATTTTGGAACATACGGTTTTAGCAAGTTCTTATAAATACAAAGACCCTTTTACGACGCTGATGAAAGGTAGTTTATATACACTGTTGAATGCATACACGTATAACGACAGGACGGTTTATCTTGCTCGTTCGATGAACAATCGCGATTTTTTTAACATTTTAGACGTTTATATTGATTGCGTGTTTCGTCCAACTGTTTTGGAAAAGAAGTCTATATTTCTAAGAGAAGGATGGTCATACTTGCTAGAACCGTTAACAGAAGAGGAAAAGAAAGATGAAACGATTCCCAAGATTGCCAACTTTAAGGTTTCTTACAATGGTATTGTTTTTAATGAGATGAAGGGTGTTTTCTCTAATCCCATTCAACGTTTGGCTGCTGAATCAGAGAAACTGCTATTTCCAGATAATGTACATTCTAAGGTTAGTGGAGGAGATCCTGAAGTAATTCCACAGTTAACATACGAAAATTTTCGAAGGTTTTATTTAAAAN
>seq376__HtGene0793
CATGGACTTGCCACTGGATGCTTTTCTATTGGCCATTGTAAATTATTTGTTGGTACAAACTCCCGCGAGTGTTTTGTATAAAGCATTGATAGAATCTGGTTTAGGATCGGGAGTTTTGAACGATGTTATAGACAGCGAGTTAGTGCAGTATGTGTTCACCGTAGGTTTGAAAGGTATTTCTGAAAAGAGTACGGGAGCTGCAGGTGAAAAAATCAATCTAAATGAGGTTCACTATGCTGTAGAAAAGGTCATCTTAGATGCGTTGGAAAAGGAAGTAAAGAAAGGTTTTAACAAAGAGGCAGTAGAAGCGGCAATAAACAGCATTGAGTTTCGACTAAAGGAGGCCAATTTGGAATCATCAAAAAGCACGAACTTTATGTTAGATATGATTTCTAAATTGAATTATAATAGAGACCCTTTAGAAGGTTTTGAATATGATGTATATTTAAACAGAATCAAAAACAAGGTTAAAAATATTCCAAATTATTTAGAAAATTTTGTGGAAAAGTACTTCTTAAAGAAGATCN
>seq377__HtGene0793
CAGAGGGTGTTAGAAGGAATAAGAGAAAAATTACTGAATAACGAACGGTTAATAGTGAATTTAACAGCAGACAAAAAATCAATAAAAGTTTTGTTTAATAACTCGAAAGATGCATTTAAGCACTTTTTATCACATTTTAAAAATAACCCACATAAAGATAACACTATCATATGGAACGAAGAAATTAAGAGTCAAAATGTGATAGGGGAACTGGAGAAAAAGGATTTACTGGTTACGCCAACTTTAGTAAATTACGTTGGCATGGGAGGAATGTTATTTAAAGAACACGAAACAATAAACCCTGCTTATATAGTAGTTATAGCAGCTTTACAAAATTCTTATTTATGGGAAGTAATAAGAGAATTAAATGGTGCATATGGAGTAATAGCATCTCTCGATTATGATGGATATGTATTATTTACATCATATAGGGATCCTCATTTGGAAAAAACTCTAATGACATATCGAAAATCAATAGAAGGATTGAGGCAGTTGGCCGATAAAATGACGGAGAAAGATTTGTTAAGATATATTATTTTCATCATTCGAAAATTAGATAAACCAAGGAGAGGACTAAGCTTAGGAAATATATCGTTCTGGAGAATTTTAAATAATGAGTCAGCAGAGGATAGAGAAGAATACAGGCGCTGTATTATGAAGACGN
>seq378__HtGene0794
TTTCTGTTTCTCTTATTTTTTGTTTCTGCTCAACCATTTATTAAATGCCTTGTTTTCCTGTTTACTTATAGTTTCATTTCTTTCGCGTCTGTCAACCGACTGAACTATTTTACGTTTTTCCCATGCTGTTGAAAGATTTATTATATCCTCTTTGCACATAGGTAGGCTGTTCGTTGTTTTTGAAATAATTATATGGAAAGTGTCCATACTGAGAGGGAATAAAAGGTTGGTGAATGTCGCTGTTTGAAACGCGCGAGTGGAATCTGTTTGGCATAGTATTAGCCATACTATTTTGAACAGCGAACATATCATTACCACCATAACTTGTCGATTCATTCCCTCGGCATGTAATGGGTGGAGGAGGTGGTGGAGGAGAAGCGAGATTCTACAAAGAATAAAAGGAATATACAAAAAAAGGCANNNNNNNNNNNNNNNNNNNNNNNNNNNNNNNNNNNNNNNNNNNNNNNNNNNNNNNNNNNNAAAATCATTCTACAAAATGCAATCGAAAATATGCATTGATGATGCAATGCTCTACGTACATGAGATGTAAAACACATAATTTATATTTTTCTTTTTTATTGATTCTATAGCTTCTTGTAATTATTACCAAATTGGGCATTCTCCCCATN
>seq379__HtGene0794
AGGGGACAAATATCTACAGAAGATGAAAAGACAATGATTCATATGAACAAAATAAGTATATAAAAATTAAATTGTCTATTTATATGAATAAGTGAATAAACTCCCAGAACACAATGAGGAATTTTTTTTTCGGTTTTTAATTATTGAGTTCCTACTGTTCTTCTCCTTTTTTAATGGATACTTTCAAGTATTTACTGCCAGCATTGAAACCGTTCATTCCGGCAACAGCTTTAATAGCACTGTGTTGATTTTCAAAATTTATAAAACCATAGCCTCTGCTTTTCCCATTCGTTTCCCTTTTTACTGTGGCGCCAAGTATGTTGCCGTAGTGGGCAAAATGCTGCAATATTCCAAGATAACGAAAAAGAATAATTAATTTTACTTAAAAATATAGGCACCAAGTATGTTGCCGTAGTGGGCAAAATGCTGCAATATTCCAAGATAACGAAAAAGAATAATTAATTTTACTTAAAAATATACGAAGCTGAAAAGAAAGCGCAAACAATGCAACGTAATAAAATGAAAAGTGAAAATACAGCAAATTCCTCTTGTGATTTGCAAAAAACTGTGTTTTGTGCACTTTACTCTTTTTAAATCTTTGTCGCTCCAGTCATTTGGCAAATAAAAAACGAAAATCGTACAACCCCTTTTTATTCTTTTTCTATTATTGTGTTCGTTAGAATTCGATTTTAGCAAAACCTGTAAAATTGTGAGAATGGAGAATGAAAGGATACTAGTGGCAGTAAACAGAAAATGAAAAAACTGGACACTGTGAAAATAAGACATTTTGTAGCTGATTCCATAGTCAAGAAAATACTTCATATTAAAAAATTAATCTACTTCTTATTTTACCTTCAATCTTTTTCCTGTATACACTTCCACTTTGTTCATATTAGAAATTGCTAAAGCAGCGCTGTGAGGATCTGTGTATACAACAAAACCATAACCTTTACTCGTCTTGTCATTTTTTTTTGCTACTCTAGCGCTTTCTATATTTCCAAAAGTTTTAAATTGCTACAAAAAAAAAAAAAAAAAAAAAAAATTTATTAAATAAGTGCCTTTCTCCTTTTAACN
>seq380__HtGene0795
NNNNNNNNNNNNNNNNNNNNNNNNNNNNNNNNNNNNNNNNNNNNNNNNNNNNNNNNNNNNNNNNNNNNNNNNNNNNNNNNNNNNNNNNNNNNNNNNNNNNNNNNNNNNNNNNNNNNNNNNNNNNNNNNNNNNNNNNNNNNNNNNNNAAGGGGAAATGGGAGAAGACGGTGAAAATGAAGTAAATGCGCAACAAACAAATAATCCTAATGAATTAAAAAAAAATGAAAAAAAGAAAATGGAAACTATTGAAATAAATCAATCTTTTAN
>seq381__HtGene0798
AAAACTCATATAAGAGTTTGCTCGGTACCATCGACATAAGTAATCTCCTTGCAATCTGTTTGTTGATTTAAGTAAAAAATTTGACGATCCCAATAAGTGCAAACATTTAACATTTTTTTCTTTTGCAGATTTGAAAAATAAGTGTTATGATTTATTCTTCTTTTATATTCATAAATGGTACCACTTAAGAAATCATCACTTTGTAATGCATTAATTTTTTTGCAAATAATAGAAGCTAAATATAATGGCAATTCTGTTCCATCTCTGCTTTTTTTTAACGGTAAGTTATCATTATAGCTATTTGTCATATTTTTAAAAACGTCAAAATCTATTTTTGCCGTTTTAATCCACTGTACTCGAAAATTCCCACCTAATCGACTAGTAATAGCTCCCCATAAATTCTCAAATAAGTTACGAATTGGAAGAGTCATCATTTTTGCATATCCTTGAAATCCTCCACTTTCATTTACAGAAAATAAAAAAATAATTGTATAATTTTCTTTTAATAAGTTTACAAATTTTCTCGTGTTATTTTTTCCAGTTGCCCAAACTCCATATAATATAGATAAATACAAATGTGATATTTGATTACATTTTATGACAAATACTTTGAATCGGTCATTTN
>seq382__HtGene0798
ATGTTAATCGCATAAGAATGTTTTCTACTTTTCATTTTGTGCGTTCTTCGGCAATTTATTCCTAAATGGCAGAACCCTAATAAGTAATTTACGCAGATATTTTTTTCATACAAAAATTTTAAAGCATCTTCTAAATATTCATCTTTGCTGTCAGCGGGAATATTCGTAGGACCATTTTCCATTGTATGTCGAAACATACAAGAACCTCTTATTTTATCAGAACAATAATTATATTTTAAATAATTTTTACAAGTAGGAATTCTCGAATATATTAACTGGTGTAGGTAATTACAAAATAAATTTTTCATACACATATTTTTAATATAATGAATACAAATAACAGAATGTTTGCCCTTTTTCTGTTTTATATCTACTCGATCTATACCTTTTATAGTTAATAAATTTGTTTGTTCCGCTAATTTTTTTTTAACTTCTTTTTCTAATTTTATGCTCCCTTCATTGTTCTTATCTTCTATTCTGCAAGGATGTATTTTTTCTATTACATTTTCATTTTTTCTATCCGCTAGN
>seq383__HtGene0800
TGTGCTTGACCTGAAAAATTTGCAAAGGCAGGTGCTGTCGTTGGAATATTTGGTGGTGCACCCGCGGGAAGATTGGGTGGTACTCCTGATGGCATATTTGGAGGCAAGTTCGGTGGTAAGTTAGGTTGAACATTCAGTGGCATATTGGGCATTCCAATATTTGCAGGAATGTTAGGGGGAACACTATGTGGCATATTTGGAGGAATATTTGACGGCATATTTGGTGGCATATTTGGTGGCATATTTGGTGGAATATTTGGTGGCATGTTTGGTGGCATGTTTGGTGGCATGTTTGGTGGCATATTTTGAAGATAATTAGAACACATATCAGGTATACAATTAGGTTCAAACATGGGTGGAAAATTCGAAGAATAATTAAGCGGATAATTAGGGACATAATTTGGAGAATAACTGTGTCCAAAATGAGATGGTACATTAGGTGCCATCATATTTCCTGATACTACATTTGGAGGCATCATATTCGGTGGAATACTCGACATTAN
>seq384__HtGene0800
AATACGTATTATGTACAAAATGAGGTGCCATATTGGGCCCCATCATATTTCCTGATAGCATATTTGGGGGAGGTATTATGTTTGGCGGAATGTTTGATATCATATTCGGAGGCATGGTAGAAGGCATATTTGATGGATATGTAGGATACATTCTATTTTCCATATTTTGATTAGGAGGTAAAN
>seq385__HtGene0800
TGTTGCTGATAAATTGATTATTCATATTTTCAATTGCCATATCACTAGATTCAAAATTATCATACGAGATGAATCCATGTCCCTTTGATACATCATCTTCATCTTTTATTATTCGCACAGAAATCACTTGACCAAAAGAAGAAAATATATCAAAGAGCATTTTTTCATCAACTTCCTTATCTAAATTTCCAATAAATAAATTTGCTCCAACATCAAACATTTTTTTATN
>seq386__HtGene0800
TGCTCTATACCCGAATGACTTCCATTTACTTTGTCCCTAGGAATATGTACATTTTTTACATTTCCACATTGCATGAATAATTCACATAGAGTTTCTTCATCAACTTGAGCATCTAGGTTGGCTGTATGGGAAAAGAAACAAAAAAAAAAAAAAAAGGATCATTCATTTGAGTATCTAAATTAGCTGTTTAGGTGTAAGCAGAACAAAAAAAAAGATGCATCTGTCACTTAAGCATATGTATACATACACGCAGAAGACAAACTAAAGAAATTACCAGAAAAAAAGAAAGAACATATATTACAAGTAACTAACATAAAACATACAAGTACATAAAAAAGCACCTACCTATATAAAGAGTAGCTTCATTGTTTCTTTCATAAATATGATTTATCTCGGGGGTTTTATGAGAGGCATACATCATACAAAAAGAAAAATTAAGTCGCTTCTTCCGCCTTATACTACTTACATAAATATAATTCCAAATACACAATTTTTAAAAACGTTTAATTTTGTTTTTCAGATATGTTGGAGCAATTCCTCTGACACCCGTTGCGCCTTACTACATAAGCATTTACATCATAGTTTTTATACATGTACATAAGAATATTTTTATATGN
>seq387__HtGene0806
AAAGCTAATAATAGAGAAGAAAAAAAAACTGAAAGAGTTAAGTTTAGTAAAAAGTGAACCATTAGATTTAAATAAAAATAGAAGTAAATTAGAAAACTTAATAAAAAGAAGATTTTTCTATACTAATGCTTTTGAAATATATGGAGGATTTTCGGGTTTATTTGATTACGGACCATCAGGTTGTTTATTAAAGACCGAATTAGAAAAATTATGGAGGTATCATTTTATATTTTATGACGN
>seq388__HtGene0806
TGTTAGAAATATCCTCTACTTGCGTAACTCATTATATAGTTTTGAAGATGTCAGGCCATGTTGACAGATTTACGGATCTTATGATTAAAGACGAAATAACTGGAGATTGTTATAGAGCAGATAAATATTTAGCAGAAGTTTTTAGGAACAAAGTGGAAGAATTGAAAAATAATAATTN
>seq389__HtGene0806
AGAAAAAGAAATCAACGGCGAAATAAAAGTGAATACCAATAAAAATTTGTCAAAAGAAGTTAAAAATCAAATAGAAGAATTAGAATTGATCATTAGAAAACTAGATGGAATGGATAAAGGTGAGATTGAAAGCATTATAGAAAAATACGATATTCGATCGCCAGCAAAAAATAAATTTTCAAAGCCCTTTCCATTTAATTTAATGTTTCAAACAAAAATAGGACCAAAGGAAGATGTCTCTAATGAAATTTCGAATTTTGATAAAAAAGGAAAAGATTTGACAAATGCACATACAAATAAAGGAGCAATATATGAAGCAGCTAATGCGGAATCTAATGAGATATCAAATCTTACTAGCGTTGCTTATTTAAGACCTGAAACAGCACAAGGGATATTTGTAAATTTTAAAAAACTTTTGGAATATAATGGAGGAAATATGCCTTTTGCTGCAGCACAAATAGGTTTGGGTTTTCGAAATGAAATTTCTCCAAGAAATGGACTTTTAAGAGTTCGAGAGTTCCAAATGGCGGAAATTGAATATTTTGTGAATCCAAACAAAAAGAAGCATGCAAAATATTACCTCTTTAAGCATTTAGTATTACCGTTATTCCCAAGAGACAATCAGTTGAGTGATGGTTCTATTGTGAAAAATTTAACATTAGAAGAAGCCGTAGAAAAAAAAATAATAGGGAATGAAGCACTGGCTTATTTTCTAGCGCGTACTTATATATTTTTATTAAAATGTGGAATTAATAAAGATGGTATTAGATTTCGTCAACATCTGAAAACAGAAATGGCACATTACGCAAGTGATTGTTGGGATGCAGAAATTTTAACTTCCTATGGCTTTATAGAAGTCGTAGGACATGCTGATAGGGCTGCATATGATTTAACACGACATTCAGAACTGACGAAAGCATCTTTATTTGCGTGTGAAAAATATAGTGAACCCAAGACGGTTGAGGTTGTAAAAGTTTTTCCAAATAAAGTTGTAATTGGAAATAAGTTTAAAAAAGAACAAGCTATTATTTACCAAGCTCTACAAGAAAAAACTAATGAAGAATTATTAGAAATTGATAAACAATTAGACAAAACGAATAATTACACTTTAAAAGTTTGTAATGCCGTGGATAAGTGTACTAATACTTCTTTTGAATTAACAAGN
>seq390__HtGene0806
AAAGACGGTACAGGAAGAAGTATTTGTACCTAATGTAATTGAACCATCGTTTGGAATTGGCAGATTAATTTTTTGCATTTTAGAACACTCTTTTAGAATAAGACATTTTGAAGATGATAAAGAAGAAAGAAACTATTTGTCATTGTCTTATAAATTAGCCCCGATAAAGTGTTCTATTTTATCGATTTCAAACAGTAAACTATTCTATCCTTATATTAAGGAAATACAAATGCTGTTGAATGATAATGATATTTCTTGTAAATTGGACAATTCAAGCGTTTCAATTGGAAAGAAATATGCAAGAACGGATGAAATTGGAATTCCTTTTGCGATAACAATTGATTTCCAAACGGTTAAAGATAGAACTGTAACTCTTAGAGATAGAGATTCCATGTTACAAGTAAGAATTCAAATCGGTTCAGTAGTAAATATTGTCAATTCGTTAATGAATAAAAGTAAAACTATAAATGATTTTATTGAGGAATATGGTCTTTTTAAGCAACAAAATTTGTGAAAAACGACTGGTAGATTATCACTGCGTTATGTTTCTTAATATCTGTATATACGTTGCATATGTTTGTCGTTTTTTTCTCGTTCTTTTCN
>seq391__HtGene0810
CAATTTTCCGCTATTTGTACAGATACTTCACATTTGACTTTCTTTAGAAAAAAAGATGCTGCATCTTCCATGGATTTTACTAGAACTTGCAAAGCCTCATTCTGATATTTTATTGGTGCCTCTATGATGATTTCGTCATGAACGCATAAAATAATTTTTCCTTTAATTTCTTTTAAATTGTTATACAACTTCACTAAAGAGAGCTTAAGTATATCGGCACATGTTCCTTGTACAGGATAATTCAGAGCTTTCGTAAAAGAGAAGTAAGGAAACAATGTTTTTCTGTTAGAGAGTGTACAATATTCTAAAGATTTTTGCTGTTTTATTTTATTATGCCACTTGTAAATACCTTTATAATGCTCAAAAAAAGAATTATAAAAATATAGACATTGGTCTAAACTCATATTTAAATTATAAAAATTATTTGCGTAATTTTTTAAATTAACATAATTCATTCCATATAAGAGTCCAAAATTAATTGCTTTTGCAATATGTCTATCTTCTTTATTTACTTCATGTATTTCTTTTTTTGTTATAATACTAGCAGTTAAAGTGTGCAAATCAATATTGTTGTTATATGCTTTTAACATTATTTCGTCATTTGTAATTTCTGCTGCTATTTTTAATTCGATCTGTTTAAAATCGGCAATTATGAAAATGTGATTTTCACTTGGAATAAACATTTCTCTAATATTTTTTTGTCGCGGAATTTGTTGTAAGTTAGGTTTTTCGCTACTAAATCTTCCAGAAAAGGTTTTCAGTTGATTAAAAGTAGTATGTATTTTGTTTGTTTTTTCGTTTATATGCATTGGCAATTTTAAATAAAAAGCAGAATATAACTTATGTAATTTTN
>seq392__HtGene0810
NNNNNNNNNNNNNNNNNNNNNNNNNNNNNNNNNNNNNNNNNNNNNNNNNNNNNNNNNNNNTTTTTCAGTTCCTTTTGCAAATTCATTTTCTCTTTGTTCAAAACATTTAATATCTCCTCAGTACTACTCTTCAATTTTTCCAAGTTAATTCGAATTCCGTTTAATTCCATATCACAAATAGGTAATATACATTTATTTTCTATATCAGCTACTATTTCTAATTTTTCTTTTTTTATTTCTTCTGTTAACTTTGTATAGAGTTTCAGTAGACAACTAGAATCTCTTGCTGCATAAAATAATTGATTGTTATTTAACAGGGAGCTATTCCAAATGCTATTTTGTTGCTGTTTNNNNNNNNNNN
>seq393__HtGene0810
CTCTAGTCTCATTTCCACTTATAAATAATGGTTCATCACGTCGAGGTGAATTTGTACGAGGCAATATTCCCTCGCTAAGATAACTTAAAGGAACTTCTTTTACCGTCATGTTTTCTCGATTATACACATAGGGAATTTTCCCTAAATTTCCTTTAAACCTGTTTTTCTTAATGTCGATATAAAATACATTTTCTACGGTTTTCGACTGATGCCTTTGAATAATGAACACATTATCCGCTTCTTGCGTCGATTTGACACTTCCAAACACAGAAGAAATAGAAAGCAAATGAGAATCTTCCTTTCTCGGATGTACCACTAATGTAATATGTACATTCTTGTTAGTGCTGAAAGACCGAAATTTATCTATGGCTATATTTTGAAGTTCATATATATCTGAAAATTTATTTATATTTAACATGAATTGAAGATTGTCAATTATTATGTGTTTCACGTCATATGCATATACAGCATAATCCATCGCATCTATTACCTGGTCAAGATTTGTACTTCCATGAAATTTTAAAAATTTTAAGGGAAGTGACTCAAATTTATCTGCATAGAAATCAAACAACTCAATATTCTTTTCTAAATCAATTCCACAAAACTGATTTAACATTACTTTTCCTAACTTTACATTATTTATTTCAAAAGAACCCCACAATGTTGGCAATCCCTGTATGCAATAATCAAGAGAGAGCTGTGAAAGCAAAGTGGTTTTTCCAACACCCGTTGAACCAGTCCAAATTGATAATTCACCACTCCTTAAACCGN
>seq395__HtGene0812
TTTAGCAACTTATAACGAAACAAAAGTTGACATATATCCGACCACAAATGAGTCCCCACAGAAGATTCTTTTTGGAAATATTGTTAAAGTAGTAGATATAGGAGTAGGCGCCAATTGCATATATCCACTTTTAGGAACTAACATTTATAAATGGAAATTTGTAGGATCGGATATTAGTTTGGAATCTTTAAAAATTGCATATTTAAATATTTTAATTAATAATCAAN
>seq399__HtGene0832
ATGTGAAAAGACAAAAAATACAAGATGATTTTTATGACATTTTAAAAAATAAAAAGAAAGCGAAAGTGATGGAAAGCACTGAAGAAGAAGAAGAAGAAGAAGAAGAAGAAAAAAAAAAAGNNNNNNNNNNNNNNNNNNNNNNNNNNNNNNNNNNNNNNNNNNNNNNNNNNNNNNNNNNNNNNNNNNNNNNNNN
>seq400__HtGene0834
CAAATGAGTAACATATGTGAAGTAATGCAAATAACGATTATGCGAAAAAGAACAAACATAATCACATTATAAGTAATACATATTATAACGCAACTGTGCCCTCTCCAAAAAAATTCGCAACAACACAAATGGAATGCTTATTCTACTTTGTATATTTCATATATATTACAACTCTCTTCTTTGCTTTACCTGCATTAGGATCTGTCAGTAATGATGAAATTGAAAGAAGAACTTTAGAAATTGTCAGCGCCGGACTCCACTGATCCTTTAGTATGTCAAGGCAAATTGCTCCCGCCGTATTTATATTTGGATGATATATTTTAGTCGTAAATATTATCTATATAAATAAAAATAAAAAAAAAAAAAAGAAAGAAAGAATATACTTAAACAGGATAGAAAATAAGTAACTAGTCGCAAGAGTCCACATTAGAAAAAATTTCCTAAATATAAAATCGATTAATACGAATAACAAATTCTCTTAATAAGATTTCCTCATTTCAATCCCACATACCTTTGGTGGTTTAAAAGGATAGTCAGGTGGGAATTTTATATTTAAAAAGTATACTCCATTTTCGTATGGGCTGCAAAACGAAGCAACGCAAAAAAGAACAGAAAAAAAAATAATACAATGTACGCCGATTTTCGTACAAGGAAAATACTCGGTATTTACATATGCACAATTTCCATCCCATAAAATTGTTACCTATCTCCTGGTCCCATTATTGTCGCCTGCCAAAAAAAAAGGTCATCCCCAATAGGCCCCGCAGAACAATTTGTTGGGGGGTCTCTATTCAAGTCTTGCAATTCCTGAATTAAAAAATATAAGAACCCATGAAATGAAGTGGTGCCAATTATATATATACACATAATAAATCATCACATAAAGACACCCTTTGTTATATAAGTCTCTTTCGTTGTGTATAAAATGCATTTTTACATACATGTATGTAAGCGGATGGGCAAAGAAGCAAATAGTCATGATGATAAATAATCTAACGTAACTTCAATTAAACGTGCATCAAGTGCATATATTACGTACAAAAAGGTTCAGCAAGGACCGACCCTTTTCTATGCGAAGGTATGTATATATATATATATATATAAN
>seq401__HtGene0835
TGATTTATGAAAAGAGAAAAGAAGCTTTAGTTGGAACTGGAGAACCTATTACTGGTACGCCGAATTTGCCTGAATTTTGGTTAAGAGCCTTGAAAAATAATAACACAATTAATCATGTAATTGAAGAGCATGACGAAGCAATACTAATATATTTAAATGATATTCGATGTGAATATATAAAAAAGAGTAAAGAAAAAAAAGAAGGATTTACTTTATTTTTTCATTTCGCCACGAACCCTTTTTTTGCCAATACTGTGTTAACAAAAACGTACCATATGAAATGCGTTGATTGCGATAACGAACCAGTTTTGTTACATACTGAAGCAACAGTTATAAATTGGTATGAAAACAAAAATGTATTAAAAAAAAACGTTATTAAAAAACAGCATAGCAAAAATTCACGAGAAGTAAAGACAGTTCAACAAACTGTAAATCGAGACAGTTTCTTTCACTTTTTCACGAGCCATAAAGTACCTAATGCTAACGTAATAAAACAGTTGAGTAAGCATGAAGTCGCACAGTTAGAAATGATTATTGAAGGCGATTACGAAGTAGCATTGACCATAAAAGAAAGAATCATTCCCTATGCTGTTGATTATTATTTAGGAATTATTATTGAGAGCGAGAGCAACAGTATTGTGAGTGATGTAGATAGTACATATAGTAGTAGTGATGATAATAGCAATTACAACAGTTATGAAAGTAATAATAGTGCTTATANNNNNNNNNNNNNNNNNNNNNNNNNNNNNNNNNNNNNNNNNNNNNNNNNNNNNNNNNNNNAGGAAGAGGAAGAAGAAGATGCAGCCAAGAGTAATGAAGATCCTCTTACATCATAAGAATTACTTTCACAAGGCTTGTGTTAAAATATTTTACATAAAATATTATGTCGCATATATATGTNNNNNNNNNNNNNNNNNNNNNNNNNNNNNNNNNNNNNNNNNNNNNNNNNNNNNNNNNNNNNNNNNNNNNNNNNNNNNNNN
>seq402__HtGene0846
ACATAAAAGAAAAATACCGAAGTAAAAACTACAAGTGTAATATTGAATCATTACGTTTTCTAAGAATAAGAATGAAGCTGTTGAAGTTGGTGACATTGCTTTTATTGTCCTTGTTCTTTTGCCCCTATAGTTTGGGATTGTATAAGAATGTGGAAGAAATTGAAACGGTAGACAATAGTGACCGATTAGATCAGCTGTTAAAAAGTAACAAAATTTATGTTATTCAATTTTATGCCCCTTGGTGTAGAGTGTCCAGAGGGTTTTCTTCTGATTTTGTGCAAATCGCAAAAGCGTTAAAAAACGATTTTACATTTTTAGCAGTAAAAGATGAAAATTTAATCAGCCGATATAAAGTAGCAAACTTTCCGTCN
>seq403__HtGene0846
ATACGTGGAAAAATTTAACGGGACTTACAAAATAAAAGACGTGGTCTCTTTTATTTATGAGTCTATAAAAAACTACCGACTGAAAGAATTAAATATAGATGTAACAGCGGACAAAAGTAAAAGTTCTTACAAACAAAGTTCCAAAAACAAAAATGGCGGAAAAGTGGTTGTTTTAACAGATAGTAATTTTGATAAAGAAGTTTTAAAAAATGATGAAAATTTCTGGATGATATTCTTTTATGCTCCATGGTGTGGACACAGCAAACCAATACATCCAACTTTTGACAAACTGGCAAAAAAAGTAGCTAATCTTAAAAATGTAAAAATTGCTAAATTAGATGCCACCACAGAAAAATCATCAGCCCN
>seq404__HtGene0846
AGATATGGAATTACCCATTTTCCAACTTTTCGGTATTATTTACAAGGGAATAAAACCTCTTCGAATTCCATAGAATATAAAGAAGGAAGAGATGTAGAAGATTTTTATCAGTTTATTTTGAAACATTATAAAGAAAAAAAAGATTTAATTCAAATAATATCACAACAGCAN
>seq405__HtGene0846
AAAAGTTAAATCTAAATTTTGGATTTCCTACAGTTATAGCTTTAAGTGTTTCAAAGAATGTCTACTCCATTTTGAAAGGAAATTATTCAGAACAGTCAATAAAGAATTTTATTATTCAGATGATGACAGGAAAAGCACTGGTAGATAATTTGGTCCCCTTCACAATCAACAAAACAGAAAAAATGCAACN
>seq406__HtGene0847
AAAAAGAAAACAACGGTAAGACATAATCTTCTACTTGGAAGATTCTTCCCGAACAAAATATCGATTGAAATTATTATTTTGTTAAATGCAATAAGGTTCAACTAACCGCTGGAGAACATATTAAATAATATACTTGCATATGCAACGTGAATGCTTCCTCATGCATTTACATACATACATACATATATATTATAATTTCATTTTAATAACATGCTTCTTATGCGTTATCTTTGTTTTCTTCAGTTTTGTTCTCACTTTTTGGTTGTTCTTGTTGCTGTCCCTGATTGGCATTGTTACTTTTGTACATTTCTTGAGAAATAGCCCAAGATTTTTCTTGCAACTCCTTTGTAGCATTTTTAATGGAATCTAAATCTTCCGATCCCAACTTCTCCCTCAAGTTTGTAATTTTTTGTTTTAACTCTTCCTTGTCATTTTCAGATATTTTGTCTTTAAAATCTTCCATCTGCTTTTCTGCACTATAAATTAGAGTTTCTCCTTCATTTTTAGCATCTGTCAAATTCTTTTTCTGTTGATCCTTTTCTCTATTTAATTCCGCTTCTTGTACCATTTTTTCAATTTCTTCTTTACTTAATCCACCGCTACTTTGAATCGTAATTTGTTGTTTTTTGTTTGTCATTTTGTCAATCGCAGAAATATTAATAATTGCATTTGCATCTACATCAAAAGTTACTTCAATTTGAGGTACTCCTCTTGGAGCTGGTGGAATTCCAACTAAATCAAAAGAACCTAACAATTTGTTGTCGCATGCCATTTCTCTTTCACCTTGGAACACTTTAATACTTACTTGTGTCTGGTTGTCAGCAGCAGTTGAAAAAATCTGAGATTTCTTTGTTGGGATAGTAGTATTCCTATTAATCAATTTCGTAAAAACACCTCCTAAGGTTTCAATACCTAATGATAAGGGAATCACATCTAGTAGTAACAAATCTTTTATTTCTCCTTTTAATACACCTCCTTGAATAGCTGCTCCTAATGCAACTGCTTCGTCTGGGTTTACATTTTTTGATGGTGTTTTATCAAAAATGGATTTCACTGTATCAGAAACTTTCGGCATTCTTGTCATTCCTCCTACCAAAATAATTTCATTAATTTCATCTTTTTTAATGTTTGCATCTTTAATACATTTTTCACAAGGTTCAATAGTTCCCTTTAACAAATCATGACACAATTCTTCTAATTTCGCCCGTGTTAATTTTATTTGCAAATGTTTTGGTCCACTCTGGTTTGCAGTAATAAAGGGTAAATTCACTTCTGTTTGTGTTTTACTTGAAAGCTCAATCTTAGCTGTTTCTGCTGCCTCTCTTAGCCTTTGTAACGCCAACTTGTCTTTCTGTAAATCGATGTTTTCTTTCTTTTTAAATTCAGAAATGAAATATTGTAAAATTCTTTGGTCAAAATCTTCTCCACCTAAAGACGTATTTCCATTTGTAGCTTTTACTTCAAAAACACCTCCTAATATTTCTAATATAGACACATCAAAAGTACCACCTCCCAGATCATATACAGCAATAACTTTTCCGTCACTTTTCTCCAAACCGAATGCTAAAGCAGCTGCCGTTGGTTCATTAATAATTCGCAATACATCTAAACCAGCAATTTTACCCGCGTCTTTTGTTGCTTGTCTTTGGGAATCGTTAAAATAAGCAGGTACTGTAATAACTGCCTGGTGCACTTTTCTTCCTAAATAGGCTTCGGCAGTTTCTTTCATTTTTTCTAAAACACAAGCACCAATCTGGCTTGGTGAATATTTTTTTCCTTGCGCTTCAATCCAAGCATCTCCATTAGATGCTCTCACAATCTTATATGGCAATATCTTCTGTTCCTTTTTAGTAGCTTCTTCATCAAATTTTCTACCAATAAATCTTTTAGTAGCATAAACAGTATTCTCAGGATTTGTGATTGCTTGTCGTTTAGCTACAATACCTACTAATCTTTGGTTGTCATTAGTAAAAGCAACAACGGAAGGTGTAGTTCGAAATCCTTCTGCATTTTCAATTACTTTCGCTTGTTTTCCTTCCATAACAGCAACGCAACTGTTAGTAGTTCCCAAATCAATTCCAATAATGTCTCCCGATGCCCTATTAAGATTCGTTCTGCTGGTGCTCAACAGCTTACCGGAATTCTTCAAAAAATTTCTTTTGACGCAATTTTCTAGCGTCTTTACTAAACGCTGTTTGTTCATTGACATTTTGTTAATTTCTCTTTCAAAAAAAAAAATAAATACGAGGATAATGACAGATACTCAGATATAAAACGCTTGCCAAAGGATGAAGTAAACAAGTTAAGCTTCTTTACGGCCTATCTTATCCAGTGGTAAATGTAACGTCACTTATATTTATTTCTCAACATGAAAATTGCTTTGACAGCTTACATGTACAGAAAAGCGCAAGCAAATATAATATATACACTTCCTN
>seq407__HtGene0852
NNNNNNNNNNNNNNNNNNNNNNNNNNNNNNNNNNNNNNNNNNNNNNNNNNNNNNNNNNNNNNNNNNNNNNNNNNNNNNNNNNNNNNNNNNNNNNNNNNNNNNNNNNNNNNNNNNNNNNNNNNNNNNNNNNNNNNNNNNNNNNNNNNNNNNNNNNNNNNNNNNNNNNNNNNNNNNNNNNNNNNNNNNNNNNNNNNNNNNNNNNNNNNNNNNNNNNNNNNNNNNNNNNNNNNNNNNNNNNNNNNNNNNNNNNNNNNNNNNNNNNNNNNNNNNNNNNNNNNNNNNNNNNNNNNNNNNNNNNNNNNNNNNNNNNNNNNNNNNNNNNNNNNNNNNNNNNNNNNNNNNNNNNNNNNNNNNNNNNNNTCCTGCATTTTGGATCCCAAAAACGTGCAGCAGGGTCTGAGGGCTGGAGCTGCCCTCTTGCAGGGGGAGTGGGAATGGGGAGCTGGGTGTTAATTAGTGACCCCAGCACTGATTGACCCTNNNNNNNNNNNNNNNNNNNNNNNNNNNNNNNNNNNNNNNNNNNNNNNNNNNNNNNNNNNNNNNNNNNNNNNNNNNNNNNNNNNNNNNNNNNNNNNNNNNNNNNNNNNN
>seq409__HtGene0861
GTTTTTTTCTAAAAACTGGTTTGCTTTGTCATTAACCGTCTGTGTTCTTAAATCATACACATTTACATAATCTCCTGGTTTCAAGTGCTTTGCATTATAAGTCATGGTAATTACAGTTCCTCCAGTGGATTCATCATATAGTTCTACATGCGCATACACAAGTTTTTCTAATTTTAATTTTTTTGAAGAACTTTTACAACTTTTACCGTCCACATTTGTTTCAAGCAATGTATCAATGN
>seq410__HtGene0861
CTCTTTTTTTTTTTTTGAGCATTCATAATAATCGATTTGAATGATAATCCTTTCGGATGCTCTTCCTTAATGTATTCCACATTTAGAATTAAAAGGACTTTTGCATCAGCCATATTTAGCATAGAAGTGAAGGGATATTTGTGATATCGTTCTTGCGAAACATATACATTATTCGTAGGGGAAAAAGGATGTATTAACATAATATATACTGCTGCATGAATACATAAATAAAAAAAGCTTCTGATTCCATATTTATTTGCTAAATCTTTATCAATAAAAACTAAATCGTATTTACACACAGGGCATATATCAATGGCAAAATTATATTTGTAATTATACGTATTGTTTTTTACATCATGAGTGATTAAATGTTTCGAAGCTAGATCGGAN
>seq411__HtGene0862
AGAAAAGCGAAAAGTGATCAGAAAAATGTTTCGATACCGGGTAGAAAACGCAAGTTGAAAGGAAAAGAAGAAATAGCGAAAAAAAAAGTCTTGAAAAATCGAAGAAAAATGTTGAAGTAAATGAAGATACATATGAGGAGACAAGTGAAGAAACTAATAAAGAAACAAGTAAGGAAGGAAGTGAGGAAAGAAGTGAAGAGACAAGTGAAGAAGCAGACGACAATACAAATGATGGAACCAGTAAAGAAACAAGTGAAGAGGAGAAGGTAGAACAAAATGAGACTGAAACAGAACAAGTTGATACCGATCCATACTTATTGAAAGATGCTCATTACATCAATAGGAGCAAATTGTGGAAAAATCGCCAAAGAGTGTTATTGGTTCGTTGCCCCTTAAAAAGAAAGAATTGTAAATCGTTTTTAGATAATTTAAAATTGTTATTACCACATAATAAAGTGGAAGGGAAATGGGAAAGGAAATTGTGCAAAGCGGAACTAAATGAAATTAGTATCTCCAGGAACTGTAATAACATTGTATTTTTCGATGTCAATAGAAAACGTTACTGCTTATGGATATGTAAGCCCCAAATAGGTCCTTCTTTATATTTTGAAATATTAGATTATATCCCATTGCATAGTTTATTATTTTCAGGAAACTGTTTATTATATTCAAGACCCTTGTTACTTTTTAGTAAATTATTTGATAAGCTGAATCATTTAAAATTAATAAAAGAAATATTTATACATGTATTTGGAATTCCTAATTATCATCCTTTAAGTAAACCTTTTTATGACCATTGTTATCACTTTTTTTATATTAACGAATTAATTTATTTTCGACATTATCAAATACTTCCAGTCACTTTAGCAGATTCAAATAATATACGTAAACAGAAACTGGTGGAAATAGGACCAAGGTTTACTCTACATATAATTAAAATATTTAATGGATGTTTTTGTGGAGACGTCATTTATGAAAACAAAAAATATAAAGAATTCGTTTCACCGAAACAAATAAATTTTTTTGAAAAACAAAGAAGAAGAAGCAAGCATGTCAGTAAGAAAATGAAAAGAGAACAAAGAATGCAACGCTTGAAGTACAACATAAAGTCTGATATGGATCTTTAAGTAAACTTATATATATGGTTGTGAGTATAAATACACATATATGTTTTAATCTAATTTTTTTTGN
>seq412__HtGene0863
NNNNNNNNNNNNNNNNNNNNNNNNNNNNNNNNNNNNNNNNNNNNNNNNNNNNNNNNNNNNTTTCGAATATTCCCGGTGCTAGTGTTACTGCGGCAATGAACAGGAATGAACTGGAATTGGGCACAGAAGGTGACAGAGATATGGCGCATCATGCTGGGAATATTTCCAATATTTTATATTCCGGTTTATCCCAGAATAATATAAAAAATTCTAATATAGTGAATCGTTCTAGTGAAATGCATCCTAATGAGCATGGTACGACAAAGAACAAAGAACGTAACAACAAAAATAATAAAATAAACTATTTGGAAAATTTATTAAACGAACCTACAGCAAAAGAAAAAAAAAGAAAAGAAGAGAAAACGAATATTTTATCTATTCTTGAAGCTCCAACTGTTATTGAAGAAATGCGAATTAAGAAATTTCAAAAAAAAAATGATTCTGTAAAAATAATATGCCCGCATCTTACAAAAAGTATTTGCCAAAAGTATTCTAAGGACTGTAGCAAAATTCATTTTAAAAAAATTATTTCTGAACATACAGATGTAACATTAGGTGATTGTTCGTATTTGGACACTTGTAGACATATAGAAACTTGCAAGTTTGTTCATTATGCCGTTGACAAGGATGACCAGGTGTTAACAAACGCGCAGAGAGGAGGTATGCAAGATAGTAAGAATAATGTTGGTCTTAGTAATAGCAGAATTTCTTTTGGTAACAATTTAAGTGTCGATCAAGGATATGCACCTCAATGGATTAGATGTGATTTGAGACATTTTGATTTGAGTATATTTAATCAATATGTAAGCGTAGTTATGGCTGATCCACCTTGGGATATTCATATGGACTTACCGTATGGTACAATGACAGATAATGAAATGAAACATTTGCCTGTGCAATTAATACAGGATGAAGGAATGATTTTTTTGTGGGTTACAGGAAGAGCTATGGAATTGGCCAGAGAATGTTTACAAATATGGGGATATAAAAGAGTAGAGGAGATACTATGGGTTAAAACAAATCATCTGCAAAGAATTATTCGAACTGGAAGAACAGGTCACTGGTTAAACCATTCAAAAGAACATTGTTTAGTTGGTGTAAAAGGAAATCCAGTAGTTAATAGAAATATTGATTGTAATGTAATCGTTTCTGAAGTTAGAGAAACGTCAAGAAAACCCGATGAAATATATTCAATTATTGAAAGACTGTGCCCACAAAATTTAAAAATAGAATTATTTGGACGACCTCATAATTGTAGAAACAATTGGATTACTTTGGGAAATCAGTTAAATGGAGTTGTATTACATCACCCACAAATTAAGGAAAGATATAATCGAACGGCGCCACAATTTAATCTTCCGCTTTGTGAATAATGCCTTAAGTATCGGTAGAAAAAAATTATATATGATATGAAGGCTTTCCAACGAGGTCGTTATTTTTTCCTTTTTTTTTTTTTTTTTTTTTTTTTTTCTTTN
>seq414__HtGene0866
TTAGAAGTTATAGATAATTCGCAGAAATATGGATTAGAACATTTGTTATCTAAAAATAGAGTAGGCATTCAATGCAGATGCTTAATGCAAGAATTGAATACTCCACTTTACTATAATTTAGTTCATTTCTTTAGAATTTTTCGACTTTGCGCATTTCCAAGACATCTTATGACAAATGCACTAGTTAATTTGAATTACCAGGTTTCTTATTTTCATCGAGATCCAAGTAGTATAAAAACCGATGCTCCTAATAACGTTTTTATGGATGTTTTTAGAACAGTTATTTTTAAGTTAAACTCGAAAAGAAGAAAAAGCAGAGACTCGGGAGAAGATATTGTGAAAAGTTTAGTATTAGATCACGCTCTCGATATTGATGTCGAATATAATGTGACAAATGATAAAGAAAATGTGGAGAAGAAATCTATAAATGGAATTACTGAGGAAAGTAATAATGCTATTGTAAATAAGAACGACAGTTGTATTAACAATAATACAGAGGACATAACAGTTAATAATGAAATTAGATAGGAAN
>seq416__HtGene0872
ATTATATTTTTCATTTTATGTCGTATACGCCAGATTCTTGTCTTCATACTTTGAAAAGATTAACGAAAAGATTATCGAGAACATTAACATTTAAATAGTGTATCTTTTTTTGATTTGTTTGTATGTTTGTTACTATACGTATATGAGTATGTATGTATAATTTTGTCTGAATGAATATAAAGAGAGCCAACCTACGAAGTGGGCTATGTAACTGTGGTAATCTTAGGTTGTAATTTTTTTTGCATCATGTCTCAGTTTCGTGACACATTCACTAAGGATAGTAACAAAGAACCTCTTTTAAGTTACGATGATTCAGCTTTCGTTTTCTTTGCAGGAACCATACTAATTTGTGTACTACTTCCCTGTACGTACGTTTATATAAAATCGCTGATAAATAGAACTTTCAAAAATGGGTACTACACACTACGTAAGTCAAAACATAACAGCTTGTATCGGTCGTGTGATTGTAGTTTATGTATGGCAAAACGAGATGAGAAAAATAAGCAAACAACTTTATTACAGAAAATTGGGATAAAAAAATTGTTTGAGTTTTTCCTTTTAGTAATATTATGGTGCGTGTTGATAGTATTAATAAATAAGATGTTGAACATAAAACCTATGCAAACCTTTGACCCATTTGAAATATTAGATGTTGCAATAGGAGCAACAGAAAGTCAGATTAAAAAGGCCTATCGATTGAAGTCGTTGAAATATCACCCTGATAAGAATCCAAATGATCCGTCAGCAGCAGCCAAATTTATTTTAATAACTAAAGCATATCAAGCATTAACAGATGAATCATCCAAAGAAAATTATGAAAAATATGGAAACCCCGATGGCCCGGGAATGATGAAAGTAGGAATTGGGTTACCGAAAATATTAATTGATGAAAAATATCAATTGTTAATATTAAGTATATTTTTTTTAATATTTTTAGTTTTTATCCCTTTTATTTTCATGATGTATTATCAAAAACAGAAGCGGTATGGACCGAATGGGGTAAAAATTGAAACTTTGCAATATCTTAATTTTATGATGAATGAAGGAAGCCGGCTAAAAGTTTTTCCCGAATTACTCGCATGGTCCGCCGAGAGTCGAGATTTACTAGTTCGAGAAGAAGATGAGAAAATTATGCGCAATGTAATGGATGAAGTAGTGGTTCATAAAAAGAAGAATTTTGACTCTCCAATAATAGGAAGAAACATGTATTTAATTTTAGCACATATGCAAAGAAAGCATCATTTATTGACGGAACATTTAAAGAAAGATTTAGAAACGATTCTGAAATTTTCTATGTTAGTCACTCATAGTATGATAGAAATAAGTATTTTAAGAGATTGGTTTTTAACGGCTCAGTCGGCTTTAAATTTTCGAAGATGTTTAATACAGGCGTTTAATGGAAAAACTTCTCATCTGTTACAAATCCCCCATTTTAGTGAAGAACTGACAAAATATTTCGCTAAAGGAAAACCAATAATCAAGGATTTAATAGACTTTTTGAATTTGTTGAATAAAGAAAATGTGCCTGATAAAAGATTAGCGGAATTAAGTGCCGAGGAATTATTGGACGTTAGAGCATTTTGTAAAATGGTGCCCAATGTTGAACTAAGTGCCGAAATTTTGGTAGAAGATGAGACGCATATTGTTAAAGGAGATATAGCTTCTATTTACGTTCGTATTAACCGATTGAATTTAGAGGAAAACGAAGCAGCGGGATTTGTTCACGCACCTTATTTTCCACAACCCAAGTTAGAAGAATGGTGGATTATTGCTACATACAGAGATGAAGAACGTATTTTGAAACATGTACATGTAAAAAATTGTGAAAAACACATTGAAGAGAGGTTGCAATATATGGTAGATCGAACAGGAAATTTGTGCATATCTATTTATTTATTTAACGATTCTTATTTTGGATGTGACAAAAAAATAGATGTGCCGTTTAAAGCATATTCGACCACCGAAATTAAGAGAGAAATTTTTGTGCACCCAGAGGATATCGAATTGGATAATGAACCAACTTTGTTTCAGCAAATGCTGGGAGATTTGAAAAAAAATGAAAGTAGCGAAGAAGAAGTATCCGTGGTGGGAAATAAAGTCCCCTCTTCAACACTACCGAAAAAGAAAGGAAATAAAGAGACGCATGAAAATTATN
>seq417__HtGene0876
AGTTGCTAGTAGTAAACAGCAAATAGCATTATATGCAATAAAAAGGAAAGAAACGCTAAGGAAACGTGAGACAGGACAGGATAAGACAAGGCACAACCATCGACAATGGCGGCAGTTGATATGCAAATTCGTTTAGATAATTATGATGAAAGAAAAAAAAAAGAGAGTGGGGATAAGGGAAAAAGGAAAGATAAGGGAGAAGACGACACAAGTGACGATAAAAACTCTGGTAATAAGAACGAAGAAGAAATCCAATCAGGGATAAAAACGTATTACGAATTGAAAATAGAAGAATATGAATCAATTATAAATAAAAAGCTGCAAAATAAAAAAAGATTGGAAGCACAAAGAAATGAATTAAATGCAAGAGTTCGGGAATTATGCGACGAAATTCAATTTTTGTTAGAAGCTGCATCATATGTAGGAGAGATTGTAAAGCCTATGGGAAAAAACAAAGTGTTAGTGAAAATAAATCCAGAAGGAAAATATGTAGTAGATATAGCAAGACATATAAATATAAATGATTGCACACCCAATACTAGAGTAGCTTTATATAACGATTCATATAAGTTACATAAAATTTTACCAAGTAAAGTGGATCCCTTAGTTTCTTTAATGAAAGTTGAAAAAGTACCAGACTCCACTTATGAAATGGTAGGAGGGTTAGATCAACAAGTAAAAGAGGTAAAGGAAGTAATCGAGTTGCCAGTTAAACACCCTGAAATTTTCGAATCTTTAGGAATTTCTCAACCTAAGGGAGTATTATTGTATGGACCTCCTGGCACTGGGAAAACACTATTGGCAAGAGCTGTGGCACATCACACAGATTGCACATTTATAAGAGTATCAGGTTCAGAACTGGTTCAAAAATATATTGGAGAAGGATCTAGAATGGTAAGAGAATTATTTGTAATGGCGAGAGAACATGCCCCTTCTATAATTTTTATGGATGAAATTGATTCTATTGGTAGTCAAAGAATTGAAGGAGAACATGGAGATTCCGAAGTACAGAGAACAATGATGGAATTGTTAAATCAGTTAGATGGTTTTGAATCTACTCAAAATATTAAAGTTATTATGTGCACTAACAGAATTGATATTCTTGACGAGGCTTTATTAAGACCAGGCAGAATTGACAGAAAAATAGAATTCCCAAATCCAAACGTAGAAGCCAGAATAGAAATCCTCAAAATACACAGTAGAAAAATGAATTTAATGAGAGGCATTGATTTGGTAAAAATCGCAACAGACATGCACAACTGCTCGGGTGCAGAAGTAAAGGCAGTGTGTACTGAAGCTGGTATGTTTGCTTTAAGAGAAAGGAGAATACATGTGACACAAGAAGATTTTGAGATGGCTGTGGCCAAGGTTATGAAACAAGATGCTGAGAAAAAATTCACGCTCAGAAAGTTGTGGAAGTAATTCTATTATTAAAAAAAGGAAATTTAAAAAAATGGGTTCCATTTAGCGACACTTTTTTACGGCATTCTCTATACATTACTCTTCATAAACACCCAACCATATGGATGTGCATCTAGTCGTGATCAACTGTTGCGCATATATACAAGN
>seq418__HtGene0887
NNNNNNNNNNNNNNNNNNNNNNNNNNNNNNNNNNNNNNNNNNNNNNNNNNNNNNNNNNNNAGACAGGACAGAATAAGATAGAGAGCGAAACGAACGCGATGGCAAAAATGCTGACGACGTACAACGTAATATGGAAGCGAGAGGATGCAGTAAAGAGCGACGCCTCAATTTCGAAAAGAAATAAGGGGGTAGAAATACATGACGAAAATCGAGATGTAACGAATGACGAATTTGAAGAACTTATTAACGATATTGAGGATATAATAGAAGAAGAAAGACTTAAAGAAACGGAACAATTATATAAAGAAGCGAAAGAACCGAATGTAAAATTTAATAAAAAGAATAAATTAAGTATAACAGATTTATCTGCACAACTATGGTGTGAACAACAATTGGAATTGGTTTTAATAACAGGAAAAAAGAGAGAAACTGAAGCTATGAGGTTAGGTATAGAAAGACATGAAGTGTTAGAGAAAGCCGATCATATGATAGTAAATGTCGAAGTAAGCACCAGAGAAGAATCGCTAGGATACCGACTGTTGAATACAATTATTCTTTTGGAACAGTTATATAAAACGAAGAAGGCAAGAGAAGTGTGGGTTTTTGGCATTATTCGAAATTATGTATTAAGAGGCATTATCGATGAATTAAGAATTGAATATGATAATGTTCTGAAAAAACAATATTTAATTATTTCTGATACAAAAACAAGAAAACAAAAAAAACAACCCAGTTTAGCACAGAAGAGGACTTCTGCTATTCAAGTGCAAACATACTGCTATATTTTACAGGAACTTAAAAAGGGAAATGCAAATTTTAAACAATTATTTGAAATTTATGAATGTGATCCTTCTTTTGAATTTACGGCTGTAGATTTAGTAAAATATAAAAATTTAGAAACTTTGGCAAAAGAACTAAATAAATTGTTTAAAAAATTGCCAGTGGTAAAAGAAGAAATGGAAATTGTATATGAACATGAAGGAAAAGAATTTTCGAGAGATATGATACCCTATCATTATGATGCAACATTAGCAACAATTAATTTTCTGTTAGATTATTGGGAAGGAAAACGGTCTTGTGATGTTGTTGATTATGATGATAAATGGAAATGCAATTATTGCGATTTTGTCAAAAACTGTGTCAGATGCCCTCTTAACAGATGATAGGATATCTTATTTTATCACTTTAAAAAACTCTACGACAAAAATGTACAGTAATTTACAAAAAGAAATTAGCGGTCTGTGCTCTGTCTTGTTTGTANNNNNNNNNNNNNNNNNNNNNNNNNNNNNNNNNNNNNNNNNNNNNNNNNNNNNN
>seq420__HtGene0899
GGGATTTTTTCTTCCGCCCTCTTCATTTTTTAAAACATATAAATCACACTGAAATTTTTTATAACTTTTAAGATTTGTTATTTTCGTAATAACCATACCTCTAGATATATCTCCCCTTTTAACATTTTTTAACATAACTCCTATTTGATCCCCTGCTTGAGCAGTGTCTAATGTTTTTCGAAACATTTCAATTCCTGTGACAGTTGTCTTAATTGGTTTTTCTTTTATTCCCAATATTTCAACGGAATCATTTAATTTTAATATGCCTTGTTCTACTCTTCCAGTTGCTACAGTCCCTTTTCCTGAAATTTGCAATACATCATCAATACTCATCAGAAAAGGGAAATCTATTTTTCTTTTTGGTTCATCGATATATGAATCGCAAGCATCTAAAAGTTTTAAAATGGAGGGAGTTCCAATTTCACTAGTATCTCCATTTAATGCCTTCAAGGCAGATCCTTTTATAAATGGTGTGTTATCTCCGTCAAAGTTATGAAAAGATAATAATTCCCTAATTTCTAATTCTACCAAATCAACTAACTCTTGGTCTTCACACATATCTATTTTATTTAAATAAACTATTATTTTTTGTATTCCTATTTGTTTAGACAATAATACATGTTCTTTAGTTTGTGGCATTAGTCCATCATAAGCAGACACAACTAATATAGATCCATCCATTTGAGCTGTACCAGTGATCATGTTTTTTATATAATCTAGATGCCCAGGACAATCAATGTGACTATAATGTCGTTTTTCGGTTTCATATTCTACATGCGTCGCGTTTATAGTAATTCCTCTTTTTTGTTCTTCCGGCGTTTTATCAATTTATCCATACGATTTAAATACTCCTCTTTTTAAATCTGCACAGACTTTTGTAATTGCTGCTGTTAAN
>seq421__HtGene0904
ATGACTTACATATTTATACAGTAGTTGTGTATATGTATATATACATGTCGGTTTATAAATTTTTGAGTATATCCTGATTGTTGATGTGGTGTTTTGACTTGGATATTCCCACCATAGAAGGTCTGTTATTGTCTCCTCTGATAAACACCGTGAAAAAATGTTTCATAAATACAAGACTTCCTAACAAATAGGCGTTGTTGTTTTCCGATGGCACGTCAATTTGCATGTATCCCGGCATACAAGAATCTCCATTGATGACCATATAATCTTCGGGTGACAGTTCCACTGTTAAATGTCCGAAAACGTATTTAATTAGTGGGAAGTCCTTTAAGCTTTCTTTGAATGTTTCTTGGTGGCATTTTTGGGAAGGTACCATTTTCATAAATTCCTTCATTTTATCACTTGGTAGGGTGTTATAAGAAGTACCGGAATCAAAAACTATATAACTGTCTTCATTACAACATAATTTATGTTCACCCACATATATGGCGTCTAATTTTACCTCCCAGTAATATTCTTTGACTACGGGAATCATATAAATGTTTCCTTCATAAAATTCTTTGCTGATTCCTCCCAGCAGAAAAGCGGAGTATTGATCATCTTCGGATATGTAAAAAGAGAACTGATGAGGAATATTTTTATTTTGTTTAATTAAATTATCAAAAAATGCAGTGGATCCAGCGGATAACATACTTGGGAATCCTAGACCAACAATTCCTTCAAAATTTATGTAATTAAAAATGTTATCATCATCATCTCCTTGTTCAGAGGCTTCCGATTCCACTAAACCAAATGTCTGGTCTTCAACTTTATGCTTTCCTAATACAAACGTTTCAGTTCCTAATGGCCCTGAAATAGCCCCCGTGCCAAATACGATTCTTAGATTTTTATCTTCGTAAAATTTTTTAAAAGTACTGGACTTGGAAGGATCATATCTTTTCACTTTCGTGCACGATTTCTCTGAACATTTGGTTGTCACCACCCATAAATTTGTACTACCTGTATCGAATATTGGTTTTATGATTTGAGGGGGGGTTCCTACTTCTAATTTTCCGACAAACTGACTGTCTCTTAAATGATTTAATGGTACTAAGAAAACACTATCTTTAGATTTCGTTGAAATTTTGTTCGTTTCACCTAAATGAATAAAGAATTTTTCTGGAATCTTGTGCTTCTTCGTAACATGATCACTTTCAACTTCTACAAATGCGTTGAATCGGCTTTTGCGTATTACGCTTTCTCTTACAGTCTTTGTGATGTCGAGAAAACTCCTTTTCTCTTCTCCTCCTTTCCCTTCTTCTCCTCTTACTTCCTCTTCTTNNNNNNNNNNNNNNNNNNNNNNNNNNNNNNNNNNNNNNNNNNNNNNNNNNNNNNNNNNNNCAACATCCTCACTCTCTTCAGAGGCCGCTGAATCCTCCAAAAATTTGGTATCCTCCAAAGATGTTCCATTTTGATGACCAAAACTTCCGAAGGGTCCTTCTCCTCTATTGACATAGTATTTGACTTTTCCACTTTTCAGCATGGTGTGGTGTTTCTGAAGATTGTCATGGTTTCGTTCCCCCCCTTGTTTATTGTACTTCAGGGGAATTACATGTACGGCTTCATTTTCTTCATATATGCATGCAGTGCACTCTTTAAAATCTTTGCACTGAGAACAGGN
>seq423__HtGene0906
TGAGAGTCTATTTTGGGATTATCTATAATTTCTTTAAAATAATTTAAGTAATTTATTTCTAATGGCATTTTACTTTCCAAAGCCCCTACTGCCTTTTCTAAATTAAAACAATTTCCTCCATAACCCCATGCATACAGTTTTCCGTCTTCTGTTAGCACCAAACAGTGATCGGTTCCACAACTAATACGCTTTATTTTTATATTTTTCTTTTTAAAAAAATTN
>seq424__HtGene0906
CGATCTCACAAGTAATTTTTTTAATTTTGTCTGGAAAATTAAAACTAATAATATTTGGAAAATCTTCTGCTTCTTTCGGATTATTAGTATCTGCTGTTATTCTTCCTAAAGCGCCCATATCATTGCACCCAAAAGAAAATAATTTATCGTCTTTCGTTTTTATGATTGTATGCATAGAGCCACATATTACTTCATCTACATTATTTGGAAGTATATCAATTGCCGCGGGCTCTTCTTGAATGTAATCCACATTAAGACACATATTCCTTGGCAATTGCCCACATTCTCCTAAACCAAAAATAAATGCGGTGTTAACTATTCTCTCTGCATTCTGCAGCTCCGCATTTGCATTAGCAGTACTTCCATTTGTACACGTCATTGTCGATGTTCTCGTGTTCTCGTGTTCTCGTGTTTTCTTTAGATTTATATTTATAATGGTGTTAATATCTGTGAGAATATATTCCGTGTTATTTACTAATGAAGGTATGGAGGGGTATAATGTATCGTGTATCTTGAATAACTTCTTGCGCCGCACTTTGTGTAGAGACACTCACATTTAATTTGGTCGTTTACTTCTAATGTTCCN
>seq425__HtGene0907
AAACCGTTCAATTCTAACAATTTCAACAACTACAACACTTATAATAAGAGGAACAGTGGTTATATAAATAAAAAAGATTTTGTAAATAGCCGAGTTATAGATAGACAAAGATGCTGTCCATTTTTATTGCGCCTGTTTTATAAATTGGATGAAGAATACACAGAAAATGATTTGGCATTTACTGGCGGAGTGAGTAGTTATAAAGGTAATGAATTGCAAATATATGCTTGGCTTGATATATCAATGAGAGAAATCGTCACATTAGTAAAAGATTTTTATGAAGAAAGTAGAAAAAGGAATGCTTCATGGGTATTTAAGGTTATGTCTAACAATACCAAAAAATTACAATTTTTGTCAAAAATACACAGCTCAAAAATAAATTATAAAGAAGATGGAAAAACATTACTTTCATTAAATTATGATATTGGTGATATAATATTTCTTTCCATATTATTTGACAAATAAATCATTTAGTTTGAAATGTCAAAAGAGAGAAAATCATATTAAGTGTATTAGCATATAAATGATAGATATATATATGTATATTTGGTTTGCAGATGATGAACCGCACTCTTTTATCTACTTTTATATTTGTACTGTTTCATACAATGTAATTTAAAGTAAATGACTTATATTTTATTTCGATGTAAAAGAATGTTATTCAAAAACATAGTATGATATTATTACATTAAGCATATGTACACAATGTATATGTTTTTTTN
>seq428__HtGene0939
AGTTTGTATAGGTTAAAGAGGAAGTGATAATATCATGTAAAACAAAAAATGAAACTTAAAGCAACTGTTGCACGTCGTTATGCATATCATGCATAACAAAGATTTAGACGAACGCTAAAAACGTGATAGAAAATGAAGACATAACATAAAATAACAATATGACACAACCAAATGAATATTTTGTTTTTTGAAAAAATTATTTATCGCCACTGGCACATCCCCTGCAACCACAGTTTACGCACTGCAAAACCTATAAAGGTAAAAACCAATGAGAAAATAAAATTTGTATTATTATATTTTGTGCGTTGCAATTTATCAATAACTGAAATTACTACATATATTTATATATATATGTATAAATATTTTTGGGGTCTTACCTTATCTCCTAGATTATCTTTTGGTACTCTACATATACATGTGTTATTGAAATTACTATCTGTTGTCTGTATACATTTTATACAACATAAATTTTCATACCCTTGTTTTCTCCATTTAGAAATTAAGGCTCCATCAACGTACTTTTCTTGTACTAAATAGTCANNNNNNNNNNNNNNNNNNNNNNNNNNNNNNNNNNNNNNNNNNNNNNNNNNNNNNNNNNNNAAATGGATGGTTTTCCAGATAAAACTTCAGTGTGTAAGTTCTTAATGTAAGCATATTCTATTTATGTTTTTTTATTTTTTATTGCAGTTTCTCATTACAGAAAATTTTTTTTTTTTGAACTAN
>seq429__HtGene0941
TGTAGATACGGCAACTATTGAAGATGTAAAAAAAGCTTGTAAAATGGCAGCTATAGATGATTTTATTGAATCATTACCAGAAAAGTATGATACAAATGTAGGTCAATTTGGAAACAGGTTATCTGGAGGACAAAAGCAAAGAATATCATTAGCTAGAGCTTTAGTAAAAAATCCTCACATTTTGTTATTAGATGAAGCTACTTCTTCTTTAGATTCCCTTTCTGAAAAATTAATAGAAGAAGCATTTGAAAAAATAAAAAATAAAAGGGATACAACTGTTATAACTATTGCTCACAGAATTGCATCTATTAAAAGATCGGACAAGATTGTGGTTCTCAACAACACAGACAAAATGGGGTCTTCTGTGCAAGCACAAGGAACGCATAATGAATTACTTGAAATACAAGATTGTATTTACAAAN
>seq430__HtGene0942
TTTTCTGTCTGTTTATATGTTTTTCTCTTTTCATGCTAACAACTTACACACGTCGTCATAATGTGGTGCATAATTTATGTTACCATAAACGATCACCGTTGGTTTTGATTTTAAAAATTTATGAACTGCTTTAGTGATATCTTCTTTTGTAATTGTATTTATAGCTTCACATAATTCTTTCCCTGATAAAATTCTATTGAGAATCATCATTTGCCTAGCTATATCTTCCATTAAGATAGATTTATATTCTAAACTCATCCATATAAAACTTTGCAGACTTTTTTTCGCTCTTTCTAATTCTTCTTCTGTAATTTTATCCATTTTTTTAAATTCTGTTGCCATCGCTTTTATTATGTCGGTTGTATTTGCTGGTTCTCCTGTGAAATATAAACCAAACAATCCCGAATCTGAATACTGTGTACTGAAAGCCATACAGGATTCTATATAATTGTAAGTATTTAAAACATTTAAGAAAAGTCTAGAATACATTCCTTTTCCGGGTCCTCCTGTTGAAAAAGAACCACCTCCTCCTAATAAAGTTTGTAAAACCGTTAGTACAATCATTTCCGGTGTTTTCCACCCGCCCTTTGTTTCATAAGCAATGGCTATATTGGTTTTTTTCACATTTTTATCCTCCACACTTACAAAACCTCCTGTATACTTCGGTTCTGTCTCTTCCTGTTTTGTAAATGGAATAGCTACGTAATCTTGAAAAGCTCTTGACGTCCACTTTGTCAATTCATCGTGACTTACATTAATTCCAACCAATGTCATGTTTTTCGGAGAAAAATGTTTCATCATGAAATTTCTCAAGTTATTCGAAGTGTAATTTTCAATACTAGATTCACATACGTAAAGTTTGTTTCCTAAGGTGTTGTTGTGCCAAGCTGTGTTGTGTAGAAGTTCTGTGATGTGCAATTCACTGTTTTCAAATAATTTATTTCTCATTGTATGCAATCGATTTATATTATTTTGCATTTCCCATGATAAAAATCGAGGAAATAAAATATTCCCTACAAGCATATTTATAACTATAGGCAAGTGTTCTTTTAAACACTCACACGAATAAACAATATGTTCTCTAAAAGCATTGCAACTAACATTCGCCCCTATTTTTTCTAATGTTTTTATAGTTCTTAAATGAGACAAGTGCGCGGTGCTATGAAAACTCATGTTTTCTAACATGACACTCATTCCTTGTTCATTTATTTTATCGCTTATTTCTTCGAATCGTGAACCGCATTTTACGTACAGACCTAAAAAGGGAAAAAGAAAATAAAAAAAGGAAATACATATATATAN
>seq431__HtGene0947
AGTGAATTTTTTGTTTTCTGTATTTAAATGAAAAAACGTATCAGAGAATATATCAGATGATGATGAAAAGATAAAACGACAATTATTTTCATATTGAATTGCAGATACTAGTAATAATTCCTTTN
>seq433__HtGene0953
NNNNNNNNNNNNNNNNNNNNNNNNNNNNNNNNNNNNNNNNNNNNNNNNNNNNNNNNNNNNNNNNNNNNNNNNNNNNNNNNNNNNNNNNNNNNNNNNNNNNNNNNNNNNNNNNNNNNNNNNTAACCGTGTGTTCTTATATATTTTATTTATATTTTTTTTTCTGTTCACCAGTACAAAAGGATATAGAGCAGCTTGATATTAAATGCGCTCATAAACAGATGAATATACAGAAGGAATATGACGAAAAAAAAAAACCTCTGTTTGAAAAGAGAGAAAAAATCATTGAGAAAGTTCCAGGATTTTGGGGTAACACATTGCGCAAACACCCTGCGTTAACTGACATAGTACCTGAAGATATTGAGATTTTAAATCACTTGGTTAAAGTGGATTTGAAAGATAATATGGACAACAATGGTTCTTATAAAATTACATTTATTTTTAATGAAAAGGCAAGTGAATATATGGAACCGCTAACTCTAGTTAAACATGTAACATTTGATAACAATCAGGAGAAAGTGGTGGAATGTACGAGCATTAAATGGAAAGAAGGGAAAAACCCAATAGCAGCAGTAAAAAATAACAGAGCTGATTTAGATAGTGAAATCCCTAGGTGGTCTATTTTTGAGTGGTTTACAACTGAAGAAATTCAAGATAGACCTGATGTGGGAGAATTAATTAGAAGAGAAATATGGCATAACCCTATTAATTATTATTTAGGAANNNNNNNNNNNNNNNNNNNNNNNNNNNNNNNNNNNNNNNNNNNNNNNNNNNNNNNNNNNNNNNNNNNNNNNNNNNNNNNNNNNNNNNNNNNNNNNNNNNNNNNNNNNNNNNNNNNNNNNNNNNNNNNNNNNNNNNNNNNNNNNNNNNNNNNNNNNNNNNNNNNNNNNNNNNNNNNNNNNNACATTAACTCTAATAGACACTTCAGCATAAATAACATAGGTGCATAAATCAGTGCCATTAGTGCCGATAGTAGTAATATCATTACGATTTGTTACAGTAGTGATAGTAATGTAGTAGTTGTAATGTTGGTGTTGTAAAAATGGCGATCGTAGTAGTAAN
>seq434__HtGene0958
TTAAGAGTTCAAACGAAAGCAGTTATCTTATCGCTGATGTTATAGAGAGCTCTTATACTATATCTTATATGTGTAATGGAAGGAATAGTAAGGTTTCATTTAATAGTGGAGGTGACACTGCTATTTTCGAGGGTGTCGATTTTACAAATGTATCTCCTAATTATCGTCATATAGATATTGATTTACATAAAACTAGAATAATAGAAATTATTGTAACCGATTTCAGCACGGAACAAACACTTGGATTAATATGTCCTTTAGAGAGTGTTGAAAGTTTTACATGCTTCGATGAAGTATTTGATATCAATGACAATTTAATGAATGTAGAAGATTTGTTTGGAGATGCTGTTGTTTTCGCCACTCCCAAAAAATACTTGTTCCATAGTAGAACAGATGCCATCGAATCTACTTTGCATTTAGATACACTGGTTATTGAGGCTATTGCTAAACGTGATGTTATATTTTTTN
>seq435__HtGene0961
NNNNNNNNNNNNNNNNNNNNNNNNNNNNNNNNNNNNNNNNNNNNNNNNNNNNNNNNNNNNTTTTTGCTTAATTAATTTCATTTGACGTCATTCGACGTTACCAAATTTTCTTTCTCTTGCAGCCACTAGAAAAAAAGGTGAAAGTGACGAATTCAGATGAAACGGAAGACATTCTGGCTGTTGCTGAAAAGCATATGAAAAAGTATGGAGGGAAAAAGGTTGACGTAGAACATTTATTGAGTGGGTTATCTAAAGACGAAATGGTGAGCGAGGTGTTTGAAGAAGCGCATCTTTCAGATGAAAGTATAAAAAACATTTTGAAAAATAAATATGAAGCTGCAAATAAAAAGGATATAGAAGAGCACGGTGGGAAATACTACTTAGAACAGTTTGGAACAAATTTAAATGAAAAAATAAGGAAGGGAAAAATTCCTAATATATATGGAAGAGAAGAAGAATTAAGAGCAATTATTGAGTCACTTTGCCGATATAATAAAAACAGTCCTGTATTAGTAGGTTTTCCAGGGGTTGGTAAAACATCAATTGTAGAAGCTCTTGCGTATAGAATTGAAAATAATGATGTACCCAAATTTTTAGAAGGCCATACTATCATCAGCTTGAATTTCCAAAAATTTATCGCGGGTACATCGTATAGAGGAGAATTTGAATCGCGTATAAAAAATATCATAAATGAATTAAAAAAGAAGAAAAAGAAATTAATTTTGTTTGTCGACGAAATTCACTTATTATTAGGGGCAGGAAAGTCCGAGGGTGGCACAGATGCGGCGAATTTATTAAAACCCGTTTTATCGAAAGGAGAAATAAAATTAATTGGTGCAACAACCATTGCGGAATATAAAAAACATATAGAAAATTCTCCAGCTTTTGAAAGAAGATTTGAAAAAATTTTAATACATCCTCCATCAGTCGATACTACTATTAAAATATTAAGATCTCTAAAAAAGAAGTATGAAACTTTTTATGAAATGCGTATTACGGACAAAGCCATAATTGCCACGGTAAAAACCGCAGATGCTTTTATCAAAGACCGTTATCTTCCAGATAAAGCCATTGATTTATTGAATAAAGCGTGTGCCTTTATACAAGTGCAATTATCGGACAAGCCGAAGATAATTGATCTAACAGAAAGAGAGATAAAAAGATTGGCGTTGGAAATTTCAACTTTAGAAATGGATGTGGATAAAGTATCTAGAAAAAAACATGAGAAATTAGTACAAGAATTTGAAAAAAAAAAACAGGAGTTGGAGGAGTATAAGGAAGAATATAAGGTTACATTAGAAAGATTGCATAAAAAACAGAATGTCGAAAAAGAATTGTTAAATATGAAAGATCAAGCGCAAGAATATTTTGAGAAAAACGTGAAACCACCAGAAATGTTCATGGATAAATTAAAAAAAGTTCAAATGGAATATATGAAATTATACAAGGAGACTGCAAAATACGTGGAAGAGAAGGGTCATAATGCAATGAATGTAGACACGTTATTTCAAGAGCATGTTTCGTATGTTTATTTAAGAGATTCTGGAATGCCTCTAGGTTCGCTTTGTTTTCAATCAACAAAAGGAGTGTTAAAATTATATGAAAGCTTATCAAAATCAATTGTTGGAAATGAAGATATTATAAAAGTGATCAGTGACTCTATTATTAAATTAACTGCGGGTATGAAAGATCCAGAAAGACCTATTGGTGCCTTCTTATTTTTAGGACCAACTGGTGTAGGGAAAACTGAATTAGCAAAAGCACTAGCTTTAGAATTATTTGGTTCTACTGAAAATCTAATTCGTATTAATATGTCAGAATATACAGAAGCTCATTCAGTGTCGAAGATTACAGGAAGTCCACCAGGTTATGTTGGATATAGTGAAGCAGGGCAATTGACAGAAGCAGTGAGAGACAAGCCCCATTCTGTGGTTCTTTTTGATGAATTGGAAAAAGCGCACTCCGATGTTTTTAAGGTGTTATTGCAAATATTAGGTGATGGATATGTAAATGACAATCATAGAAGGCATATTGATTTCTCTAACACAATTGTTATTATGACCTCGAACTTAGGTTTTGAATTTTTTAAGAAAAGTTTATTTTTCAATATTGATAAAGCAGGAACTCCTGAATATAAAAAAGCGTTTCAAGAAGTTCGAAAGCATATTATTAAAAAGTGTAAAAAGTTTTTCAAACCAGAATTTGTTAATCGAATAGATAAAATTAGTGTGTTTGAACCGTTGACGAAAGATAATTTACGTAAAATTGTACAACTTCGATTTCAAAAATTAGAAAAACGATTAGAACTGAAAAACATTTTTGTGTCTATATCGGATAGAGCCATTGATCATATAATAGAAGAATCTTTCGATCCTGAATTAGGTGCAAGACCTACATTAATATTTATTGAAAGTATTATTATGACGAAATTGGCCATTCTGTATATGAAGAAAGAATTGTTAGATGATATGGACGTACATGTTGATTTCAATCCAGAAACTAAAAATTTAGTTATACATCTTACACCCAATTAGTACTTTTAATACAACTTAAAACAATCTCAATTTTTTAATAAACTACATTGATAAAGCAAATCACTATCTTATAN
>seq438__HtGene0974
NNNNNNNNNNNNNNNNNNNNNNNNNNNNNNNNNNNNNNNNNNNNNNNNNNNNNNNNNNNNNNNNNNNNNNNNNNNNNNNNNNNNNNNNNNNNNNNNNNNNNNNNNNNNNNNNNNNNNNNNAGCATGAGCAGCATAAGCTTCTGGAGAAACTGCTTCAATGACGATTGGCATAAAACCATGTAATGTGCCACACATTTCAGAACATTGTCCATAATATACTCCTTCTCTTAAAATAAAAGTCGTTACTTTATGTAATCTCCCTGGTACCGCATCTGCCTTTATTCCTAAACTCGGTATAGACCATGAGTGTATAACATCAGTGGCTGTTACTAGAAAAGAAATATGAGTTCTAGTAGGTAAAGTCAGTCTCTTATCAACTTCCAACTGCCTTAACATTCCTGGTTGTAAATCTTCATCTGTTACCATATTTGACTGAAAAACATAATATTTTGGTATTCTATCTGGGTCTTCTAAATATTTTTCAGGAGTTGGATAATCTTCCGGTCGCACATTTTGAATGTTTAAATTTTCTCTTTCGTTTAAATTTTTCAATAATATTTCCGTTTCATTAAAAGTGAATAATTTCTTTCTGTCCAACCCGAACAAATTCTTGAAAAATTCCATTTTTACTTCTTATTTCAATAACCAATCACTTAAAAAAAACATACCTTTCTTATTTTTTCAGTTTCTAAGGTAATATACTGTACTATGCTATAACAGTGATACATATGCAAGTGCTTATATGCTGCAGCAATTATACATGTGCAN
>seq440__HtGene0979
NNNNNNNNNNNNNNNNNNNNNNNNNNNNNNNNNNNNNNNNNNNNNNNNNNNNNNNNNNNNNNNNNNNNNNNNNNNNNNNNNNNNNNNNNNNNNNNNNNNNNNNNNNNNNNNNNNNNNNNNCTTTTTTTCTATCATCCCTTTTTCTTTGTGCCACCTTTTCTTTTGGATTGCCGTTACCTGTTGCACGTATTTCTTTCCGACTGAAAATGAGTTACCAGACTAATTGCGCCGCTTCGAATGTAAATGCTTTGAATAATTCTAACACCCAAAACAAAATGGATGACAACATAATTTTCGACGAGGCGTGGAAGAAGAGAGTACTGGAGCCCTTAAAGGATCGCAGGTACAAGACGGAGGATGTAACAAAAACCAAAGGAAATGAGTTTGAAGATTACTTTTTAAAAAGAGAGCTGCTTATGGGCATTTTTGAAAAAGGCTACGAAAAACCATCGCCTATACAAGAAGAAAGTATACCTGTTGCATTGGCCGGTAAAAATATTTTGGCGAGAGCTAAAAATGGAACAGGAAAAACTGCAGCTTTTGCCATTCCCCTTCTGGAAAAATGCAATACGCACAAAAACTTTATTCAAGGTAACAACAAAGAAAAAGAAAATGTCATCGTTTGTTATATTTCTTGAGTGATTAATTACATGGTGTGTGGTTGTGTGTGTGTGCTTCATTACTTGCATCTTCTGTTCTTTAACTTGTTCGTAACCGTTTTCATCGTTTGCTACTTTTTATTGTTTTGCAAAATGTACGCAGGTCTTATATTAGTTCCAACAAGAGAGCTTGCGTTGCAAACTTCTGCAATGATTAAAGAATTGGGAAAGCATATGAAAGTACAATGCATGGTGACGACGGGTGGGACTTCTTTAAGGGAAGACATTATGAGACTTTACAACGTAGTGCATATTTTATGTGGTACGCCTGGGCGTATACTTGATCTAGCAAACAAAGATGTCGCAAATTTATCGGGCTGTCATATTATGATTATGGACGAAGCGGACAAGTTGTTGTCTCCCGAATTTCAACCAATTATTGAGGAGTTAATGAAATTTTTGCCTAAAGAAAAACAAATTTTGATGTATTCAGCAACCTTTCCTGTAACGGTGAAAGAATTTCGAGCTATTTATTTACCGGATGCTCATGAAATTAATTTAATGGACGAACTGACATTAAAAGGTATTACCCAGTATTATGCATTTGTAAAAGAAAGGCAAAAGGTGCACTGTCTGAACACATTATTTGCGAAGCTGCAAATTAACCAAGCCATAATATTTTGCAACAGCATAGCAAGAGTAGAATTGTTGGCAAAAAAAATAACTGAGCTGGGGTACAGTTCTTTTTACATACATGCGAGAATGTCACAGACGCATCGAAACCGTGTATTTCACGATTTTAGAAATGGCGCATGTAGGTGTTTGGTTTCATCAGATCTGTTTACAAGAGGAATTGATATTCAATCTGTTAATGTTGTTATAAATTTTGATTTCCCGAAAAATTCAGAGACCTATTTGCACAGAATTGGACGATCAGGAAGATATGGACATTTAGGTTTAGCTATAAATTTGATAACATATGATGACCGTTTCAACCTGTACAAAATAGAGGTAGAACTGGGCACAGAAATTCAAGCAATTCCAAACGAAATAGACACGGCGTTGTACACTTAAACTGTTCATGAGGTTGATGTGCAGGTTGTCACTTTTAATAAAACGCCACAGATACGCACGAATTGCTCATATATATGAATGTTTTTTTTTCTGCTACGTTCATATAGATTGCTATATTTTCTCTTTTTTTTAAATTCTATGGTCATTTCGTTTGAGGGAATAAACAGTTTAATTTGGGAACCAAATTAGCACATCTGAAN
>seq441__HtGene0980
ATAATGTGAAAATGAAGTAAAAGAAAATTATTTTTTTTCAATTTGAAAACATTTTTATTTTAATTATTAAAATTATGAATTTCTAAAAATAACGTTTCGTAAATACGTCACTATTTTTTTTTTTTCGAAACTTGGTGAATTCTTTGTTTTAAAGCACATTTTTTACATAAGAGTTTCTTTATTTTTATTTTTCGTTAAAAAATATTTAAACTATTCAGCAGAAATGGATGTTACTGGAAAAGTGTGCGGAAAAGTTGGAGGAAAGGTTGGTGGAAAGGTTCTCGGTCTTGGAAAAGGAGGAAAAGGAAAAACAGGTTAAAAAACATTTCTGAAAAAGAGTACACATATAACAAGGAAGAGAATGGAAGCAGCCGAAGGAGAAAGAATGTTCAAACTGGTTTCTTTTTTTGTTCTGAGTTCACTTATAAATAACAGAGCGCTTGGTGTACGAATTGCATGAATACGTTAGATTAATGTTTATGCTGTTTAATGTACCTTTTTCAGCTTGGGAAGCATTTCCAAGCATCCATGCAGGCCCCCTTGCTTCGCATTGTTACATTTGCTAAAACATCTATTCCAAGCATCCATGCAGGCCCCCTGCTTCGCATTGTTACATTTGTAAAACATCTACATTTTTGTGCATATACTTCTTATTCCTGTTAAATATATCTTTGCCTTTTGTACATATATATGTATGATGTTTTACACGTGTTCATGTAACTATTTTTCTTATTTTTTTTTTTTTTTAATAAAGGTTCTGGAAAAACCAAAAAGGCACCCTTATCCCGTGCTTCAAGAGCTGGTTTACAGTTCCCGGTAGGACGAGTGCACAGAATGCTTAAGACTCGAGTTTCATCAGATGGACGAGTCGGATCCACTGCCGCTGTGTATGCTGCTGCTATTTTAGAATATTTGACTGCGGAAGTGTTAGAGTTAGCCGGAAACGCAACGAAGGATTTGAAGGTTAAAAGAATTACTCCGAGACATTTACAGTTGGCTATTAGAGGTAACCTTTTATGCGTATACATATATGTGTGTCTATTAATGCAGTTGTGAACCAATCGCAATAAAGGAGAAGATGAAATAGAAAATGTAGACGAACATTTATGGAGCATTTTAACATACACGTTCCTGAAATAGTTACAGAATTTTCATTTGTTTTAAATTTTGCGTGAATCAAGTGAAGAAAAACGTAATTTATATN
>seq444__HtGene0987
CGTTTATATCTTTTTGGGAGATTATGTAGATAGAGGATATAATAGCGTAGAGACTTTTGAATATTTGTTATTACTCAAATTATTATATCCCAAAAATATTACGTTATTAAGAGGAAATCATGAAAGTAGACAAATCACTACAGTCTATGGATTTTACGATGAATGTTTAAAAAAATATGGAAATGCAAATGCTTGGAAATATTGTACAGATCTCTTCGATTATTTAACTTTAGCTGCTTTAGTAGACAATCAGATATTTTGTGTACATGGTGGTCTATCTCCAGAAATAAAGTTAATAGATCAATTGAGACTAATAAATCGAGTACAAGAAATACCACN
>seq445__HtGene0989
AAGCATATATATACATATAAATATGTATATGCTGATATTTGAAGATGTCTTTTACAGTTTTTTTTTTTTTGACACTATTTTAATGTTCAATTCTTCTGCGTTTAACCGTAAATCCTTTGCGTCTTTCCCAAGGTACTCTTAATATGCAGAGTTTTAATATTTTGCCAATTTTTTTTCAAAAGAGATGCCAAAAAGTTAATGGCATGAATTATATTATTTCTAAGTTGTTCCTCTGTCAGATTCGCATGTCCAACTGGTACCCCCATGCACAATACCTTCTTCAACTGGAATTTAATAGAAGCTTGTAACTCATTTATTTTGTCACTTATTTTGTCATTATGAGTAATTAAAGCAGGAAATTTTCCTGCTTTGTTTAAACCAGGACCCAATAATTTGGGAATCTGCGGTAAAATAACCTGACTTGCTAAAAAGGCATTATATCGCTTGGCCAGTTTTTTCACTAAAGTTTTGTCTTTATTTAATTTCTTCATAGCTTCTATATCCATATAATCCAATTCCAATTTTTGAGCTTCTTCCACATGTACGGCATCACCTAAAATACACACCTTAAATCGGCTCCTAACAGGATATGATAACTTAACAGTTCCTGAAAAACGTTTATCTCTTTGAGTATCATAATCTTTCAAACCTATTTGCAACTCAATCGTTTCAACAAATTTTCTCTTTTTCTTCCTTGTTCCTTCCAAGACATCGGCGATGGCTTTTTTCAATACTTCTTGGTTCAGTTTGCTAAAAAAAAAGGAGATACAAAAAAAAAAAGAAAGAATATTAATAAGTGCATACACAAATTTATATGTGAAATAAGCAAAAAGAAACAGTATTGCAACTATCAACGCAATATGTAAACACATAAAACGCAAACAATACATGAGACACGTCACTACACCAAGCATACTACTTCACGCATTGCAAAN
>seq450__HtGene0998
TCTTTCTCATTCGTAGCAGTGCCTGTACTTGTATCTTCTACTTTATCATTATTATATACGACTAACTGTTTTATTCCAACAAAAGTTGGAACATATTTATTTCTATCATTTATTGCGACGTTTCTGTCTTCGTTAAAATTAAAAGCACTAAATCCAATGTAGTTTTTTCTTGAAACTTTTTTATTCATAGTTAAACTCTGTATATATAACGATTTTTTATAATCGTAAAAGTGTACGCTAATACCATTGGGACCTGTATTTATCCTTACTGTTATTAAGTCATTATAATTTAATAAATTAAAATCATGTGATTTACTATAAGCATTATTTAGATTTGCCTTTATATTTCCGTTATTTGATAAAGCTGAAACTATTAATTCTCCTTTAAGN
>seq451__HtGene1007
ATCGTTTGCCACTTGGTATCTATGGAAAAAAAAAAGACGAGTGAAATGCAGGCGTAACAAAATGCAGGAATAGAAAAATGGAAAAATGAAAGCATAGATTTTATTTTTATTTTTAAGCATAGTACTTCCATAAAATTGTGTAACTGTTATATCCATTGAAAATTCACGATATTGGTTTTACAAGTGGTGTCTGTTTCACTTACCTTGTTGGAAGTATATGATTGACGTTAATATATTTCACGAAGGCTTTTACTCGGCATCTCTTTTTAATTTTCTTGTTGCTCATTTTTCTATTTACTCTTAAGGGATGTTTTTGAATCCCTGCAACTAAGCAATAGCTATAAGGTCTTTCCTTTGTTTGATTTTCATAAGTATTTACAACAACAGCTTTTTTTCCAGCTCTTCGGCCGTTTAATATGATGACTACTTTTCCTGGTTTCAATCTACGAAAGAAATGTAGCAGCAAACAAAAAAAACGATGACGTACGTAAAAAAAAAAAAAAAAAAAAAAAAAAAAAAGTAATATTATATATTCATTN
>seq453__HtGene1012
GAAGTTTATTTGTAATAAACAGAAAAAAGGGCTATTATGCCATTAGTATTAAATCTAAGTAAACGAAAGAGTGTTCTTCCCATTGTCCTTTCTTCCATTGTTTTTCATTTGGCTTGATTCCTTCGTTTGTTCTTTTCGCATAATAACCCATTTCTCTTTTAGAGCATATTTCACTTGTTTTTATATTTCCTCTATTCAGAAAAATGGGAAGAATGTACGGTAAAGGAAAGGGTATTTCCGCTTCGGCGATACCATATAGAAGAAAGCCCCCTACGTGGTTAAAACAGAAGCCATCTGAGATTGAAGAAACGATTATCAAATTAGCTAAAAAAGGACAAACACCTTCTCAAATTGGTTCAACGTTGAGAGATAATTATGGAATACCCAGAGTCACTCCCGTAACAGGAACCAAAATTTTACGAATTTTAAGAGCACATGGTGTTGCTACAACAATCCCAGAAGATTTATATTTTTTAATTAAAAAAGCTGTATCGATGAGAAAGCATTTGGAACAAAATAAAAAAGATACTGATTGTAAATTTCGTTTAATTTTGACAGAATCCAAAATACACAGAATTGCAAGATATTATAAAAGAAAGAGGCTTTTACCACCTAACTGGAAATATCAGTCAAGCACTGCTAGTGCGCTAATAGCATAAGAGTACGTCATTATTAGCCATTGTGCCAGGTGTGAAATTAAAGGACCAAGCCATGAAAGGGNNNNNNNNNNNNNNNNNNNNNNNNNNNNNNNNNNNNNNNGAAAAAAGAAATCTTCTTTATCCCATGTTAGAAGGTACAAGGTTCGTTTTCTAAAAACGTTTTATGTTTTAGAAAGGGAAATAAATCGGGTTGAGAAGAATCCTTTTTTTTATTCATCATN
>seq456__HtGene1018
TCTTTTTTTAACGTTATCAATGTAATGTTCTGCCAGTTCCCTCGGAATATGTATATTTTTGTAATAATCCCACCCTAATTCTTTATTGAGAAGGTTTTGTTTATCTATTTCTACACGGGGAATTATGGGCATTGTTATATCTGTTATTTCTTTATTTACTATTTTTGATCGAAGTGTGGCATCGAATGCACTAATGTTTTGTATTAAATTTCTGTGCATATCATTATATTTTTTTTGTTCTAATAACAAATATAGATCGGAAGAGCGTAGN
>seq458__HtGene1018
TCCATCATACAATATGCTAACTGAACTTGTCCTGCATTGAAGCATTGGAAATAAAGCATTTTATAAAATAACCACTTTTCCTTTTTTACGATTAATGATAAAAGAAAAACGGTGTCTTCCTGTCGTGTTTTATTTTCTCTAAAAAATTTTTTAAAGAGGAN
>seq459__HtGene1018
AAAAAAGTACACAAAGAAGACACTCCCTTTCTAGAGAATCTTATCGCTTTTTGCACATTTTCCATATAAATTTTATTTAAACAGCTGTGTATTGCTTTGACTTTTTTACATGTGCGCCCTAAGGTTTCTTTTAAAATGTTTGTTTTTTCATATTTTTTGTTAAACCGTCTATCGCAGAGATAATATATTCGCTTATTAATTTTATAAAGAAAN
>seq460__HtGene1018
GTTGTGGTCTGATATTTTTTTTTTTTTTTCGTAATACACATTAATAGTTTCTTCTAGTGCATCTGCAAAATCAGGGTCTAAAATCAGAAAACAGTTATAAGCAAAACAACTATAATCGAATATGTGGTCTTGGTAATATTTTAACTGCTTGACCCAGTTATATTGCAATGTGACATCAAATTTCTGTTCATTTTTTTTTTCAATTTTGATCACTGAATTCTTTACAAAATTGTAACTATAAAAATGTACGTATTTAAATTTGTTAAAATATATGTAAAAAAAAGCAACATGCTCTATTATGTTTTGACAATCTGACATATTCATTTCTTTAAATAAAATGCACGGAGTTTTGGGGTTTTCTCTTTCTTCTCTCTCATCATTTTTTCTTAACACAACCATTTTTGAGCCTTCGCCCAAAATTTCCAAAAACTTACTCATGTCGTCTTTTAAATCTGCCTTCCTATCTTCCCTGTTTCTTCTNNNNNNNNNNNNNNNNNNNNNNNNNNNNNNNNNNNNNNNNNNNNNNNNNNNNNNNNNNNNTCTGTTCAAGGATTAACGATAGTCCGTCTTACATATATAAGCAATCATGTGCACGTAATAAAAATATAACTACACTATTATTATGTATTAGTAGTTAGTACACAAGAATACATGTCATCATTTTTATGAGCGTGTGTGTTTTCACTCGCCAAATGCTTCATATCTAAATAGTTTCTTCCN
>seq461__HtGene1018
TGTGACTTTTGAGTTACTTCCAAAAACACAATTCTGAATATTTAAACATAATTTCGAAATTTGTCTTCCCGAAAAACCTACCAACCGCTCGGCAAGATCCTCAAAAAATTGTTGATTAATTTCAGAGTCTATTACTATGTCATATTTTTTTAAAGGAAAGACGTATTTATTAAAATAATAAGAAATCATTTTGTGTACTTCCTTTTTTTGCGGTAAATCAAAATTATACTTTTCATCTATACGATCAAGCACAGCATTGTCTAATATGTCTTTACAATTTGTTGCCAATATAACCGCAAACTGTTTAGACTCTGTTCCTGTATGATATAAAAAGGCCGCTAACGCATTTCGTAAACTTTCCGAAAAATCATTAGAACTTTCATTTCTACCTTTTCTCAAAAAGGCTTCTGCTTCATCAATAAAAATGATTGTTCTTTTGTTCTTTCTTTTTTTAATAAACTCAAATATTTTGTTCAATTCTACAGAAGCACGGATTCCTAATGCACTAACATCTCCTCCACTGAGAATAATATAATCGAAATTGCTGAAAGAAGATAACGTTTTAGCAAATAACGTTTTTCCTGTTCCTGGTGGACCATAAAGCAATATATTTTTCAAATGCAAGTCATATTGTTTTGAATTTTTTAAACTGTTTATCGACCACGTTAGTTTTTCTTTTAATTCTTCATTTAATATTATTTGATCAAAAAATTTGTAGTCTTTTTCCTTTTCGCCTTTTCCGAATTTTCTTCTTATTAATTTATAATTGTTTTTAN
>seq462__HtGene1018
CTTTTATATTTTCTCTCTCCAACAGTTTTTCTTCTTTTATTTGTTTCATCTTTAAATTTAATAACTCTAATTCATTTCTTTTTCTTATGTTTTCTTGTCGTAGATATTGTTCATGTTGATTTCTCAGCCATTCTTCATTTTGTCTTTGCTGATCCATTAATTTTTTTTGATATGCCTCAGCTTCTAATTTCGTTTTATATTCCGCAGTAATTCTTTCTTGTTCCTGCTGATAATTTATGGTTTTTCTTTTTTCTTCATTTTCTATCCTCGTTCTATTATTCATTGTTTGCATTCGCTGTAGTGATAATTCTTCCATTTGTTTTTCATATTCTTTTTGCTTTGTCAATTCTTGTAATTTTATTAATTCAAATGCCTTATTGGAATTTGCCGATTGATCCAATTCCTTCAATGCTTTGGCACCTCTTTCTAAAGCTGTTGGATCAAAATTCCCTGTTATGTGTTCTTTGCCCTTATCACTCAGCATTTCCCCAGAACCGGGAACAACCGGTACCGCGATTTTCTTTGAAAAGTTAGGAAAATTCATTTTACTTGTTACTTTTCTTTCCGTTAATGTTTAGTTATATCGTTTATTATTTTTTTNNNNNNNNNNNNNNNNNNNNNNNNNNNNNNNNNNNNNNNNN
>seq463__HtGene1022
ATATTTGATATATCATCACAAAAGTCTAATCAAAATTTTATTATAAAAGCTACAGGTATTATAATAAAAAAAATGAATACTAAAAATATTTCCAAAACTACAAAAAAAGTTGACGTCAAATCGGGACCTAGTTTCACCAATAATATGAACGATGCGTTTCAGTTACCTTCTGTTTTACATAATCATATAAAAATTGTCAGAACCAATGACTCTTGTTTTAAAGAGTATTCGATTTTAGGCAGTTTAGGAAAAGGAACTTACGCACAAGTGTGGAAAGTGAAGCACGAATTAACAAATGAAATATATGCAGCGAAATTGTTACAACCTTCACAATTTCCCAAGGAATCTTTTAACAGAATTGTAGAAATGTTCACAAAGGAGATTATCAACTTATCTATTTGCCAATGTCCAGGAGTAGTAAAGTTACATAAAGTTATAGGGGGAAAGGAAGGATGGGTGTTAATACAAGATTACGTAAATGATGGAACCTTATGGAAAGAAAATTTAACAAATAGTATTGAAGAGGCATTTTTATATTTTATACAACTATTTCAAGCAATGTATTATATACAAGATATGAATATTGTGCACAGAGATTTGAAACCGACCAACATTTTAAAACACGACAATAAAAAAATTGTAATTGCCGATTTCGGGTGGTCAGAACATGTCGATTCCTGTAATCTACATCCTTCTGAATGGCCAGGAACTTTAGAAATCAATCCACCTGAAGTGTTGAGGAATACTGGACCAATGACTGAGAAAATCGATAATTATGCCTTAGGGATGAATATGATTTTATTTGTCTCAGGAAGATTTGTATGTAGACAAAAAGGTGTCGAATGCTCAAAAGTAGCACAAACTATTTTAAAGACAGTACACAATTTAAGGCATTCGAAACCACCAAGTAAATTTAGAGAAAACTTAAAGGCTTGGGATCTTTTTGTTAAATTAACTTCTTCTAATCCTACTGAGAGAATCAGTTTAGAAAAAGTTCTTTATCATCCTTGGGTAACTGAAATGTTAAACAGCTTAAGCATACAAAATTCCAAGTTTATTTGGTATGAAAAAGTTAAAAGCAGATGGATTTTTTTATTATCTAACAACTGGAACTTCTTCAAAACCATGTCGACACAAACTCAAAAAACTACCAAGCAACTGCAAACAGAGAATGTAGAAGAACATAAAAAAAATAATGAAAATTGGCGTACCACCAATGCCAACAGCAATATTGATAACAAAAATCGTTCTGTCGACAGAGAAAATAAGCAACATACCGACAATGCTACTAGCGATATCACACAAAAGAAGCAAAAATATATTGATACCAACACAGCAAATCACTGCAAAGGTGTTTTTAACGCGACGAAAACAAGTTTCAAAAACAAAAATGAAGAATGCCTCTTAAGAN
>seq465__HtGene1022
TGATTTTGATTTACATTATTTTTCAAATAAAGAATTGATAGAATCATTTAATTCTGATTATAATGTTGCTGTCAAAGATAAATATATTTTTGAAAATAAAAAAAAACAGCAGAATAATTTTGTGCAACTGAAATGAACAAATAAGTAACGAATAAAAAAGGTGAGTCAAATTGTTCTTTTTATTTGN
>seq467__HtGene1025
TAATAATTTTATCTCTATACCCAATACACGTACATATGAAAATATATAGTGACGTCTTTTTGCATTAGTTTCTTTCAATTATTAATTGCAAACTTTTTATAATTGTATGATTTATTTTTTCAAGTCTACTATAGGTATTGATTTTCTTAGCAAAACGCTTTATCTAGAAGATGGACCTGTGCGTCTCCAACTGTGGGACACAGCAGGACAAGAAAGATTTCGAAGTTTAATACCGAGTTATATAAGAGACTCTGCAGCAGCTATCGTTGTATATGACATTACTAACAGACAGTCTTTTGAAAATACGACTAAGTGGATTCAAGATATTTTAAATGAAAGAGGACAAGAGGTGCTAATTGCTTTAGTAGGAAATAAAACCGATTTAGAAGACTCCAGAAAAGTTACTTATGAAGAAGGGTTGCAAAAAGCACAAGAATACAATACTATGTTTCATGAAACTAGTGCAAAGGCCGGTCAAAATATAAAATTGCTATTTAAAAAGGTAGCTTCTAAATTACCTAATTTAGAAAATGCAAATTTACATGACGCTAACGTCGTAGACATCCAGCTAAACAATGGTAGTTCTCAGAAAGAAAAGGGAGTAATGGGAAATTGTTCTTGTTAGTCAGGGTATTTTTTTAGTTCTTTATTTATTTATATNNNNNNNNNNNNNNNNNNNNNNNNNNNNNNNNNNNNNNNNNNNNNNNNNNNNNNNNNNNNNNNNNNNNNNNNNNNNNNNNNNNNNNNNNNNNNNNNNNNNNNNNNNNNNNNNNNNNNNNNNNNNNNN
>seq468__HtGene1029
GAATAAAAAAAAATTACAAAAAAATTTATTACCCCTTTAAAGATATTCTCAAAAAACAAACAAAAAACAGAAAAAGAACAGAATTAGAACGAGACCTACTCATTAAACAAAATTTTTTTACATTTATATGTGCATAACTTTTGAATATATGCCGTTGTTATGCATTCTTTTGTGTAGATTTTCTTTTATAAACCCTATCATGTACTGTGGTCCGTATCAATATTACACCAATGGTTCGAAAATTGGAACAATGCTGTCAATACAATCTTTTCTGTTCATTAAAATCATATCGGAAATCCAAACGATATTTCTAATTTCCTGTTCCTTTAATTTAACCCATGCATAAAAGATTCCAAAATGACAATGTTGCTCAAAGGCGGTTTCACACAATTTCACCAGTTTGACATACAAAAGGTCTTCTAACGACTTAATTTTATTATCGACAATTCTGCTTTCTCCAACAGCATTCTCATCTTTTAAATAAAACTGTTTACATTCTTCATAAATATTATAATACAATGGGTACTGTTTTAACGCTGTCTGTACAGTTTCATCATTCCAGCATTTGCGAATTTGATCCGTCCCTTCCGGGTAAAGATAACCAAAACACGGAAACATATTGTTTCTATCATTTTGCAACTCCATGCTTAAAGAAGAATTTATGGTATTTAATGTAACTGATAACACACGAAAATCTGCAACACATTTTAAAATATGACCCATTACTTCTTCTGTTTTTCCTCCTAATTTTTTAATAAATTCATAAAAATCTTCTAACCATGCTTTTTTTAATN
>seq469__HtGene1029
TTTCTCAATATTTCAATATCTACATCATTTAATAAATTTGACACATTTCCCGCCTTTCTGCTGGGTGAGTACATAGATATATACCTATCAAAATAAGAACCAATTGGAGTTTCAATTAACAACACTTTTAAAACGTCATCATGAGAATTCTGAACATCCATTGCTGTAATTGCCTTCATTTGTGGAAAATATCCCAACGGATCTACACGAGATAACAATTCCTCTGCTGGTTTATTATTTAAAGTGCCCTGAATTAAACTTATGACATTATCAATCATTTTTTCTTTTGCTATATAATCTAAAAATGTTCTTAAAGGTTCTTCTGCTTGTGCTCTTATATAATTGAACTCGTGTGCCATCTTTTCTTTGCACTTTTGAGAGATAGTGGTAACAGCAATTGGCGACGGTTCATCCATCATGAN
>seq470__HtGene1030
CTTTGAAACCATATTCTTTTTGCTTTAACTCTCGCATTTTTTTAATTTCTTTTCCTTTTCCTTGTATGGCAAGCTTAATTTCGTCGCTCGTTAATGTTTCGTATTCCACCAAAGCCAGAGCGATTTTATGTAATTCGTCAATGTGCTGATTAAGTACATTTTTTGCTCTATTATAAGATTCTAGTAATATGCTTTGAATACATTTGTCAATTTTTATTTTCATTTCTTCACTGATATTTGTTTTATCGTGTAAAAACATAGAGATGTTATCTTCATTTATTCCTACACCATAATTCATAACTAACGACTGAGCTATATGTGTTGCCTTTTGTAAATCACTAGAACATCCTGTAGTTACATTATTTTTTCCAAAAATAATTTCTTCTGCTACTAATCCTCCCATTAATACATCGATTTCACTTTGTACATCTTTAATTTTTTGGCTATATTTATCATGTGTAGGTATTTTCCAAGTGACACCTAAAGACATACCCCTCGGCATAATAGTTGCTTTATGAACCGGATCTGATCCTTTTGTATAAATGTTTACTAACGTATGTCCTCCTTCGTGATATGCAGTGATATTTTTCTCTTCGTCATTTAAAGGAGATTTTCTCTGTAATCCCACAACTACACGATCAAATGCTTGTTCTATAGAATTCATATCTACTGCTTTTTTCCCTTCCACCGAACATTTAATAGCCGCTATATTTAAAATGTTACTTAAATCGGCACCTGTCATTCCTACTGTTCTTCTTGATAAAACGTGTAAATCAACATCTTTTGCTAACACTATTTTGTTACTATACATTTTTAAAATCTCGTATCTTCCTTTAATATCAGGTAATGGTACTACGATAGTTTTATCTAATCTTCCAGGCCTCACTAAAGCTTTATCTAAACTTTGAGGGAAATTCGTTGCACATATTACTACAATCCCTTCATTCTGTTCAAATCCATCCAGTTCTACCAATAATTGGTTCAAAGTCATTCGAACGGCACTATTGTCTCGGTTACTTCTTTTTGATCCAACAGCATCGATTTCATCAATGAATACAATACACGGTGCATGTTTTTTCGCCGCTTGAAATAATTCTCGTATTCTTCTGGCGCCAACACCGACAAACATTTCCTCAAATTCTGATCCAGAAGCTTGTAAAAAAGGAACATTTGCTTCTCCAGCAATGGCTCTAGCTATTAAAGTTTTTCCTGTACCAGGTTCCCCTGATAATAAAATCCCCTTTGGTAACTTTGCTCCTATTTTTGTATACTTTTCTGAATTCTTTAAATAATCAATTATTTCTTCCAACTCTTCTTTTACTTCGTCACATCCTTTTACATCTTGGAAAGTGACTTTAACATTTTCTACAGGAGTTATCTTTTTATTAGATATCCCTATTCCTTTTTGCACATTTTGAGAAACTCCTTN
>seq473__HtGene1040
AGTAGTTAGCCCAGGAGTCATTCCTGTACACAGTGATAATGCAAATGGCAGTGAAAATGAAGGAGAAAACTCAGGAGAATCTCATAATCAAGAACAGAAAAAGAAAGGTACATCCTCCGCTAACGGTTATAAAATTGCAGGAGGAGTACTCGGAGGAGCTGCATTATTAGGAACAGCATTCGCTGGTTATAAATTCGTATCGGGATCAACAGCATCCGCACTTCAATCTGATGGTGTGCCATTTGAAGATGTCCCAGCTGAAGGAGAAAAAGATTTTGACGAACAAGAACAATTCAAATTACCAGATGAAAGCGAATGGAACTAAAACAACACTACTTATTATGTAGTAGTAAACTTAATTATACTGTAATTTATACGATGCATATATATTATGATTTATTAATAACCTCATATGGAGACCCACATATATTTAAACAAAGATCGGAAAAN
>seq475__HtGene1048
AGGCCAAATCATTTAAGGTCGAGTTGTATGTGCGCATAATGTTGTGAGGGAATAAATTGTGTTAATCAAAATCTTCTGGTTTAGAACCTTTTATGAGAACACTGCAGTTGAGTTTTTCTCTAAAAGGCACTTTAAATTGAGCTTCTTGATGCTTATATTTTCTATGCTTCATAAAAAAATCTCTCATAGCCACTTCTTTCGATCCAATATCCTTTTTATAAGGTAATAACATACCCAAATCCCACAACTGAAAATTCTGATGTTCAAGCAATTTAGCCAAAGCGCATAACTGTATAGTCCCCGCTGAGTTTTTTCTTTGAAACCCAGTTAAGCTTGTATACACAGCACCTACCGAATTTCCAATTTCTCCAGCAACTAATTCATCATCATACCATACTTCAACAGAGTGCATTTCTACATTTTTATATTTCTCTTCTTTATCAAATAGTTTTTTAAATTCTTTCTGAATAAAAGGATACAACCAATTTTCTCCATGTTTTTCAATAATTCCTTCTATCACTCCATCAAAATCTTTATCAATTGTTATATAAAATTTTTTGCACAATTTTTTTACTTTTTTAGAAATATGAATTTCAGTTGGATGCATACAAGATCTGACATAATGGATTTTAGGGATAAGCAAAGGTTCTTCACATTTTAACAGTAGTGTCATTCACAACTTTCTTAATCTTTAATTTGCTTGCTACTGGAATTAAACCTTCATACAAAAGTCGTGCAACAAATTTGGCATCCCAATGTACAGTCCAAGTATTTTCATACTCATAGTTTTCATCAATTAAAATGTCTATAAGTTTCTTTATATGGTGGTATGGCGTCAACAAAGGATAATAACATAAGCATTTATTATTTTCTTTAAGTGCGTATATTTTCTTCAATTTTCCGGCATCTTTAGCTACTAATCCCATAATTTTATGAATATTAACATCTGGAGATTGTTTATTTCTTCTTTTAATGAAAAAACTATCTCCTGATTCACCAAAGGCTGTTAAGCAGGCAATAGTTTCATCCATGGCATATTTCCCATCTAATATAN
>seq478__HtGene1053
ACAATAAAAATACAAATATAACACATTAATTATAATAACAGCTACAATACTATACTATAATGCTATCATACCAAAGAAAAACCAATCTCCGTCTACATTCCAAAAAAAAAAAAATAAGAACAAATTAACTATCGGTTATAATTACTTCCACTTCAACAACTGGATCGATGTTAATGGAAGTAATTTGTGAAACTATTTCGCAAGGGGCTCGTAAATCTATAAGTCTTTTATAAATTCGTAATTCAAATCGATCCCACGTATTTGTCCCTTCTCCACAAGGTGATTTTCTTGTCGTTATCTTCATAGTTTTAACCGGAAGTCTTACTGGCCCAGATACATTCAAATTCTTTTCTTGTACACCTTTCATCAATTCGCTGCTAACTGTTTGCCAAAAAATGAGAAGAAGCAGAAAATTACCGTGAGAAACACATTCGAAACAAATAAAGCACAATCGATTTCTCATTCCACTAAATACACAAACGGGCCCTTCTTTATCACATAAAGAAAAGAAAACGCTTCACATTN
>seq479__HtGene1053
ATGCAAGCATCTCATGTTTTTCCGTTCATAAACAAAAGATACATTAGCCAAACAGAAACATATAAAACTATGTTATACAATGCATCAGACATATGCTAACGAAAAAACAACAATAACACAGTTTTCTAATTTTTTTTACCTTTTTCAATTGCTCTCAAATTCTTTGATGATAAGGAAATTCGAATACGTCGCAGATTGTACTTCTCGCCACCCTCTATGGGGGCGCCCTTGGTAGCCAATTTGCTCATTTGGTATGTTGATCTGTTGTTACAATTTGTTTTAN
>seq480__HtGene1056
AAACGCGCTTCTAATAGAGCAACATTTCATCTATGTTTTTGTTTTTATATAAAATAAGAAAAAAGAAAAAAATCATTGACAATGATATGCATCATGAAGTACAGCTAGAAACATTCTGCGTATTCATCTTTGATATTAGCCAACATTGGGTCATCGAAAAACATATTGATAGTAACATCATCGGGTAGACCTTTCCGCCTTCTTGTTTTTAACATAAACTCCCTTGCTAAATGATCAACAGGTGCTGGTTCCAGCGGCCTTAATATAATAGACTTATCCATTGGATCTCCTGGTACTATATGCCAATGATCAAACATTGACAAACAGAATGCTTGCCCACTAGTATGAGTTCTTAAGTCAGTTTCAAAACCAAATGATTCAATTGCGGGGATATAGGCATGAACTATATATAACGGTGTACCAACTTTAGGAAAATCTTTTAATATATGTCCTCTTCTTCTTGATAATACATTATAAACAGCAGATACACAGTCACCCGAACAAATAATTTCTGTAAATAAAATAGGTTCTAAAATTCTTGGATTCGCCAATAAAAATGATGAATATATGGCTCTTCTTACAGTTGGTATAATCTGTCCTGCACTTCTTTTAATTGGATCGTCATCTATTTCAGCCCTTAATATTTTTACTTTTACATTTTTCATATTTTCTTCCATTAAAGGTCCTTCTCTTGTAGCCCAACAAAAACCATGCACGATATTTTCTTTTATTGAATATAAATTTGTTTTATTCGTTTCTTTATATAACGTATCATCAATTAAAATATTAGGGTTATTATTTTCCGGTCCAAATGTCCATATAGATCGAATAGATAATAAATCCCAGTCATATTTATTACTCAATATAGACACTACTTTATCGCTAATATTGTAGTTTAATNNNNNNNNNNNNNNNNNNNNNNNNNNNNNNNNNNNNNNNNNNNNNNNNNNNNNNNNNNNN
>seq481__HtGene1056
GTTCACATGCAATTTTGAAAACAGCGTTTGCGCATTTTATATACTGAAATTTTTTTCGTAACGGAAAAAATATTTCAGCTGTTTTATTTGTTTCCAAAAAATCTTTTCCATCTGCATTTCCACCTTGTTCTTCAACTTTATAACTTCCTCTTTTCATGTTTTTCATGTTTTTATTGCCTCTTTCCCCAGGAACATTTGTCACTGTGCATGTTTTGTTAATGCATATGTCGACGCCCCCTATTAAAACAAAATTTCCAGCAGGCACTTCATCCACTTCTACTCTATATCTCCCTTCAAAAATCCACAAATGAGTAACCACACGAGTAATCATATCTTCTTCATCATCTAATCTATATCCTTCTCCCAAAATACGAATGGTCTGACCTTTTCGAATTGTTCCGCACATTACTCTTCCGAATAAATCAAAAACTATGCACTCGGGACGATGATAATTCTTTACAATATAAATCATCAAATTATCCGTTGAATCCCCACTTAAGCAATGCAGCATATCGAAGCATACCTTTGTGTTTAGCGCACCCGAGTACAGCTGCAACACTTTGTTTTTTGCATTTTCAACAGGAGACGGACAATTATCAATAATTACGTCTACAAACGGAGTAGTGTTTTTAAAAATTAAAGTATTAATTCTTTTTAATAAATAGCGGGTACTGAATAAATACTCTCTGTTCTTTAATTTTATATTAAAATTTTGTAAAAAAGGAATTAAAAATTCTTTTTCTTCGGAACATACATACCCAAATATTTTATATAAGGGATTTAAAATGAATTCCACAAAAGATCGTTTCTGATTGGAGTATAGTGGAGTTGCAGAAAAAGTAAATTTCTCTTCATTAAAATATATATCTCCCCACAAATACTGCGCAAATTCATCTATATCAATATGAAATGTTTTATAAATATTGCAGTAAATTTTGCTGAACGATTTTAACGTAAAAAATACTCCATATAAACTACAACTAAATAATACATTATTTTTCAGAGGAGATAACAAAAACTTGTTTCTCTCTTGCTTACTCTTATTCAACAAATCACAAATAGATTCAACTTTCATATTAATTTCTTCAATCGTATAATTAATTTTGTGGTATGCATCATTAGGTGGTAAGCGCAAATCCATGATCAGCTTATCAATACAGTTCAAAATTAAAATAATTTTTATATTTTCATAAATGCAAGCCTGTATTACCTGTTCCGTTACGTACATACAACCATCTGTAACATCCACAACTACGCAGCAGCAATCACAAATATTCN
>seq482__HtGene1056
AGTCGTTCATCTCTTGTATATTCTATCAGCCTATCTACAACTGTTGTTTTTCCATGATGAAAATGACCAGCAATGCATATGTTTCGCACATATTGTTTCTGATACATTAGTTTTGATAAATATTCAAAACGAAATGTATTAGCCGGGAAGCTCGTTTCCACTAAGTCAAAATTTTTCCTATTCGCTTCTACATCTAATTTN
>seq483__HtGene1058
NNNNNNNNNNNNNNNNNNNNNNNNNNNNNNNNNNNNNNNNNNNNNNNNNNNNNNNNNNNNGCTGTTGTAATGCTTTTTGTTTTAATTTTTCTTCTTCACTAACTTTTTTTAACTTCTTTTCATAATATTTTTTTGAAGCTTGTTTTCTATTTTCTTCGTTTTTCTTTACTAAATCATCGTAATTCCAACCAACTCTAGTACTTAAAGTTCCCAAGCGGCAGTATCTCCTATGTTTCTTTAAACGAAATGCTCTCATCGCTCGTGGTATTACATATCTTTTCATTTTACTGAAAGGATGTGGAACACCAACAAATGCTTTTAATTTTTTTAATGCTAAATTTCCTCTTTTCGTTTTATGTGGCATCATTCCTCTAACACATCTCCAAAGAATTTTGTTTGGTTCTCTTAAATGGAAAGGACCTTTTTTAGGATTTGTGTTTGTTCTTAATCTCAAAAACTTTGCATACTTCAATTTGTTTCTGTGCAAACTTCCAGAAATATTAATGTCTTCACAACGAACAGCAACTACCCTGCGACCACGCAGTAGAAGCTTCGCGATATGTGAAGCTAATCTACCCAACAAGTGATCTTTACAATCAATGATGTGCACCTAAGGGAAAGCAGAAGGGGGAAAATAAAAGGCGGTTGGTGATAACTGACACTGGTAAATGACAAATGACGAATGACAAACGGTATAATTCATGGTGAGATATAACGAAAGGTCAAAGAATAACAATTATGTAACAATTATGAGCAGAAAAAGTGATAGCAGAAAAAAAAAAGACGCAACAAAAGAATGAAGGAAAAGGCTATTAAACCCAGACGACTATGCTGTATTTTATAATACAGCAAATTGGGAAN
>seq485__HtGene1072
TAAAATACACATTGTCATTTTTAAGACTTTTAAGCCATTTGAAAAATTCTATCGCATTGTCTGTTGGCTCTCCATTTCCATAGGTTGCAACAATAAACACTCTTATGCTAGGCTTTTCTATTTCTCGTTTGTCGAAAAATTCTAAATCTATN
>seq486__HtGene1074
AAATGCTCAACTTACAATATGCATTTTTGAAGAGAAGACTAAAGGTTTTGCCGAATTGCGAAAATGACGAAAAAATAGAAAAATTGTTAGAAAGAAGTTTGCACATTAAGAGTTTATTTGTTGTACTTAAATTGTTATTATTAGTTAAAAAAAAGAAAAAGTTGAAACGATGTCATAGTATAAGTAAACGCTTTATGTTTCTCCAAAAAACGATTGAACCCGTTACTGGAGAAATAGGTGGAAGGAAGACGCTAGAAAAAAGGTTAACATCTATCGGTTGTGAACTTGTTGAAATAGTTGGGGACGGGAATTGTTTATTTCGCTCTATATCATGCAATTTATTCAAAAAACAAAAATATCATATGTATGTAAGAAGACGGTGTGTTGAACATATGAAGAATTGTCGAGAAGAATATTCGGTTTATTTTGAAAAGAAAGAATTCGAAGAATATTTAAAAAATATGTCGAAGAATGGTTACTGGGGCGATGAACTGTGTATTAAAGCTACTGCTGATGTATTTGAATGTGTTGTTTATATAATAACATCTACAGCAGAAAATTGGN
>seq487__HtGene1074
AAGAAGGGAAGGAAATAGAAAGAGCGTTTCTTATTTCTCTTTTGTTTTCAATCTTTGGATGTTTTGGTGTGAAGCGGGATTTTGTGAATTGGAGCATTAAAACGAAGAAAGAAATCAGAANNNNNNNNNNNNNNNNNNNNNNNNNNNNNNNNNNNNNNNNNNNNNNNNNNNNNNNNNNNNTAGCCTTTTCTTGATTGCAACATGGATCCACACATTGATGCGACCACACGACACCAAGTTGAAATTACTCAGCTGACTAAAAATGTCATACGTTTTACATTATCAAATAGTAATGCCAGTATGGCCAATGCAATAAGACGAGTAATATTATCAGAGGTTCCAACACTAGCCATTGACATTGTGAACGTGTACGAAAATACGAGTGCCTTTCATGATGAATTTCTAGCTCACAGGTTAGGTCTAATTCCTATTGACAGTTCCAACGTAAATGAATATGAATTTAGAGAGAAATGCAAGTGTAAAGAAACTTGTTCAAAATGTACTATTGAATATACAATAGAAGTAACTTGTAACAATAGTAATTCTATGCCCATTTCTCATTTCGACATTGAAGCAGTAGATCAGAATATGAATGTGCCAATGCCTATCCCGAATAGGCTACTGGAAAGAAATGTGGATAATGCAATTCCCATTGTTACGTTAGCTAAAAATCAAACCTTACACTTAAAACTTGTCGCAACAAAAGGAATTGGAAAAATGCACGCTAAATGGATTCCAGCAAATGTTACTTATAGAATTGCTCACAAAGTGTTAATCAATCATACTGCTATTGATAAATTACCAAAAGAACATAAACTAATTTTAATGAAAAATTTAGATAAGCGGAGTTATAATATAGAAGAATCGGCAGATGGGAGAGATTTTCATTTAAAATTAAATGATCGAATGTCGTCTATTATGGCCGAATCTTGTGTCGATGTTTTAAAAGAATTAGGATATAAAGAACTGATAAAAATTGTTTATGATGAAACAAAATTCCATTTTTATGTTGAATCAGTAGGTTCTCTTCCACCTGAAAAAATAGTGGAAATGGCTTTAGATGTTTTGGATAATAAGTTGAAAACATTGGAACCACAAATTAAAAATTCATTCTATTCTATTGACGAGGTGGCTAAGCAAATGAAAGAACAAGGGGTTTCTATTTATGGTGTCCAATTAGACTTAGATTAACATGAAGTAGTTTTAACGCATGATGCTTAATAAGTGTGAAAATATACGCACATATATATGTACTGGTGGATACATATGGATGTGACCACTAATTAAATTATAATTATTTTATAAAATGAAATTGGAGTTGAATAGTATCN
>seq488__HtGene1074
CATCTTACAGACTGTCTTATATTTCTAGTAAAATAAAGGTTGGTATACGTATGTACATAGTTACTTACCACTGTTACTTTTATTTTTTCCCGCTGTTTAATATAGTTATCTTCGTTTTACGCATTATTTTAGTTTAACCGCAAACACATTTTATTGTTTCCGTGTTCCATTTCTTTCTGTAGTTGTCTCCTTACATAAAAAAAGAAAGCCCCAATGACGTCTTACATATGTTAAAACAGGAAAAAGAAAATTTTTATTACTGTGGCGAGAACAAGATAGCTTTAGTTACTGGTGCTGGTAGAGGTATTGGAAAAAGTATTGCTAAGACGTTAGCAAAATCGGTGTCTCATGTTTTGTGTATCAGTAAAACTCAGGTGAGATGCTGTATAACAATACAAAAGAAAATAACGTAATCACTACTGCCTAGGGAAATAAATGTATAAATAAATCAATATTTTCAAAAAGCGAACACAAAGATAATTCAAATCCAATGGATATGAATCCCCCTGGAAATGACCTTCCTTTATTTGACTTTTTTTAATTTACTTGTTGATTTATTTCTTGATTTACTTTTATTACCTGACTTGATTTAAGTCCATGTAAACATATATATAATTTGTTTGCTTTTCACGAATTCAGAAATCCTGCGATAGTGTAGTTGATGAATTAAAGTCAATGGGTTATAAATCCACAGGATATGCAGGAGATGTCTCCAATCGAGAAGAAATTACCGAATTGATAAACAAGTTATTAACAGATCATAAAAATATTGATATATTAGTTAACAATGCGGGGATTACTAAAGACAATATATTTATGCGAATGAAAGGGGAAGAATGGGAAGATGTAATAAAAACAAATTTAAATTCTTTATTTTATGTAACTCAACCTATATCAAAACGAATGACTGCTAATAGATATGGGCGTATTATTAATATTTCTAGTATTGTTGGCTTAATAGGAAATTTTGGGCAAGCAAATTATGCTGCTGCTAAGGCGGGTGTTGTTGGTTTTACAAAAACGCTAGCCAGAGAATTAGCTTCAAGAAATATAACAGTAAATGCTGTTGCCCCAGGTTTTATAGCCAGTGATATGACAAATAAGTTGCAGGATAACATAAAGGTAACACAACAAAACTTANNNNNNNNNNNNNNNNNNNNNNNNNNNNNNNNNNNNNNNNNNNNNNNNNNNNNNNNNNNNCCTTGTTAGAGACACAGCTGTTATGCTCTCTTTGCTCTATATTTCGTGATAAGTTACAGTTGAGTCTTATTTCCCTTAATCTATATGAGTCATTTTCTTTATTTTTTTTTATTACCTTTTNNNNNNNNNNNNNNNNNNNNNNNNNNNNNNNNNNNNNNNNNNNNNNNNNNNNNNNNNNNNNNNNNNNNNNNNNNNNNNNNNNNNNNNNNNNNNNNNNNNNNNNNNNNNNNNNNNNNNNNNTTTATTCCTTTTTAATTTCTTTATCAGAAAGAAATTCTTACAAAAATTCCAGCCGGTAGAATGGGAACAGCAGAAGAGGTTCGCAAAAGAGAAAAATTCAAAACAAGGAAAAACATAAGTTTATATTTTTTTTTTTTTTTTTTTTTGTAATGTCATAGAGCTTGCCTTCGTCTTCTTTTTATGCAGGTAGCAAATATGGTAGGTTACTTAGCATCTGAAATCGCTGGTTATATTAATGGAAGAGTATTTGTTATTGATGGGGGGATGGCTCCTTAAAATAACTCCTACGAATGGTATCTACATATGATACCTTGTTATTATGCTTTATATGTATACATTCTTAAAAATGTACAAGTTATATATAAATATATGTAGATACGCATGTAAATGTGTGCACATTATGCAAAAATATGTAATGTGTTGCATCTAAAAACGTACATGTCAGATCGGAAGAN
>seq489__HtGene1077
TCTTTCGCCATGTAAGTCTCATATCTATATAAAATTCCTTTAATGTGTTCTTTGATTTCTTCTTTCTTTTTTATATATACGTTTTTGTTCTCTTCAGCATTATCATATAACCAATATTCTAGATCATCTAAAATTAATAAGATCCTATCTCGTTCTTCCTCTAGAACAAAATCTTTGTACATTTCATTTAATCTACTTCTTGTTTCATAAATAATGGTTTCTAACTCATTTCTGTTTTTCAATCGTTCTCCTTCTAATGTATCATTGTGCTGCATATTTAATTCTTCTTCGTTAAAATTGATGATATCTGATTTTGTGTAACAGCCAGGAGCTAATAAGACTTCAATTGGAACTGACATATAGGAAGTTTGAACTTTCCCCTCCTCCCCCTTTTTCAGATCCATCGTTTTCTCCCTTTCTNNNNNNNNNNNNNNNNNNNNNNNNNNNNNNNNNNNNNNNNNNNNNNNNNNNNNNNNNNNNNNNNNNNNNNNNNNNNNNNNNNNNNNNNNNNNNNNNNNNNNNNNNNNNNNNNNNNNNNNNTTCCTCTCTCCATTCCCTTTAGTTTGTTCATTTCCTTTCTCTTGCCCTTTCTTTTTATCGTCTTTTGCTTTAATCACCGTTCTGGAAACAGTCTCTGCTCCGACAAAAGCGAACGTATCATAATTCGTAAAAGCAGTCATAACTCTGGATTCTACAATTTTTTCATTCTTTTCACTAATTTTGACGATGCATGAACCTAACTCTTTAATGCAATTGGAAGGTAATTCCGGCGTGTTTTCATAGAACGCGGTTAACTTAATTTGCCCTTTCTCATTCAGAACAATTCGCTTCTGTTTTTTTTTTAAGCAATCTCTTGTGTACAATAATTCTCTTTTAACCGAATTGGGATCATTCATATTAAACCATTCTACATATATGGGATGAGTTATTTTTTCAATGCATTCATACTCTTTCACTTTATAATGCTTGCTAAGCATAGCTGCCGAAAGAACACATCCTCTTGCAATGGACTCATCTGCAATTAACGTTTTCGAAAGGGGGAAATGAAAATAATCTTGCAAGAACTGTTGAATAAATGGGATTCTAGTGGTACCTCCTAAAATTTCTACTGATTGAATATCTTTCAAATCTACTTTGCTAATTGCAATAGCACTGTCTAACAAACTATTCAATTTGGCTATAAAAAAGGGACCACATAATTCTTCAAAATTGGAACGACTAATACATCCTTGGCAATCCAAATCTTCATATAAACATTCTACATGAATAGAAGCATCATTGTTGGCTGATAAAACTTTCTTCGTTTTAATAGCTACTTCTTGTAATTTAATCCTGACTTTATTGTTAATTTCGTTTCTGTTATTATCACTAGTAGTTATATATTTGTCTAACCTCCCCGTTCCTAGTTCACATAAATCGGCAGTCCTGTTTTTATATAAAGGATTAAATTTATGCGTGTTGACAAAAACGTTCGTGATATATTTAATCAATTCATTATCTAAATTTCTTCCTCCTAAACTTCCGTCTCCTATATCACACAATACTTCACATTTGTTTGAATAAAACTTGGCAATACACACACAGGTATTGGCATATCCAATATTTACAAAAGCTAACAAGGAACCTTCTGTTTCTTTAAATTCTTTCATACGATACATTCCGTAATCCAATGCAACTGCTGTGTTATCACTTATAATTCTCAAAGCATTTGCATTAATAATTTTCGTTGCAGCCAATAAACATTCTTTTTGGCAATTGGTATACATAGGGGGATATGATAACACAATTTCTTTGCATTCTTTTCCAATATATTTTTCAGCCATTTTAATTAAATGATGTAATAAACTAGATAATACTCGAGCCGCGCTAAAAACAACTTTCTCATTTTTGTAATCCACTTCATAACCTAAATAGCCATACTCGCATGGAAGTAAATTTCCATAAGCTTCATGAATTTCTATATCATCAACTTGTATATTATTTGCAATTTTTCCAACTAAGTTTTTAATGTTTCTGCAAGTATTGTAAAAGTTGGACTTTAACTTAGATAAGGCGTTATCTCCAATAAGTCGCTCCTTTTCTGTGAATCCAACAAGGGTGGGTGTCAATCTTTCAGACAAATCGTTTCGCACTATATTAATGGCGCCCTTGTTGATTGTCGCCACTACGCAATTTTCATTGCCAATATCTATGCCAAGAACAGACATTTTGAAGAACACAACACAATGAATATAACAACACTGAAGAAATAGGAGCGGAAAAGAAGAAAAAAAACTCCGTCGGACAGTAAAAGAAATATGGAAACAACTAACTAAGCCGAAACGGAACAAACGGAATAAAAGGAAAATGCATAAAAAATATATGCAATATACAATCGACAAN
>seq490__HtGene1078
TTTAAGTTTATGTATTTTCTTTTAAAAGTAAGAACGAGATAGGTATTATTTGGAAATAATTGAAGAAATTTGAAAAAGAAAATGCTATGTATGGGTCCATTAGAAAAGCTAGGAAAGAAAGACTTTTGGAATTTTAGAAATGACAAAGCAATAAATATTTTCGTAAAACGATGGATTGCTTCTACTCCTCTTGGAATTAATATTCCAGAACCTCCCCCGAGGGAATTTTTGCCAAATGGTGAACCCAAAAAATACAGATTAAATCAACGAACTTATAACCACAAATATGATTGGGAGCGGTGGAATTTACGACCTGCTGGGGTTTTTCATACATATTTATATGGAGAATTTGCTAAAGACCATAAACCATTAATGGCGTGGTTGCTACAGTTTCCATTGCCTTTAGCCTTTATTCCGTATTTTTTATTTGCATTTGGATTATCATTTACTTTTCATAATATTTCTTATTTGGGAATTAAACCGAAAAGATTTACTGTAGAATGGATTGAAGCCAATAAAGAAAGAGAGAGAGCAGAAAACACAAACCCGATTACTAGGTATTTAGATAGAAGACGAAAGGAAAGAGGACCTCACTGGATTTTGGAAGATTTTTTACCTAGTCACCCGTGCTACTTATATATGAGCAAGTACCACCATGATACAGAGCTTCTTCGAAAAAGAAAAGAGGAAGCCGCTGAAAAAAAAGCTGAAAGTGAAGAANNNNNNNNNNNNNNNNNNNNNNNNNNNNNNNNNNNNNNNNNNNNNNNNNNATAAAGGATTCATGATTTATGATTGATGTATAGAGGAAGAAACACAGGGAAAATCAAATTACGAAAAGTGCAAAAAAATCAGTCCGTATAAAAGAAAAAAAATAATGTGTCATTATTCTTN
>seq492__HtGene1080
CAAAATATTTATATAAGTAACATATATGTACGAAATTTATCCGTCTGTAAAGCTATTTTACTATTTTAAAAATGAAAAATGTTTATTAATTTGTTTATGTATGCAATTTCATTTTTCATATTTAAGCATCTGCTTAATCTACTTCTTCCATTTTGGAGTCGACACCTTCCATGGTTTCTTCAAGGGGGGGTAATTCCATCTCGGCATTCTCATCTTCATCTATTGATAAACCTAATTTAATCATTCGGTGAATTCTCTTTGCAAAAACAGTTGGGTCTTCTAAAGCAAAACCAGACGTCAACAAAGCAGTGTCAAATAATAACCAGATTAAATCTTTAACAGTTTTGTCTGATTTATCGACATCAGCTTTTTGTTTCAAAGCTGTAACAATTGGATGTCTGGCATTAATCTCCATAATTTTTTTCGATAACATGTAATTTGTCATAGAGTTATCTCTTAGAGCTTGTGCTTTCATAATTCTTTCCATGTTTGCAGACCATCCGAATTCAGATGTTACTAGAACACAAGGGGAATCGGTTATTCGTTGTCCAACAACAACCTTCTCTACCTTTTCATGCAATACATCTTTAATGACTTTGCATAATCCTTCATATTCTGCTTTCATAGTTTCAAAATCTTTCTTGGCATCTTCTGTATCATCAAAGTCCAATCCTTCCTTTGAACAGCATTTCAATTTTTTACCATCGAAATCTTTTAGTTGTTGTACAGCGTATTCGTCAATGGGATCAACCATATAAATAACTTCAAATCCTCTTCTAGTCAAAGCTTCTAAAAATGGTGAGTTAGCAACCGCTGTAATGGATTCTCCTGTGATGTAGTAAATATCTTTTTGGTTTTCCTTCATTCTGTCTACATATTCCTTTAATCCTATCATTTCATCTCCAGATTTAGATGTTTGGAATCGAAGCAACTCAGTAATCTGCAAAAATAACAAAGAAGNNNNNNNNNNNNNNNNNNNNNNNNNNNNNNNNNNNNNNNNNNNNNNNNNNNNNNNNNNNNNNNNNNNNNNNNNNNNNNNNNNNNNNNNNNNNNNNNNNNNNNNNNNNNNNNNNNNNNNNNNNNNNNNNNNNNNNNNNNNNNNNNNNNNNNNNNNNNNNNNNNNNNNN
>seq493__HtGene1080
AAAAAGCAAGAACATCATCATTAAACATTCCTTTAAATATATAAATAATTTATAATATACTGTAGAGGCAGCAAAGCATAAACAAGACATGATAAATGCAATTTGTTGTAAAGACAGTACCTTCATTCTGTTGACATTGTCCTCATGAATACCTAACTTGAGATTTTTGCTGAATTGTTCATAAAACTTTTTGTAGTTCTCCTTGTTTTCTGCTAATTCACTGAACATATCAAGACATTTCTTAATAAGATTTTTTTTAATAACTTTCAGAATTTTGTTTTGTTGTAATGACTCTCTTGAAATGTTCAGAGGCAAATCTTCTGAATCTACCACACCTTTTACAAAACTGAGCCATTCTGGTATAAGCTCTTCACAATCATCCATAATAAAAACTCTTCTTACGTACAATTTGATGTTGTTTCTCTTCTTTCTATTTTCAAACATGTCAAAAGGAGCTCTCTTCGGAATAAATAACAAAGCTTTGAATTCTAATTGACCTTCCACTGAGAAATGTTTTACAGCTAAATGATCTTCCCAATCATTGGTTAAAGATTTATAAAAACTGGCATATTCCTCATTGGTAACTTCTTCTGGTTTTCTTAACCACAAAGGTTTTTGTTTATTTAATTCTTCCCATTCATGTTCAACAGTGTGTACCTTCTTCTTTTTCTTCTCTTTTTTCTCTTCTGCTTTTTCTAATTCTTCAGTAACATCTTCAACTTTGGGGTGTTCTTTACTTTCTTCATTATCTTCTTTCTTTTCTTCATCTGCCTTAGCTTCTCCATCTTCTTCTTTCTTTTTTTCATCTTCTTCATCGTCTGAAGCAGTGATCTCTTTCTCATTCTGCCTTTCACAGTACAAGCTAATGGGGAAAGCAATGAATTCCGAATGTTTTTTAACCAAATCTTTAATTCTCTTTTCTTCCAGATACTCCAACTGATCTTCTTTCAAGTGCAAAATGATTTTTGTTCCTCTGCCCATTTTTTCATTGGTCTCATCCTTTGTAACGGTGAAGGAGCCACCAGCAGCAGATTCCCAAACATACTGTTCATCATCATTATTCTTGGATATAACAACCACNNNNNNNNNNNNNNNNNNNNNNNNNNNNNNNNNNNNNNNNNNNNNNNNNNNNNNNNNNNNATCTCCACCTGCCTGAATGGCTTCCATAAAAGCTTTGGTTCCTGATCGCGCAATAGTACCTAAGTTGTTGATTAAATCATTTTTCGTCATACCAATACCTGAATCTTCAATAGTCAAAGTGTTATTTGTCTTGTCTGGAATAATGCGAATGAACAACTCTGGTTCTGCTGATAATTTGTCTGGATCTGTTAAAGACTCATATCGTATTTTGTCCAAAGCATCACTTGCATTGCTGATAAGCTCTCTCAAGAAAATCTCCTTGTTGCTGTAAAACGTGTTGATGATCAAACTCATCAACTGTCTAATGTCCGCATTAAATGCGAATGTCTCTTTTGCTGACATTTTATTAAAGGGGTTGAAAAATAGAAGTTGAGGTAGTTAGTTAACTGTAAGTGTTGTAACAAAAATAATTATAAAGATTCAGTTAAATCGAATACGCCTTCCTAATAATACGAGAAAATGTTGCGAAAGAAAAAACTGAAGCATATGAAATCACTCAGAAAGCTAAAAAGTACTGTGTATATAAAACCATTAAN
>seq494__HtGene1092
NNNNNNNNNNNNNNNNNNNNNNNNNNNNNNNNNNNNNNNNNNNNNNNNNNNNNNNNNNNNTATATACATATATATATAAACAAAACCGTCATACTGCATGAACGGGTTGGAATCAATAAATGGGGGCGGAGAAAACCGTAACTGAAGGCGAATCATTAAAAATGAAGCTTTTAAAAATAACGCCAGAAAGGAATATAGAATTTCCTCATATTTCTTTTCAAGCAGTAACACAAACAGTGAAATTAGAAAATTTGTCAGATAAGAAAGTAGCATTTAAAATAAAAACAACGGCTCCAAATAATTATTTGGTGAGGCCATCTTTTGGAATTATTCACGTAAAAGAAACAGTAGAAATTCAGAAGATCGGAAGAN
>seq495__HtGene1092
CCTGACGAAGGAGCACTTAACGAAGGTACAAACAATTCACATGATTTTTTAAAAAATTGAACTGTGTACGTAAAAAATGCTTTCACAAGTGTACACCGTTTTTAATTTCTAATTAACACGTCATCATTGTTTTTTTTTTTTTGCTTCAGGGATGAAAGGGGGTCTTCCAGGCATGCAGAGAAAATATCATGAGCTTTTAAACTATTGCGTCTTCGTGGATAAACAGAAGGCAGCACTAGAAAAAGAAAATGAAAGTTTGAAAAATCAGTTGAAAACGTTAAACAGTAATTCAAGTAAATTCTTTATTGAAGGGAAATTCGTACCTATCATTATTGTTTTACTCGCGGTTATTACGAAATATTTCGGGTATTGGTAATAAACTAAACTTTCAGATTGAATATGTTCAGGAAAAAAAAAAGANNNNNNNNNNNNNNNNNNNNNNNNNNNNNNNNNNNNNNNNNNNNNNNNNNNNNNNNNNNNNNNNNNNNNNNNNN
>seq496__HtGene1093
TTTTATCGTCAACGTTGTTCCCACGCTAATTACAATGCTTATTCTAGCAATAAATTTATTTTACATATGTGGCTTCTTTTCCCGTTGTAGAAGTTGTTGTGTTCCCAGTTTTTGTGCATTTTGATCGTGTCAGAAATATGTTAGACAAAAAATTTGGTGTTGGTATCCAGAACGTTTCTAAGTTTGGAAATGGTCCATATACAGGAGAGGTTAGTGCAGAAATAGCCAAAGATATTCATGCCGAATATGTTATAATTGGGCATTTTGAGAGAAGAAAATATTTTGAAGAAAAAGATTCAGATGTTCGTGAGAAGTTGCAAGATTGTTTGAAACACAATGTGAAAGCTGTTGTTTGTTTTGGAGAAACTTTAGAAGAAAGAGAACAAAACAAAACTATTGAAGTTGTGAAGAGACAGTTGAAATCCTTCATTGATTTAGTTCACAATTTTGAACAAGTAGTTTTAGCCTATGAGCCCATATGGGCTATAGGCACTGGAAAAACAGCAACTCCTAAAGAAGCTCAAGATGTTCATCAAGAAATTAGAAATATGGTAAAGGAGTTATGTGGTGAGAAACATTCGGAGCAAATCAGAATATTATATGGTGGTAGCGTAAGTCCAGAAAATTGCGTAGAGTTAATAAAGCAAAAAGATGTTN
>seq498__HtGene1101
CTTCTATATCCATCATACTTCCTACACCCATCACCATATTCTGTACTATACACATTATTGGGGCTTGCATGGGCCAAATGAACACCATTTTTTGTCTTCTCCTGTTGTATATTTTGAACAGATTTCTTAAGCGTTGTTATACATTTCTTTAATGTTAACCAATTTATTTTAAAAAGAGCTAATTTGGATATGCGTATCTGTTTTCTTCTN
>seq499__HtGene1112
AATGGTAACGAGTCGATGAGCCCCTTGGAGAAATCGAAAAGAAATTCAAAGCACGAAAAAAAAAAGGTAAAAGTTAGAGAAAATAAAGTGAAGAAAGAAGTAAAAAAAAAGGCAGAGGAAGACATAAAGAATAAACATGAAGAAAATATAGAAATGCTGAAACTTGACAAAAGTTGTGAAGAAATGAACTACAAACCCGTCGACTTCGAAAGACTAGTGGCTTCTGCAAGAAACAGTAGCGCTGTGTGGATCAGTTACATAGGGTATTATATTGAACAGGGAAATATAAACGAAGCGAGAAAAGTAGCAGAGAGAGCATTGAAATCTATAGATATGAATAAAACTGAAGAAAAACTAAACGTGTATTTATGTTACTTAAATATGGAATGTATATACGGAAACAGATTAGACGAAATTTTCAAAAGAGCTTTAATATATAACGACGAAAAACAGATATATTTACATATGATCCACATTTTAAAAAAAAATAAAAAATTAAAGCAATTAAAAGAAATATGCGAAAAAGCAGTAAAAAGATTTAAACGTTCCAAAAAAATATGGATATGTTATCTAGAAGTGTTACATGATGTTTTTGAAGACGAAGAAACTGCTCATGAAGTGTTGTTAAAATCCTTGCACTCTTTATCAAAAAAAAAACATTTGCATATGATAATTAGTGCGGCTCGGTTCGAATACAAATATTCAAACAAAGACAGAGGAAAAGCCTATTTTGAAAAATTAATAGGAGAGTTTCCTAAGAGGTCCGACATTTGGTTTACGTATCTGGACGTGCATATTAGCTCGTTATTAAAAGATAGTAAACACAGTGAACAAATGGAAAATGGAAAAAAGGAAAAATGGAAAAAAGGAGAAAAGAAACTTAGTTTGAGTGAACTGGAATCAGTAAGAAACATATTTGAAAGATTTTCTGCGCACAGGTTTAAACCGCGAGTAATGAAACTTATTTTTACAAAATGGTTATTCTTTGAAAAAAATCATGGAAGTCCTTATCATGAAAAGTTGGTTCAACAAAAGGCGTATGATTATGTAGAAAGCTTAAACACAGAAGAGTGAACGATTTTCTAGTAATTTTATGTTTTTTACATTAAATTAAAACAGCTTTGGTGAGTTTTTTTATTTTTGTTTTTTCGATTTTAATGAAAAAAATTTTATTCCAATATTAACATTTTCTCAATACATTATTGTTCTTTTTACTTTTTCCAAGTTATACAGTTTTTATTTTTTTTTCACAATAAAAN
>seq500__HtGene1120
ATACATACATGTGCATAATAAAAATGTTCGTATCGGACGTAGCATTTGCATAGCTTTTCATTGATAAAAGCGTCTATTTTATCTCATACGTTATTATGTGCACACAATTTTCTGTAAAACGTAAATCCTGCATCAGGACAATTTAAATATATACATTTTCTTTCATTTATAAATTAGCAACCAAAACTGAATGTCCAAATCTAGGTACAAGTAAAGAAGGTCCAATTTGCCATTCGCTAGTATCTGGAGAAAAGAAATAACAAGTATTTAGAACTCCTCCATTTTCGCCTCCGGTGATAATATAAGAATCTGCTAGAGTGGCAGCAGCAAAATTCATTTTGTTTTCTGGTATATTGCTCAAAAATTGCCATCTTTTGTTAAAGGATTGATACTGTTCTACTGAATTTAATGTATTATGATCATTGTCGACACCTCCCATTACATATATTTGATTCAAATAGGAAAATGCCGAACCTGAACTTCTAGCTTCTAATAGATCATGAGGGAATTTTTCCCAAACATTCATTTTTTCATCATACACTTCAATCGATTTTAATCGTTCTCCATTAGTTCCACCAATTACATAAATTTTATTGTCCATAACTACGCTCATCGTTGAAGACCTTGCTGTGTTTAAAGGTGCTACTTCTATCCATGCTTTCATTCTATGGTCATACGCTTCTACATTAGGTATTATAGTTGTACCGTCATATCCACCTATGCAGTAAATTCTTCCATTTAAAGTTACACCTGAATTGTTTCTTCTGGGTATATTTAAATTGCTAGAAACGAACCACACATCTCGTAATCGATCATACACTTCTGTTTCAAACAAAGCTTTATAATCATAGTTGTTTCCACCGAATACATATAAAAAGTTATTTAGAACGGCACTTCCAAAATATGCTTTTTTAGTAGCCATAGGAGTACACATACGCCAACATTGCTGATTTATATCTAACAGTTCAACGGAATTTAAGTAATCTACGCCATCAAAACCACCAACGGCAAATGCCAAAGGAAATGGCACAAAATTGATTCCGTAATATTCTGCTTCTTTCATTAAAGCTTCACTCTCATTTAAATCTTTTGGAATTGGTATATTTAATGGACTTCTTAAAAAATTGAGAATAATGCGAAATAATTCGCTATCCCTATCTAAAAATATTCTTCCATTTTTATCTCGAGTTACTGTATGTCTTCCACTTAATACTTGTTCTAAGAAAGAGTTTTTTTGTTGGGTTAATGTATGCCTGGACGTTTCGAAAACAGCTCCTCCTATATTAATATCAATAAGCGTTTCTGTAGCTATGTTTGCATCCACAATTTTTTTTTTTTCTACTTCAAATTTTTTATATTCTTGGTAATATCTTTCTTTTTCTAAATTTAAAAGCATTTTTATTTTATCAATTTCTTGAAGAAATCGTAATCTTTCTTCATCAAATCGTTTTCTATTTTCTTCTTTTTCTTTTTGCAACTGTTTATAGCTGTTACATATGTCTACATCTAACTTTTTTCTTTCGTCTTGGATTTTTTCTTCTTCTAAAATTCTTTTGCTTTCTATTTCTTTATAGATTCTTATTTTTTCTAATTCTAGTTGTTTTTTATCTTTN
>seq503__HtGene1129
TGTAACACAATCATTGCTTCCTCAATTTTCTTTTTCAACTGTTCTTCATTTTCTAATAAAATCAACAATTCGGAGTTATCCATTTCTAACATCATTCCAGTAATTTTACCTGCCAAAGTTGGATGATAATTAGCAACCAAAGGATATAAATTTTCTCCTAATAAATGTTTCTGCATAGATGGAGGTGCTACTGCTAAAGCTGCAGCAGTCAATACAGTTGGGTTATTTCCACTATTGGAATTAACATTCGCGCCCATACTATTACTATTATTAACATTGGACGCACTATTGACAGCGGTANNNNNNNNNNNNNNNNNNNNNNNNNNNNNNNNNNNNNNNNNNNNNNNNNNNNNNNNNNNNATTCTGTTTCTAGCTTGGGGAGTAAATTTAAAATTATTTACTTGGCTGGCCTGAGTCATTTGGTTTTGCTGGTTATGCTGGTTATTCGGTGTGCCCATATTTACAACATTCATACCACCAACAGCTGCTCCTCCTTGCTGCATCGGAGATTGCTGGTTGTTTTTATTTGGCATAGGATTCATAGACATTTGCTTTTGAGCATTTGCCATATTCATATTTTGCATATGGTTTCTACCTGATCTGCTATTAACACTTCTCATAGTGTTCATCATTTGGTTTCCTGGAGCTATTCCATTCGACTGGTTCATTCCTTGCCCATGTGCACCTGCTGCCCCCATTCCAACTGCTTGTTGATTTGGACCTTGCCCAGGTTGATTCTGATTCATGTGCTGATTCATACTGTTTCCAAATTGATTGTTTTTGCTTGGGTGCATAGTACTGTTCATTATTCCATTTTGATGCATATTACTCTGGTGCATATTGTTTTGAGAATACATGCGCATCGGATTTATGTGTCCTCTCATGTTATTGTTAAAATTCNNNNNNNNNNNNNNNNNNNNNNNNNNNNNNNNNNNNNNNNNNNNNNNNNNNNNNNNNNNNGCCACTTGCTGATTTCTCCATGGAACCATATTGTTTTGATTAAAAGGAGCCATTACAGGTCTGCCATAACTCAACGCATTTTGGTTAAACTGTAATTGCGGAGACTGTGGATTTGTATATTGAATTGGAGATGAGTTGATTGAACTATTCATGTGGTGCCTTAAAGGCTGTAATCGAAACCTCTGTTGTAATCTTGAATGTCTCTGTTCTCTTTTTTCTGCTAATCCTACATATAATGGTTTTCCGTTGATTATTTTCAAATGCATTTCCGTAACTGCTTTAGATGCATCTTCCTGAGAAGCGAAACACACAAATCCAAAACCTTTACTCTGTTCTTTATCATTCTTCATTACTTTTGCAGAAGTAATAGTTCCAN
>seq504__HtGene1129
CTTTTTCCATTTAAACTTTCTACAGCATTTTTCGCACTATCACAGCAAGCATAATTAACAAAACAAAATTTTCTATTTTTTGCATCCGTTTTAATGATCATGGAAGTAATTTCACCAAAGGGACTGAATAATTTTTTTAAATCGTTTTCCGTTACACTGTCTGGGAAATTCTTTACATAGAGATTAGTGTATTTGTTATCAACTGAAACTCTTTCCGATTTTTTAATAAAATGTCCTACATAAACAGGCTTAGAACCAAGCGTTGCCCCATTCACCTTTTCGATGGCCTCTTTGGCGCTTTCTTCATCTTCATAATGAACAAAACCGTAGCTTTTACTTTTTCCAAATTCATCTGTTGCCACCTTACATGATAATATATTTCCAAACATGCTAAATGCATCAAATAAAGCTTTGTTATCAATAGATTTGTCTAAGTTCTTTACAAAAACATTTCCTGCTCCACTTTTTCTTAAAGAAGGATCTCTGTGGCTCCACATTATTCTTGCTGGTTGTCCCTTTATATTAGTATAATTCAATGTGTCTAAGGCCCTTTCTGCATCAGTTAAATTGTGATAATTGACATATGCATATCCCAACGATTTTCTTGTAACACTATCTCTGCAAACACGAATAGAGGACACATGTCCTACTGTATTGAAAATTTCGTACAGAACAGCTTCGGTCACATCTTCGTTTAAATCTCCAACATACAACGAAGCCGTTGAGAAACTGGGGTGAATAATATTAGTGCCAGTAGCAATCATTTTTATTTTACACTAATATAATAATAAAAAAAGGAGGTGATAAGTAAATTAAGTCCTGTAATTATTCGTCACTCACNNNNNNNNNNNNNNNNNNNNNNNNNNNNNNNNNNNNNNNNNNNNNNNNNNNNNNNNNNNN
>seq505__HtGene1134
AAAATGTTTTAACCGCTGCATAGTCGGTATTCTTTAGTATGCTTAAAAAAATATAAAAAACTCAATATTAATAAACTGATGTACGTATCAGTGAGCAAGTCGATAATCGTGTACATTTCTACCGGCATAGGAGAAATGTTTCTGTCCACTGTATGTTTCATCTTCTGCTGAAATTTTTCATTTTTTAAAAATAGTTGTTAATAATTTTAACCCCAGTAACCATGAACAAGGTTTGCCATATGCATAGAAAACAACGTGGTATTACTCCTTTGTAAAGAACAGTAATTCCTCCTTCTTTGTATAAAGTAACAGAAGACTGGAAAAAGTTTACTTTTATATTTTTGTTTGCATTATTCTGCATATAAACTCGTATAACATCAAATGGATTGTTCCACACGGACAATGCTCCTCCGATTACACCACACAGTATTTCTTCTTTTGTCGTAAGCGTCAACGCCTTTGATTCCTTTACACAATCTTTGAAGTTATTTTGTTCCTGTAATTCGTTTTCATCGTTTAATTCACTGACGTGTTCTACGGTTTGTTTGTTTTTTCTCTGCAAAAACTTACTTCTTACGAATTCGGTTATTCCTTGTCTACTTGCCCAATTTGTACCTTGTCGTAGACACTTTAATTCACTGACGTGTTCTACGGTTTGTTTGTTTTTTCTCTGCAAAAACTTACTTCTTACGAATTCGGTTATTCCTTGTCTACTTGCCCAATTTGTACCTTGTCGTAGACACATGGCAGTATTTCCTTTATATAAAGTAAAAATTCCAGAATGTTTAAAAATAGACTTAATTTTTTGCTTGTAATTAATTTGCTTATCAATACTGGCTGTTATAAAAAAAGTACATGGTGTCATGACAAGAGACTGACAAATGCCTCCCGCAGCTCCTCCGATAAACCCACCAGTCGTCTTATTTACATTTAATATGTTACATATCTCTAAAACTTTTTCTTTTGACATTAACAAAACAGCACCTTTAGTGGCGCTCTCCACTAGTTTTGCATAAAAACCAGCATAAAACTGAGGAAGTCCTTTTCTACATATGTTCAAAAACGACGTTACAGTATTCTCATTTCGATAAACGCACATTCGAGTTTTCCATGATTCTAAGGGCATACCCAAAGTGGCCGTTTCTAAACAATGTAAAATGGCACCATTGACCAGATCCTTGTTCATAGTTACTAAGTTACGAATTGTTTTGAACAAGTAAAAGCGTGTTAACGTTGATTCGTTATATAATTTTTTTCTGATGTTTCTATGTTTCAACGTATAGAACTGACAGGATTTTTCCTATGTAGATAATGTACATATTTGTCAGAAATGAAAAAAAAATGAAATAAAATGAGAAGATCGGAAGAGCACAAN
>seq506__HtGene1134
CTCTAGAAAAACACAAATTCTTAGCGCACATTTAGTGCTTATTTTTAAATATAGCTAAAATATTTACCTTGAAGAGACCTAATATAAACAAAGTGACTATAGAAGATATAAATACAACCAGAAAAGACGTGTTGTAATCCATATTATCAAAAAATACTATATAAGCCACAAAAGCCGATAACGGGACGAGGCCAAAAACACAAAAACTTAAAAACATGATAACTCCTTTTTTCATAGATTCATTTTTATCTTCACTAGTTAAAATTAATCCTAATTCTTCAGACATCATATGCTCCAAGAAAAATTTTTTGTTTCGAAAAGCAATTTCGACCAAACTCTTTGCATCGTCACTGTCAAATTTATATTTATTCATATAAATATCAATCATTTCCTGTTTTTCTTCCGATGGGCAATTTTCAATTTCCCATTCTTCTCTCTTTTTTTCTGCTAACATAAAATCTCTTTGTGCCGTCGAGCTAGTATACTCACTAAACCCCATAGAAATGGCATTAGCAAATAAATTTCCAACGCCGATTATAATTACCTGTGCAGGTGTTATTTTGGCTCCTACGCAGCCGGAAACAATTGCAAATATCGTTATAATACCATCCAAACTTCCAAATATAATAGTTTTTAATGAATCTGTATCAAAATTGTGATTTTCTCCATGCTTGTCTAAAGTATGGTAAAAATCATGAATTTCTTTGGATTTAGCAACGTCTTCGTTGTAATN
>seq508__HtGene1141
ATCTCCAATGAACTTATGTTAATTAACTTAAGCTAAATAATGGGAGTAAAAGGGCTGTGGAGTATTGTTTCTCCCGTGGGAGTTCGAGTGAATCCTGAAATTTTGACAGGAAAGAGAATTGCGGTCGATGTGAGCATATGGCTGTATGAATTAACTTATGCAACAAATTTAAAAGGGTTTAAAAACAAAAATTTTGATAATATTAGTATATTTAATGATCTGTGGCTAGATTTTTCTGAAACAATAGGAGAAATTAAAAGTGACAATTTAAAAAAAGCGCATTTATATTTTTTCTTTTTACGAATTTGTAAATTGCTTTATTATAACATCAGACCTATATTTGTATTTGACGGCACGCCACCAGAATTGAAAAAAAAAACAATTTTTCAAAGAAACTTGAGAAAAACAAACTATGATGAGAAATN
>seq509__HtGene1141
TTAATGAAAGTGACCAAACTATACACAAAATGGTCGAAAATCTTGGAAATACGCAAGTAACTGTAAAGGACATTTTAGATATGTGTAATGAAGATCTGAAAGAGTTACAACTGAAAATTTTGAAAAAAAAAAATTTGGATGGAGAGAAAAATGCACAATTCACAAAAAGTAGTGAATTGGGGAAATCTGTTGATATAAATGAAGATGATAACAGAAAAGAAAATGACGTTAATGAAAACAAAAAGTACAATAGAAGTATTATTGATAGTAAGATAAATGAAGAAATTTTAAGACAAAAGGATTTAGCAAGAAAAAAGTACTATGATGGAATACCTCAACATTTCAAAGGTTTTTTTACGATGAGAAGAACGATAGACGATATCGACATAAATGATAGTAATATGGATATTTTAGAATATGCAAAAACATTAAAAGAACTAGAAGACAAATATAGAAATACTTATTCAGAAGATTATGACATATTTTTGAAACATTATACAAATCAATATAAGGAAAAGCAGAACAGTTCCCTTGTATTATCAGAAGAAAGATCACAAGGAAATGTAGACATGTTTCCTAGTAGGGATAGCGTAGATTTACTTGAAAATGACTTTTTAAGTATAACTCACCCAGCGCACTTAAATAATAATAGCAAAAACAATAN
>seq510__HtGene1141
CACGGAAAATATAAATATTTTGGAAATGCCTGGTAGTGGTAACGGAAGGGAAGATATATTATTTGATGGAAAGGCTGAATCTAAACATATTATATTAATGATGAAGAAGTGAAAATTCCTTTGTTCAAAGAAATAAATAAAGAAGTGTTCGACAAATTGCCGAATCAATTGCAATACCAGATTTTACAAGATATAAAAGTCGAGTGGTATGAAGATAACAGAAGAAAAGCACTCTGCTCGAAAGATGACATGGATGCATTTGCCCAAGGTCAACTAGAAACGTATGTCCGAATGATTAAAACAGATTTTGAAATTGAGAAATTAAAAATGAAAATGGCAGAACATGTACATAATGTGGAAGGGGAAGTGTTGGTTAATAAAGAATTTTCGAAAGCCTTTGAAAATTTAAATGTTAAAGATNNNNNNNNNNNNNNNNNNNNNNNNNNNNNNNNNNNNNNNNNNNNNNNNNNNNNNNNNNNNNNNNNNNN
>seq511__HtGene1141
GCAGCTGAAGTAAATGTATTGACTCTAGGGAAAAAGGGGAAAAGAGAAAAACAAAAAAACGGAAGAATATGATTTTTACGATTTTTACGAAAATTTAAAAGATCACAAAATAATCGATTCTTATATTAACGAAACTAATAAAAAAAACGATGAATTAATGAAAGAATTTCGAAAGTTAAAAAAAAATAATATAGAAATAAGTGAAGATGCAAGTGACGATATAAAAGTTCTTTTAGATTTTTTCGGAATTCCTTACATACAGTCTCCATGTGAAGCGGAAGCGCAGTGCTCGTATTTAAATAATAATAATTATTGCGATGCCATAATAAGTGACGATTCTGATGTTTTAGTTTTCAATGGAAATACAGTTATTAAAAATTTTTTTAACAAAAAGAAAACGGTAGAAATATATGAACAGAGACTCATCGAACAGAAATTAGGTTTGTCGCAAAATGAGTTGATAAATATTTCACTTTTGTGTGGTTGTGATTATACTATAGGAGTGCATGGGATCGGTATTGTAAATGCTTTAGAAGTAATAAAAGCATTTCCGACATTTGATGATTTAAAACAATTTAAAGAAATTGTTGCAAACCCCTTTAGAGAAATTGATGAAAGTTATAGTGAAGATGTAAAACATTTTTTAAGAACACATAAAAATTATAAAATGAATTGGATATTTCCATCGAATTTTCCGGATAAAGAAGTGTATAAATGTTTTAAATTTCCCAAAGTTTCTAAAGACATAAAAAAATTTCACTGGTCCTTTCCTAATTTAGATAACATTTGTAAATTTCTAAATCAAACAACGAATATCTCTGAAGAAAAAATTGTTAAAGTGTTAACTCCCATTTTAGAAAAATACAATGTAAAAGTACGGACATATCAACTAAAAATGGAAGACTTTTTCCCCATTATCGAAAAGAAAAAAAAAAGCCCTCGCGAGCTTATTGATGTGATCAAACAGACGCAACAAGAAN
>seq513__HtGene1145
TCCTCGTCTTCTTCTTCTTCTTCATTATCAGCCGACGATAAGAACGGTTTCGACGCTTGAGTGCTTTGACCTCTTTTGGAATAGGGTGATTTCGATGTTCTTCTCTGATTTCCCTCTTGCATCATGTAATCCGAAGCATTTAACAGCACGTCAAATGCTCCAATAGATCTTCCTATAATAACGCATATAATTGCTAAATAGCCTTTATATGTAGGTGGATTAAAAGACATACCGATTAAAAAAACTAAAATGATTGAAACGATTTCTAAAAACCTCCATGGACCCTGTCCTGTTCTCCTTACAAGTCTATTAGAAATTACATTTTTGATAAATGGCATAGTACCTACAGTGATCAAACATCCCCACAACTGCCAAGTGTGTAAAGAAGTAAAATCAAAAGACATGTGCTGATAAACTCTCCATTCTCCACTTAAAAAAACCAGTACTGGTAAAATTAAAACTCCTAAAAAATGCTGATTATTATGTAAAGTATTTCCTCTTCCTTCTACTAAATGCATTATTTTTTGCATAAAACCTGCTCTGAATACGGCTGAAGATAAACCATACAAAATAGCCCACATTATAGCTCCTTTTCCATTGGTTTTAGAATCAAAACATCCAATTACAAATGCAACTAATAGGAACACAATGGATTGCCACCTTAAAGGCATGTACTCTTCTCCGCATCCGACAAAACGTGTAAGATGATGAAAAACAACCGTGAAACTTACAAGTACGGGGAATGTCGCCACACATGGTGTTTTGTATAATAAATAATTTGCTAATACTAACATAACGCAATAAAAAACAGAGGGGACAAATAACACCTTTAACATATTTTCATTTATTTCTACTCGAGGAAAATATGCAAATTTGGGGAATTCCTTTCCTAACTCTCCACATATATAGGCTATTAATAACCCTTGTGCCAACTGCCACCACGTTACAAAAACAGGAAATGGAATAACATCCAAAAACAACCTATACATAACAAACACGTTGCATAGTGTTAAAGCGACAAATAATATTTCGGAGGTCAGTAATTCGGGATCTTTAAAATATCGCTCAACATCACTCCATTCTGGAAAAGTTAATTTGGCCATTGTATTCAAGGGTTAGAAAATAGGAAACTGGAAACTGNNNNNNNNNNNNNNNNNNNNNNNNNNNNNNNNNNNNNNNNNNNNNNNNNNNNNNNNNNNNGAAACTTAAAAATCGAAAATGGATCTTATAAAATACACTTCTATTAATATTTTCTTTGAACGTATAGGTCGGCCTCTTTATATATCTACCTATATATTTATGTGTCCGCAGTTCTTATCACCAGTGTATTTTTCTATAAGTTGGTGAGCGGAAGCAGAAGCGAAAAGGAAGGTGTAGAAGGCAATGAAATGAAATCGTTTN
>seq514__HtGene1160
TCAAGTAGTTTACAAAAGAGAGAAGATGGGGCAGAAGAGGTTACATGGCTTTGTAACGGGAAAGCAGAAGGATCCGAAAAAGGGTTTTTTATGAGCGCAGATGAAGTGAGAAATAATTTTATAAATTATTTTTATAAAAAAAATCATACGGTTATAGAAAGTGCTTCGGTTGTCCCTTACAATGACAATACTCTTCTTTTCACGAACGCAGGGATGAATCAGTTTAAATCTATATTTTTAGGAAATGTAGATAAAAATAGTGATTTCGGAAATTTGAAAAGAGCAGTAGACACTCAGAAATGTATTCGAGCAGGAGGAAAACATAATGACCTTGATGATGTTGGAAAAGATGTGTATCATCACACCTTTTTTGAAATGTTAGGAAATTGGAGTTTTGGAGATTATTTTAAAGAAGAGAGTATTGCTTATGCATGGGAGTTATTAACTAATGTGTATAAAATTAACCCTGATAGATTATATGTGACATATTATGGTGGAGATAAGGATTTACCATCTTGTCCTGAAGATATAGAGGCAAAAAACATTTGGAAAAAATATTTACCGGATAATCGAATTTTACCTTTCGGATTAAAAGATAACTTTTGGGAAATGGCCGAAACGGGTCCTTGTGGTCCATGTACAGAAATTCATTATGATAGAATAGGAAATAGAGATGCTTCAAATCTGGTAAATAAAGATGATCCAAGTGTTTTAGAAATTTGGAATATTGTTTTTATGCAATATAATAAAGATGAAAATAAAAATTTGAATAAGTTACCATCGCCCTGTGTCGATACAGGTATGGGGTTAGAGAGAATTACTTCTATTTTGCAGAATGTACATAGCAATTATGATACAGATATTTTTTTGCCAATTTTTAAGCAGATCAACAATATTTTTCCATATTTACCCAAATATTCGGGGAAAGTGAATGATGAGGATGTGGGGCAGATAGACACTGCTTATAGAGTAATAAGTGACCACATTCGCTGTGTAACTATTGCAATTTGTGATGGATGTTTTCCAAGTAATGAAGGAAGGAACTATGTGATTCGACGAATTATTAGGAGAGCCATACGCTTTGGAAAGCAAGCTTTTAACACTGAGAGCAATTCATTGTGGTTTTACAAATTAGTGGATTCTGTTTGTATGACTTTGGGTAATACTTTTAAAGAGTTGAAAAGTGAGAAGAAGGTGAATCATATTAAAAACATCATTAAACAAGAAGAAATGTTGTTCAATCGTACTTTGGAAAAGGGAATGGATCAATTTAATAAGATGATAAAAAAAAGCACAAACTATTGTTTTAGTGGAAAAGATGCTTTTGATTTGTACACTTCTTTTGGGTTTCCCATTGATTTAATAGAAGTAATGTGTGAAGAGAAAAAATATCAATTAAATATAGAAGAATTTAACAGTTTGTTTAAAAAACATCAGCTTATTTCAGATACAAACAGTTTTAAAATAACGAAATTTTTTGACTTACCAGTAGAAAAAGCTCATGAGCTGAAAAACAAATATGGTATTACATCTACGATCGATCAGGAAAAGTACAATTGGAAAAACACAGACGCTATGAATGATTATAAATTGGAAGCATATGTTCAGGTTATTTATGACGGAAATAATTTTCTAGATATAGTGGAAGGCCCAAATGCAGAAACGAAATATGCTTTGATTTTGGACCAAACGAATTTTTATTCTGAAAACGGAGGGCAAATATATGACACAGGTTTTATTCAAAACGAAAAAATGAAGTTTAGGGTTTTGAACGTGCAGAAATGTAATGACTTCATATTGCATATAGGAGTATTGCTGGAGGGAAAAATCAGCCTTAAGGACAAGATTGAGACAGCTGTCGATTTTGAAAGAAGAACCCTTATAGCTTGTAATCATACCGCTACACATTTATTGAATTTTATGGTTCGAAAAGTACTAATGGGGTCTTTGAAATTAAATGCAGAACAGGGAAAAAAGGGTGATGCCGTTAACATTGATATGAAAAATGGAGAGGTTGACGAGAACGACTGTTCTTTATTCGCCTGTGAACAGAAGGGTTCACTAGTAGACGAGGAAAAATTGAGGTTTGATTTTTCTTTTTTTGATAATATAAAAGTTGAGCAAATCGAAAAAATTGAAAAGGAAATAAATGAATTGATTAAAAAACAATTGGGGGTACATGTTAAAAATGTCGATTTAGTTGAAAGTAAAAAAATAAAAGGAATACGAGCAATTTTTGAGGAGAATTATTCAAATAAAGTAAATGTGGTTTCTATTGAAAAAGATGTTGATAATATTTTGAATAATTTAGATCGGAAGAN
>seq515__HtGene1160
CTATTGAATTGTGTGGAGGGACACATATAGGTAACACTAAATTTATAAAACAATTTACTATTACTTCTGAAGAAAGCATAGGAAAGGGGGTGTATAGAATCACAGCTGTAACGAACAAAAAGGCTAGTGAAGTTGAAAAAAAATTTGAGGATCTTTATAATAAATATAGTCATGTTTTTCAGGGAGAAGTAAATGAAAATTTGTTACCAGATGTGCTAAGCTATAAATGTGCATTAAATGAAGATAAGTTTTTGCCTTATGTTAAAAAGAAAACTGTATTAGCN
>seq517__HtGene1163
CCGATATGCGGTGTCGGAATAGTTTCAACTGCTGGTTATTATTTTTTGAAAATAAATTTTCGGAAAGGAATGATTGATAAAGATGTGTCATATAAATATAGACCCATTTGTAGTCGAAATGAAATGATCAAAAAATTAAAAAGTATTAATTATGACGTACTGATCATTGGTGGGGGGGCAACTGGCAGTGGTATTGCACTCGACTGTGCCACCAGAGGAATTCGGTGTGCTCTGATTGAAAGAGATGATTTTTCTAGTGGAACTTCTTCAAAATCAACGAAATTGTTACATGGAGGTATTCGCTATTTAGAAAGCGCAGTAAAGAATTTTGATTTATCAGAATTATATTTTGTTTGGGAGGCATTAGCAGAAAGAGCTCATACAATGAATATTGCCCCCTATATGTCTCGACCTGTTTCTATTTTAATGCCCATTTATAAATTATGGCAAGTTCCATATTTTGCATATAATATAAAAGTGTACGATTTTTTAGCTGATTTAGTATGTTGTTTTGAAAAAGGAGTACCAAACTCTTTTTATATTAACAAAACCAACACATTAGATAGTTTTCCTTTATTAATAAAGAAGAAACTAAAAGGTTCGTTAATTTATTTTGATGGACAACATAATGATAGCAGAATGAATCTTAATTTAGTACTGACAAGCGCTATTGACAGTTACATCCCTGGACAAGTAGGTGCTACTATTTGTAATCATATGGAAGTAACTGGTTTTATAAAAGATGAAAACACACATAAAATCATTGGTGTAAAAGCATATGATAAAATTAATAATGAAGAAATCGAAATTTATTCAAAAATTATTATCAATGCTTCTGGTCCCTATGGTGATATAATTCGTAAAATGGCAGATGAAAATATAACTCCTGTTTTAAAATTATCAGTTGGATGCCATTTTATTCTACCACAATGGTATTCGTCGAGAAACAATGGTATGATATTACCAGAGACTAGTGATAAGAGAGTATTGTTTTTACTTCCATGGGAAAATTGTACTTTAGTAGGAACAACCGATGAAGAGAGAACTCTCGAAGAAAGACCTAAAGTAAATAAAAAAGATATTGATTTTTTGTCTAATGAATTATCTCAATATATTAACATTAGCGAAGGTGAAATTAAAAAAGATATTAAAGCAGCTTGGTGTGGTTATAGACCTTTAGTACTAAATGTAAATAACAAAAAAGGAAATGGAGACCAACAGAATAAAAAAGAAATAAGTACTCAAGATATTTCAAGAAGTCATGAAATAATAGAAGATGAATGTGGCCTAATAAACATTTTAGGTGGAAAATGGACAATTTATAGAAAAATGGCACAAGACACTGTTGACTATGTATTATCAAAACACAAAGATAAAATTAAAAGCACGCATAACTGTAGAACGAAATTTTTAAAATTGATTGGTTGTCATGATGAAAATGGAGCATATTCTTTTGAAGATTTAGTCTTTGGTTCCAGTAAATTAAGTAAACAGCTTATGGACCAATACCCTCAATTAGAGTATGCAACTGCCAACCATTTAGTAAGTAGTTATGGATATTTAGCAAAAAAAGTTTGCCAATTAGCTGCAGAGAAAAATATGTTTCACAAGATAGATTGTTCAAAACCGTATATTGAAGCAGAAGTTGTTTATGCTACTAAAAATGAATTTGCTTATAAAATTTCAGACATTATTGGAAGGAGATTAAGGTTAGGTTTTGTGGATTCCGAAGCATCGGGGCGAGTTATTCAAAAAATTGCAAACTTAATGAAAGAN
>seq518__HtGene1167
CCTTCATTACATAGGTTCACTTTGTGCGATAAAAGAATTCATTTTGGTATATTTCTCAAGAATGAGATTCGAGCGCAACATATGTAAGCGCTAATGCAGATGTGACCTATAGAAGTTATTTCTTGTATGAAAGGAGTTACACTCCTTGCCTTCTTCTGGGTGCACATTTTATAATATTGTCCACCCTTAAAATCATTTCTACTGCTTCTGTTGCTGAAGTAAGTTGAGACAACTTGGAATTGTAAGATTCATAAATACCTAATTCCATTATATTTCCCACATCTCCATTAACAATATCAATACCCGCATATTTGTTTCCCTTTGTATGTTGTGCTCTAATTTTACTAACAATTTCCGAACTATCAAAACCTCCATTTTCTAAAATATACGTTGGTATTTGTCTTAGTGCTTTGGCATAGGCTTCAATTGCTAAACTTTTTTTTCCTTCGACTGTTCTCGCTAAATTATCTACCGCATTACTCATGAGCATTTCCGAACAGCCTGCTCCTAACACTACTCTATTATCTTTTAAAGTTTCTGCCAACACAGCTAGGGCATCATGTAAAGACCTTTCACTTTCTTCTAATATATGAGTAGATGCACCTCTTAATATGATTGTACAAGCTCCATTTTTTTTGCAACCAGAAAAACGAATTAATTTATCTTCACCAATTATTACTTCATCAATTTTTTCACAATATCCTAACTGTATGGTTAAATCTTTTTCAAATGTCGATGCTATTTCTGCTCCCAAACACTGTGCTAATCTTTCCATTCCATCAAAATCACTGTGCTCAATAGTCATTACATTATTTTCTCTAAATACTTGTTCAGGATAATTATATATTAACTGTCTATTTATGAAAACATTACAACCGTGCGAAATAATGTTTTCTACTTTAGTTTTCATTTTAGCTCTTTCCTCATTTTCCAATTCTTGAACTGCTTCAAAACTACTCACACTAACTTTTGTTCCGTATATTTTTACTTTGTCTGTATCCATTGGCGTATTTGCAACCATTACTTTACAGTTGGTTAATTCCTTTGGTTGATTAATTCCAATTTTTTTTTCTAATATAAAACCATCTTCTAAATAAGAATCTTTTATAGTACCACCTGTTTTTTTAATAAATTGAATTAAGTCTAGATTTAAATTATCTTTAATTCGTAATACTGCTTCTACTGCTAACTGAGCAAAGTGTTCCTTTTCGTTAGTTAGCAATTTTGAGGACAGTGTTGTTCTTGCAATTTTTAATAAATCTTCTTTGAACTGTTCGGAATTTACATCATGACTAAAACATGATTCTGTTAAAGCATCTCTAGCTACTTGCAGTGCCATTCTAAAGCCATCACATATAATTTGCGGGTGTATTTTATTTTCTACAAGTCCTTCTGCGTTTCTCAACATTTCGGCTGCTAAAACTACTACTCCAGTAGTACCATCTCCACATTTATTGTCCTGCTGCATACTGACATCTACCAAAATTTTCGAAACTGGGTTATCTAACCACACGGATTTTAAAATTGTTGCTCCATCATTAGTTACAGTATGTTGGTGTGTTCTTGCGCCATCAATATTAAGAGGTGTTAATATTTTATCTAGTCCTCTTGGACCTAATGTACTTTTAACTAAATCTCCTACAGCAATTGCTCCTACAAAATATTGTAATCGAGCTATTTCTCCCTTGTCTTCTTGAGCCCCCTCCTTTAAAACTTCTGGCATAACAGAATTCATCTGAAACGGAAAGAAAAAAAAATACAGGGTAGTATAGTATAGTGTAATACAATTTTCGTATACTACAATAAATTATAGTACATTATATTAGTAAAAAAAAAAAATGAAACGGCGTAAAAAGTGAAGATAACTAATTATACATTGTGTCTGCTGCGTTTTGGTCACGTATTGATTATCACAGAGTGAAAAAGCATTTTTTTTTCTAGTGGGCACGGAGTACGTGAAAAGAAGGACAGCATTATAATACAATCCTTTATTTCACCATCATGTATCTGCAN
>seq519__HtGene1168
TTCCTTTGTAATATATTTTCACAATATCGATTGATTAGTTATCTGCTTTTTTAAAAAGAAAACAGTTCAAGACGCTCACTATTAAATCACCATGGGAAAAGGTACTCATATCAGAACAGCTAAATCAAACAGCACGGAAAAAGAAAAAAATAAAATTTCAGTAAAAGCATAGGAGGTACAAGAAAGGATTTAATCAAAGAAACAATTCGTCGAACATTTTTTTTTGTTTGTAACAGGTAAACCCAGAGGAATAAGGGCGGCGCGTAAATTGTGCAACCGCAGAAAGTCACAAAGATGGGCTGACAAGCATTACAAGAAAGCTCATTTAGGAACAAAATGGAAGTCTGATCCATTTAGAGGAAGTTCTCATGCTAAGGGTATTGTTATTGAGAAAGTTGCAATTGAAGCTAAACAGGTAAAGATAGAGTAAAAGAGTTATAGATAGACGGAAAATGCTAAAAAAGAACGTACGTCAGCATAATATCAATTCTTTTTGAACTGGTCACTGTGAGGCAAGGCACGAAAAGGGAAAAAAATAGAAAACAGAAAAGTACTTCGTATTTGTATATTGGCGTATTCCATTTGTGTTCCATGAGTTATTATTACGAATTAACAAGTGAGTCAAAAAATGGATATTCTAAGGAATGTGTTAAAAAAGAACGTACGTCAGCATAATATCAATTCTTTTTGAACTGGTCACTGTGAGGCAAGGCACGAAAAAGGAAAAAAATAGAAAACAGAAAAGTACTTCGTATTTGTATATTGGCGTATTCCATTTGTGTTCCATGAGTTATTATTACGAATTAACAAGTGGGTCAAAAAATGGATATACTAAAGTTTGGATTAATTGAATGCAGACGCTTTCTTGTTTTTTATTTTTTTTTAAATACATGAAAGCATTTCAGTTATTCAACAAATGAAATGTTTTTTAAGCACATTCAATTTTATACGTACATATCTATATGTACTTGTGTACCTGACTTTTAATGTGTTTTCGGCAGCGTAGTGACAACGTAATGACGGTACTTTATTTTTTTCTCTTTTTTCAGCCCAACTCTGCTTATCGTAAATGTGTACGAGTACAGCTTATAAAGAATGGAAAGAAGATTACAGCATTTGTTCCAGGAGATGGTTGTTTAAACTTTATTGATGAGAATGATGAAGTTTTAGTTGCAGGATTAGGAAGAAGTGGACATTCAGTTGGTGATTTACCAGGAGTTAAATTTAAAGTTGTGAAAGTTGCTAGGGTATCCTTAATAGCACTCTTTAAAGAAAAAAAAGAAAAACCAAGATCTTAAAACAGAAAGCAGCATGGTTTTTCTATTTCATTATTTATTTTTCTTGCGCTTTCTCTATATAAGTAATAATATATAGTGAAAGCACATAAAGGAGAAGAAGTAAATTTGTATAAGTGAACAAAAAAAATAAAAAAGGGGGGAGTTTTCATTTGAGATTCCCTTTTTTTTTTCTCTTTTTTTTTTN
>seq522__HtGene1173
AAAGTGTGTAGTTCTTTCTCTTCCCTCGTTTTTCTCTTTTCTTTTTGTAACTTCCATTTGTTATCAAGCAATCCTCTTTCGATAACAATCTTTTTTCTATACATACGATCATCTAATTTCGAATTATAAATTTCCAAAACAGCTAATTTTAATTCCTTTTGTTGCGGGGAATCCGTGTCTCGGAAATGCATATCTGCTAGAAGTAGTTCTGCTTCATTGTCATACTCAATATCAAAATCTCCTCGCAAAGGCCAATACCCTACTATTTGCGTTCTGTTATTGCTCTTCACCACTGGTGGGTTGTAATCGTCACTCTCATCTTCATAATGCTCATATACTTCCTGAATTTCATAAGGTCTTCCATCATCACGCCTTAACAATTTTTCATTATCAGGCAAAGGTGCACTTATGGACTTTAAATAAAATTCATAGTAATGGTATTCACATTCCTTTTCACTTTTTGTTAN
>seq523__HtGene1173
TCCAAATCCAAATTTACTTATTCCTTCTAGCAATATCAGTTCTTCTGAAGCGCTCCAATTTATTTTATATAATGGAAAATCATACTTCGGTATGGGTATATAATTATGATAATTGTAATGGGCATTTTTTGATGTAATTAATTCTTTTCCACTGCTGAAACATTCGACACATAAATCAAAATCAGTACATTCGGCGCATCGAATACGAATAGAATGTGTTATATCTTTGTTACAAACGTCACAGTGGTAATCATTAACGAAAATGTCTTCTTTTATTATTCTATCAATTGCCTCCGACTGTGTTTCATAAACCGATTTCATCTTACAACCTGTACTACTGCCATATTCATTTGAATGTTGCTGTTCTAATCCTGTGTGGTAACGAAAACCN
>seq526__HtGene1175
TCTTCCGATCTAGTCACGTTTTGCAAAAAAAGGCGTCTTTTACGACAACATCATATTTTGTTTTATTTCTTTCCTGTTTTATATAAAATATCTATACATCCAAATAAACGTAGTGCGTACGAAATGAACAACCCAAATTTCGACATAAACAATTTGCGCAAATTGGGTAGGGTTGGTCTTAGTGTAGGAGCATTAATTGGAGTTACATCTTTCGGCAGCTGGATTTTTAATAATAGTCTTTATAATGTGGAAGCAGGAAAAAGGGCAATAAAATACAACAGAATATTTGGTTTGTCAAATAAAATATATGGAGAAGGAACCCATTTTTTAATTCCTTATTTGGAAAGATCTGTTATATATGACGTAAGAACAAAACCAAGAGTGTTAATGTCTTTAACAGGATCAAGAGATTTACAAATGGTAAACATTACGTGTAGAGTTTTGTCAAGACCCAATGAAAAAAAACTAGTGGAAATTTATAGAACCTTAGGAAAAGAATATGATGAAAAAGTGTTACCATCCATTATTAACGAAGTATTAAAAAGTGTAGTGGCGCAGTATAATGCTTCTCAGTTAATTACGCAAAGAGAAATTGTAAGTAAATCCGTGAGGGAACAATTAGTTCAAAGAGCAAAGGATTTTAATATTCTTTTAGATGATGTTTCTCTAACGCATTTAAGTTTTAGTAGTGAATATGAAAAAGCAGTAGAAGCTAAGCAAGTGGCACAACAAGAAGCTGAAAGAAGTAAATATATTGTTTTAAAAGCAGAACAAGAGAAAAAATCTACTATTATACGGGCCCAAGGAGAAGCAGAAGCGGCCAAATTAATTGGAACGGCAGTAAGAGATAATCCTGCTTTTATGGAATTAAAAAAAATAGAACTTTCTAAAGAAGTTTCTAGTATTATATCGAAATGTCAAAATAAAGTTATGTTGTCATCGGATGCCTTATTGCTTAATGTTGCAAATTAAAACATAAAAAAGGCAGTGAATATTCAGTACACTTTGTTTCATTGAGAACN
>seq528__HtGene1178
AGTCAATAAAAGTATTGGAAATAATTTCATATATTAACAAACTGTTATTTTTGAAAGCGAAAAAAACTAATCGATTATCTTTACTAAATATGACATTCGCCACTTCAAAGGTAAAATGAAATTTTCTTGATACGAATTTTTGTGCGATGTCAATAATAAAGACTCTGTTATCAGACATACATACAGTTGTTAGAATGTCTTGATGATATATTGATGTAATATACACATTTCTATTCTTGTCATTAGTGCTAACATTACAAGAGCGACN
>seq529__HtGene1178
TATAAATACATTTTTAAAACATCTCCGTCCACATGAGCTTTCGATTTTAATGAATAATTATTAATTTTGTACTCTCTTCTATATTTACTAGACTGAATATTAAACGAATGAATTTCTCCATTGTTATAACCTACTAN
>seq530__HtGene1178
NNNNNNNNNNNNNNNNNNNNNNNNNNNNNNNNNNNNNNNNNNNNNNNNNNNNNNNNNNNNCTTGCTCTTTTTTTTTGGTAGAATAAGTGGACCCTCATAAATGTCGCTCCAAACAATTATTTCCTTTTTGGTATATGCTATCAAAAAATTTGGCACTGTAAAAAAATTAATAAAGTTTCTATTTCCATAATTTTTAAN
>seq531__HtGene1179
GCTGTTCGTTTATGGTATATATGGGCTTACGATACAATACGTTAAAAATTATACATATGGAAACTTTTTTTTTGAAAACTGTAAATACAATCCTGATTGATTTCTTACCCGTATAACTTTCTTCTTTTATCTTATTAGAACCAAGAGGAAACGAAAACCTTAATAGAAATGAGAAGCAAAGCGACGTACGCCAAATGAACATCCTTGCAGCGAAAGCTGTTGCCGATGTGACGCGGACTAGTTTAGGTCCTAAGGGAATGGACAAAATGGTAAATACAAAAACAAAAACAAAAACATAAATAACTAAAGAGAAAACAGTCAGTTGTACATTGTTCCTTTTGCTCATTTTATTCTTACTTGCTTTCTTTTTTTCAGATTGAGGTCGGAAGGGAATGGACAAAATGGTAAATACAAAAACAAAAACAAAAACATAAATAACTAAAGAGAAAACAGTCAGTTGTACATTGTTCCTTTTGCTCATTTTATTCTTACTTGCTTTCTTTTTTTCAGATTGAGGACGGTCGTGGAGGAGTAATCATAACAAACGATGGGGCAACAATTCTTAAGGAAATGGAAGTAGGTCATCCAACGGCAAAAATGATTGTGGAGTTGAGCAAATCACAAGATGTAGAGGCTGGTGACGGCACTACATCAGTTGTTGTTATGTGCGGATCTTTTTTAAATGCTTGTAAATTATTATTGGATAAGAATATTCATTGTCAGAAAATCTCAGATAGTTTTTTTGAAGCAGCAAAAAAAAGTGAAGAAATTCTTAATGAGATGGCTATACCGATTGACTTAAATGACAGAAATATGTTAATAAAAAGTGCTATTACTTCTTTAAATTCTAAAGTTGTTTCTCATAATTCTTCTCTTCTAGCCCCGATAGCTGTAGACGTTGTTTTAAAAATCACGGATATCAACAAAGATAGTAATGTCGATTTGAATAATATAAGAATTGTGAAGAAGTTAGGAGGTACCATTGAAGATAGTGAAATTGTGGATGGTTTGATTTTTACTGGAAATAAAATTAGTAAGAGGGCACAGGGATTAAGAAATATGACGCAGGCGAAAATCGGTTTAATTCAGTTTTGTTTATCATTACCCAAAACTGATATTGAAAATACTATCGTTGTGAAAGATTACAATAGTATGGATAAATTACTTAAAGAAGAAAGAGTTATAATTGGAAAGATGATTAAAAAAATTGCAAGTACTGGTTGCAATTTATTATTAATCCAGAAAAGTATATTAAGAGATGCAGTTAATGACTTGGCTTTAGATTTTTTGGCGAAAGCAAAAATTATGGTTATAAAAGATATAGATAGAGAAGACATCGAATTTATCTCAAAGACATGTAATTGTATTCCTGTAGCAAGTTTAGATTCTTTTACTCCTGATAAATTAGGATATGCTGAATGTGTAAAAACAGAAGCCATTGGTTATGGAGAAGTAGTAAAAATTACAGGAGTACAATCAAAAAATACAATTTCTGTTTTATTAAGAGCATCAAATTCTTTAATGTTAGATGAAGCTGAGAGATCTTTACATGATGCTTTATGCGTTGTTAGAAGTTTAATTAAAAAAAAAGCAATTATTCCAGGAGGAGCTGCGGCTGAAATGGAACTATCTCAAAAACTCTACCAGTGGGCTAATACTTTACAAGGAGTGAAGCAAATATGTGTAAAGGCATATTCGGATGCATTAGAATTAATTCCTTATACTTTGGCAGAAAATGCAGGACTCTCTCCTTTACACATTGTAACGGAATTGCGAAATAAACACGCAGAAGGAGAAAAGTATTTTGGTATAAATATAAGAACAGGGACTATATCAAATATGATTGAAGAAGATGTTGTTCAACCACTGTTGGTTACTTCGACTGCTATTAAACTGGCCACCGAAACTGTCATGATGATTTTAAAAATAGACGATACAGTTATTTGCAGATAAAAAAAAAAACGAAAAAAGTACTTTTTTTTAGTTTATTACTGCATTTTCATGTGTGTTCTTTTTTCCTAGTAAAAAAAAAGGGAAAACAAGAAAAAGAAAAAATAGAAAAATGGTGCCTAATTATGTACATAAATTGCTGAAGTTAACATCTAATAGGGAAGCGAGTGTTTGCGTGAATACATTCACATTACTATAATTAATN
>seq533__HtGene1181
TTTATTTTATGTCCATCGACTTTTTAATATTTGGGTTAATTCCTCTTTGTTCTCCTAAGTAATTATCATCATGCTCTCTTAGTTTTGTATGTTGACCAAAATAAGCTTTCATTTTTTTCGCAAACTTTTGACGATGTTTAGCTCTTGAACTGGATAN
>seq535__HtGene1185
NNNNNNNNNNNNNNNNNNNNNNNNNNNNNNNNNNNNNNNNNNNNNNNNNNNNNNNNNNNNAAAAATAATATAAATCTTTTAAAAATATATTCAGAAAAAATCAAATTAAATTTCTATCAAAATGTCAGGAAAAGTACCCGCGCAGAAATCCCAAGCAGCAAAAAAAACTGCTGGAAAAACCTTAGGACCAAGACATAAAAGAAGAAAGAGAACCGAATCCTTCTCATTGTACATTTTTAAAGTTTTAAAACAGGTTCATCCAGAAACTGGTGTAACCAAGAAGAGTATGAATATTATGAACTCTTTTATTAATGATATTTTCGACAGGTTAGTGACTGAAGCAACCAGATTAATTCGTTACAATAAAAAAAGAACCTTGTCATCCCGAGAGATCCAAACTGCAGTTCGATTACTTTTACCAGGCGAATTATCAAAACATGCTGTTTCCGAAGGAACAAAAGCCGTAACTAAATACACCACCAGCGGCGCTTAAGGCAATTTTCATTGGTTCTTACAAGTAGTAGGTATTAAGTATAGAAGAAAAGAAAAAAAGAAAGACAACCAGAAGAAATAATGCATGTATACATTTGTATGCATATTTTGCTACTGTAATTTCAAATTGATTTATCAGTCGCATCAATTTGAACAATTTGTTGTGTACTGTGCGACACTCTTTAATGTAAAATGGCATAGATAGCCCTTATGAATAGAAATCGAAAGAGTCGCTGATCATAGATGAAATGGATAAATAAATGAACAATAATATTTAAAAAAGAGAAGTTGCAAATGAGAAAATGTTATTAAAGAAAGAAGCAAATGATATN
>seq536__HtGene1191
ATCACCATTTGTGTTGTTATTTGTGTTGTTATTTGTGTTGTTATTTGTGTTGTCATATTTGTTGTTGTTTAAGATGTTATCGTTTTTATCTCCACTGGAAACGTCACTTGTATTTTTATCNNNNNNNNNNNNNNNNNNNNNNNNNNNNNNNNNNNNNNNNNNNNNNNNNNNNNNNNNNNNNNNNNNNNNNNNNNNNNNNNNNNNNNNNNNNNNNNNNNNNNNNNNNNNNNNNNNNNNNNNNNNNNN
>seq537__HtGene1191
TAAACAATTTTGTTAATTTCGTTTCGTAACTTTTCTGTAATTTCTGTCTTTTTGGATTTGGCATTTTGAAAAAAGTTTAAAATATTATCTTTAGGTTGAGAATTGGAAATATCTAGATCATGCAAAGTTATATTTTGAAGGATGTTTTTTTTTTTATGCACGTTTCCCTTGGGCAAATCTACATATATATCTGTGTCTATATCAAACATATCTTGATAAAGATTGCATTTTCCAACTCTTTTCACAATTCCTGTTTGAGATTCTATATATATAACGTCTTTTTCTTGCACATTTTCTTTTAAAATATTTTCATAAATGGATGAATGTAATTTAATTTTTTTTTCTTCTTTTAAAGTTTTTAACGTTACATGAGCATAGGATACTTTTTTTTCTTCATATACGTTATCGTAAAATACTTCTATATTTATAACTTCTCCTTCAAAAACTTCTTTCGTTTCTTTAATTTTTACTGCTATACTTTTTCGAATATACTGCGTTAATATTTCTGTTTTTTTCACCTCACATGAATAAACCTGAGATGCATTAAAAATACAGAACGGAATAGATTCTTCACTTATTTCTTTACTTATGGCAATTGCTATTGCTGTTTTTCCACTTCCACTAGGTCCAGCTAGTAATAAGCATTTGCATATGTTTTTTTCTTTTATCAAACTTAAGAAAATTCCCGCTGCTTCTCTTGCTTTCTTTTGTCCAACCATTNNNNNNNNNNNNNNNNNNNNNNNNNNNNNNNNNNNNNNNNNNNNNNNNNNNNNNNNNNNNTTTTGACTTTCACGTTCACCTTTACTTTTAATATCTGTACCCGCATCTTTATTGACGACCCCATTTATCATTTTTTTTTTCTCTTTACCTGGTAAAATATGTTCCGCTGCATGTGTGATGTCGATCTCTTCATTCTCACCTTTATCATCTTCTTCTCTTTTCTCTTTTTCTTTGTCATTATCTTTGCCTGTCTTCTTTTTTACTACCGAGCATTGGACATCTATTACATATCCTTCGGN
>seq538__HtGene1192
ATATTGCATAAAATATATTGTATTGTTTATAAACTATCATTTCTCCAATTATTCCAAATGGCAATGTAAATAAAACAAGCCCTAATATTTGGAAAAATTGAATAATATTATTACTTATATATTTAGAAGCAACACTAATATAAATCACTTGTAATCCTTTTGTTACAGGTACTGTTAATAATAAACAAAATCCTAAATCGATTGAATTCATTTTCCATATTTCAGCTGCCACTGCCAAACCAAGAAATGTGCATAATATGGAAATGATAGTAATTATATCAAGCTTATCAATTTTTAAATAATAAGACATTACTGAAGTAAATACAGGAACACTAGGTTGTATAATACCCACATTGTGAGAATCTGTATACTGTAAAGCAGTTATAACTACTATTTGTCGAAGAGAAGCTGCAACTGATATTATTGCTAATGGGATGTATGCTTTAGTCGGTATTAAGTN
>seq539__HtGene1195
AGAAAATAAATGGTTCATTTCACTCAATATATAAAGAAGATTTGTCGTATCATTATACTTTTCACTTTCCAATGTTTTTTTTCTTTTTGAAATGTCCATTGTGTCAACTGTTTTTTGGTTTTGAAGTTTTATGAAAGCGTTTTTTTTCACATAAAATATTCTACCTATTTTCCAAGTAATATTTAAAACTTCTCCTATTCCCAGATTAAGTCCAAAACCACCAGATGGAGGTAATTTATGTGCAGCATCTCCCAAAAGAATAATGCGATTTGATCTTTTGTCGACAAACGTAGAAGCAATTGAGCTACTCATTGTCCACTTCTTAGCATCATGTATATGTAAATCACTTAAAGAAAATCCAATTAATTTTTCTAAAACTGGTATGCACCGGGTTTTGTCTGTATACATTGATACTTCTCTTTCTGATATATATGGAAGATGTAATACTCCCTCCCCTTCCTTAAAATTATGAATAACTAAAACACCTATGTATTCGTTAAATATAAAATATAACATAGCGGGATTATTTTTAATTAAATAACTCAATTGTTTCGAATGAAAATGTATATTTACAAATTTAATGTAGGTTCTCTTTTN
>seq540__HtGene1195
AGATTTTATCACTATTTAAATTTAAACAGTAGTTGAAATTTTTCCACATATGTATACTTTCTGTTTCGTTGAGAAAACATTTATCTAAATGACAAATGTTTCTCCATACTTCCATTGTCTGATTATTGTAATAGTGTGCTTTAGGTATCTTTTTTATTAATTTTTCTTTTTCAATTAAAATATGGGGTATACCAAATTTTTGCAAATACAACCCTGCTGTGACGCCAGATGGACCTCCACCAATGATAAGAACGAACGTTTTTCTGATCTTCGCTTTCATATTTTCATCTTTCTATCTTTTCATCTTN
>seq541__HtGene1196
NNNNNNNNNNNNNNNNNNNNNNNNNNNNNNNNNNNNNNNNNNNNNNNNNNNNNNNNNNNNACATTGCAAATTTTCTTTAGCCATTTAATCTTCATAACACAACTCTCACATTTAGGATCGGATTGACTTGATAACACGTCTACTTTACCATACACAGAAACAACCAATTCGGCTAATTTTGCGTTATCGGCTAATTCATAACCAAAAGCATGAATTAAATCTCCCAATAAAGAAACTGCATTTTGAAAATTTTGAGCATTAAAATGCTGGATATCATTTATAAGAATAATTTCCAGTAAATCCAGAATTGCTGACACATACATTTTTAATTGTACTATTTGATTTCCATCTAACAAAGAATATATAATGTTACTGTATGTCAACAAAATAGCATCTCTCATGTCAAAAACGTAATTGAGATAATCATCATTGTCTTCCATATCTGCAGTAATACGAAGATCTGACAATTCCGTAATTATATTTAAAAAGAATGTTAAATAATCCACAAGATGTGAACCCAAAGCAGTAGCTATATCTCCTAACACTGTTATAATACTAATTTTCAGCGAGCTATGAATACCAAACGTTTTCAGCGCGTTCCACAAACATTCTAAAATACTTTCCATTTCTTTTTTGAATTCAATAGTCCATGGAATACATATATCCGATATCATTTCAATACATATTTTACN
>seq542__HtGene1196
GCCGCTTCTCTCAAATTTCTTGTGTCTGCATCTTCCCTCAAGGCAACATCAATAAGTTTCTTACACAAAACACAAAAGGAATCATCCAAATCGGTTTTGTATACATTTGTCATACTATCATATGTAGTTCTTTTATTGACTGCTAACTGATTTATAACCCAACATATATTAGCTGCCACTCGTGGGTAATCATTTAACCTCTCTAATAATATTCCAAATAAAGAATCAGGATTCGTATAACTCCCTAAAACGTTGAAAATAATTTCTGAGTGAAAAGTAGTAATTTTTCCAATAGTCCAAGCTGCAGTATCTCGCACCGCAACTGATGGATCTCTTAACACTTCTGACAACTGTCCTACGGATTCTTCTATCAAAGGTCTTAATTTATCCGTATCAGGTCCCTCCATAATCGACCCATATGCTAATACGGCAGCTTCTCTTCTTCTCCACTCTTCATGAATAAAATTCTCTTCTACAAATGAAATCACTGGTTCTACTATATCGTTTTTTAATAATTGAGCACTCAAAGCTAAAAAGGTGGCTGCCGCCATAGATAACGTCCAAGCGTCTATATCCAAATCTTCACTTTCCTGAGTTACCATTGCATTAAAAATTTTCGGTAATAAAAATACCATAGCCTGTTTTACAATGTTGTGGCTTGTCTTTCCTTCACTGGCTTCATATTGATTTATGAAAGTTTCTTCTTCACAAACCGTATTCCAAAATTCAATGGCACTAATTGCAATTCGTTCATTTTCAGATTCAATGGCGTTCCATGTTAAGGGTCCAATTGCGTACATATAAGCATCTAAATAAGAATAAAAATAACTTACAATATTTATTAAGCATTCATAAGCTGCTACTTGGACGCTGAATCTTCCTGAATCTTTGCACCCGTCGATAACAGTTTTCATAATAATGTCTCTTTCGACTTGCGTTTTAAAATTCTGGTCTATAAATGACATTAAGTTGTATAGAACTTTCATGTCCGCACAATGGATGGCTTCTTCCGCCGGTTCGCATAAGGAGTTAATAATTCCTGTCAATATTAAATCTAAATCAGGTTGAGTAAATACGTATTTGTTTTTACTTN
>seq543__HtGene1196
ATTCAATTTTTGCAATAATGGAAATAATCTGACAAGCAGTACCTACTACAATTTTATCACATGGCTGGCTTAACAAATTTAAAATAGAATTTTTTAAATCACTTTTTAACTCTACTGGGAATTTAATCCAGTTTTGTGCGCATTCTTCACTTTCATAAGCATCTTTTGCAGTAAATGCATTTTTTATTAACAGTCCTGCAATCTGCCTTAAATAAGGATCATTCTGACTTTTGCAAAACTCTGCTGACAATTGATTTATGTACTGAACGAAATTTGTAACTTTCGCATGTTTTAGCTTTGCTTCTGCCTCCGTTCGAATTTCTAGATTCGGGTCCACCGTTGCGTATAAAATCTGCGCAATGTCACTTACCTCCATTTTCCGTCTGTAAGTAGCAGTGTGCCGGTTTCTCTCTTTGTTACGTTTGATAAATGCGTCCCTTTAACGCGCTACAGATCATAACTATATAAAACTTAAGCAGATGTGTAACAATCTGTACGTAAACTTCTTCAAATCACTATGCCAACTTCTTACTTATTATGNNNNNNNNNNNNNNNNNNNNNNNNNNNNNNNNNNNNNNNNNNNNNNNNNNNNNNNNNNNNNNNNNNNNNNNNNNNNNNN
>seq545__HtGene1205
CTCTGCTTAACTGAACTGGTTTGTGTTAAACCAATTCATTCGAAAAAAAAAAGAAGAAACAAAGCTGTTGCAGAGGAGAGAGTCCAACATGTCTGTTTACATAGGTACAACCGCATAAACATAATTAATGCTTTAATGGCATGTTTGAAGACCTAGATGTAAGGGATCTTCAATACAACATACTCAAGCGTAGTCGTTGGGAGCTATTACATCGTCAATCTTGAGAATCATCTTAACCACTTGTGTTGCAAGTGATAATTGATTATACTTAGAATTGAAAGTCTCGAAAATACCTCTTTCTATCATGTCTCCCACTTTATAATTCAAACTATCGATGCCCAAATTTTTAGCATTGTCTTTAATTATTTTGGTTTTAATTTCAGAAATAATATCAATACTGTTTAATCCCATATTATTGCATAAATTTAATGGAATAGACAAAAGCGCATTCCCAAAAGCTCTTATAGCATACTGTTCAATTCCTTTGCATTTATCTGCCTCATTTTCAATTTCTACAGCCGCGTATATTTCCGCTGAGCCACCTCCTGGTACAATTCTGTTATCTCGAATTAAATTTCTTACAGAGCACAAAGCATCATGTACACTTCTTTCACATTCATCGATAATCATCTGATTGCCTCCCCTTAACAAAATTGTTATAGCTTTCGTGTTAGAACATCCCTCAATATACACCAATGGGTTATTAACCGTTCCTTGAGTAATTTCTTTAATCAAATCTGCTTTTCCTAATTTGGAAGCATCAATATCTTCAAATCTTGGAATAATTTTACCTCCAGTAGCAATTGCAATTAATTCCATTTCCATTCCACCAACCCATCTAATAGCAGGGATATTTTCTTTCAATAATAAGTAATTGGCTTCATCGTCAAATCCCCACTGACAAATTACAAAATTTGCTCCCGCTTTTTTCAACGCACTGACCATATCATAAAAATATTTTTTTTCCAAAGCCTGCAAATCCCTGTAAGCCTCCACATTAGTAATATTTAACTTATGCTTAATTTTTGGCTTAGGTGGTTCAAAGGGGCATGTTAAAATAGCAATTTTGGCATCTCGAACTTCTTTTTTCATTTGTGAATGCGACAATTCCTTGTTTAAAACAATTCCTTTAATTAAAGTAGATTCTTCTAATAGTCCTCCGGGTTTTCCTTCAATCTTGATTAAATCAAATCGAACATCCTTTCTTTCCATATCGGCAACAGATAAAACAGCATCCACAACAATTTTTGAAAGTAATTCTTTTTTGCTTGAAACTATTTTAGAACTCAAAGAAGTGCAAGCGACCTGTTTTAAAATCTCGTGGTCATTTTTTATAATATCTACGCTTATGGCGATATTTTCAATGGCTTTTAACGCAATGTTACAAGCATTTTCAAAACCATCTGCAATTCGTAAAGGGTGTATGCCCTTATCAATTAAAGAATACGCTTCCTCTAACAAAGCCCCAGCAATTATAACGACGCCAGTTGTTCCATCTCCAATTTCATTGTCTTGACTTTTTGACAACTCAACTAATAATTTTGCACACTCATGTTTAACATCAATTTTGTCTAGAATTGTAGCTCCGTCATTGGTCACTGTAACATTATTATCTTCACTTACAATAATTTTATCCATTCCCCTTGGACCTATCGAACTTTTTAAAATGTCAGCTACAACCTTAGCAGCCAAAATATTGCTTTTATGGGCTTCGATGCCCCGAATTCTCTTTTTCTCTTCCTCCTTAAGTATCACAAACGGTTGTCCGAACTCGTCGATTGCGATGTTCATTTTGGATGTATGATCGAAAACAGGCTGTTTTTAAAAAAGAGAAATGCAATAAGATATTTAAATTGGCAATTACAATTTATGTTCTGCTTGTCCAACTTTAACAACAAATTAATN
>seq546__HtGene1206
GACGCTCTTCCGATCTCTCATTTAATTTTGATCGTTTAGTTTTGAAAATAGTAGCAGGAAATGACGTTACTCATGAGTAACAACATAATATTTCTTTAGTTATGTTTCTAAGGTGGCATATGTAAGTTTTGGTGTAATATATAAATAGAATCATGTGCTTATTACTTCACCTGTAAACGAATCTACGGGACCGTTAAGAATGGAGATGTAGTCTTGTTCGGACATATTTTCATGTAGTAAATGCTTTAAAAGAACTTCATAATTAGAACAGGGCCAAAATACATGACATTTTTTACTTATTTGAATTTTTTCTACTTCTTTCAAGTTTTTACGCATTGTCTTTTTGCAGTCATATTTGTAAGTACTAGGCGCAAGGCAATAGGTCAAAGTTTCTTTCCACCCAATGGGGCAGTTGGAGGAATAATCTCTTTGACAAGTTTGTACGCAAGAATAAGAAACATTACATAATTTTTCAAACTGTTTTTTTTCTTCTATATTTTTTTTTTTTAAAATATAATTTTCTTTACAATTTCCATCATAGTATTCAGATGGAGCACATTCGTTTTCATTAATTGGAN
>seq547__HtGene1206
GACGCTCTTTTTTAAATGAAGAATTTTATTACAATTCCCTTTATATAAATTGCTGGCAACGCAATACTCCTTTTCCTTTTCAATCCATCCTTCAGGGCAAAGTGCCGAATAATCGTGTTCACATTTCTCTTTACATGGCCACATAATATCGCATAAGTTCGAATAAATTAATTTTTCTTTGTTTTCCATACTACCAAACTTCATTATGTTGAAGCATTTACCGGTGTAATTACTTGGGGCTTTACACGTTACGTCATCTACTTGTTCCCAATATAAAGGACATATGTATTTTTCCATATCTTGAACACAGTTATTCTCACATCTCCAGAAAAAAGCACATTCTTTTTCTTTCTTTTTTTTCACTGTTATGTCAATGGCACTGTTCAACCTTTTTTCGCAAGGACCTAAATAAGAATCAGGAGCAATACATGTGATATTATCAGAATCCAATTTCCAGTTTAATGGACAATGTTCTCTATAATTTCTTGAACAGTTTTTTATTTCTGATAAGGAATCTTGTAATATATGTAAAGGAATATCTATTTTGTCAGATAACCCCAGCTTTGATTTGATTTCTTTTTTTTTCTTTTCCTCTGGATTNNNNNNNNNNNNNNNNNNNNNNNNNNNNNNNNNNNNNNNNNNNNNNNNNNNNNNNNNNNNNNNNNNNNNNNNNNNNNNNNNNNNNNNNNNNNNNNNNNNNNNNNNNNNNNNNNNNNNNNNNNNNNNNNNNN
>seq548__HtGene1215
NNNNNNNNNNNNNNNNNNNNNNNNNNNNNNNNNNNNNNNNNNNNNNNNNNNNNNNNNNNNTAGCATAAATAAATTATGAATCAATCGTCATGTGTAATAGAATAAAATACATTCTAAAATGCACCGTCTTTTATCTATGATTACATTTTTCTATTTGTTTTTTTTTTCTTTGAATTGTCCCTCTTACTTGGTAATCATCAGTTTTTGAGCAAGAAAAACTTTTTCTGGTGAAATTTCCATCCCTAAATCTCCCCTTGCAATCATAATTCCGTCGGCTTCTGCTAAAATTTTGTCAAACTGTACAATACCTTCTATATTTTCAATTTTCGGAATTATCTTAATATGTCTTCCTCTTGGCCCTAAAAGATTTCTGATCAATCGAACATCATCTGCTGACTGCACAAAAGACGCAGCAATAAAATTGCAACCCATCGGAATTGCAAAATTAAGAATGTCGTTTTTATCTTTCTCACTAATGATAGGCAAATCTACTTTAACGTTTGGCAAATTCATATTTTTTTTTTCTCCAATAACAGCAGTATTTAATATTTCAGTCACAACATGATCTTCATGTGTTTCTAAAACTTTGCAGCTTACGGATCCATCGGCGATTAAAATAATATTACCTTCTTTCACACTCTGAGGCAATTTCTTATACGAGCATGCAATACATGTTTCGTCGCCAACGAAATCATAATCAACTACAAATTTCAACTTCTCTCCTTGTTTTAAATGGACTTCTTAN
>seq551__HtGene1224
ATTGGGAGAATAGTCATCTAAAAGAAGTAGCAACAGTGCAATAAAGACTATCTTTTGTTTTCTATGTTTTTTAGTTTACTGTATACAAGAAGACGTTGACAAAATTTTCATTTCAGCATGGGATCTAAGAAGAAAGTAGGAAAAGAGCGTATTGACAAATACTACCGATTAGCCAAATCGGCTGGTTATAGAGCTAGATCAGCATTCAAATTGATACAGATTGCTCAAAAATATAACTTTTTCAAAAATGCAAAAATTTTGATAGATCTATGTGCAGCTCCTGGAGGGTGGTTACAAGTAGCTTATCAAAACATGAATAAAAATGACAGCATTATTATTGGAGTGGATATAGTTCCTATTAGAAAAATTGATAATAATGTTATAACCATCAGAAGTGATATTACTACTGGAGAATGTATTATGAAAATAAAAAACATAATTCAGAATGAAAAAGCAGATGTTATATTAAATGATGGAGCTCCAAATGTAGGAACTACGTATTCATATGATAGTTTACATCAAAATATATTAGTTCTTAGTAGTATTAAACTGGCCTCGATGTTTTTAAAAAAAAATGGAATATTTGTAACAAAAGTATTTCGAAATCAAGAATATATTTCTCTAATTTGGATTTTGGAAAAAATGTTTGCACAAGTAAAACATATAAAGCCAAGAAGCAGTAGAGACATATCGGCAGAAATATATGTTGTCGCTCTAAATTATCTAGATACAAAAATAGATAAAAAATATTTTGACTATAATTATATATTCAGCGATCAGTTTAAAAATGAAAAAGACCAAACAAAAGCGGGAGTGAAAGAATTCACGTACGGAGTTATACCAGATATTGTTAATGAGAATACAGAAAGGAAGACAGTGAAGATGAAGCAAAAAAAATAAAAAAGAAAAACAAGAAAGGAATTGCAACGATTCTAAAAGACAAAAAAAAAAAAAGAAGAAGAGATGGCTATGAACCTGGTGATGATTTTAGCACAACTGATGTAGCTAATTTCATTATTAATGAAGATTATGTAGATCTACTGGTAAAAAATAACAAATTCACTTTTGACGAAAATTATGAAAATAATGCAGATCCCGTTGTAAAAATGGCTTATAAATGCATTCACGAAAGTAAGTTAACAACAAAAGAAATTTTTTATTTATGTN
>seq552__HtGene1224
NNNNNNNNNNNNNNNNNNNNNNNNNNNNNNNNNNNNNNNNNNNNNNNNNNNNNNNNNNNNNNNNNNNNNNNNNNNNNNNNNNNNNNNNNNNNNNNNNNNNNNNNNNNNNNNNNNNNNNNNNNNNNNNNNNNNNNNNNNNNNNNNNNNNNNNNNNNNNNNNNNNNNNNNNNNNNNNNNNNNATGAAGAAGCTAAAGAAAAATCAGAAAAATTAGTAAATTATTTTGCCGATTTAGTAAAAGATGAAGAAGAATTAGCATTTATTAGATATGTGGGAGAGAAGTTAATACATAAAAAAAGTAGAATGGAATTAATCGATGCATCATTTAATAAACACTCCTTTTTAGAAGATGAGGATACGTTGCCTGAATGGTTTGTAGAAGAAGAAAAAACATTTAGAAAACCAATCATACCGGTTGATAAATCCGTTTTAAAACAATATAAGACGAAACTTGACAAAATCACAAAAATGCCAATTAAAANNNNNNNNNNNNNNNNNNNNNNNNNNNNNNNNNNNNNNNNNNNNNNNNNNNNNNNNNNNNAAACGCAGTTAGGAAAAATAGAAAGAAATGAAGAAGATCCTTTCTTACAGAAAAAGGCCATTGCCAGTTTAGCGAGGAAGAACAAACCAGGTATGCACTCTACCGTTTCATTAATACGTTACTCTTCCGTATGTACATACTCTTTTACAAAACGCATGAGTGN
>seq553__HtGene1228
TTTGTTCTTCTTCAATGAATTTTAATTCGTCAAACGTCAACACAGCAACTTCTACATTTTTGCTGCTCAATTCAACTACTTCAAATATAGCTTTTAATGTCAACAGAATACATTCATCTTTTTCCATATCCTCTTTATAATTTTTTTCTAAAAATTCCTGAACTATTTTGGCATTTTTTCCAATAGCTTGTGCTTTCCAAGCTGCATATATTCCACTTGGCTCTGTTTGATAAATACATATATCTTTATTATTCTTAAATCCGACAATTAAAGTGGCTATACCAAATGGTCTCACTCCACCTCTATGAGTAAATTTCTGCTGAACCTTTGCTACATATTTTGCTATATAGTCAACAGGAGCATACTCGCTCATGTTTAGATAGTACCGCTGACATTCTAGTCGCGTCTATCATTTGAAATGGAAATTACAGGGGGTAGAAAAAAAAAAAAAGCGAGATAAGAGGTAAAAAATGACGTGATATTATATAAAATTAAAAACATACTAAAGAAATATATAAATGTTGAATTTTTTTTTTTTGTAGAAATGGTTTTTACCTTATTAACGAGAACTCTAGCATCAGCATTCAAACCAGCAAAAGCTAAACAGTTGTGCTTATCCAATTTCACCAACTTTTCTGTAGTTTTCGGATTCTGTAATTTTGGAATATTCTTTTTTTCTACTGCTAAAACGGCAAAACCTTTACTCTTTATTGCTACAGCACAACCTCCTTTTTTTACAGCTTCTAACGCATGTTCTACTTGTAGCAAATGGCCATCAGGGCTAAATACGGTAATTGCTCTGTCATAACTCATATTTATAACGACAATATAATTACTCTATTATTATATTACTCAATTAGGGATATACGTACAACATTAATAATACTACTAAGGTTTTTCTAACACCTGTATCTGAAAAAAAGTTGAATACCAAGCAAGGAAAATCAAAACAAATGAAATCAAATATAAAAAACACTGCTTCTACTATACTTGCCCTCCAACCACAAATTAGGTCGTTCN
>seq554__HtGene1229
CAAAAAAATTTACAACTCAAGGTCATTTCTCTGAAAAGTTTAAAGTCTTGTTTTCATTTATCTTCTTTTGTTTATATGGTTATACTTTTGGATTTGGGGGATTTTTAAATTTTTGAATTTTTATAATTTACAAAATAGCCATTGATAAAATAGCGTAATATATCTTAATACGTAACATTACATTATGGCAAGAAGATACGATAGTAGAACAACAACGTTTTCACCAGAGGGAAGATTATATCAAGTAGAATATGCTCTTGAGGCAATAAACAATGCGAGTATAACAGTGGGCATAATAACAAGTGAAGGAGTAATATTAGGTGCAGATAAAGTTTTCATATCGAAATTAATAGATAAATCAAAAAATTTTGAAAAAATATATAAAATTGATAATCATATATTTTGTGGAGTAGCTGGTTTAAATGCAGATGCTAATATTCTAATAAACCAATCAAGATTATATACCCAAAGATATTTATATAATTATAATGACGTTCAACCAGTTTCACAACTAGTAGTTCAAATATGTGATATAAAACAAAGTTATACACAATATGGTGGTTTAAGACCTTATGGAGTTAGTTTTTTAATTGCTGGTTATGATGTCAAAGATGGATATCAATTATATCATACGGATCCAAGCGGAAATTACTCGGGATGGTTTGCAACTGCAATAGGCACTAACAATTTGACAGCAAGTTCTATTTTAAAACAGGTAATGAAGAACTAAGAAAAATGCATTTCGTTTTACTGAAAGAAGAATTTTTTTTTGAATAAATGATACGGAAAGGTTTCTTTGTTTTTTTACAAATATTAAGTCCGCTGATAAACAGTTCGTTGGGTTTACATGCTGTTTTACCGTGTATTGCGTTGTTATATAATTCATTTTTTTTTTTTTGANNNNNNNNNNNNNNNNNN
>seq555__HtGene1232
TTTTTCGCCACCAAATGTGCGAGAGTAATTAAATGAAGCGCGTACCTGAGAGACGATTCAGATGCAATTTTGCAAAGTAATTCCTTTGCAAGTTCTTCAATTTCAACATCTTCCTCTTCTGCTCTTTGTTCTAAAATTTTTAAAATATCTTGACGTTTATAGGGATAGGTAGGTATAATAAGAGTTCGATCTAATAAATCTAAAGGCATTCCGTGAGGTGCCTTATAATCCGTTCCTCTAATGTGTGTTATGCCTCTATTAGTTGCCATAATGACAATCGGAGACTGTTCACTTTCTAAAGCTCTGTTTAAATATGAAAAGCATTCAATATCTAGCATATGGACTTCATCAATAAATAAAACTCCTGGAACAATTTCTGCCTTTTCATCTTCTTGCCATTCTTTAATCTTCATATCAATATGTTCTCGAATTTCACTTTTAATTTCTCCCGTGTCTCCAGAAAATAAAGCTAAGAACCCCTGAGTTCTGCTATTGATAACATCAATATCATGCAAAGTGACAGTATGCACTAATTCTTTTCTTTTCTGCAATTCTCCTTCTGGACATTGAACAAAGACAGTATTGGGATCCATTGCATCAAAATCCTTTGCTTTCCCAAAAGATCTTCCAAGTTTTGTTATTTTTCCAGTTCCTTTATCAATACATATTACATCTCCAGCAGTTATATTTTCTTTTTGTAAAGCTTCAATCATTTTACTGCCTAAATCATACAAGGTTTCCATCTCAGTGGTTTTAAGGACTAGTTTCCCTAGAACCCCTGCTCCCTTTTTTTTTGCAGGATTTTTAGTTGTACTAACAGGAGGTCTGCCACCTGTTCCTCTGTTAGCTCCTGCAGCACTACCACTATGTCTTTCTATTTCGATTTCTACTACTTCTCCTTCAATTACTTCGGATTCTTCTTTCACTCGAACTCCTATAGATCTTCTAAATGCTTGTGTTAAAGCTTCCGTTTTGCTCATTTCTAATGAATATACTTCTGATCCTGAGATGTGAGTAAATGGCGTGTCTTCTCCCAATGCTTTTGCTATACCCATGGCAATGGCTGTCTTTCCTGTTCCTGGTTGTCCTGCCAGTAATATTGCTCTCCCACTTATTCTTCCTTCTTTAATCATTCTTAAAACAATACCTGCTGCTTTTCGAGCATTAGACTGTCCTATCATACCTTCAGAGCAATAACGCGCATCTAAGAAATCATTGAGTCCCAATCCTCGGATGTGAGAATGGGCCCCTATCCTTTCCACCTTCTGTATATCCTTCACCTCTTCCAGATTCATGTTTGATTCTTCTTTTTTGAGTTGAAAAAAGGATTAAGCGAACGTTTTGATCACACAATATTCCACACAACTTGTTGAGACCACTGCGATGTTTTATATTTTTCCGCTGTTTAGAAGAAGCTTATTTATTTCACAGTTTTTATTTGTTTTTTCCAGTGAACTCGTACCGGACACAGTAAAACTCATTTATTCAATAGATACACAAAAGATAAAACCGAGGAACAAAAAGCCATACAACGTTAGCTGAAGTGGCATATGAAACAATAAAAAGCAATGTN
>seq557__HtGene1239
AATGGTGTTGATTATGTTAGAAGTACAATACATTCGTCAGAGTTAAAAAGATTTTAACATTTCTTGAAGACTTGTATTGTAGGTTTTCACATTTGAAATGAACTCGGTTTCTTCTGAAGCAGAAAATATTTTCTTCAGATTGGATTCATATACATTACAAATAGATATTCTATTATTATTGCTGTCTTCTTCACTTGTTTTTAATTTTTTTTTAAAATAATGTCTATTTTCCACAGATTCTAATTCTTTCGATTTTTCAAATGCTTTGTCAATTACTTCGGGAGGCAATTTTGCAATTTGAGCAACGTGTACTCCATAACTTTTATCTGCATATCCTTTTTTGATTTCATAAAGAAATGAAATTCTTTTCTTTTCTGTGTCTACTTTGGCTGCTACATGATTATTTATAACTCCCGAATATTCGTCTTCTAAATTCGACATTTCATGAAAGTGAGTAGCAAATAAACAGAAGCACTGAATTGTATTAAGAATATAATGGGCAATAGACCAGCTAATTCCGAATCCTTCATATGTGGATGTTCCTCTTCCTAATTCGTCAATTATTACTAACGTGTTTTTATCTGCATTTTTAATGATTGCTGATATTTCAATCATTTCTGAAAAAAATGTAGAGATTCCTTTTAGTTGAATGTCTGATGATCCCACCCTACACATTATTTGTGAAAATATAGGTAGTCGAGCGTAAGAACAAGGCACGAAGCATCCTATTTGAGCCATAAAGCATATGAGCGCTATTTGTCTTATATAAGTACTTTTTCCTCCCATATTAGGACCTGTTATAATGTTCAATCTTTTTTTTTCTTTATCCATTGATATATCATTCGGTATAAAGTTTTTTAACAATAAATTTGATTCAATTAAAGGATGTCTTGAGTTTTTCATTTCCAATATAATTCCATTCTGTTCTAATATAGGACGTACGTAAGATGAGACACTGGACGCAGTGACAAAAGCCAAAGCACAGAAAACGTCGATTGATGATAACAAATCTGAAAGTTTTTCCACTTGTTCCCAATAAGAAGATGCCACTTTTATTGCTTTGTCCGCTAATTCTTTTTGCACTATGTTATAATCATGTAATATATTTTCATAATCTTTGCAGAGACTTTTTAATTTATTTGTGTTAAATAATATTTCATTTTTATTCATTCTAACGGTAAAATATACTTTTTTTCTTTGCTGAATTATATTTATGTCTTTTTTAACAGCCCGGAATAAAAAAAGATTCGTATTGCAATCAACTAATTTAATTTCTTCTTTTGTTCCGCTTTTTCTTGATCCTTTCATTTGACATATATCATCTTCTACTTCTGCCTTATGTTCTTTTATTGCGTTCATTGTTTTATCTTTTTCATTGGCTAGTTTGTCCAAAACTTCATCAAATN
>seq558__HtGene1239
AAAAGAAATTGTATTTTTCTTTGTTATAAAAATCAGACAGATGCTTCAATTTTAAATATTTGTTTTTTTTTTGAATTATTTCAAGGAAATTGTCCGCACATAAATTGATAGAACTTAACAGTAACATATTTTGAACAAAGTGGAAATAATTTTTTAGAAAAACAAATTTATTTTTAAAAAGATCCCAATTATACATATGCGTTATTAAAAATTCATTTTTACAATGTAAGATAGAGATCGGAAGAGCGTN
>seq559__HtGene1243
TTACATGACCTGAATTATATTCTGCTACACGAACTATTCACCATAAAAAAAAAGATTAAAATGTATGTATTTTGAATTCTGCCATCTTACACAAGATGAAACCTTTTACTGTCTGTAAACACCCAATACCATCGCATGGTTTCGGTGAAACGGTTCCAGTGTTAACTTCTCTTTTGGTTTACATCTTTCTTTTTTTAACTTTTCCATTTCAGAAGCAAAAACAACCTCAGGCTTTTCGGTTGAATCTACACAATTGGCTTTAATTGAAATAATAAACCACCCTCCTGTTTTTAAAAACATTTGCGCATTCATTGCAACTATTCGTGCTTGATCCGGTTGAGCTACGTCAGCAAATATAACATCCACCATATCTACCAACATTCTATATTTCTGTGGTTGTCTTGCATCTTCAACAATAGGAACTATATTCGACCTCTTTTTTGACATGTTCGTTAAATCTCTTCCCGATCTATGTGAAAACTCCACTGCATACACAACACCTTCTTCTCCTACCATATCAGAAACGTGAGAAACGGAAGTTCCGCTTGCTGCTCCTAAATATAACACTTTACTTCCAGGTTGTATTGGCATATGTCCCACTCCTCCCATTAAGCAAGCTCCCAGCTTTGAACGAAATGGGTTCCATACTCTATATTCTATTTTTTCGGATTCATCCATAACTTCATATCTTTTTTCCCCATATACACTTTCTCCTGTTACTAAATTTTTTGTTACTAATATATCAGACTTTCCTTTCACTAAGTATACTCCCGGAAAACGATGCGGAACCACTATTACTTTATTAGGTCTCACATTTTGACCGCCTCTACCTCCGCCTCCNNNNNNNNNNNNNNNNNNNNNNNNNNNNNNNNNNNNNNNNNNNNNNNNNNNNNNNNNNNNNNNNNNNNNNNNNNNNNNNNNNNNNNNNNNNNNNNNNNNNNNNNNNNNNNNNNNNNNNNNNNNNNNNNNNNNNNNNNNNNNNNNNNNNNNNNNNNNNNNNNNNNNNNNNNNNNNNNNNNNNNNNNNNNNNNNNNNNNNNNNNNNNNNNNNNNNNNNNNNNNNNNNNNNNNNNNNNNNNNN
>seq560__HtGene1243
ACTTTTTCTTTTCACAGTACCTGTGTTTTCGGTATGTATATTTATGTATTCTAAAGAAGTAACTAAATTATAAGAATCTTTTATTTCATCTTCCGATAATGCATATTTGTATACCTCTACCAAATGAATATTTCCAATAAAATGATCAGTCGTCGATTTACTTGATCGGCCAATAACTAATTCACCATTTAAAGTAAAATCGTATTGAGATTTGGAGATAATTGCCTTTTTTCCATTTATATATAAAATAACAGTTTTTGTCGACTTGTTGAAAACTACTGCGAAATGATTGGATGCTCCCATATGGGGTTTAAATCCGCTTTTTATTAATTTCGGGTN
>seq561__HtGene1243
TCTTTGTCATCTTTTGTACTGCTTCTTTTTTCTTCATTTAAAATAGAAGTAGTGGGAATACTAACCTGGAAACTTTTGGATGTTCCATTAAAATTGTGTGACTCTACTTCGTTTCTCTTAGTACCGACAAACGTTTTATGCTTATGCCCAACAATTATGACGATTTCATCTGCTGCATTGCTGTTTAACGCTCCGGAGTGAATCGCCGCTTTGCAAATAGGTGAATCAAAAGTGTATATGAAAGTACCTTTTACAACGCCACTTTCCTCATCACATTTTTCTGGACAGGATGCTAAAAATACATCTCCTACATTTGCGCTACTTATATCCGATTTTGACAAAATTTTATCAAAACAAGTTAATTCAATTTTATGAGGAAAATCTCGTTTTTCTAATTTCAGTAAGTTTTTGTGGCCCGTTAACCCAATTCCAGAAGCATCTCCCTCGCCACCCTCGCAACCTATAACTACATCTTCATCATGGGAGCAATAGATATCTTCATGTGCATCGTGTGGACAATCTTTTAAGTTGTGTTCACTTCCTTTACACCGGAAGTTGACTGCATTTATTTTTTCTGTATCTTGTCCACATAAATTAGTTCCGGATATGTCCGAACATAGACGGTGCGAAAATCCATTCCCTTTCATTCCTTTATAGCCCATCTCAAGACAAGCAATATGTTCGGTTTCTTTCAACCATCCTTCCGAGCAAATAGATCCGAAACTGTTATGATAGTAAATTTGTAATCTTCCTATCCCATCAGTGGAAGGACTACCATTGACATCGACAATTCGTATTGTTCCATCTGCTATTACATAGTTGTTAGAAAATTCTAAGCACTGAATTATCACATCATCATTATGATCCACACAATTTGTAGCTTTATCGGTGTTACAATTCAATAAACTTTTTTCATTTCCGGAACATAAAATACCTGCTCCACTAAATGGATATCCATATCCAGCACAATAATTTTGGCCATTCACATGTCCACAATTTTCTTTTATATAAATACCATTCGGAAACCCTAAGTCTCGACAAGCTCTTTTAGCAGAATCATCCGTGAAACTAAAGTTTGGTCCTTTTTTGCAAACAGCACCCCATTTATTATTTATTCGAATTTCTAATCGTCCCAGAGAAGATAATTTTCCAAAAGAATCGACAATACGAATAGAACTTTTTATATCATCAATAGAATCAAGGTGGTAAGTGTAAAACGAAAAGTTTTTTTCATCTGCTTTTGTAGTAAAATCGATGGCTTCTATCCCATTAAACGGTTCCCCAATTGTATGATAATTAGTTAAGTCACTTGCAACCGTAATTATGATTTCTCCTCCACTAGGACTTAAAGAACCATCATGAATTGCAGAAGCACAAATAGAAGTGGATGCAGGGTGAATGGTAGATCCTTCGATTTGAGAAAAATCAGAAGTCTGGCAGTTTTGTGGACATCTCACTTTAAATATTTGCAATTTATTTGATAAGGTACTCGGTAAAGTATTCACATTAATTAAATCACTTCCTCTCACGTGACAGTCAATATCTTTTGCAGATCCTTCGACACTATCACTTCGAATATTTACTTTTACCGATTTTTCATAAGGGTGTCCTATCCAGCTTTTAACATTAAAAACAAATATTTTTCTTCCACTTTTTATTTTTACGAAATCACAATACCATGGGTCATTAGGTGCTTTGTTTGTTAATATAATATCTTCTAAATTCCCTACATCGGATGCTTGAAATTTTATTTTTTTTAAACTTCCTGCCTTAAATCCTTCGTGCAGTATTTTGGTGTTACTTCTTTTTTCATTGCCTAACAAAATAATTTCAATGCTCGAGTTTGTACCCGCCTCTGGATCTTTTCCAGTTTGGACATACGCAACATATAATTTGGTTCCCGACAAAAAATAAGTGGCTTCTGGCTTTCTATCATTTAAGAAATCTATACAATCAAACACCCAATATTTAAAATCTN
>seq562__HtGene1244
CAGTTTTTATTACTTTTAAAGTACATAATATGTAGGTGTATTAAAAAAAATATATTGTTACTATTTTTGAAAATCTTCTAAAAAAAGGGAAATTTTCATTGTCCAAGTAGAGTTGTGGTAGCTGTTCCGATTTGTTCTCTTCCATATTTAGGTTGATAATCTGACGAAAAAAAAATAAAGATTATGCATATTTCGTAAACGGTTGAAATAACAGTGCATAAAATAAAGCAGTTCCTGTTATTATATTATTTTTTTTTTTGATTTGTCAAGGGTTTACCCGCGTGTAGTTGTCCACAGGCTGCCTCAATTGATAAACCAAATGAATTTCTGTAAAAAAAAGACACACCGTGTTTGCTCAACACTTTTTCAAATTGCACAATTTTGTTCTCTTCTGTCAATTTATGAAAATCATCATTTACATTTTTTGCTTTATTGTAAGGTATGAGACAAACATTATATAAATATTTCACATCTTTCGGTCTATTTGAGATATGTTCACAGAGAGCTTCTGCATGTTCTTTTGAATCATTAACATCTTTTAGTAATATATAGCTAATCCAAACTCTTCTTTTTGTTTTTCTTATTCTGTCATCTAGTAAGTCAAACACTTCTAAAAAAGGGAAAAATCTATTTATAGGAACTAAGCGATCTCTTTCTTCTGAAAAAGGAGAATGTAAAGAAAAGGATAAATTCACCTGCGGAAACGACTCATTCAATTTTTTTATCCCCGGTAATAAGCCCACCGTGGAAATATTTATTCTTCGTTTTGCAAAAGAAAAGAAATTATCATTCGTAAAAAAATCAATAGCATCAAAAACTCGAGGATTTGCTAAAGGTTCTCCCATGCCCATGAAAGACACATTTTTTACATTTATTTGCTTAGATTGAAAATATAAAAGTTGATCCGTTATCTCATCTAAATCTAATTGTCTCTTCATACCTATTTTTCCAGTTGCACAAAACTGACAATTATATGCACATCCGATTTGACTAGATATACACAAAGATTTGTGAGTACCAAAATCTAAACATACAGTTTCAAATTTTTCTTTATCTTTACATTCAAATAACACTTTATAAGCTCTATCAAATTTCTGTTCTTTTACAGGTTTTATACTTAAAATATTTTCACGAAAAGTCTTCTTCAATTCTTTTCTTATTTTTGTTGGAATATTTCGCATATCCGTAACATTTAAAATGTTAGCTTTGTAN
>seq563__HtGene1245
TTAGAGAAAATGTATTTTATGTTTCACTGTTTTTTTTGCTATTTTATTTCTCTCTGTTTATATATTAAAAAAAAAAAAAGAGGAATTACGGAGCTAGAATCTAGTTTATTCAAACATTACATATAAACATTTCAATTCTTCTTAGCAACGAGCATTTTCTTTTTGCATTGCAGGCTATTTATAAAAATAAATTCTATTGTTTTTCCTTTTTTCAAAATAATTTTATTTTTAGTTAAAACAAAATCAGAATGTGGTTCACAACAAGACAAGATGGACTGGACGACGGGTGTCATACGAACAGAGGTCCTTGTGTTCAGATCAATGGGCTTTTTGGCACTACTTTAAGAATAGGTTTTTTTTTAGAATTTATAGCTTTAACATTTCTGTTTATGAATCACTGGACTAATGGGGGAAAAGGATTATTCAGTTACGATTTGAGAAATATAAATGATGAATATCGTGTCGATCAAACTTTTAGAAATTCTCTGGCGTTATGGGCGGGTCTTTATTTAATAGGAGCCATTTTTATAATGTCCTTTCAAGTACTTTTAGCAGATGACACATGGTATGTAGACGAATACGTATGTTTTCTACTGTCTTTCAACTGAATGCAAATATTTTCTATCTTTAAAAAATAAAAAAACGCAACAGGAAATATCGTCGATATCATTTTTGGGGGATTTTTTCTTAAATGAATAATTAAAAATGTTTTTGATAAAAACATATGTTCTTATGTATATACTTGTACATCTTTCTGTGAATTTCATATATTTTTTTTTCTGAAGAATATACTTGTACTTTTAACTGTTTATTTCATATATTTTTTTTTCTGAAAAAAATGAATGTTTTTTGAACTGTTTACAAACAGAATGGGGAATCTATCTAATGATTCTATTAAAAGAAAGATATCCAAATTCGTTAAAACGAAAATGAAACTGATTTTTTCTTTTGTCTTACCTTTTTTCAGCTGGGCCCGTGGATACAGAGCTGGATCCAAAATTTTACGACTGGCTTCCTTTTTAGACACGCTTAGCGCCACGTTACAATTTATATTCTACTTGTACATATCTAAATTTTACACAAGAAAATGGTATGTACATTTTAATGAAGGTGGAAGTGAATGGGTTTTTTTTATTTTCGTTCGTCTCGTTCACGCTTTCGCATGCCTCTTATATGGATTGTCAGCCTATTTACTGGAAGTATATCATGATGAGGGTGCAGGAGATTTACACGCTTACATCAATGGTGTTTTATTTGCACTAGCTGGCTTTACAGGTAATACCAAAACACTTTTGAATGGAATATTTCTTTAATTTCTTTTTTGTTCCATTGTGTAATAAATAATGTACCACACCTTTTTATTAAAAGAAAGTGTATGAAAGTTTGTGCTAATCTTTTTTATTTTGCCTTTTTTTTCTATTATCCGTCTTCCTCTTTTTATCTTTTTGGTTTTTCTCCAATTTTTTTTTTTTCCTCTTACAGAAATATTCGTAATATTCTGCAACTCGGGAAGCTTCTCGAATTTACTTCTGTGGGTAGCTCTTGGAGCTGTCTCTCTTTGGTCGTATTATTTTGAACCTGAAGTAAATAATGTTTCTCCAGCGCTTCATGAAACCGAATTGACAAATGATGTTGAACAACAAGTTGAAAAGTTTTCGAGATACACTCCATACCCTCAAGAAAAAGTTGCAGATGCATATTATCCTGCTTGAAAAATGATTTGCAAGAAACACTTATATGAGTAAAAAATCAATATTTAAAAAAAAAAAAATATTATTAAGAAAGATACGTAGAATAAAATATTATTAAATGAAAAAGAAAAAAAACATATAGACATTTTTCTAAATACAAAAAGAGCATTTCAGAATCGGAAGTCGGAGAAGTTATAAAATGATTCAAAAACACTTCCAAAAATATACAAAACTATAATAAGAN
>seq564__HtGene1246
GCTAGGGATCGGTTTAACAATCCACGGTTGAAATGCCCCCGTAGCAGAGCCCGGATTAATAAAATATTTCCCTTCAAACTGAACTATAGAATTTTCATGCGTATGGCCACTTATTATAATATCACTATCATACTTTTTCTGCCATTGTAAAAGCGCATTTTTATTTCTCCACGGTACAACTTGATGACCATGGATCAACGCTATTTTAAATCCTCCTATATTAAACGAAGTTTCTTCAGGAAAATCGTAAGTATCCATATCTCCTTTAACAATATGAATAGAATCTGCTATATTTTTTATCATTTCTAAATTGCCACTAGAGCCAATGTTCCCGGTACATAATACATGTTTTATTTTATCCGTTTTTAACAATTCTCGGAAACAATCCGGTAACCCCAAATTTCGCATAGGAGAGTGGAAATCTCCAATCACTAAAACTAACTCTCCTATATCCCCGAGATTTGCACTCATTTGAAAAAAAATAAAAAAAAGGAGAATATTACAGTAAGTGGCTACAAGCGAAAGTCGTACATAAAAAGATATAAAGCGAGGTGCCGAAAATAAGTTACACAATGATTTAAAAAAAAAAAAATCAATTTTATATATTTTTAACGACTCTCAGATATCTGAAAAAACGAAAGAAAAACAACATACTATGTTACGAATTACAAGTTN
>seq565__HtGene1255
AACAGACCTTTTTAATAAATCAATCATAATTGGATGTTCAGGATTTATTTCTAAAATCTTCTGACCACTCATCGCTTTAATTTGTTCCGTATTAGCAATGTTAACTTTCATAAGTTTTTCCATTTGTCCTGATAATCCCCATTCTGTTGAAACAACCGCGCATGGTGCATCTACTAATCTTCTAGAAATTTCTACTTTGAAAATTTGGTTTCTCAAAGTATCTGAAATAACATCTATTAANNNNNNNNNNNNNNNNNNNNNNNNNNNNNNNNNNNNNNNNNNNNNNNNNNNNNNNNNNNNTGTAATTTCTCCCTTCTGAATTGACTTAAATCTCTTGCCTTCATATTCTTGTACTCTCTGTATACAAGATTCATCAATGGATTCTGTCAAAAATAGAACGTCGATGTTTTTTTTCTTGAAAATCTGTAATTGAGGAATTTTTGATAAATACTCGTAGTTTTCTCCTGATGCATAATAN
>seq566__HtGene1255
TGCTCTGGTTTCATATTTTCTACATACGTATCTAATGATATACTCTTAGGATGCTGCAATGTTTTAAATAAAAGTAATTTGGCAATTTTTGTTCTGTTCATATCATCTTCATAGCAACCACTCTTTAGGTGTCTTCTATATTCTTTATAAATTAATTTGTAAGTACTTGGTTTATTTAATNNNNNNNNNNNNNNNNNNNNNNNNNNNNNNNNNNNNNNNNNNNNNNNNNNNNNNNNNNNNGCTTCTTTATTTTTTTTTCCTTCCGTATATAATTTACGGAAAGTATCTAATATTTTTCGCACAATTCTTTTAGAAATAGCTTTTAAAATTTTACTTTGCTGTAACTGTTCTCTTGACACATTCAAAGGTAAATCATCACTATCTACTACACCTCTGACAAAATTCATATATCTTGGTAAAAATTCTACAAACTCATCAGCAACTAATACCCTTCTGACATATAATTTCATAAAATTCTGTTTTATAAATAACTGTTCATTCATGTTATATGATTTAGAAGGAATATAAATTAGACACTTAAATTCTATTTCTCCTTCTGCGAAAAAATAGATCGGAAN
>seq567__HtGene1255
ACTAAATCTGCAATTTTTCTATCATTTAGTAAATTCGTTGCATCATCTTTTAAATGTAATGAAATTCTTGTTCCTCTTTTTAAAGTGTTTCCTCTTGGATCTTTATAAATAGAAAATTTTGCATCCGCAGTAGATTCCCAGATATATTGATCATCATTATTATTTTTCGTATATACAACAACTCTATCTGCTACTAAAAATGCGGAATAAAAACCTACACCAAACTGTCCTATTAAACTCATATCTCCTCCGCTTTTAGAGATAGCTTCTAAAAAATTAGATGTTCCCGATTTCGCAATAGTACCCAAATTATTTATCAAGTCATCTTTTGTCATACCTATACCACTGTCTTGAATTGACAAAATATTTTTTTCCGGATTTGCTGATATTCTAATTTCTAATTTTATTTCATCTCCTAATACAGATTCATCAGACAAAGACAAGAAACGAATTTTTTCTAGAGCATCGGCTGCATTGGAAATAAGTTCTCTTAAAAATN
>seq568__HtGene1255
CTCAGTTCCTGTTACCTCCGTTTCTCCCTCGTTTCCTTTATTATTTTCTACATTTTCGGCCCCTGTATTGTTATCGTTCTCCTCCTCACCACTTACATAACTGACATTTTCTTGTAAAAGAAAATGCAACAAAACCAAGACACACAAATATACAAATAATTTGTTGAACTTCATTN
>seq569__HtGene1260
NNNNNNNNNNNNNNNNNNNNNNNNNNNNNNNNNNNNNNNNNNNNNNNNNNNNNNNNNNNNNNNNNNNNNNNNNNNNNNNNNNNNNNNNNNNNNNNNNNNNNNNNNNNNNNNNNNNNNNNNNNNNNNNNNNNNNNNNNNNNNNNNNNNNNNNNNNNNNNNNNNNNNNNNNNNNNNNNNNNNNNNNNNNNNNNNNNNNNNNNNNNNNNNNNNNNNNNNNNNNNNNNNNNNNNNNNNNNNNNNNNNNNNNNNNNNNNNNNNNNNNNNNNNNNNNNNNNNNNNNNNNNNNNNNNNNNNNNNNNNNNNNNNNNNNNNNNNNNNNNNNNNNNNNNNNNNNNNNNNNNNNNNNNNNNNNNNNNNNNNGAAAAAGAAAGAGAAAGAGAAGAGAGAAGATTAAAAGCAGAGATTGAAGAAGCAAAAAGAGATGATTTAACTGTGTTAGTACTGAATTTAAGTTTACAAACAGATGAACGAGATATATATGAATTTTTTTCAGAAGTAGCAGGAAAAGTAAGAGATATACAATGTATAAAAGATCAGCGTTCAGGAAAATCGAAAGGAGTGGCATATGTAGAATTTTATACGCAAGAATCGGTTATAAAGGCATTAGCAGCAAATGGTTATATGTTGAAAAATAAACCAATAAAAGTACAATCTTCGCAAGCAGAAAAAAATAGAGCAGCAAAAGCAGCTAAACATCAGCCCATTGATCCAAATGATATACCTTTAAAATTATATATAGGTGGGTTGTTAGGACCGTTAAGTAATATTACAGAGCAAGAATTAAAACAGTTGTTTTTACCATTTGGAGATATATTAGATGTAGAAATACACAGAGATCCTTATACAGGAAAATCGAAAGGTTTTGGTTTTATTCAATTTCACAAAGCATCAGAAGCTATTGAGGCTATGTCTGTAATGAACGGTATGGAAGTGGCTGGAAGAGAAATCAAAGTAGGGTATGCTCAAGATTCGAAATATTTGTTGGCTTGTGACGGTACTCAGGAATCGATTTTAAAAAAGNNNNNNNNNNNNNNNNNNNNNNNNNNNNNNNNNNNNNNNNNNNNNNNNNNNNNNNNNNNNGGTGTTCAACAAATGTCAATATCAAACGTATTGATAGAGAATGAGCCCGACAATGAAAAATTGGATAATGATGATGCAGATGGAGGAGGGTTAATTGCCGGAACTGGCAGTAAAATAGCTCTGATGCAAAAATTGCAGAGAGATACTGGATCCGTTTTTAACACTGTAAGAATTGGTGCATATTTTGTACCCTCTACTTTTATATTATTTCTCCCGTTTGTTTTTTCCTCGACGTTTCATATGATTTAGTAGTTTTTGTATTGTTTGAGGTTTTTGTGTTATTTCATATGTTTTTGTAGTTTTCATGGTTCTTTTGGTTTTTGTAGCCTTTTTAGTTTTTGTGGTGTTTGGTAAAATCTGTTTCACATAATCTCGGATCGACCCATTTTCCATAATTTTTTTTTTTTTTTTCTTAGTCCTTCGCCAATTCTCTTTTTTTTTTTTTTTTTCTTAGTCCTTCGCCAATTCTCTTGCTGGATCAGAAAGTACAGGTTTGTTAAGTTCATCGATCAGGGAGGCTCCAGTAGAAGGTCCTACTTGTAATTTAGTCTTGTGCAACATGTTTTCACCCAATGATAAATCTATCGGAAGGGATCCAGATTTTTTTAGTGATATAATTGATGATGTTCGAGAAGAATGTAGGAAATATGGTAATGTAATTAATGTGTGGTTGAATACAAAAAATATAGATGGAAAAATATATGTAAAATATTCGAATCCTGATGAATCGTTAAAAGCCTTTCATTTTTTAAATGGAAGATATTTTGGAGGCTCACTAATTAATGCCAATTTTATTACAGACGCTATTTGGAATGTTACCTGTCTTTCGTAAATGGGAAACGAGAAATAATGCCAAGTAAAACGAAACTATATAAGAAGAAGTAAATCAAAATGGAGCTTATAAAAACGACACATATTAAAACGAAGAAAATATAGAACCAGTAAACATATGATGGAGGAAAGCTACTTTTTGCTTCTAACAATCGCATAAAACATACAAATGTGTGTATCACTTTTTTTTAGGCTCTTTTTTCTTTTTTTCCTAAGATGTATTTCACAATTTACAAATATATTGATATGCTCGCAAGTGAAGATAGTACATGATAGTACATTGAAATATTATAN
>seq570__HtGene1266
AAGAACTGTGTACGTTTACAATCTTTATTCAGTTTTAATAACACAGAAAAAAAATCACATCGGACTTATTTTTATAACTATGTAATAAAATCGGCTTTGTGTTTACTAGGAAACAAAAGCTCACTTTTTAACATGCGTCAGAAAN
>seq571__HtGene1266
GATAACCAACGTTAACAAAAAAAGTTAACATACACAAGTCCATCAACAGAAAGTGAAAATAAACTTGGAAGAAAAAATGGAATAAGTACGAAATCATCAGTAAAAAACGATGATCCACTTTATCAGAAAATGTGTACACACACAAN
>seq572__HtGene1267
ATGCTGTGTTTTATGTGTTTTTCAGGATACACTAAAAAATTACACATGTGGTTTCGTGTTTTTTGTTTTTTTAACATATTATGGATATTTATTGAAAACAAAAATTATGTGGTCGAATCAGCTGAAAACCAATCATCCCCAAGTTGTGAGAGAAGTCATAAAAGACTTCGACTTGAAAATCAATCTGTGTTATATTCAAATATAAGTAAATTCGGTAGTTGTGAACCTTCN
>seq573__HtGene1267
AATATATTGAAATCATTAAGTTCTGACTCACAAACAATGGATACTGCGTCTCTCGTAAGGCAACCAGAATACTCGGATAATGAGCAAAATTTAAATACATTAATTGAAGATGGAGAACAAGTATTACTTGGTGCCATATTGAGTCCATTAAAAACTTGGGATTCAAGCACATTAAN
>seq574__HtGene1271
TCATAAAATGAAATAAAAATTCCTTTCTTGTTTTCTGAATCGTATATTTTTAAGAAATCAAAAATATCATTAGCGGCATATTGAAATATACCAGGTGTATTACTTTGTCCATATGGTTGAGAACCTAACATTGTATATGTTTTTCCACTCCCCGTTTGGCCATAAGCAAAACAGGAACATACACAGTTGTTCTTAAAAAGATCAACTAATAAAGGTTTTATTGTATTN
>seq575__HtGene1275
NNNNNNNNNNNNNNNNNNNNNNNNNNNNNNNNNNNNNNNNNNNNNNNNNNNNNNNNNNNNTAGAAGATATATTGGAAGAGGAACGAAGTAAATATATAAATAATGGAACAGCAGTAACCTTGGAAGTTTTCAAAAAATGGAAAGCAGAAAGAGTGGAAAAGAAGAGATTAAGAAAAGAAGNNNNNNNNNNNNNNNNNNNNNNNNNNNNNNNNNNNNNNNNNNNNNNNNNNNNNNNNNNNNNNNNNNNNNNNNNNNNNNNNNNNNNNNNNNNNNNNNNNNNNNNNNNNNNNNNNNNNNNNNATGCTGCTAATAATAATGAATATGAAGACCTCTTTTATGAAGAAACTGAAGAAGATAAAGATATGTCAGAAAATTGCAGCACAGAGAAGAAAAACAAAATAAACGGAAAAATCCAGGAAGATGAAACTAATAAGAGAGAAGATGATGTTCCAATAAACAGTGATATTTTCTTAGAACACCTAGTATGAATTACGAAAACAAAAATATAACAATAAAAAAAGCTTTTTCCTTTTCGCAGATATTATAAAAATGAAGCGTGCAAACCACTACATACCTTTTTTN
>seq576__HtGene1277
TATGTAATGTGAATAATATATATATGTATCCTTAAGGAATTTTTTTAATATTCGATATTTTTGTACATAGGGAATGATTTAAGATTATTTGAACAAGTTCTTGCCAAGAACTAGTAACAGAACTATCTTTGAGCAAATTCAGTATCGTTGCTAGTTTTATTTATTTGTTTTTACAAGTATATATTTGTCTTTTGCTCATAGGGTAAGAAAGTATTTAACAGTCGTTCTTAATTTGTTAGATTTTTGGGGGAAAGGTGATTGTTATCACTACCACTGTTACTACTGCTGCTATTACAACCTCCACAGTTACAATGAATGCAAACACGGTAGAAGTTTTTAGCAGGTTGAAACGAGAAGATGAAAGTAATAACAAATGTTTTGATTGTGGAATATCTAATCCCGATTGGGCTTCTGTTAATCATGGAATTTTTTTGTGCATTAATTGTTCGGGAGTTCATAGAAGCATGGGAGTTCACATCAGTATTGTGAAAAGCTTAAAAATGGACATTTTCAGCGACGAACAATTAAAATATATGGAAAAGGGAGGAAATAAAAAATTTCAGACCTATTTAGAAAATTATGGAATAAATGATTTTATTTCTGAAAGAAAGTATAAGACCAAAGCGGCAGAGCACTATAGGAAAACCTTGCGTTCACTTGTTCAAAACTTAGAACCTCCTGCACCTCTACCGTTACAAGAAGGAAGAAATATCATAAATTATGGAGGAAATCCGAATAGAATTATGAACGAAAGTCTTCCGATCTATCAGTTTGTAAATGATGAAGCAAGTAATGATGATTTTAATAATGGAAATCTAAATTCTCAGAACAGTTATTTGGGGTCATTAAATACAGGGGACATAATTGGAAACGTAAGTTCTACTTTTTCGAATATACTAAACAAGGCATCATCAGTAACAACAAATACTATTAACAATATTAATCCTAATGAGATTCTTGAAACGACAAAAGGAACATTAATTAACAGTGGCAACTGGGTAACAGAAAAAACCAAAAAAATTGCGGAAAATGTAAGTGACATTCCATGGTGGTCAAAAGGACAAAGTAAATTAAAAGATGTAACGCAAAATGCCAGTGGTTGGATATCAGGTATTTCTTCTTCTATCACACGATCGAACAGCGCTTTATTTTCGACAAATGATGGTGATGAAGCAGATGGAGCCAGCAATATTAGACGCAATAATAATGATGTTAACGAACATAATAAAAGAGATAGCGATAATAAATATAGAGGAGGAGGAGAAGGAGGTCAAGATTATGGACATTTCGATTTTGGTGTTCCAAATATCAGCAGTGATTTTAATAATTATAACGTAAGCTACAACACCGAGGAAAACCCAGCCATGAAAAGAAGTGACACAAGCAACAGTTACAGAAAGGGAACAAGCCAAAAGGAATTGTTTAAAGATGTAGAAGTAAATAATAAATGGATGCCAGATGATTTAAAAAAACAAAATTGAAAAGAACATTACATGTATTGAAATATATGATTAAGAATGATTTTTTTTTTTTTTTTATN
>seq578__HtGene1282
TGCTTCTTGATCAAAATCCTCTACTCCTACATCGTCATCTTCTACTAATTCATCTAATTCTACCCCTACTGCCGTTGCAATTGTTGTTGACGTTGCAGGCACATCTTCATCTCCATCCGCNNNNNNNNNNNNNNNNNNNNNNNNNNNNNNNNNNNNNNNNNNNNNNNNNNNNNNNNNNNNNNNNNNNNNNNNNNNNNNNNNNNNNNNNNNNNNNNNNNNNNNNNNNNNNNNNNNNNNNNNNNNNNNNNNNNNNNNNNNNNNNNNNNNNNNNNNNNNNNNNNNNNNNNNNNNNNNNNNNNNNNNNNNNNNNNNNNNNNNNNNNNNNNNNNNNNNNNNNNNNNNNNNNNNNNNNNNNNNNNNNNNNNNNNNNNNNNNNNNNNNNNNNNNNNNNNNNNNNNNNNNNNNNNNNNNNNNNNNNNNNNNNNNNNNNNNNNNNNNNNNNNNNNNNNNNNNNNNNNNNN
>seq579__HtGene1288
AAAATGTCAATTTAGCACATTTAGAAGAATAGAAGCTGAAAGAATCTTTATGTGTTTGCCAAGAGAAGTGTAATAAGGGACGTTTTAAGAATGGAAATAATAGGATTTTATTTTACATGTCTTTATTTTGTATCCCTCTTCCTTTATTTTTGAATCAGAAGTTGCTGAATGAAAAAAGAAATGAAGTCAGTTGCATGGACACAGACACATTTAATAAAACCGAGAAATATGAAAAGTTGGAAAAGGTGTTTTTGATAAAAAAAAATGAAATAAAAAAAGGAGAAATGTTAGAAGTCAAAGTACATGATGGAAAAGATTCTGTATTATTAGTACATATGCATAACAAATATTATTGCTTAGGACCGAAATGCCCCCATTATAGTGCCCCTCTACATAATGGCTTTTTAGCAGAAAAATATGTAACATGTCCTTGGCATGATGCCAAGTTTGATTTACAGACAGGAGAATGCTTAAATGGCCCATCATTTGATGATATTCCTGCATTCAAAGTAGAAATCGAAGGTGATGATATTTATGCATATTTACCAAAAGATATAAATATCAAGAAAAAAAAACAAGTGTGTTCTTGTAAAGATCACTGTGAAAAGAAAACTATTTTGATCGTGGGAGGTGGTGCAGCAGCTTTAGGTGCTATTGAAACTTTTTTAAAAAATGGATTTTCTGGAAGATTAATTATCTGCAGTAAAGATCN
>seq580__HtGene1288
TCCGATCTGGAGACACATCACCAACAGAATATATAATTGATAAGCGATTTTTGAAAATAAAAAATACCAATTTAATACATGGAGTGAAATTAAATAATGGAGAAGTATTAAGTTGTGATTACGTGATTGAAGCAATGGGATGCTTACCAAATTCTGATTTCGTAGATGCCAAATTTAAAACCCCAAATAATTTTATTATTACAGATAAATATTTTAAAGTTAAAGACTCCCAAGATATGTATGCAGCTGGAGATGTATGTATCTTTCCTTATTTTTATACAAGTATGTTGAAACCGTGGAATATTGCAGTGCTTATGTTGCGTACCTTCATTCTGGCTTTCATTCTGGCTTTCATGCTCTCTCATATATATAN
>seq581__HtGene1288
ATTCTGGCTTTCATTCTGGCTTTCATTCTGGCTTTCATGCTCTCTCATATATATACGTGATATTCATATATGTACGCGTGTTAATACATATATTAATATTTGTACCATTTCACCTGATTTCACTTTTACGTTTACTTTTGCGTACACATGTACACATACCCATTTTTGTTTTATATCTTTCCTTTCTTTTGCTCTGCTTGGCCTTACTTTTGTTTTTTTTTCAGATGAGATGTCGAACATCTGCCATTGGAATGTAGCGATTCAGCAAGGTAGAATAGCAGCGCACAATATGCTGAACGATAAAAAGAAAATGGAATTTCGATATTTACCCTTTTTCAACACCAACATTATGGGAAATAATTTTCGCATTTCTGGCTTTGCGCCAATGTATGACAGAATAATTTATGAAGGGGATTTAAGTAAAAAGAATTTTGTAGGATTTTTTGTTAAAAATGATAGAGTAATATCTATATTAACGTTGGGAAACTCCAAAATGCCTGCATTAAATGAATGTCTTACTTTGAACAAAGTACCCAAACCATATGAATTAGAAGCAGGTTTGAAAAATAGTGATAATATGATTCAGTCCGTGAAAATGTAAGAGCCAACAAACCGCGACTTTGCGCTTGAAATTAAGACGCTAATTGCGCTATACTTTTTATTTTTCATTTTGCATTCATATATTCTTTTCTGCACGTGTCTTATTTTTGCTTTATTTCTTCTTTCACTGTTCGTCAGTTTTTCTTGGTTTTGCCTTTAATGTTTTTTTTCCTTTTATCTTTTTTTN
>seq582__HtGene1291
TAAAAACAAATAATATATGGTACAAGAAAATAGAGGAGGTTTATTTTAAATTTTCGACTGTCATTTTTTTTTGTAGAGACCTGAACATAATCTTGTGATATCTTGCGATCGTTCCAAATCTTGAAAAGCCTCTTCAAAGGATTTTCTATCCATTGGTTGAGGACAGTCTGGATCATTCATGAAAGCTTCTTGGCAATACACTAGTAATTCATCTTTGGACATATTTCTCAAAATTAAGGCATTCATAACTAAGTCTTTAATCATTTCTGATTTTTTCTTCCTTTGGGTAGTTTGACCTAAATTGACCTGATCAAAATCAATACGACCGCTTAATGGGTCTATTAAACTTTGAAAAGTTGCTATATTCATCAGCCGCACGGCTTCCATTGCTTCTTCAGGTGTTACAACATTCTTTAATTTCATTTTTGCCAAACTTTGACTTAATCGTACTAAACCTTCTAACTGTCTTGGACTAGCCGTGGGAGATTTGGATCCTTCTTTGCATCTCATCTTTATATATTCTTCAACGATAATTTTTTTGCTTTCTAAAGAGATTATTGGATTGCATGTGATACGACAGTAAGCAATATATAAAGCCAAGGTATTGGGATCAACTATATAATTTCTGAGTTTTTTTCTTTTTTCGAAAACTTGAGGATCATTTAAATTTTGTCCAATTCGCTCATTTGATCTTTCATCCTCTATTAAGAGTGCATCATTNNNNNNNNNNNNNNNNNNNNNNNNNNNNNNNNNNNNNNNNNNNNNNNNNNNNNNNNNNNNATTTTTGCATAAAACGGTTGCAAGTTTGGTGTCTTCTTCTTCATTCGCCTGATCTATAACTAGATATATTAAATCAAATCGCGAGAATAAAGAAGGCGGTAAATTGATGTTTTCTACAACTGCTTTCGTTTTGTCGTATCTACTGTTAATAGGGTTAGCCGAGGCCAAAATAGAGGTTCTGGCATTTAATGTAGCAACAATTCCTGCTTTTGCAATCGTAACTGTTTGTTGTTCCATAACTTCATGCAGAATAGCCCTCGCCGAATCATCCATTTTATCAAATTCATCAATACAACATATCCCTTTATCTGACAATACTACTGCCCCAGATTCTAAAATATGTTCTTTTGTTTCAGAGTCTTTTGAAATAAAAGCTGTTAATCCGACACTACTACTTCCTTTTCCACTCGTGTAAATTCCTCGAGGAGATAGTTTGTGCACATAATGAAGTAGCTGAGATTTGGCTGTAGATGGATCTCCACATAATAAAATATGAATTTCCGATCTGTATTTATTTTTAAATTTGTCTGTTATTTTACTACCTCCAAATAATTGACACAATAATCCTTTTTTAATATCTTCTCTTCCATAAATGGAAGGAGCAATAGAATCTGTTAATCTCTGATATATATAAGGATCTCTGCTGAGTCTTTTCATTTTGCTAATAACTTCTGAAGTGAACATTAAGTTTCCTTGTTCATTTAATTTTTCAAAATTGTCTTCCACCATACCATCTGCATTTCTTTTTAAAATAATTGAAGTAGAATCATTTTGTTCGGTCAATTTCATTTTTTGCTTATTTTCCTTTTTTATATGAATAACGTTGATATAAGTTCTGTGGACACTATTGTAACACCTGGATCTAGGATTTAATCGCACTGGCGACGCTTTTAAAATTCCTGTCAATTCTACTGTGTCACCTGGTTTCGTATAATCAATTAAATCGTCATAGGCGTAAACAGATATAGACTGTGGAGTCTCTCCTTGTTTCAAATGTTCGGTTACCTCACTTAATTTAATTAACTGTTTGGAAGAAAAGCAACAATTATTGTGCCATATTTCAAAAGTGTTCTTATTATTACAATTTGAACAAGTAACCGGTTCTTGCACTTCGCCTTGAATAACATGCTCATATACTTCTTCATTACATTTTTCATAATTGTTTACCCCAATTCTTTTTTTAGAAGTGCATTTGAACGCAGCCATTGTCATTTCAGGAATAATATTAGAACATCGAATAATAACTCCTTTAATACATACTAAAGTTTCAATGTGATTAGGCCCTAATTTTCTTGGGGTGTCTTTATGTCTCTTATTAAAAAAACGN
>seq583__HtGene1291
GTGCTCTTCCGATCTAATAATAAATATGTGTTAAGTCTACTTCAAAAGATTTAATGTATTCTAAATGCTTTACTTCGTCTCCATCATCTTCATCATTTTCATTTCCTGTCTCTAATTTGTTTTCTGACTGTCTTCCCGTTTCAATAAATTTCACCATTTTCCATCCATAATATGCTAAATACACTTTTAAATTGTCTCTGTTCAACAAAATATATTCACTAATACTATGATCTTCATCTGTAAATTCCAAAACATCACTATAATTAGTAATATTAAATTCATCAAAAAATTGATTAAATAATTCTTTTACTTGCTCTAAATTGTCATCTATAAAATGCGGTAATCTTCCAGATTCATTATCTTCCATAAAAGCTTCTCTTCCTACATCTCCAATATCAGCTCGAGCACATTTAATTCTTCGAATGGCTAAAGGCGTGTTTCCGTAGCGGACGAACTGACTACCTGTGGTGTTACTCTGCATCAAGGATTTGCTTTCATTCAACATGCTATTCACGAAACTCTTTTGATTTCTCATTCTTCTGCTCGACATAGGAGTTCCCATAAAACTGGATCCAACACCTCCTCCCCCAGGTCCTCCAAATCGACTCGATCCAAAAACGTTAGAACCAAAGACACTTGAGCCCATTGCGTTAGAGCCCAAAGGGCTGTTGTTGGTATTCAAACGTCTACGAGGAGTTCCCATTGTCGAATCATAAGCGTGTTACGAAAAAATGAAAAAAGGGAAAAAAGGACAAGTTCACCCCAATCTTTAGAAAGAAAATATGCAAAGTGCGAGTAATACTATAATAGAAAATAATTGAGCAAGAACAGAAAAGTACANNNNNNNNNNNNNNNNNNNNNNNNNNNNNNNNNNNNNNNNNNNNNNNNNNNNNNNNNNNNNNNNNNNNNNNNNNNNNNNNNNNNNNNNNNNNNNNNNNNNNNNNNNNNNNNNNNNNNNNNNNNNNNNNNNNNN
>seq584__HtGene1292
CACAATATATTTAAAAATAAACGAAAATGAAAAAGAAATTTGGCATGTATTATACAAATTAGAAAACAGAATCCAAGTCTCCGTTAAATTGCACATCTTGTCGCTGATACAACTGCATACACGATTCTGACAATAATATCAACTGAGGTAAAACGGAGGTAACATGCAAATCTTCGATCTCGTACCATTCATTCGACGACTGATTCAGCACGTGTATTTTATATATTCCCTGATTGACTGTCCCGCTATGAAATATGTTTGCTATTAAATTATATTTGGTAACAGGATTTTGTTCTATATATTTGGGGTTAATATAGTCCTTCATGTCCAAATTTTN
>seq585__HtGene1292
ATTACAGTAGTCTGTATTTTTTAAATTGTTTAGTCCAACGTATCCCGGAATGAAATCGGCTCCATCTAAGGATTTTCCTAGTATAGGAGTTCTGCAAAAATTTTCTACTTGTTTTTTTGTATAAACTGGTTTTAAAAAATATTTAATATCATTTAAAGAAGCGTCTTCAATTTCGTAATTTTCTGGTACGCAATAAGTTTTACATGTTTCTAAATTTATAAAAACATAGTGATTTTTTTCTAAAGAATGTTTATATGCATGAGTGTTTTTCCCTATACCTTGAAAATATAACCCACAAACTAAACAAGCATATACATGTAGGTTTGTCAAACTGCAGCTGCATAATTTTTCAAAATCAAAATCAAGCAAATTTCGATTCACCGTTCCCAAATAAGGACACACCTTTCCACGACCCATATTTTTCTTCTCTACACTATTTTTGCTTTCTTCAACTTTCGTAATTTCTACTTTGTTATCTTTCTTTTTATTATGTTCTGCTTCATTGTAGATTACATCTTTTATCTCTTTTTCATTTTGCATTTCCTTTCTGTGTATTTCATCATGGGTCATGGTTTCGTTTTGTATTTCGGCGTATGGGGGTGCCTCCCTCGGTACTGTTCCATTATGCTTGCCAGTTTGGCCTTTATTGATTTTTCTTTTTTTCGCCGTCTGTTCTGCCCCATCTTTTTGTTTTATCCTCTGTGGTGACCGAGGCATATCAAN
>seq586__HtGene1294
ATAATTGCATAATAGGAAAGTATATATTGTAACGGATGTAGATAAATCAGGAAAAGAGGAAAATATAAGTAGACAACTAAGGGGGCGTAGTTTGTATCATTTACATATATCCATAGGCAGATAACTAATATGTTTGCGTGTGCACGTGTGTCTAAATGGAATGTGTGCATGGATTGAGAAGGCTATATTCGTATTTCTCAACAATTTTTTCAGATTCGGCGATGTCGAAAAGTCCGACAANNNNNNNNNNNNNNNNNNNNNNNNNNNNNNNNNNNNNNNNNNNNNNNNNNNNNNNNNNNNNNNNNNNNNNNNNNNNNNNNNNNNNNNNNNNNNNNNN
>seq587__HtGene1294
TTCAAAGCTGTAGATATACATAAGAAATTATTAGTGGTTAAAAGTGATGAAGATCTGAAGAAGTTAATAAATAAAGAAAATGTAACAGAAGAAGATATATTAAATTTTAAAGTGGAATTAGAGAAAACTGATAAGATTGAAGAAAAAAAAAAAAAAAATATTATAATTCCAGGAGTACAAACGTGTGATAATTATAATTACATTCCAACAAAATTCCAAAGACCTTCTCATTATATTCGATATGAATTATATAGGGATCAAGTGTCGGGAATAAGATTAAATGATGGCACTATTATTCATTACGATATGTTAAAAGAGGATGAAACGTTTTTGCAGAAATTAAATGAAAGCATAAAAACACCTGTATCTGATGACGATTTTAGTAAACTGATTGATCGATTTGAAAAAACCACAGGGAAATGGATCGATGGAAGCGAGGAAATTAATTATAAGGATGCTTTAGAAATTGCCGATGATTTAAAATTAAATTATAAAAATCATGTTGTTAAAGAAATTTATGTGTATTGGAAAAAGAGAAGAAAGACACTAGGCAAACCGCTGCTACGAATGTTATGGGCCAACTGCCACCATAACTTGCCAAATTATATAGTGTTTCGACCTAAGGTCAAAGAGAAAATGACTCTTCGAAAGCATAAGAAAAAAAATTTAGATACCATCATAAAAATGCATAAATTATTGGAAGATTTTCGAAGAATAGACAAAATTTTAAAAAAAATGAGACAGAGAGATGAAAAAAAACTGCTGTTAGTTCAGCTGAATGCTATTTTATTTGACCAAAGAAAAAATGAAATAATTGATAGAACGTATGTGTGTCCCATGTGGAATTATTTCAAAGATTATAAAATGGAAAAAATTTACAAGAGATTTAAAAAAGATAAATTTTATAAAAATGTATACACCAATAGTATAACAAATCATGCTACTACAACCGCTACTGCTNNNNNNNNNNNNNNNNNNNNNNNNNNNNNNNNNNNNNNNNNNNNNNNNNNNNNNNNNNNNNNNNNNNNNNNNNNNNNNNNNNNNNNNN
>seq588__HtGene1294
NNNNNNNNNNNNNNNNNNNNNNNNNNNNNNNNNNNNNNNNNNNNNNNNNNNNNNNNNNNNNNNNNNNNNNNNNNNNNNNNNNNNNNNNNNNNNNNNNNNNNNNNNNNNNNNNNNNNNNNNTGCAAAATACATTTAACCTGTATAAAAAATACAATAAAAGTTTATTTCACATAGATGAAATTATGGATCCAGCGATTAATAAAGAAAACCCGCTACTCTGCTTAAGTAGATATGCACAAGAGCAAAAGAAGTTTTTGTTTTATTTAGAAAATTTGTTAAATTTTGATAACTTTAATTTTGAGCATAAAAAAAGGAGAAGAAAGACACCAGGGAAAACAACAGCAAAAGGTGCTGATAAAAAAGTTAATCAAGACGCAGAAGATGGAAAAGAGAAAGGAGCGGAAAAGGAAACTGTAAGTGTAAGTGCAAGTGCAAAGGGAACGGGGAGAGGAGGAAAAGATCGGAAGAGCGTCN
>seq589__HtGene1296
TTTTTAGCAATCTAATTAACAACTGACGTCTTCTTCAAAATTGCTGTTTACAGAATCGTAATATTCTGTTTTGTCTTCTAATCTTCCTCGCATGGTAGTAATATTGGAATCATATTTTCTGATAAAATCGGTTATTAACTTGTTTGATGCTTTTTTCCATATTTTGTACAGTTCCTTAAAACGAATTTGAAGGTTTTCAATACCTTGATCAAAATCTGTCCCTAAAGGTTTATCTGTCAAAGTAACTTTTGTTAATTCGTCTGTTACCTTTTCTCTCCATCGAAGTATATTTTTTTTCATTTTTATAGACTGAGCTTTTGTTACTCCTATATTCAACTCTTTTGGGTGAATTCCTCTCTGTAAAGACCTCTCTATATAATCCTCATAATTTTTAAGTATTCGAACTATTAGATCTGTTGTAGAAACTCCTTCTGTTCTTTGAGTTGCTTTGAATTTTCCAGCAATTTTTAGCCATCTATATACATCTTCTACGTTTTGTTCTGATAATTTTTCTTTTTTTTTTTTTTTTTTTN
>seq590__HtGene1296
TTAATTTTTTACTGTTTATTTTAATAAACCTACTAAATTCATTAGACCTATATGGATGCATACTACTATTTCCTTTATTTTTTTTTTTTCGAACAATTGCCATTGGGTCAAATGATTTTGCAAAATCTTTTAATAGCTGTTTCGAATGGTGTCGCCATATTTTAAACAAGTCATGCACTTTGTCTCGTATTATGTCAATGCCTTGATCAAAATCTGTCCCTAATGGTTTATCTGTCAAAGTAACTTTTGTTAATTCGTCCGTAACTTTTTCTCCCCATCGAAGTATATTTTTCTTCATTTTTATAGACTGAGCTTTTGTCATTCCTATATTCAGCTCCTTGGGGTGAATTCCTCTCTGTAAAGACCTCTCTATATAATCCTCATAATTTTTAAGTATTCGAACTATTAGATCTGTTGTGGAAACTCCTTCTGTTCTTTGGGTTGCTTTGAATTTTCCTGCTTTTTTTAGCCAAGCGTATATATCTTCATTTTTTTCTTTCGTTACTTTCTCCTCCGATGTGTCTTCTTCCACTGCGTTATNNNNNNNNNNNNNNNNNNNNNNNNNNNNNNNNNNNNNNNNNNNNNNNNNNNNNNNNNNNNTATCATCATGTGCTACAAAATCTAATTTATGCTCATCCATAAAATCAGCTGTAATAACCCATGGACAAGGGGAAATTATTTCATCGACCCACCGTATATGCTTCAGTGTTTCCGTTCTCTCTTCTAATGTCTGCACAGTTACTCCTTTATATTTTCGCGTTTCATAGTCGCTAGCTACTCCTACTATAAGTGTAACATTTTTTTCAATATGCTTAGCCTGTTCCAACTGTCTCATATGTCCTAAGTGCAACAAGTCGTAAACACCTACTCAAGGTAAATAAGCATAAAAAAAAAAAAAAAAATCCAATTAATAATGAAGCAGAACAAAAAGAAAGATTAAAATAGGCCGGAAAAAGAGTAGATCAAATAAN
>seq591__HtGene1299
CTCTTCCGATCTACTCTTTTTTTTTTACTTTTTTTCTCGTGCAGGCGGAAGAAGTAAAACCCGCGAAAAGAAGCTTTCGTACTATTCAGTACCGGGGCGTAGAATTAAAAAAATTGCTTGACATAAGTCAGGAGGAATTGGTGAAATTATTTCGAGCTAGACAAAGAAGAAAATTTCAAAGAGGAGTATCGAAAAGAGAAAAACATCTGTTAAAAAAATTGAGAAAAGCGAAAAAAGAATGCCCACAAGGAGAAAAACCAAAACCCGTACTGACACATTTAAGAGATATGGTTATAATACCTGAAATGATTGGTTCTATCGTTGCAGTACATAATGGAAAACAGTATACAAGTGTAGAAATTAAGCCAGAAATGATTGGATACTACTTAGGGGAATTTTCGATTACTTACAAACATACTAGACATGGAAAACCTGGTATTGGAGCTACTCATTCTTCTCGTTTTATACCACTTAAATAAATAAAAAAAAGAGAGATAGAGCAAGACATGTTACGTTTTTTGCCTTTTGGGGAGAAGGGGAAAAAAGGAAGTCGAGAAGAAACGATAAAAATTACTTGCATAAACAATTCCCGCACGATTTTCTCGCTTCTGTATACTTGCATTGCACGAAGTAGCCGAAACAAAATGAAGAAAGTTTTTATATTAGTTTTCTTAACGTGTCATTGTATATGTTTAAATAAACGAATCTTTTTACCTTAGTATAAATGAGTATACGTCATTATGCATCATTTTGTTGTAGAATTTCTGCGTTCTTCCTTTTGGTTGCCAATATTTTTATTGAAACTAACTGN
>seq592__HtGene1302
AAATAATTTGAATTAATGGGAATTTTCGCTTTCTGAAAACAAAGATGAGAAACGGAATCTTCATTGCAATTATATTTGTTAAATTTTAACAGGAAGCCACTCTAAATATTTTTTATTTTATTTAGTATAAAATAGTTTCACTCCATCTCATGCAACTCATCTTCTTTGTGTGTTTCGATGACGCAATCAGACTTTGGATAACAAGTGCATAGCAGTATATAATTTTTTTTTAATTGCTCATCGTCTAAATAACTTTGTTCCTCATTATCCACTTGCCCTTCTATTAACTTCGCAGCACATGTAGAGCAACTCCCACCTCGACAACTATATGGCAATTCTACATTTTGTCTTTCGCTCGCATCTAAAATATATTCATCTTCATTGCATTCAATTTTTTTTTCTCCTTCATTTGTTCTTAACGTTATGGTATAAAATATTTTTTTTTTTTTTGAAGTGAAGGACCTATTTCTAAAATATCCATTTTGTTTAACGTTTTCAAAACGCAAAAAATTGTTTCTTTTAACGAAACGGCATATTTTTCTATTTGGGCTTACCAAACTCCTTACAATTCTCGAAAAAAAATCATTTTTTCTGCTTCTAATACTATN
>seq594__HtGene1309
TCCTCTAATATCTTTAATAATTTTAAAATCTTTCAGCTTTTGTTTTAATTTATTTAGAAAATATGTTCCTAATGTTGCTGCATTTTCGCATAAATTTTCTTTAATAATAACATTTAAAGCACTGATACAAATTTTACAAGCTAAAGGATTTCCTCCATATGTGGAACCATGTTCTCCTGCCTTTAAGACAAGCATAATATCATTGTTTGCCAAAACAGCTGATATAGGATAGAAGCCCCCTGATAAAGCTTTCCCTAATAAAACAATATCTGGTTTCACTTGACTATAGTCACAACACAATAATTTTCCTGTTCTTCCTAAACCTGTTTGTATTTCATCAGCTACTGATAACACATTATATTTTTTACATAAGTCATAAACACCTTTAATATAATTATTTGATGGTATAACAACTCCTGCTTCACCTTGTATGGGTTCAAAAAAGAAGGCACACACGTCTGGGTCCTGTAATTCTTTTTCTAACGCTTCCAAATTATCATATTCAATTTTTATAAATTTTGGAACAAACGGTCCGAAATTGGTATTGCAAATAGGATCGGTTGAAGCAGATATGCAAGCTACAGTTCTTCCTGAGAAATTATTATTGCAAAAAATAATCTTGGCTTTATTTTCCGGAATTTTTTTTACTTCATATCCCCACTTTCTGCATATTTTATAAGCTGTTTCATTAGCTTCGGCTCCGCTATTCATCAGTAATACTTTATCATAACCAAATGTTTTTGCTAACAATTTTTCGCATGGTCCCAATCTATTGCTATAAAAAAGATCGGAN
>seq595__HtGene1310
NNNNNNNNNNNNNNNNNNNNNNNNNNNNNNNNNNNNNNNNNNNNNNNNNNNNNNNNNNNNNNNNNNNNNNNNNNNNNNNNNNNNNNNNNNNNNNNNNNNNNNNNNNNNNNNNNNNNNNNNAAAAAGAAAGGAACAATGAACAATTCACGGAGAAAAAAAATGCTTCAATCGGGATCAAAATGTTTTCTAATGCCGTCAAGATTGATAATCTAAATGATTATAATAAAGAAAGTGAAGAATGCGTAAAACCATTTTTGTACGAAGTCGAAGCAAATAAATCATCGATATTGGAAAAACCCAATTTAATACATCTTAAAAATAAAAAGACAAATACCAGGAATAAAAATGGAAGAGGTGAAATTGCCTTAACGGACTGCTTAGCCTGTAGTGGTTGCGTCACTGACGAAGAAACTACTTTTTNNNNNNNNNNNNNNNNNNNNNNNNNNNNNNNNNNNNNNNNNNNNNNNNNNNNNNNNNNNNTGTCTTTGTCATTGCAAAGTGTTGTAGCTTTATCTGTATATTTTAACTTACCCCTACAAGTTACACAAAAGAAGTTATGCTTTTTATTTAAATCGCTAAATTTTGATTATGTCTTCGACTCATCATTAAGTGAATTGATCACTTTAGAAGAAGCCAAAAAAGAATTTCTCGATTTTTTTTACAAACACAAAAGAAATGCTTGTGAACAGCGGAAGGGAGATAAACTAGTGAGTAGCAAACAAGAGGAAAGAAAAGAATTTCCN
>seq597__HtGene1314
ATTGGGCGTGTTATTGTAACTATAAAGATCTAGTGGATAAGTTAATCATTGCCAATTGTGATCCGTTTAAGGAGGATCTGGTGAACTGTGACACACCTATTTATTATGCTATTAAAAATAGTAATTATGAAATGGTATTAAAACTAATAAACCAGTATGGAAAAAATATAATATTTCATAAAAATAGAAGAAAAATGACGCCCTTTTTAACGGCTATAAGTGAATTTAATGAAGAAAAAATATTAGAAGCATTACATATTTTAGAACTGTTATATTTAAATGGTGTAAGTTTAGAAGAACAAAATGAACATGGACAAACAGCAATATTTTTATGCGTAAAAAAAAACAATATTAGCGTTTTACAGTGGTTGTTAAGTAAAAATGTAAATATTCATCACAGGGATTTTTATGGAAATACTATTTTACATATTGCAGTTAGACATAGTGATATTGATATAATACGATTATTATGCGATTTTGGTTGTCTTAATTTAGTGTATCATTCATCTATAGAAAACAAACATACCGATGTTTTTCAATNNNNNNNNNNNNNNNNNNNNNNNNNNNNNNNNNNNNNNNNNNNNNNNNNNNNNNNNNNNNNNNNNNNNNNNNNNNNNNNNNNNNNNNNNNNNNNNNNNNNN
>seq598__HtGene1319
TTGGACTAATAATAATGCATATTCGTTCAATGAAAAAATTTATTATTTCTTTGTGCATATGTATTTTATCGCACATTTGTCTGTATATATCTCTTTTTAAGAGCATGTCGTAAAATCCATATTTTAAAACATCCCTAAATAACAACTTTTCGTAAGCCTCCTTACATTTATTTGTTAAATAATTGATTTCATTTTCAAAAATTAAATCATTAAAAGTTTTTTCGCCACATCTAAATATGTAAACATTATTTTTTGTTTCGATACAAAAATTAATTAAATTGTACAATTTCATAATAGCACTATTTGCTGTATCTGTATTAAAGTTGGCATCTTCAATTGTATCTCCTGCATCAGCTAAAGCAACTCGTGTTCCATCGCTACTGTAGAGAGAAATGCAATTCTTTAAAGTAATAAAATTTCCTTTACTTTTTGACATTTTTTCTTTATTTATTAACACATGACCGTTACAAAAAAAAGATTTGGGAAAATATCTAATTGTTTCATATTCATCTAAATTCAGATTGTCTATTTCATTTAATATTTCGGACTGTCTTTCCAAAATATCCATGCCGTTTCTTTCCTCTACATTCTTCTTATTTATATTATATACCTTTTTTCCCCATATAGCCACATGATTAAATAAACACATGGTTAAATGGTTGAATATTAAAN
>seq599__HtGene1319
TAATTTATTTAAAATGATAAAATTATTAGCTTTGTTGAGCGATAATTGATTTACATTATTTTTTGCATTAGTAGATGTATTCACGACATTATTAAGAATAACAGTACTGGGATTTTCATCTTCTACTTTCAACATTGGGATGATTCCTTGATATGCTAAATTATATAAGCTATTTTCTGAACAAATATATATACATGCACAATTTTTCATAATTTCTTCTTTAGTCATTATATTATTTACATAATTTTTATTCCCGAAATTTAACATTTGTTTAGAAAATCCGAAAGTAAGATAATAATATTCATTGGGATTTACAAATGTATAGTTTTGTCCATATGCTGTTTCGGGTTTCAGTGTTCCACCTAATAAAGCAATTTTTTTACTATTAAAAAATGATTCGCTAAATAATTCCTTTTTCAAATGCTCTTCTTCATTTTTAAATTGAACATGAAATTCTTTATTCTTCATGAAAATATCAAACAACTGTTTATTATTATCTATATATATTTTTAATAATGTATACTCCTGACATTTTACTCCCTCTCCTTCTGAACGCTCATGATCTGCACATGCCTGATTATTCACTTTGCTAAATATAGTGATCCTTGTTCCATAATATATTAATTTTTTTTTATATAACTTATTAAACTGCCACTTTACAAATTTGTCATAATAAGGATTTATTTTTGTTGTTATAAAAGCTCGTCTCCAATCACAACATACGCCTAGCAAATTTAAATGTN
>seq600__HtGene1319
CATTTTCTGTATTCTTCTGATTTTCATTTTCTTCAGCATTCACATTACAAGTTTTTTTTAATATCAATTCGTTTCTCAATTTATCTGCACATACAACTATTGGTGTACCTGTACAATGAAATGCAAATGGAAATAATGCATTTTCATATACCATACTCTTATATCTAGTTAAAAAGTCTAATTTACTCAATGTAAAAGCATGTCCAACATGCAATAATCCATTCATATATNNNNNNNNNNN
>seq601__HtGene1328
AAATTTAATCTTTTACGTTTCATTATAGATGTAAGTGTATGTATGTACTAATTCTTGCTTTTAATTTTTGCAAATAAATTTTGTAGAATTTGGAAAAATCTTTTCTTCTTATTCTGCTAATATTCCCAATGTTTTACTTACATATATTTAATTTTTCCAAAATCAATTCTTCTAGTTGCGTATACAGTCCAGAAGAATCGCTGCCACACTGTCATTAAAATCATTGCAACAAAAGCACCACTTACTAGTTTCAACGCTGTTAGTTTTCGTTCATCATGTGTTGGTTCGGCAGCCCAGCATAAAAAATTAACAACGTCTTTCGCCATTTGGGAAACATTGCAAGGTGTCCCATCTTCATATTCAATCATGTCATCCATAAGTGGAGGTGGCATTGATATAGAACCACCAGGAAAATATGTGTTATAATATAATCCTTGTCTTAGCACGACACCTTCTGGTTCCTTTCTATAACCCGTCAACAAAGAAAATAAATAATCAGGACCATTGTGTCTTGCTGAAGAAATTACAGATAAATCGGGAGGCATTGCTCCACCATTTGCGTAACGTGCGGCTTCGTCATTAGGATAGGGTTTAGGAAACGAGTCTGTTAAAATACCTGGTCTAGTAAACATTTCTCCCTGATCATTTGGACCATCGACAATATCATATGATGCTGCAATTTGTTTTACTCGGTTTTCTGGATATACTTCATTAACTAAATGACGAAACTGTAATTGTTCCATCGAATGGCATGTTGCACATATTTGTCTGTATACTTCAAAGCCTCTTCTTACACTGGGAATATCATGCGAATGAAAAAATGATTTAAACCAGAACGGGTAACTAGGAGGATGAGGAGGATCAGATTCCATACACCAAGCAACTGGACGAGACTGAAACGTATTATGTACAATTGAAAACCCTAGTGCAAAAAGAATGTAATATTTTAAATTTAGGTATTGATGTTTTTTCCTCTCTTCATTTTCTTCTTCACTATATGGCTTAAAATGATTTTTTAATCGATCTTGCGCTCTTTTGTCAGGTAAATAAAAATCACAACCCTCTTCTAAAGTCCCTCGACATATTTGCCTTTTATAATCGACATGGAGATCGGAAGAGCN
>seq602__HtGene1336
TAATATCACAGATTGGTCATTTCGTTCAATTTATGGAAAATTTATGAATAACGAGGAAAACAAAAATAATCTTTTCACTTCGAATTTTAGCACATTAGAAAATGATTATGTATTTAAAATATATGACCCAATAAAGAAGAACATAATTTTTAAAAAGGTAGGAGGAAATGCACAAGCTTTCTCAAAAN
>seq603__HtGene1339
AAATACATAGATAGGTAAATGGATACCCAGTTCAAAAATGCGCAAAGAAAATGGGTCAAACTAATATAGTCAGGGGAAAAAGGATGTAAAATCCAAATCCTAAGCTTGTCTTCATCCTTCCAAGATAATTTAAGTTCTTTCATACGGATTAGAAATCACCTTCTTATAAAATCCACGACCTCTATAAAAGGGTCTAAATCCTGTTGGTCGCAATCTGACGAAAATGAGTAAAAAAAGAAAAACATAATTACGTTTTGAGTGTTTTTTTTCCATCTCATAAAAAAGTTACATTATATTAGGGAGAAAACGGGGATGTACATTTATCCCTTTTCTGCATGTATACATAGAAGACGCGGCTTCTGTAGTTTTCGTCGTTTTTCTTGGTGTGTTATCATACCTTCCTCTTCCGTTAAAAACTCCCTTCATTCCTCTCCCTCGGAATGGACTCATCTTTTGTCGATTGAACCCAGGAATGTTTCTCCTTTTGCTGCAAACCTATATTAACAACGGTGAAAAATAAATTGAAATTTCAAATTCCCAATATTAATTCTTTTAATCAAAAATGAATATTCGATCAAGCATTACACATTCAAAGTCCATTTAAAAATGAAGGATGTTATACAAGTACACAAGTATACATAAAAAGCGTTGTTTCTATTCCCTCGCCAGTACCTTAATCTGTCTTCTTTTAAAAAACGACTCGGACAGCGACAAAGCCGTTCGAACTGATGATTGATCAGCAAATTCAATATATGCATATCCCTTAGAATGTCCCGTGTTTTTATTAACCAAAATAGTTACACGATTTATTATTCCGCACTCGGAAAACAGATTCTGCAACTCTTCGGGTTGGGTAGAATAATCAACATTTCCCACAAAAATAGATCTGCTGTTAATCTCTTCTTGTTCTAATTCGTGCGTGTCAAGTGTTGAGTTGTAAGGCATTTGTTGCTGTTGCTGTTCTCCGCTCAGCGGAATCATTGTGGATCAATAAAAAGATAACAGGATTGATTTTACGCTATTAGAATAAACAACCTTCTACCACATATCAGAAAAAATACTCTCATAGAAATAAAAGTACAAGTGGCTCAATTTGAAAATATTTCCGTATTCACATGTATAGAGCCATTCAGAGAAAAATACATGTATTCAATAAAAAGGAAAAAACGGAAAAATAGAGAACAATAATAATACCAAAAGCATGATCTCAAAAAGATAATGAAAAAAAATATATTTTATATTTGTTCTGTTACCTTCATTTTTTGTAGATCACCATAATCCTTATCCATTGGTCCCATTTGATTCATTTGACCCATCTGACCCATCTGACCCATTTGACCCATGTGGCCCATATGATGTCCCATCTGACCCATTTGATTCATCTGGTTCATTTCTTCCATCTGTCCTTTGTAATTTCCTCCTTCGTGAACTTTATCCATAGGGTTCATTTGATCCATTTCGTTTTGCAAAGTACCGTTATTATTATTGCCGTTACTGTTTCCGCTCATTTGTTCCATTTTTTTTGGGGAAGTTTTTCTCTTCAAACTGTTTTGAGAAAAAAACTACAATATTTCGTAAATGAAGTAAAAACAAAAAATATTTATAAACATAAAATGAAGTAAACTTATAATCTCTGTATTGAAAAGTTTATATAN
>seq604__HtGene1350
TTCTTCGGAAAACATGGAATAATAAATTATGATTTAAAAGGACAGGAAACTGATCTCTTAGTAATCACTTTTCATGGATTAAATGGAACCAATATAACTTTTTCAGAAATTCAAAATATATTAATTCGATACAATTTCCAAGTCTTAAATTTTGATTTATACGGATATGGATTATCTGCTTGCCCAAAATATAATCATAAAGCAAAAACCTATGGACTTGACTTTTTTGTTTCACAAACGGAAGAATTATTAAATTTTTTAAATCTGCAGAATAAAATTTTTTATTTAATCGGGTTTTCAATGGGTTGTGTTATAGCTACTGCTTTTGCTAAAAAATATATTAGACAAGTAAAAAAAATATTACTTATATCGCCAGTAGGTATGTTAGAAAAAAAACCCTTATTATTAAAGTTATTAAAAGTATGTCCGTGTGTAATTAAATGCTCTTCTTATTTCGTTTCTCCCTGTTTTATCTCCAAAAAAAAATTTCGAAATCTAGATAAACAAGTAGATTCTTCGGATTATTTATATAATCGAATCATGTGGCAATTATTTGTGAAAAAAAACATTACGCACTCTATTTTAGGCTGTTTAAATAATTTAAAATTATGGAGTTCGCATGAATTATTTAAAGAAGTAGGGTTAAGTTCCATCCCCGTTCTAATTGTTTGTGGAAAGAAAGATCATATCTGCACTGCCAGTGTGTTCCAGAATGTTGGAAAGTGCTTTAGTAATTCTCATTTAATTATTTTTGAAAATGCTTCCCATTTACTTTTTTTCGATAAGCAACAAGAACTCATTGCTTGTATTTTAACATTTTTCCATTTCCCTGTGGATAACACTGATATGAACGTGTACCATTACATGTTACCAATTGATCCGGCGGGAAATTATGTAGTTAAAGAAAAAAGATTTCCTCCACATTACAGATCTTTTAAAAGTTACTTAGAAGATATAGACTATGTCCCAAACATTTTTATATCATTTCTCGAAAAAGAACAAGAGTATGAGATAAAGAAAAATGTCGGATCCATTGCGTCCCAATAGCTATTTAGCTAGTTTCGTCGTAGGAAGTATTATTN
>seq605__HtGene1351
TCATAAAAAAAAAATAAAAATAAAAAAAATAAGGAATTAATAAGAAATGTACGTCAATGTAGACGATAGTTTTGTTATAAAAATGATGATCTTATTTTTAGGTTTATGCTATATCGCATTTTTTTTTTTTTTTCTTTAGAATCCTTTAGTAAAAAGGGTTATATCAATATTTGATTCTAATTCGGATGGAAAAGTTTCGTTCGTTGAATTTTTAGTTGGAATAAGTACGTATTGAATAATGCTAACTGCTTCTATTTTTTTTTTTTTTTTTCTTGGTCTTATGCTCAAATGTTTTTTTTCTTATTTTCCTGATTCAAATTTGAATTTTTTTCTTCTGCTTAGCGAAACTAGCTTCGACCTCAGATGACTTCCAGAAAAAGAAGTTCGCCTTCGATGTATATGACATCAACAAAGACGGGATGATTTCAAATGGAGAATTATTTACTGTAATGAAAATGATGGTTGGAAATAATTTAAATGATATGCAGGTGAGATTGAGGTTAAGATACTATTGGTAGTTAAGGTGAAGTTTTATTATGGAATAATCTATTCTAAGTGGAAATCAAACTGAAAGTTGAGATATGTATATATATTGTTTCTTACAAATTTAAAAAAAAAATACATTATTTGCGTATTCCCCTTTTTCAGTTGCAGCAACTGGTTGATAGAACTATTATACAAGCCGACAAAGATGGAGATGGAATGATTTCATTTGAAGAATTTAAAGATGTAACAATTTATATTTTAAAATGCAGTAAATGAAATGGATTCATATTTGTATACGCATACATATATACGTTTACTGCTTCTATCAGTATTTTATTTGTCATTAATTTCCTTTTTTGTTCTTTTTTTTTCTTTTTCTTTTTTGTTGATAACTCCCTAACAGATGATATCTCATATGGATGTGGGAAAGAAGTTGAAGCTAGATTTATAATTAAAAGTTTCATTTATTATTTTATAAATTATTAAATTTTTAGTTTTGTGTATCATAAAATTTTN
>seq606__HtGene1351
TCAGACTTGTGCTCTTCCGATCTAGAAAAAAAAAAAAAATGTGTAGATATAAGCAGCACTCGTTTCAAGTACCCATGAGTGTTTCCGACATATGAATGAATTTAGAACGAATTACTTTTAAAAAAGTATGCCATATAAAAAACTAAATATATATACGATACAATCTCTTCTTATCTTGTAGAAACTTACAGAGTATAGACAGCAACATCGTAAAACGATAGACGGACGCTTGTGCGCCGCGGCGTTTGTTCAAGAAGAACACACATACACAGACTGCACGAAAGCAACAGATCCAAATGGGATTACAGGTAAAGATTGGTGTTATGTAGAAGTACAGTTAATAGGAAAGGGTAACCGAGACTGGGAATACTGTAAAGGAGTAATTAATTATGATGTCGTGAGATCAAAGGCTCGTCTTTTTTTTCAAGCGAAATCAAATGAATTGACAACAGCAGTAACAAAACTAGAATTAGAAAATAAAAAGCTGATCAGCATTTATGAAAAATATCAGCAGGTTTGTGGAACTACTTCGGAATTAGTGAAAAAAAAAATAGAAGAGATTAATGATGTTGCAAAAAACTCGAGTAGAAATATAAATAAATTATTATTGCTAGCATCGACTATAGAAGACACCCAAAATAAATATTTTGAATTGGTAGATCAAGTTGAAAAAAATAGGAAAACATCTTTTGAAAATAGAAAAAACTGTAGTGTTGTAATCGGATATAACATAGAAGAAAGAGCCGATGGACTAATCGGAAGTTATTATGATAATGCATATTTTACAGGATATCCTATATCTATTAATAATGACAAATACATAAATTTCATTTGGGATACGGGTGTTCCAATTGAACATGTACCATATCAGCAATTTTCAGTTAGGTGGGATGGGTATTTAAGAATTCCGCAAACAGATAATTACGTTATTACAATAGAACATGATTGTGGAGTTCGACTTTATTTAGATAACTCTCCCATTATTGTTGAAAATATGCCATTCCCTAAGGAAGATGAATCTGAAGAGAATAGACCTGTCAATATTTTACCAATTGAAAAAATGAAAACGAGTGTTCGAAAAGCTCATTCTGAAGTACTCGGATTAGAAGGAGGAAAGAAGTATAAATTTCGCCTGGAATATTTTCATTTAAGTTCCGTAAAATACGAAAACCCAGATACCGCTCATTTAATTTTATTTTGGAAATCTAATAACATAGCAGAAGAAATCATTCCCCCCAATTTTTTTTTTCAAGGAAACGTATCACAACCATTAAAAGTAACTGAATTGCCAGGGAATGAATTTGATAGATCN
>seq607__HtGene1351
AGTAGTGCCTTACATAATTTTTGTCGAACATCAGAAATGGAACCTGAATGAAAAATGTAGAGGTCATATAAGTGTAATTTCGTTAACAAATTCTGTTCATTTTGATTCTTGTTATACTTCTTCCTCTGAATCTGCAAAATTCGACTGTAAAGCAGGATTTAGCGGAAACAATGAAGAAAAAGAATATTCCACTTGGATAACAGCAAAAAACAAGGCACTAGGTCAATATATAAGTATCAATTTTAAGCATGAAGTGGAAATTTACTCTTTTACCTTCAAAACATTAAATTCAAAAGAAAGATTAGTTAATGAATTGCAGTTACATTTTCCAGATTTAAATAATCCAATTGTCTTTGCTATATTGCCCGGTCATCATCATTATAAACTGAAAAAACCCATAAAAACGAAAACAGTAAAGGTTGTATTATCAAAAGTTGCCGACGAAAAAGGTCAAAGTGGTGGTTCAGTTGCTTTCTATGGCTTGTCATGTGTGAATCAAAAAAATCAAAAAGAATTATTGGAAAAAAAAAATCAATATGAAATGAACATATTTTTTAGGGGTAAAGATATAAATATAATGAAACCATTAAATTGGCACGTTGATAATGGAGGACTAAAAGAAACTCATGGAATGTTTAAATACGGATGGGAGAAGTTACCAACGCCTATTTCTGTCAACAGTTTAAATAAAAATGATTTACATCATGCCGGTATTAGTTTTCATCCGTTAGAATGTGTTAAGGAATCATGTGATACAGCGAACAAATGGTCTATTGATTTGATACATGATGGTTCATATTCTATATCTGTGGAAATAGGTTCTCCAACAGGAAAACAAGAATTACATTCTTTGAAAGTAAACGATACATTTTTTATAAATGATATTTATTTAAAACCAGGTCAATATACAAAGGTGACATCAGAACTTTCTCTAAAAAAAAATAAGTCTTTGGAAATCACAACCAACACCAACACAGTCTTACAATCTGTGCAAATTGTAN
>seq608__HtGene1356
ATTTTATTTATTTTATTTAAACTTTATGAATGTAAAAAAAAAAAAAAAAAAAGTATGCCGTAATGTTTTTCAGAAGTAACACGCTTTTTATAATTTGTCCAGATAATTATCTAACTGCGGCATTTCAACTTTAATACCCTTTCTTTCCCTAATGTTAAGAATAATTTTATAAACATTTCTACTTGCATCAAAAGGATCGTCATTAAGAATTGACCAATGATCAAACACACACTGTGGAAAAGCTTGTCCAGAAGTAGCTGCTCGTAAAGCGGAAGTAAAACCAAAAGATTCTGCAACTGGTAAATATGCTTGTATTTTCATCAAAGGAGTACCACATTTTTGTTCTTCCGAAAGTACAACACCTCTTCTTTTATTAAGAACTCCATATACACCACTTACTACATCCTGAGGACAACTGATGTCCACTAAATAAATAGGTTCTACTAATCTTGGTTTAGCAGTTAATTCACAAGCATAAATACACTTTTTACACGCTGGCATAATTTGTCCAGCTCCTCTATGAATTGCGTCAGCATGCATGTGTACATCATGAATACGATATTCTGATCCTCTCATGTTTTCTTCACATAAAACTCCTTCTTTAGAAGCCCACTGGAATGCCGATACACAATGTACTTTAATTTCATTCATATATTGAATACCACTAGTATTGTCTGTTAACAAATTAGGGCCTACAGTTTCTGGTCCAAATGCCCATATTTTTAAAGCTAAGTTTTTATCAAATCCGAAATTCGTATGCAAATAATTAGCTCTTACTTTGGGATCATCCTTATCAGAAACTTTTCCCTTGTCAATATCTTCAGCTAGACCTTCTGCTAGTGGATATGCTTTCATAAATAAACGATTATGCTTATTTGGAGATTTCCCTAAACAAGTGATGGAGGATTCTTCTGTTACAGTTTCCTTGTAAGAGACAACTGGATCCGAAACAATAAAATCAATTTGTGCATATTCATCTTTTAAATCTTTTAGACATATCTCAATATGTAATTCTCCACAACCAGAAATAATATGTTCTCCTGATTCATCCATTGTACATAAAACTAAGGGATCCGATTTAGCTAATTTTTTCAATCCGTCAACTAATTTCGGAAGTTGCTTACTGTCTTTGGGCTTTACTGCAACACGGACAACTGGAGACACACTGTATTTCATATCAGCAATATTATGCGCATCTTTAAAAGTAGTTATAGTACCCGATTTCACCAAGTATTGATCAACGCCAACCAAACAGCAAGTATTACCACAGGGTACATCTTGTACTTGCTCTGTATATCTTCCCATCATTAAAACTGTTCTCTGAATATTTTTTTCATAAAGATCTGTCTTTTCTCCTGGTACATAATGCGGTCCTTGTATTCGAACTTTCTGACCAGTTGCGACTGTTCCAGAAAAAACTCTTCCAAAAGCATAAAATCTTCCTTTGTCTGACGTAGGTACCATCTTTGATATGTACATCATTAAAGGTCCATTGGGATCACAGTTACGAATTGCGTTAGCTACTTCGTCATCCATAGGTCCTTCATATAAGTTTTCAACACGATATTTTTGAGCATCAACAGGAGAAGGCAAGTGTGTTACAATCATTTCTAACAATGTATCCCCAGCTGGTAACCACAACTGCATTACTTTTTTCAATAAATGTTTTCCTGTTAAAGTTTTATCATCTCCTTTTAATTCTACACCTATATTCGTAAACATTTTCTGATATTTTTCTTTATCGTCATTCATAATGGATTGAGCTAAATTAAGAATAGGTTCCATAATGAATTGACAAAAACCTCTGGTGTATCCTGGTTGCTGATTTTTAGACCATTTTTTATTTTTAGCATCATAAAAGTTATTACCCCATAGTCTCTGCATCATTTTTTTCTTTTCTATACCAAACTTTTTGGCATAAATCTTAGCAAAGGTCTCAAGAGTAAAAGCCCATCCCTGCAAACCGGAACCAAAAGAAACTGTTCCTTTTTCAGGATACACTTGCACATCTCCCATTAACTTATCAGTGTACGTAGAAATAACGACATTTACATTTTCAATGGTTCTATTAAATGTTTGATATATATCTTCTACTTCCATCTGCAATTCTAATAAAGCTCTGTCAACTTTGTTAACATGTAAAACTGGCTTAATTCTTTCACCTAAAGCTTGACACAAAACTGTTTCCGTTTGTACACATACTCCTTCAATTGTATCTACGACAACTAATGCACCATCAGTAACTCTTAAAGCTGCTGTGACTTCTGAAGAAAAATCTACATGTCCTGGAGAATCAATTAAATTAATTAAAAATGGTCTTTTTCCTTCACCATCTTCTAAATCATATTCAAAATACATGGATATACCAGTTGACTTAATTGTAATACATCGTTCTTGCTCATCTTGTCGAGTATCAGTGAAACGAGCATCACCTGCCGTCTTACTTGAAATAATACCAGCCTTGGAAACCAAAGAATCTGTTAAAGTTGATTTTCCATGATCGACATGAGCAATAACTGACATATTACGAATTTGCTTCGTCTTATTCATAATTTCTCGAACTTGATCTACTGTAAAGTTCACCATCTTGTTCCAATATAAAGTAAAGCAAGGATATTTATATATAGTAAAAATTCAGTTTGACCTTTTTTTTTTGTTTTTGTCTGCCTCTTTTTTAAAGCAAAAGCGTGTGTCGCTGATGAAGACGCAGAAGACAAAATTCTAAAAACAGCGTTACTGTATGGTGGACAGTTTTCCTTAATCGAGATATATACACAGAATTAATGCTATTTTTN
>seq611__HtGene1362
AATAGTTTTTAAAGAAAGTTTTAAAGCAATTTATTTTAGAGCAACTTATTGAAGAGAAGAAGGCAAAACGCAAACAAAGAAATAAAATAGACACTTAAGTTTGTTTTTTGCTGTTGTTATNNNNNNNNNNNNNNNNNNNNNNNNNNNNNNNNNNNNNNNNNNNNNNNNNNNNNNNNNNNNTCCGTTTTCGTTTCTGATTCGATTCTGTTTCTTATAAGGTTTTTTTAATATCATTGTTTTATAGTTTTGGTAGAAATGGCAGACGTCACTGCTACAACAGCAGCAACATCATCAGATGGTCCGAACATTTCAGTTGGAAATATTCGAGGTTTTGGAGGAAGTGATGTAGGACCTTTTCGAATGTCGAGTGAACTGTTAGGCTGGAAAAACAAATCAACTAATACTATATATCAATATAAAGCTAGCGAATTAAATACAGGCGAATGGATTAGAACTGGTAATAACAGCTATCGATTAATTGTGAAATTAAAAGAACCTAAAGAAGAATCTTCTATTTTTTTTGATGGAATTCCAGATAGACATGTTAAAGAAATTACTGAACATTTTCAAAATCATTTTAACATAACTTTACCTGTCAGGAAAATTACTTCGAAAGGATGGAACTGGGGCCAATTTCATTTAGAAAAATCAACTCTGGTTTTTGATATTGATAAAAAATATGCTTTTACTATTGACACTAATAATATAAATN
>seq612__HtGene1362
CTGAATGTTCAAATAAAAACAGATTTGGCAATGGAATTTAAAACAGAAGATACAAAATTTAATGATTACGATGATTTTTTATCAGAGATTCGTTTTTATTACCCTCATGAAACAGAAGAAAATAAAACTTTTCAGAATTTAAAAAATGATATGTTACAGAGAGTAAATATAGGAGACTCAACAGTAGAAAGTATAGCTTCTTTAACAAACATATTTTTACTAGTACCTAGAGGAAAATATGAAATTGAATTATATAAAAAAACATTTAAATTGCATGGAAAATCTTATGATTTTAATGTACAGTATACAAATATCAGTAGAATGTTACTAGTACCTAAAACTAATTCTAACCAATATGTTTTAATTTTTGGTTTAATTAATAAAATGAAACAAGGACAAACGGAATATCCTTTTCTTCTTTTTCAATTGCCAAGTGACAGTGAAGATATAGAAGTCAATATAAATGCTAATGAAGAAGTATTAAGTGAATATAAATTAGAAAAAACTATATCAGGTAAACCTTATGATGTAGTTACAAAATTATN
>seq615__HtGene1364
TATCTTCATTTATTTTTTCGGTTAACATATTATTAGAAGATTGTATTATTGTTATAAATTTATCATTCACATATATTGAATCGACAACTTCTGATGACAGTTGCAAACTTATTCTTCCACCTAAATCCGAAGCAGGAATTATATCTAGTTCGTTACTCATAAATTCTAAAGCATTTCTCTCTTTTAAGTCCATATTGAAATGGCTATTAACATATATATAATCTTCTAACATTATATTTTTTAAAATTATATGGGGCAAGAAACTATACACTTTTCCATAAAGGTTTCTTAAAGAGGCAATACTTGCAAAGTCTTCCGTCCN
>seq616__HtGene1364
AGTATCCACCTAAATCGCTAGCAAAAAAATGAGCTTCTTTTATATTTAAATATTCTAAAATGTTACATAAATTTTTTATCCATTCGCTTATGTAATTATAGCATGGATACTGTAAAGAAATGATTCTATATTTGAGTTTTGACAAAAAGTCCATCTGGTAAAAAAAACAACCAGCAGTTCCACAAATACCATGCAAAAATATAATTACATTCTCGTATTTGACATTTATATCATAATAACTCCATACTGAATCGTTTTTTGGCATTGAAAGTTTCTTCAGTGGGAATCGAGAGCAAAAATCTTTATACGCTTCCTGTATTGATATATCTACTGATTCTGCCATCGTN
>seq617__HtGene1369
TGTTTTCTTTTACAAACTGTTTCGACATATTGTAAATATCTTCTCTACGTTCTTCTTCAACAATTAGCTTGCTTACTCTTTTTTTTTTATTAATATGCTCTAAATATTGTAATCCAACCATATGTTGGCGCTCTTTAGCTCTTTTAATTTTTTCGTAATCAGCAAATGGAGATAAATGTGGAGGTGCTACTGCGTTATAAAAATATTGTTCACATGGTAGCAATTTATTTTGGTTTAAACAATCAAAAACATATTGCGGGTGAATCAAGTTTCTTTCATATTTCTTTCTTTCCAATTTTTCTACTAAAGATTTATTTTGACTATTACATATTTCATGCGTAATATCTTTGCTATCATATGGAAACGGTGAATTGTCAGTATCTAAAGCAATTTTTCCTCCGCACN
>seq618__HtGene1369
ATATTTCACCAAAGCCACATAATACTCTACAAACTCTGTTACTTTTTCAATGTTTTCTATTTCATTCCAAGTAGAGAATGATGGACCACCAGGAAGTATCCAGGTTACATCTTTTTCCAAAATATTTGCTTGTAAATAATATCTATCTACAGCAATAAATGCCTTTGTTAATTTTTTAGTTTTGTAAATATAATAATGAAAATGATN
>seq619__HtGene1371
TTTTGTTTTTAGACACCGTAAAAAATTGTGAAGTTTGTGATCGTTTGACGACTTCATTTGCAATATTCTCTCCCCTCTTCCCGAACGAATAAAACCGTTTTTATTTCATTAGAAATGAAGTCAGCAAGTAATAAAAAAGAGGCCGTGGCAGTAAAACCTACTACCGCTGCGGAGACAGAAGCAGAAGTAGATGAAACTATGAACTCTGGCCCAATAAAAATTGAGCATTTATTAGGAAAGGGTTTTTTAAGAAATGATATAGAGCTACTTAGAGGTGCAGGGTTGCGAACAGTAGAATGTGTCTCCTTTGCGCCGATGAACGTATTAAGCTCAATCAAAGGAATTAGTTTAGAAAAAGCAGAAAAATTGAAAAAGGCTTGTAAAGAACTGCTTAACAATGGATTTTGCAATGCAGTAGATTTTTTAGATGCTCGACAAAATTTAATAAAATTTACAACAGGCTCATCTCAGTTAGACGCATTATTACAAGGTGGAGTAGAAACAGGAGGCATAACCGAATTATTTGGTGAGTTTCGAACAGGAAAAAGTCAGTTGTGTCACACTTTGGCTGTAACATGCCAGTTACCAGTTGCCCAATCGGGTGGAGAAGGAAAATGTTTATGGATAGACACGGAAGGAACATTTCGCCCCGAACGTATAGTGTCTATAGCGAAAAGATATGGATTACATCCAACCGATTGTTTAAATAATATAGCATATGCAAAAGCTTACAATTGTGATCACCAAACCGAATTGCTTGCAGATGCAGGAGCACTGATGGCAGACACGAGATTTGCATTATTAATTGTTGATTCTGCTACTGCTTTATATAGATCAGAATATAGTGGGAGAGGAGAATTGGCAAATAGACAATCTCATTTGTGTAGATTTTTAAGAGGACTACAAAAGATTGCTGATATATATGGAGTGGCTGTTATTATTACGAATCAAGTCGTTGCAAAAGTGGATGCTATGAGTGCCTTTAGTGGAAACGATAAAATTCCTATCGGAGGAAATATAATAGCGCATGCCAGTCAGACGAGGCTGTATTTGCGAAAAGGAAGAAAGGAAAGCAGAATTTGTAAAATATATGATTCACCCGTTTTACCAGAGGGAGAGGCTGTTTTTGCGATAACAGAAGGAGGGGTTGCAGATTATGTGGAAAAGTAAAAAAATCAGTATATATATGTTTACTGTTCGTCCAATAAAAGATGAAAGTGTTGTTTCAACATTTTTTTAAGAATTATCGAAATCTAACAACTTACGTAGAATATGTTGTCTGTCCAGTTCGCATATATTAATAAAAAATGCACAATATTTTTTGCTGCCTTGTGTTTTATGAAAGTGATTTAAAGTAATTGTTCTGTTTGTGATATATTATTTATTTATAAAGTTTGTTTTATGCAAATTTTTACAATGGAAACTGATAAATTATGTTCTTTATCTCN
>seq623__HtGene1384
ATGATTATACTTTAAGATTGTGGAATATGAAATTAGATTCTCACATGATTTTTAATTTAAATTATGAAACAATTGATTCTTGTTGTTCACTCAATAATTCTATTTTCGTTGCTGGTACATTCTCAGGACACATATATATATTTTCAAAAGCGTATAAAAATCCTTTAGTTATTAAGAATAATGTTCATAGTAAAAAACCAGTAACAGCTCTCATTAGTATTCCACTGACGAATGTATTTATATCAGGATCGTATGACGGTTTCATTCATTTCTGGAAATATAAATATGTAGATAAAAAAACGGGTAGCATTAAAATATTTCAGTCTATTCCTTTAAACGGAGTTGTCAATAAATTTTCTTTTTCTCACAATAGTGTCN
>seq624__HtGene1400
TTCCGATCTTATTATTATTCATAACGTTGCTATTACTACTACTGTTGTTGGCGCTTATCTTTTCTTTCTCAATGTTAAGATAAGATACAAAGTTTTTTTTGTTCTCTTTGTACGCCGCGCTCCTTGTGCCTTTTCCAGCGTTTGATGCAGTTCCCCCTCCTCTTTGGGAATTAAGCTTTGCTAATCTGTTACTTTCTAAAATACAATTTCTGAATTCCGCCGCCATTTTATATGCTTGATATACTCCCCGTGTTCTAACACCAAACGATTTTCGAAAGCCACAAACACTAACAGTCCAGTAATTTCTTCTTTTATCAAAAAACATTCCTTGCAACTTTGGCAAACTTGCTGCTTGACTTAAAATTTCACTTTTAGGTAATTTAACATTTACACTATTTTCTAATGTTTGTTCTAAACTTTCCAATGTTTTATTTGTAGATAAGGTATTCCAAGTGCCGTCATTTTCCTTATTCGTCTGCGGCAGAATTCCAACATTAATTTCGAATTTTGTTTCTTTCGTATGATATCCCAATCCATCTACAAATGAAAN
>seq627__HtGene1401
AAATGTACCTTCGGTTAATCCGCTGGGTATAAAAGCCTTCATGTTCAACAGATTTAAGTGCGACGTTTTCATATCACCTTGTTGTTTTTTTAGATTATTAAACGTAGCAGTTTCGAAATTTTTTCTATGTTCAATCGCCAATTTTCGTGCTTCTTCAAACCCATATTTATATACGGGAAAATATCTATTAATGCATCTACCATTAATACATATTCCTGATAGCCATCGATTTTGCGATTTATCAAAACGAACTCCAACCACATGAGGTAACTGTTCCGCCATTTTTGCATAATTCAAATCATTGCTACTAGTGGGTGCACTCTTCATGCGATTATACCCTGTCTTATTTGATTCAGAGAGTTTAGATACATTACTTCCATTATTCGTATTACAGCTACTATTACTACTGCTACN
>seq628__HtGene1407
CTTAGATTTGACTTATATAAAAGGAGACGCAGTAGTGAATGGAACCAACTCCTTTTTTGTGTTAACGCAAGAAGGAAATGGGTATGACTGTTCTGGAAACTTTTTAAAAAGCTGTGGAAGGGAATTATTTGAAGATATGAAAAAGAACGAACAGAAAAATAGCGGGAAAGAAATATTAGTAACAGAAGGGTACAACAGTTCGTATAAATGTATTATACACGTTGTAGAACCTTATTATACTGAAACAGAAAAATTGCAAAAATGTTATGAAAAAGTATTAATGACTAGCAAAAGGCTCAATTTGAAAAATGTGGTTTTTCCGTTATTAGGTAGTGGAATTAGTTTATTTAAAAAACAAGATGTAGTGTTGTGCGCCTTACAAGGTATTTCTGAATTTTTAAAAAAGAGAGAACATTTTATTTTTTTTGACAAAATTGTTATATGTACTATAACAGACTCCTACTGGATGCTACTTAACGAATCAATACCTCTATATTTAGATATATATATATAAAATAAAAN
>seq629__HtGene1419
TGGTCCCAGTAGATATATATAATTTTGACCTATTCAATAAAATAAATGCATACGACAAAATACTCTTAGATTTGAATCAAAGCGAAATACATCCGAACATATTAAGAACAGGAATTTATTTTAACAAGCATTCACAAACAGCACATAACCACAGAAATGTCGATTTATTAATTGCTTTAAAAAAATTCATTCAAGATTACACACTTCCTCCCTATGAACCTATAAACAAACATATGAAAATAGCAATTGACAAAGAAATCAATTATATAATTATGTGTAAAAAACACAGTGTTAGTATGGGAGAAGTAATTCGCTGGTTCAAATGTACAATTAGTAAGCATGTAGGGAAAGGAGTGTTAGAAGAAACGAAAGGAATTATAATAAAAAAAATTAATAATTATATTAGAACAAAGATTATTACACCTTCTATATTTATTTCTAATTTTACTTCTGAAAATATTATACAAGACAATGACGTTATATTAATATATACTTTTGATTATGTTATATATTTATCTATTTTAAAGGCTGTAAAAAAAGGAAAGAAATTTGAAATTGTTTTAGTCGATTCAGAACCGTTTAAAAATACAAGCAATGTACAATTATATACAAAATTAGGATTAACAGTTACTTATATTTTAATAAGTGGCTTGTCTTATTATATTAAAAGATGTACAAAAATAATTTTAGGTATAGATGCTGTTATACATAATAGTGTATATGCAGATGTAGGTACAAGCATTATATGTATGATAGCCAATATATTTAATGTAGAAGCTTATATTATTTGCGAAACGTATAAAATTAGTAATAAAATAATAGTTGACAGTTTTAATATGAATAACATTAATAATAATTTAGATATTTACGACTACATATACTTACACCATTATCATCGTGCAAAAACAGGTTCATTTTCCAAAGGAATTAAGAAGAATGTN
>seq630__HtGene1419
AAAGGTGGAAACGAGCAAAGTGAAAATTCAGAAAATGCTTTTTTTTGTAATAGTATATGCAATGCGATTTGTAGCAGTATAGGAGATGTCAATATAAAAAATGTGTGTACGGATAAATTCAACGAAACGAATTTATTTAGTTCTGTTTCTTCGCACATAAATAAAATAAATGCTAATAGTGATAAATCTTTTTACGTTGCAAATATATGTAATGACATTACACCATTGAAATATATTAATTATATTATTACAGAAGTGGGGATGTATAGAAGCGTGAATAAAAACGCATTAAACGTTTTCGTTCAGAACGTGTAATTGTATTTTTGTGTTTTTCTTCTTTTTTTTATAGTCGCN
>seq632__HtGene1425
TCCAGTATAAAATATACGTTCTGTTGCATATTTCATTTTGTATAGAACTACGTACTTTTTACTTTGTTTCGAAAGGAGCCCAATTTTATGACATATACTAAAGAGTGAAAAACAACTGGAAGAAATTAATTAAAAATCAGAAGAAAGAGTGAAGAAGGATTCTTCTTACATTTATATTTTTTTCAGCTGCTTCCGTTGTGATAACTAAGTAATAAATATTTGGGAAACGTTGACATTTTTTTCTATAAATACAAGATGGATTTTCAAAATAGAGTGGGACACAAAACGGGCAGTGGAATGCCTCTGACGAGGGAAGACATAAACTTGCAGAGAAAAGAGAGGCTTAAAAAACTGGCGTTAGAGACTATAGATATTAGAAAGGATCCATATATTTTGAAAAACAATGTTGGCATGTATGAATGTAAGTTGTGTTTAACTTTACATAATAATGAAAGTTCTTATTTATGCCATACACAAGGGAAAAAACATCAGATGAACCTGGGGCAAAGGCTATTAAAAGAAAAAAATGAAATAATGACTAATAAAGTAAATAAATCTGTTGCTAAACCGGTTTCGATTGTAAAAATTGGAAAACCACAATATGATGTTACAAAGGTTCGAAATAAAAATAATCAGCTTGGAATTTTATTTGAAATACATTATCCCAAAATTAAGGAAAAGACAATTCCTAAATTCCGCTTTATGTCTTCTTATGAACAAAAAGTGGAAGAACCAGATAAAAAATATCAGTATGTGTTATTTGCCGCAGAACCATATGAAACTATTGCTTTTAAAATACCTAATATGGATATCGATGAATCCCAAAATATTTATCATAAATGGTTTGAAAAGAGGAAACGTTTCGTTCTGCAAATACATTTTCACAAAAATTCAAAAGGATTTTACAAGCAAATGGCACCATCGAACATTTTCTCTAATGATGCTAAACGATGAACTCCGATTTCTTTCCCACCCCATGTCTTCTTATACAAAAATGCGTACACATCTATATATGACATATTTACATTCCCTATATATAGAAGTGTGTATATGTTTATGTATGATAN
>seq636__HtGene1437
TGCAGTGTCTATTTATTTAATCTTCATCACTTTCCTCAAACTGTACTTTTAATATATATCCTTCGAAATTACAGAAGTTTAATGCATCTACTGCACCTTTTGCATCATATTCATTTTCCATGATAACAACGCCTGTAATTTCCTTGGACGAGTTTTCTTCATTTTTGACATCAGCTCTAATAACTCTTCCGTGCTTTTTAAATAAATCTTTCAGTTCTTTCCACGTAACATGTGGTGGTAGATTGCAAACAGCTACAGCACAACTTCTTCTAGGTGGCCTTCTAAAATCATCTCTTCTGTAATCTCCACTTCTTCTATAATCGCCACCTCTTCTGTAGTCTCCATTACCTCTTCTGTAGTCTCCACCTCTTCGATAGTCGTCTCTTCTGTATTCAAAATCCCGTCTTCTTCTTGAATCGTAAAATCGATCTTTGCGAAAATTGTTGCTTAGTCGTCGCTTTTCATAGTTTCCGCTTTGCTCTTCTCTATCCTCCCTTACAAATATCAAGCGATCTTCTATTTTCGTGTCGTTGAGAATTTTAATAGCTTCCTGTGCCTCTTCGCTCGTCGCATACTCTACTAAACCACATCCCTAAAAAGGTGCAAGAAACAGTCCACCTATATTTGCACAAAACCGACATCCCTAAAAAGGTGCAAGAAACAGTCCACCTATATTTGCACAAAAGAGACAAAGAGCGACAATTACGTATATATGCATGTTTCTGTGTGTGTTGAAGTTGTGTCCCACCTTCGATCGTCCTTGTGCATCTTCGAAAATGTCAACCCTTATAACTTCTCCTGCTTTTTTCATGTGATCTTTTAATATTGGCCAGGTCACCCTCCATGGCAGATTTCCAACGTATACTTTACATCCTCTTGGTGGGCTCTAAAAAGGTGAAAAAAATTAAAAAAAAAAAATGTATTACTTTCATCTGCACTTTTCATTCATTCATGTTTATCATTTGTCAATGTAAGAGAAAAATACTCTCTTTTTTTTCCTCCGTGTCAAGAAATGCACCTTTATTACTGTTTCAACCTATGTGCGACAAAAGATTTTAGGTGTTTTCGAAAACGTCACACTTTTTATGAATTTCTCAACACTCATTGTTTTGCAGTTCTAACAGTTAAGACCATCCTCCCGGCCTAACATGAAACTGATATACCGAACAACTTCGTCGATGATTGCCACTTTTCTTCN
>seq637__HtGene1439
CGGAGAAATAAAAAAAAAATAGAGATAAGCAGACAGGCAAGATACAAAAATAATATATTAATTGAAAAGAAATCGGACGGACGTAAGAGAACGCGCGAACTATGAATGATCGGATCCGGGAAAACGTCGAAAACCAAATATTGGAAGCTCTGAAAGATAAAGAAAATGAAATTGATTTAGAAATAAAAAAATATGAAAACCTAGAAAAAAAGGTATATGAAGAGGTTGACGACGAATTAGAAAATATTAAAAATAAAAGGTTACAAGAATTAAAAAGAAAGAACCAAGAN
>seq638__HtGene1439
[truncated: 765,597 more chars]
