# Supplementary material for: A generalist vector-transmitted parasite exhibits population genetic structure among host genera
Source: Parasitology. 2025 Jan 21;152(1):82–91. doi: 10.1017/S0031182024001641 (PMC12088918; doi:10.1017/S0031182024001641)
Supplement: Ellis et al. supplementary material 3 — Ellis et al. supplementary material [file S0031182024001641sup003.fasta]

>H-magnus_0
ATCTAGATTAATAGGATCTCCTCCAGGTTATATTGGTTATTCTGAAGGAGGTCAATTAACAGAACAAATTCATAAAAAACCAAATGCCGTTGTTTTATTTGATGAAATAGAAAAAGCACA
>H-magnus_57
AACAGAACAAATTCATAAAAAACCAAATGCCGTTGTTTTATTTGATGAAATAGAAAAAGCACATCCAGATATTTATAATATTATGCTACAAATATTAGATGAAGGACGATTAACTGATTC
>H-magnus_114
AGCACATCCAGATATTTATAATATTATGCTACAAATATTAGATGAAGGACGATTAACTGATTCTACAGGTAAATTAATTGATTTTACAAATACAATAATTTTATTAACAAGTAATTTAGG
>H-magnus_171
TGATTCTACAGGTAAATTAATTGATTTTACAAATACAATAATTTTATTAACAAGTAATTTAGGATGTCCAAATACATATGATAAATATTTAATTAATAAAAATTATTTATCAACTACAGA
>H-magnus_228
TTTAGGATGTCCAAATACATATGATAAATATTTAATTAATAAAAATTATTTATCAACTACAGATTTAAAAGAAATAAAAAATAATATTTTAATAAACATTAATAATTATTTTAAACCTGA
>H-magnus_285
TACAGATTTAAAAGAAATAAAAAATAATATTTTAATAAACATTAATAATTATTTTAAACCTGAATTATTAAATAGATTAACAAATATATTAATATTTAATCCATTAAATATTGATAATTT
>H-magnus_342
ACCTGAATTATTAAATAGATTAACAAATATATTAATATTTAATCCATTAAATATTGATAATTTATTATTAATTTGTGATAAATTTATTAATGAAATAAAAAATAAATTGTATCTACATAA
>H-magnus_398
ATAATTTATTATTAATTTGTGATAAATTTATTAATGAAATAAAAAATAAATTGTATCTACATAAGTTAAATATTTTAATATATATACAATATAATATTAAATATATTATAGTAAAATTAT
>H-passeris_0
TTATCTAGATTAATAGGATCTCCGCCAGGTTATATTGGGTATAATGAAGGTGGTCAATTAACAAAACAAGTAAATAATAATCCTAATTCTATTGTTTTATTTGATGAAATTGAAAAGGCT
>H-passeris_58
TAACAAAACAAGTAAATAATAATCCTAATTCTATTGTTTTATTTGATGAAATTGAAAAGGCTCATCCAGATATTTATAATATTTTATTACAAATTCTAGATGAAGGTAGATTAACAGATT
>H-passeris_116
GGCTCATCCAGATATTTATAATATTTTATTACAAATTCTAGATGAAGGTAGATTAACAGATTCAACTGGGCAAattattgattttactaatactattattttattaACAAGTAATTTAGG
>H-passeris_174
GATTCAACTGGGCAAattattgattttactaatactattattttattaACAAGTAATTTAGGATGCCCACGTACATATAATAATTATTTATCTAATAAAAATTATTTATCAAAATTAGAT
>H-passeris_232
TAGGATGCCCACGTACATATAATAATTATTTATCTAATAAAAATTATTTATCAAAATTAGATTTACAAGATATACAAAAACAAATTTTAAATGCTATTAATCAATATTTTAAACCTGAAT
>H-passeris_290
AGATTTACAAGATATACAAAAACAAATTTTAAATGCTATTAATCAATATTTTAAACCTGAATTATTAAATAGATTAACTAATATTTTAATTTTTAATCCATTAGATATTCAAACTTTATT
>H-passeris_348
GAATTATTAAATAGATTAACTAATATTTTAATTTTTAATCCATTAGATATTCAAACTTTATTATTAATTTGTGATAAATTTATAAATGAATTTAAACAAAAATTATATATGTCTAAATTA
>H-passeris_400
AAACTTTATTATTAATTTGTGATAAATTTATAAATGAATTTAAACAAAAATTATATATGTCTAAATTAAATATTATAATTTATATACATAATAATATTAAATATTTATTAATAAAATTAG
>mtDNAgenome-CP59298_0
CACTTCAATTCGTACTTCCACTACCAAAATATTCTCTCCTGTTCCAACATTCTAGGTTTTTTCGCGTTTTTTCAGGAGAAATCCGTATATCGATGTCTTTTAATAACTACGCTATTGGAT
>mtDNAgenome-CP59298_61
TCGCGTTTTTTCAGGAGAAATCCGTATATCGATGTCTTTTAATAACTACGCTATTGGATTCAACGTCCAGGACTTCCTGACGCTTAGTAACGATTTCTACTTCCAGCAGCCATTTTGGTT
>mtDNAgenome-CP59298_122
AACGTCCAGGACTTCCTGACGCTTAGTAACGATTTCTACTTCCAGCAGCCATTTTGGTTCAGCTACTAGTTCACTGTCAACTACCATGTTACGACTTCGCACCGACTGTTTCTTTTACCT
>mtDNAgenome-CP59298_183
GCTACTAGTTCACTGTCAACTACCATGTTACGACTTCGCACCGACTGTTTCTTTTACCTCACGAGTCGATTGTCAAGATTTGATCCTTTAATCTCGTAACCATGCCAACACATAAGAACT
>mtDNAgenome-CP59298_244
CGAGTCGATTGTCAAGATTTGATCCTTTAATCTCGTAACCATGCCAACACATAAGAACTTTTTAGGGAAGTTAAGGTGCTCAGGGTCTTACCGTCGGGCCGTAGTGTTCCACATATTCAT
>mtDNAgenome-CP59298_305
TTAGGGAAGTTAAGGTGCTCAGGGTCTTACCGTCGGGCCGTAGTGTTCCACATATTCATGGATAATTCTATTTATTAGGAGTCTCAAACTAGCGACAATGGGGAAGTCGTTACACCATTC
>mtDNAgenome-CP59298_366
ATAATTCTATTTATTAGGAGTCTCAAACTAGCGACAATGGGGAAGTCGTTACACCATTCATGCAGGTCGGAGATTACCCGACAAGGAATTTCGCTACCTTAGGACCGTTTACGATACAGC
>mtDNAgenome-CP59298_427
GCAGGTCGGAGATTACCCGACAAGGAATTTCGCTACCTTAGGACCGTTTACGATACAGCCGCCGTTTATTTTAAATGCCGGGCAGATGTCAGTAACTTGAACTCTTCATCGGAGTTATCA
>mtDNAgenome-CP59298_488
CCGTTTATTTTAAATGCCGGGCAGATGTCAGTAACTTGAACTCTTCATCGGAGTTATCAGTGACTTGTGTTGTAACCTTACAGACGCTTCCAGATGATTAACTTCTTATAAATGATAGCG
>mtDNAgenome-CP59298_549
GACTTGTGTTGTAACCTTACAGACGCTTCCAGATGATTAACTTCTTATAAATGATAGCGCCGATTTCCTGGGTATCCAATCCAGTGCTCCATTTAAGGCATAGAGACTCAGCCTGTGTTC
>mtDNAgenome-CP59298_610
GATTTCCTGGGTATCCAATCCAGTGCTCCATTTAAGGCATAGAGACTCAGCCTGTGTTCAACTTTGTAGGGTATTATTTATAAGATAGCTTTTGGTATCTCGTAGTGTAGAACAATAATG
>mtDNAgenome-CP59298_671
CTTTGTAGGGTATTATTTATAAGATAGCTTTTGGTATCTCGTAGTGTAGAACAATAATGGGTTGACCGTCAAATCCTTTTCATTAAAAGAGTGGGTTTAATGCCCAGCCAACACCATCCA
>mtDNAgenome-CP59298_732
TTGACCGTCAAATCCTTTTCATTAAAAGAGTGGGTTTAATGCCCAGCCAACACCATCCAATTTGATTGGGAAAATCTGTGTTACAAAACTTTTTGATCCCAGGCTGGTAAAAAATGTAAA
>mtDNAgenome-CP59298_793
TTGATTGGGAAAATCTGTGTTACAAAACTTTTTGATCCCAGGCTGGTAAAAAATGTAAACTTTTAGCCAAAAGAATAGAAACAGATGCCAGGCCAATAACCCAATAATACAGAGCTATGA
>mtDNAgenome-CP59298_854
TTTAGCCAAAAGAATAGAAACAGATGCCAGGCCAATAACCCAATAATACAGAGCTATGACGCTATCGATTTTGACAAGGCGGGTGAATTCTTTCATAGAACTTAACGTATCATCTTCCAT
>mtDNAgenome-CP59298_915
CTATCGATTTTGACAAGGCGGGTGAATTCTTTCATAGAACTTAACGTATCATCTTCCATACATAGATAAAACGGTAGATAGGGAACAAACTGCCTCAAGACGTTCTTAACCCAGCTCACG
>mtDNAgenome-CP59298_976
ATAGATAAAACGGTAGATAGGGAACAAACTGCCTCAAGACGTTCTTAACCCAGCTCACGCATCGCTTCTAACGGTGAACTCTCATTCCAATGGAACCTTGTTCAAGTTCAAATAGATTGG
>mtDNAgenome-CP59298_1037
TCGCTTCTAACGGTGAACTCTCATTCCAATGGAACCTTGTTCAAGTTCAAATAGATTGGTAAGGTATAGCGTTTACTATCGAATGAAACTATGTGTTCCACCGCTAGTGTTTGCTTCTAA
>mtDNAgenome-CP59298_1098
AGGTATAGCGTTTACTATCGAATGAAACTATGTGTTCCACCGCTAGTGTTTGCTTCTAACATTCCACTTGCATTATAACTGTATGGACGTAACCTCCAGGCAAAGAAAATGACCGGTCAA
>mtDNAgenome-CP59298_1159
TTCCACTTGCATTATAACTGTATGGACGTAACCTCCAGGCAAAGAAAATGACCGGTCAAAACGGAATCAGTTTACTATGGATAGCTGATACTAGCAATTTATCATTACTCAAGTCAGCAT
>mtDNAgenome-CP59298_1220
CGGAATCAGTTTACTATGGATAGCTGATACTAGCAATTTATCATTACTCAAGTCAGCATAGTCTATATGAAGGTTTCTATTGAAAACACACTTCCCTTCTCGCCATTTATTTTTGATAGC
>mtDNAgenome-CP59298_1281
TCTATATGAAGGTTTCTATTGAAAACACACTTCCCTTCTCGCCATTTATTTTTGATAGCGGTTAACCTTTCCTTTTCCTTACGTACTCTAGCTATGAACACAATTATTAATCGTCTAATT
>mtDNAgenome-CP59298_1342
TTAACCTTTCCTTTTCCTTACGTACTCTAGCTATGAACACAATTATTAATCGTCTAATTTAGCCATATACTTGAAACAGGACATATACTGTTCACATTATTCAGAATAGAATAAGAACTC
>mtDNAgenome-CP59298_1403
GCCATATACTTGAAACAGGACATATACTGTTCACATTATTCAGAATAGAATAAGAACTCAATAAATAACCAAACAATTTCTACAAAATGCCAGTATAATAAAGTAATTTGATCAGAATGA
>mtDNAgenome-CP59298_1464
TAAATAACCAAACAATTTCTACAAAATGCCAGTATAATAAAGTAATTTGATCAGAATGAGGTAAAACAATATATGATATTCCAAATAAAGAATAAGACCATTCACTATTTGTATCATAAA
>mtDNAgenome-CP59298_1525
TAAAACAATATATGATATTCCAAATAAAGAATAAGACCATTCACTATTTGTATCATAAACTTCAACTATTCTTATAAAGTATGTTAATAAAAATAATAAACCAACTATAACATGTGTGAA
>mtDNAgenome-CP59298_1586
TCAACTATTCTTATAAAGTATGTTAATAAAAATAATAAACCAACTATAACATGTGTGAAATGTAAACCAGTTACACAATAAAATAATGTACCTAATATAGCATCATTTATACAATATTCT
>mtDNAgenome-CP59298_1647
GTAAACCAGTTACACAATAAAATAATGTACCTAATATAGCATCATTTATACAATATTCTAAGTGTAGATATTCTGTTGTTTGAAGTGATGCAAAACATTCACCAATTAAAAATATAATAC
>mtDNAgenome-CP59298_1708
GTGTAGATATTCTGTTGTTTGAAGTGATGCAAAACATTCACCAATTAAAAATATAATACAAACAATGTTTGATATTTCAAAACTCATTCCTTTTTCTATTAGAAATTGTACACATGCAGT
>mtDNAgenome-CP59298_1769
ACAATGTTTGATATTTCAAAACTCATTCCTTTTTCTATTAGAAATTGTACACATGCAGTCATACAAGATGCACTTGCtaaaataaatgtaatagttaaaattaacattctagatgatgtt
>mtDNAgenome-CP59298_1830
TACAAGATGCACTTGCtaaaataaatgtaatagttaaaattaacattctagatgatgttaaaattaTACCTTCATTAGATAATGGATATGGAGATAAAGAAAAATGTAAAATACCCCAAA
>mtDNAgenome-CP59298_1891
aattaTACCTTCATTAGATAATGGATATGGAGATAAAGAAAAATGTAAAATACCCCAAAAATATGTAATAAATAATAATGCTTCAGAAGCAATTATAGCTAATATACCAGATGCTAAAGA
>mtDNAgenome-CP59298_1952
TATGTAATAAATAATAATGCTTCAGAAGCAATTATAGCTAATATACCAGATGCTAAAGATGAAAATGTAGAATATAAATTTTCTCTTatagaataaacaaatattaataataaaatagga
>mtDNAgenome-CP59298_2013
AAAATGTAGAATATAAATTTTCTCTTatagaataaacaaatattaataataaaataggattaaatgaaaataaaataCCAACAGAAAAATATTTTAAAGATGTTGCATATAATGAAGTTA
>mtDNAgenome-CP59298_2074
aaatgaaaataaaataCCAACAGAAAAATATTTTAAAGATGTTGCATATAATGAAGTTAATGAAGAGTATGATACTAAATGTGCTTTTATATTACTATAAACTCTAAATATAAAGAATAT
>mtDNAgenome-CP59298_2135
GAAGAGTATGATACTAAATGTGCTTTTATATTACTATAAACTCTAAATATAAAGAATATTATTTATAAGAACGGTTTTATTTGTGTGCCGTAAACATATAACGGTAAAAAGGTTCGCCGG
>mtDNAgenome-CP59298_2196
TTTATAAGAACGGTTTTATTTGTGTGCCGTAAACATATAACGGTAAAAAGGTTCGCCGGGGATAACAGGTTATAGTATATATGGAGCTCTAATCCTTATATACTATTGGCACCTCCATGT
>mtDNAgenome-CP59298_2257
ATAACAGGTTATAGTATATATGGAGCTCTAATCCTTATATACTATTGGCACCTCCATGTCGTCTCATCGCAGCCTTGCAATAAAAATTAAATAGCGTGTATTGTTGCCTTGAACACACCG
>mtDNAgenome-CP59298_2318
TCTCATCGCAGCCTTGCAATAAAAATTAAATAGCGTGTATTGTTGCCTTGAACACACCGCTCGTCACGCAAGAATTATTTTGCTTAGATTAAGAACTCCAGGCGTTAACCTGTAGAGTTG
>mtDNAgenome-CP59298_2379
CGTCACGCAAGAATTATTTTGCTTAGATTAAGAACTCCAGGCGTTAACCTGTAGAGTTGAGATGGAAACAGCCGGAAAGGAAATATTACGCCCAAACGATAAGATCATATATGAAATATA
>mtDNAgenome-CP59298_2440
ATGGAAACAGCCGGAAAGGAAATATTACGCCCAAACGATAAGATCATATATGAAATATACTAGCATGGGACTAAAAAATGTTATGCTGTTGGTTTAAGCCCTTTTTAACCATACAAGAGA
>mtDNAgenome-CP59298_2501
AGCATGGGACTAAAAAATGTTATGCTGTTGGTTTAAGCCCTTTTTAACCATACAAGAGATCGCGTACTTTGGACCGAAAAAAGCTGTGAGGAAACTAAATTAAAGGAACTCGACTGGCCT
>mtDNAgenome-CP59298_2562
GCGTACTTTGGACCGAAAAAAGCTGTGAGGAAACTAAATTAAAGGAACTCGACTGGCCTACATAATAAGAACGAACGCTTTTAACGCCTGACATGGATGGATAATACTCGGCTTTTCCAA
>mtDNAgenome-CP59298_2623
ATAATAAGAACGAACGCTTTTAACGCCTGACATGGATGGATAATACTCGGCTTTTCCAAAGTATAACCGCTGTCGCTGGGACTGTATGGATCGAATCTTACTCATTCATATCCAAGCCTC
>mtDNAgenome-CP59298_2684
TATAACCGCTGTCGCTGGGACTGTATGGATCGAATCTTACTCATTCATATCCAAGCCTCAAATATTATTTATTTATTGTTTATCAAAGATATGCTCTTATTACAAATTGTAATCATAAAA
>mtDNAgenome-CP59298_2745
ATATTATTTATTTATTGTTTATCAAAGATATGCTCTTATTACAAATTGTAATCATAAAACTCTGGGTTTATACTACTTATGGTTTTCATTTTTATTTGGTAGCTATGGTTTCTTATTATC
>mtDNAgenome-CP59298_2806
CTGGGTTTATACTACTTATGGTTTTCATTTTTATTTGGTAGCTATGGTTTCTTATTATCTGTTATAATACGTACAGAATTATATTCCTCATCATTAAGAATAATTGCTCAAGAAAATGTT
>mtDNAgenome-CP59298_2867
TTATAATACGTACAGAATTATATTCCTCATCATTAAGAATAATTGCTCAAGAAAATGTTAATTTTTATAATATGATATTTACTATTCATGGTATTATTATGATATTCTTTAATATTATGC
>mtDNAgenome-CP59298_2928
TTTTTATAATATGATATTTACTATTCATGGTATTATTATGATATTCTTTAATATTATGCCAGGATTATTTGGTGGTTTTGGTAATTACTTTTTACCAATACTATGTGGTTCTTCCGAATT
>mtDNAgenome-CP59298_2989
GGATTATTTGGTGGTTTTGGTAATTACTTTTTACCAATACTATGTGGTTCTTCCGAATTAGCTTATCCTAGAATCAATAGTATATCTTTATTATTACAACCTATTGCATTTGGATTAGTT
>mtDNAgenome-CP59298_3050
CTTATCCTAGAATCAATAGTATATCTTTATTATTACAACCTATTGCATTTGGATTAGTTATATTATCCACAGCAGCAGAATTTGGAGGAGGTACTGGATGGACTCTATATCCACCTTTAA
>mtDNAgenome-CP59298_3111
ATTATCCACAGCAGCAGAATTTGGAGGAGGTACTGGATGGACTCTATATCCACCTTTAAGTACATCTCTAATGTCCTTATCTCCTGTAGCCGTAGATGTTATTATAATAGGTCTATTAGT
>mtDNAgenome-CP59298_3172
ACATCTCTAATGTCCTTATCTCCTGTAGCCGTAGATGTTATTATAATAGGTCTATTAGTATCTGGTGTAGCAAGTATAATGTCCTCTTTAAATTTCCTTACTACAGTAGTACATTTACGT
>mtDNAgenome-CP59298_3233
CTGGTGTAGCAAGTATAATGTCCTCTTTAAATTTCCTTACTACAGTAGTACATTTACGTGCTAAAGGATTAACATTAGGTATATTAAGTGTATCTACATGGTCAATTGTTTTAACAGCTG
>mtDNAgenome-CP59298_3294
TAAAGGATTAACATTAGGTATATTAAGTGTATCTACATGGTCAATTGTTTTAACAGCTGTTATGCTATTATTAACATTACCTGTATTAACTGGTGGAGTTTTAATGTTATTATCTGATTT
>mtDNAgenome-CP59298_3355
ATGCTATTATTAACATTACCTGTATTAACTGGTGGAGTTTTAATGTTATTATCTGATTTACATTTTAATACTTTATTTTATGATCCTACATTTTCAGGAGATCCTGTATTATATCAACAT
>mtDNAgenome-CP59298_3416
ATTTTAATACTTTATTTTATGATCCTACATTTTCAGGAGATCCTGTATTATATCAACATCTATTCTGGTTTTTTGGTCATCCCGAAGTATATATTTTAATATTACCAGCTTTTGGTGTTA
>mtDNAgenome-CP59298_3477
ATTCTGGTTTTTTGGTCATCCCGAAGTATATATTTTAATATTACCAGCTTTTGGTGTTATTAGTCATGTTATTTCTACTAATTATTGTAGAAGTTTATTTGGTAATCAATCTATGATATT
>mtDNAgenome-CP59298_3538
AGTCATGTTATTTCTACTAATTATTGTAGAAGTTTATTTGGTAATCAATCTATGATATTAGCAATGGCTTGTATTGCTGTATTAGGAAGTGTAGTATGGGCTCATCATATGTATACAACT
>mtDNAgenome-CP59298_3599
CAATGGCTTGTATTGCTGTATTAGGAAGTGTAGTATGGGCTCATCATATGTATACAACTGGTTTAGAAATAGATACTAGAGCTTATTTTACCTCTACAACTATTTTAATATCTATTCCAA
>mtDNAgenome-CP59298_3660
TTTAGAAATAGATACTAGAGCTTATTTTACCTCTACAACTATTTTAATATCTATTCCAACTGGTACAAAAGTATTTAATTGGTTATGTACATATATGAGTAGTAATTTTGGAATAACTCA
>mtDNAgenome-CP59298_3721
GGTACAAAAGTATTTAATTGGTTATGTACATATATGAGTAGTAATTTTGGAATAACTCATAATTCATCTTTATTAGCATTATTATTTGTATGTACATTTACTTTTGGTGGTACTACAGGA
>mtDNAgenome-CP59298_3782
ATTCATCTTTATTAGCATTATTATTTGTATGTACATTTACTTTTGGTGGTACTACAGGAGTAATATTAGGTAATGCTGCTATAGACATAGCTTTACACGATACAtactatgtaatagctc
>mtDNAgenome-CP59298_3843
AATATTAGGTAATGCTGCTATAGACATAGCTTTACACGATACAtactatgtaatagctcatttccattttgtattatctattggagctattatTGGATTATTTACAACAGTAAGTGCTTT
>mtDNAgenome-CP59298_3904
ttccattttgtattatctattggagctattatTGGATTATTTACAACAGTAAGTGCTTTTCAAGAAAATTATTTTGGTAAACATTTACGTGATAATACAATTATTATATTATGGATAATG
>mtDNAgenome-CP59298_3965
AAGAAAATTATTTTGGTAAACATTTACGTGATAATACAATTATTATATTATGGATAATGTTATTCTTTGTAGGAGTAGTTTTTACATTCTTACCTATGCATTTCCTTGGATTTAATGTAA
>mtDNAgenome-CP59298_4026
ATTCTTTGTAGGAGTAGTTTTTACATTCTTACCTATGCATTTCCTTGGATTTAATGTAATGCCTAGACGTATTCCTGATTATCCAGACGCTTTAAATGGTTGGAATATGATCTGTTCTTT
>mtDNAgenome-CP59298_4087
CCTAGACGTATTCCTGATTATCCAGACGCTTTAAATGGTTGGAATATGATCTGTTCTTTAGGATCAACAATGACTTTATTTGGattattaatttttaaataagattaaattcattttttg
>mtDNAgenome-CP59298_4148
GATCAACAATGACTTTATTTGGattattaatttttaaataagattaaattcattttttgtttatattaattataattctataaattTAGCTAAAGCACATTTAATTAATTACCCATGTCC
>mtDNAgenome-CP59298_4209
tatattaattataattctataaattTAGCTAAAGCACATTTAATTAATTACCCATGTCCATTAAATATTAACTTTTTATGGAATTATGGATTCTTACTAGGAATAGTATTTTTTATTCAA
>mtDNAgenome-CP59298_4270
TAAATATTAACTTTTTATGGAATTATGGATTCTTACTAGGAATAGTATTTTTTATTCAAATTTTAACTGGTGTATTATTAGCAACTTGCTATACTCCAGAAATTTCTTATGCATATTATA
>mtDNAgenome-CP59298_4331
TTTAACTGGTGTATTATTAGCAACTTGCTATACTCCAGAAATTTCTTATGCATATTATAGTGTACAACATATATTAAGAGAATTATGGAGTGGATGGTGTTTTAGATATATGCATGCTAC
>mtDNAgenome-CP59298_4392
GTACAACATATATTAAGAGAATTATGGAGTGGATGGTGTTTTAGATATATGCATGCTACTGGTGCTACATTTGTTTTTATTTTAACATATTTACATATTTTAAGAGGATTAAATTATTCA
>mtDNAgenome-CP59298_4453
GTGCTACATTTGTTTTTATTTTAACATATTTACATATTTTAAGAGGATTAAATTATTCATACTCATATTTACCTTTATCATGGATAACTGGATTAATAATATTCTTAATTTCTATTGTTA
>mtDNAgenome-CP59298_4514
CTCATATTTACCTTTATCATGGATAACTGGATTAATAATATTCTTAATTTCTATTGTTACAGCTTTTATGGGTTATGTATTACCTTGGGGTCAAATGAGTTTCTGGGGTGCAACCGTTAT
>mtDNAgenome-CP59298_4575
GCTTTTATGGGTTATGTATTACCTTGGGGTCAAATGAGTTTCTGGGGTGCAACCGTTATTACTAACTTATTATATTTTATACCTGGACTTGTTTCATGGATTTGTGGAGGATATATTATT
>mtDNAgenome-CP59298_4636
CTAACTTATTATATTTTATACCTGGACTTGTTTCATGGATTTGTGGAGGATATATTATTAGTGATCCAACTTTAAAAAGATTTTTTGTATTACATTTTATATTTCCATTTATAGCTTTAT
>mtDNAgenome-CP59298_4697
TGATCCAACTTTAAAAAGATTTTTTGTATTACATTTTATATTTCCATTTATAGCTTTATGTATAGTATTTATACATATATTCTTTTTACACTTACAAGGTAGCTCTAATCCTTTAGGATA
>mtDNAgenome-CP59298_4758
ATAGTATTTATACATATATTCTTTTTACACTTACAAGGTAGCTCTAATCCTTTAGGATATGATACAGCTTTAAAAATACCTTTCTATCCAAGTCTATTATGTCTAGATATTAAAGGATTT
>mtDNAgenome-CP59298_4819
ATACAGCTTTAAAAATACCTTTCTATCCAAGTCTATTATGTCTAGATATTAAAGGATTTAACAATATATTAGTCCTATTTCTAGCACAAAGTTTATTTGGAATTTTACCATTAGCTCATC
>mtDNAgenome-CP59298_4880
CAATATATTAGTCCTATTTCTAGCACAAAGTTTATTTGGAATTTTACCATTAGCTCATCCTGATAATGCAATTGTAGTAGATAGATATGTTACACCTTTACATATTGTTCCTGAATGGTA
>mtDNAgenome-CP59298_4941
GATAATGCAATTGTAGTAGATAGATATGTTACACCTTTACATATTGTTCCTGAATGGTATTTCTTACCTTTCTATGCTATGTTAAAAACAATTCCTAATAAAACAGCTGGTttattagtt
>mtDNAgenome-CP59298_5002
TCTTACCTTTCTATGCTATGTTAAAAACAATTCCTAATAAAACAGCTGGTttattagttatgatagcatcattacaattattattcttattaGCAGAACAAAGAAATTTAACATCACTTA
>mtDNAgenome-CP59298_5063
gatagcatcattacaattattattcttattaGCAGAACAAAGAAATTTAACATCACTTATTCAATTTAAATTTGCTTTTGGTGCAAGAGAATACTCCGTACCTACAATTTGGTTTATATG
>mtDNAgenome-CP59298_5124
CAATTTAAATTTGCTTTTGGTGCAAGAGAATACTCCGTACCTACAATTTGGTTTATATGTTCATTCTATGCTTTATTATGGATTGGATGTCAATTACCACAATCTATTTTCATTTTATAT
>mtDNAgenome-CP59298_5185
CATTCTATGCTTTATTATGGATTGGATGTCAATTACCACAATCTATTTTCATTTTATATGGTCGTTTATTTATTATATTATTCTTCTTTAGTGGATTCTTTACACTTGTTCAATCAAGAA
>mtDNAgenome-CP59298_5246
TCGTTTATTTATTATATTATTCTTCTTTAGTGGATTCTTTACACTTGTTCAATCAAGAAAAGTACATTATGATTACAGCTCACAAGCAAACATTTATTACAAGGCTGCGATGAGACGACA
>mtDNAgenome-CP59298_5307
GTACATTATGATTACAGCTCACAAGCAAACATTTATTACAAGGCTGCGATGAGACGACATTTCTGAGTATTGAGCGGAACAAAACAGACCGTAAGGTTATAATTATGTATAAAGTTAATA
>mtDNAgenome-CP59298_5368
TCTGAGTATTGAGCGGAACAAAACAGACCGTAAGGTTATAATTATGTATAAAGTTAATAAGTATAGTTACCATAGCTGTTGATGGATGCTTCGATCATATATTTTTGAAGTATCAATCGA
>mtDNAgenome-CP59298_5429
TATAGTTACCATAGCTGTTGATGGATGCTTCGATCATATATTTTTGAAGTATCAATCGAGTTAACATGCTCAGCCGCCAAAAACGATATTATTACCGTACAAGCTGTTAGCAAGACATGG
>mtDNAgenome-CP59298_5490
TAACATGCTCAGCCGCCAAAAACGATATTATTACCGTACAAGCTGTTAGCAAGACATGGCTGGGAGTTGGCAAGTCAAAGAAGTTCTGGTTTATAATAGATACGTTATTAAAGTTAAGAT
>mtDNAgenome-CP59298_5551
GGGAGTTGGCAAGTCAAAGAAGTTCTGGTTTATAATAGATACGTTATTAAAGTTAAGATGTATGGGATAATTGTAGTACACCTTGATTGGTTTAACTTTATTTGGTACATAGAAGTACTT
>mtDNAgenome-CP59298_5612
ATGGGATAATTGTAGTACACCTTGATTGGTTTAACTTTATTTGGTACATAGAAGTACTTATATGTTCGGTATTGCATGCCTGGTGTTTTTCATTAAGACGCTAACTTCCTGGATAAACTT
>mtDNAgenome-CP59298_5673
ATGTTCGGTATTGCATGCCTGGTGTTTTTCATTAAGACGCTAACTTCCTGGATAAACTTCCCAATGATATATCTTCCAAATAGATTTCGCAGAAAACCGTCTATATTCATGTTTGTTTGA
>mtDNAgenome-CP59298_5730
TTCCCAATGATATATCTTCCAAATAGATTTCGCAGAAAACCGTCTATATTCATGTTTGTTTGACCTTTAACCACTAATTACGAATCTTCCAAGAATATTTCAAGAGTCCAAGGTTCGGTC
>V1LNDAVN1D11_0
CTCATTTTGAAAAATTTTAAGAAAAAACGAGAAAAACAACAGATGTGGAAACTGAAAGCATGAAAGAAAACACTAAAAACAAATGGACCACTGTTTACGTACTTTTGCACAGTTCGGTGT
>V1LNDAVN1D110_0
TCTTCTTTTTTAAAATTAAATCCTCATGAAAGAATGACAGCTCAAGATGCGCTGAATCATCCATATTTTTTTACCGAGCCTCAACCTTGCCAACCTTCCCAGTTACCTTTTGAAGATTTG
>V1LNDAVN1D1100_0
TTTCGTGAGTTCCAAATTGTTTGGATGAAAAGGTAGAATCCTTCATATTACTAGGAATCGACTTTATTCTTCCTAAATATTTTAGTTTTTTCAGATCTAGAGCAGTTCCCCTATTTAAAA
>V1LNDAVN1D11000_0
CACATGCTTGTACTATTCTATTAAGAGGTTCAACTAAGGATGTGTTAAATGAAATTGAAAGAAATCTACATGATGGAATGAATGTGGCTAAAAATATTATATTGGAGGGGAAGTTATTAG
>V1LNDAVN1D110000_0
GGAAAGAAAAAGGTTGTTGATGTTTTTACTAAAAAAGAATGGTATGATTTAAAGGCACCCAAAATGTTCGCTGTCCGAAACTTTGGAAAAACCTTAGTTACAAAGAGCGTCGGAAAAAGT
>V1LNDAVN1D110001_0
CGAAAATATTTAAAAATGGCGGTTGGAAAAAACAAAAGAACATCCAAAACGAAAAAGGGAGGAAAGAAAAAGGTTGTTGATGTTTTTACTAAAAAAGAATGGTATGATTTAAAGGCACCC
>V1LNDAVN1D110002_0
CTGTTTTCAATTTGATTGACGCCCATTTTCTTTCTTTTTCAAGTTTTTCATTTTGTAGTACGAAAATATTTAAAAATGGCGGTTGGAAAAAACAAAAGAACATCCAAAACGAAAAAGGGA
>V1LNDAVN1D110003_0
ATGTGACTGTGTTGGATCAGCTGTACTGGGGTGTACATGGTTCATTTGTTGGGAATGCGTCTGAGAATGAAGATGCGGATGAGAAATTGTATGCATATTAGAAACATTATTCATTTTATT
>V1LNDAVN1D110004_0
CCTGATTGCCAAAGCGTACAATAAATGGAATAAAGTGGGTCGATATTCTCCTTTGTAATTATGTGACTGTGTTGGATCAGCTGTACTGGGGTGTACATGGTTCATTTGTTGGGAATGCGT
>V1LNDAVN1D110005_0
ATTTAAAAAATCAGTTACAATGCCTCGGATACAGACACGCTGCTCATGTGTTGTCACATTCCTGATTGCCAAAGCGTACAATAAATGGAATAAAGTGGGTCGATATTCTCCTTTGTAATT
>V1LNDAVN1D110006_0
CGTGTCATGCCCAACTACGGCTCCTATATACGCATATATTTTTCCATGTGGCAAATCGTTATTTAAAAAATCAGTTACAATGCCTCGGATACAGACACGCTGCTCATGTGTTGTCACATT
>V1LNDAVN1D110007_0
AGCATCAGGTGGGGCACTCCGATTCGGATCTTTCTCTAATTCTCGAACCGTCTCTTGCAGCGTGTCATGCCCAACTACGGCTCCTATATACGCATATATTTTTCCATGTGGCAAATCGTT
>V1LNDAVN1D110008_0
CATAAACTCATACGTGGATTTACTTAAACCAAAAGCTCCTTCAATTATAGCCAGTCCAGAAGCATCAGGTGGGGCACTCCGATTCGGATCTTTCTCTAATTCTCGAACCGTCTCTTGCAG
>V1LNDAVN1D110009_0
GGCAAAATGAGAAATGTTCGATGGAATAGAAAATTCCGTTGCATTAGAATCCGAACTATGCATAAACTCATACGTGGATTTACTTAAACCAAAAGCTCCTTCAATTATAGCCAGTCCAGA
>V1LNDAVN1D11001_0
TATTTGAAGTGAAAAAAATTGGAGATGACTATTATTCGTTTTTTGTTGAATGTGAAGATCCACATGCTTGTACTATTCTATTAAGAGGTTCAACTAAGGATGTGTTAAATGAAATTGAAA
>V1LNDAVN1D110010_0
ACTAGTATTAGAATTAGTTATAAGATTCATGTTACAGGCTCTATTATTGTATAATGCATTGGCAAAATGAGAAATGTTCGATGGAATAGAAAATTCCGTTGCATTAGAATCCGAACTATG
>V1LNDAVN1D110011_0
CCCATTTGCATTTATGCAATTTGTCAACTGGGACTGTGTATTATTACTCGTGTCGTTACTACTAGTATTAGAATTAGTTATAAGATTCATGTTACAGGCTCTATTATTGTATAATGCATT
>V1LNDAVN1D110012_0
TCGATCAAATCCTGAGCTTGCACTAGTGTGCGCATGATTAGCGCTGGAATTCAGATGCATCCCATTTGCATTTATGCAATTTGTCAACTGGGACTGTGTATTATTACTCGTGTCGTTACT
>V1LNDAVN1D110013_0
CAATTCATTGACATTATTTCCCATGAGAATTGTTTCATCAATACCTAAACGATCCACAATTCGATCAAATCCTGAGCTTGCACTAGTGTGCGCATGATTAGCGCTGGAATTCAGATGCAT
>V1LNDAVN1D110014_0
ACGTGTAGAATAGTTATTACCACTTGGATTCCCTTTCTGCAAATTAAACAACATATTGCTCAATTCATTGACATTATTTCCCATGAGAATTGTTTCATCAATACCTAAACGATCCACAAT
>V1LNDAVN1D110015_0
GTTGTTTAACACCGATGACACAGGTTTTCTTGAAAAAGAAGCACTGTCCCCAGAACCAACACGTGTAGAATAGTTATTACCACTTGGATTCCCTTTCTGCAAATTAAACAACATATTGCT
>V1LNDAVN1D110016_0
GTAAAAAAATAAACAAATACCTCATCACTTGCTACTATCTTCTGCGTATTATTTTTTGGTGCATACGTAATTCCGCTACATAATAACATTAATCTTTCAACAGTTCTAGGTTCTGCTCCC
>V1LNDAVN1D110017_0
GCGGACGACGACGTTGCTCCACCCCCTCCTCTACCTTTTAATAAATGCCACTTCTTTTGAGTAAAAAAATAAACAAATACCTCATCACTTGCTACTATCTTCTGCGTATTATTTTTTGGT
>V1LNDAVN1D110018_0
TGTCTTCCACTATACATCTGTTCTTCGCTGCTTCCTGTGCCACTGTTTCCACCACCGGATGCGGACGACGACGTTGCTCCACCCCCTCCTCTACCTTTTAATAAATGCCACTTCTTTTGA
>V1LNDAVN1D110019_0
GGGTTCTTATTACAACGCCCAATTATATTCTTCGTTTCAAAAAAACAACCAATATGCCTCTGTCTTCCACTATACATCTGTTCTTCGCTGCTTCCTGTGCCACTGTTTCCACCACCGGAT
>V1LNDAVN1D11002_0
CCACAATAGTAAATAGATGTGATGAAATAATCGAAAGTGACATAGGAGTAAAGTGTGGTTTATTTGAAGTGAAAAAAATTGGAGATGACTATTATTCGTTTTTTGTTGAATGTGAAGATC
>V1LNDAVN1D110020_0
CACGTATCGCCATATACTACATTTTTTCGGAAACCGCCTTGAAGGAATATACATGGAATAGGGTTCTTATTACAACGCCCAATTATATTCTTCGTTTCAAAAAAACAACCAATATGCCTC
>V1LNDAVN1D110021_0
CTTTCCTTAGATTCTCCTTCCAGCAGTTTTAGTGGATTTTCGCCTGTTAATGTTAAAACCCACGTATCGCCATATACTACATTTTTTCGGAAACCGCCTTGAAGGAATATACATGGAATA
>V1LNDAVN1D110022_0
AATAAACTCACGGAATGAGAATCTCTAAAATAGTAGAGTGGTTGTTGTGCACTTGATGCTCTTTCCTTAGATTCTCCTTCCAGCAGTTTTAGTGGATTTTCGCCTGTTAATGTTAAAACC
>V1LNDAVN1D110023_0
TTATCAATCAAGTTTGCGAATGCTCCAAATAACCACTTCTGCAAAGTACAAAAACTGTATAATAAACTCACGGAATGAGAATCTCTAAAATAGTAGAGTGGTTGTTGTGCACTTGATGCT
>V1LNDAVN1D110024_0
TCAGGCGTCAATTCGTACTTTACGAAAACATTTTCTGCGGGAGTGTCGGCTTGAATACAGTTATCAATCAAGTTTGCGAATGCTCCAAATAACCACTTCTGCAAAGTACAAAAACTGTAT
>V1LNDAVN1D110025_0
TTCATTACATTAAAGTCTAGTCCTTCTCCATCATCTTGAATTGAAAGCATACCGTCATGTTCAGGCGTCAATTCGTACTTTACGAAAACATTTTCTGCGGGAGTGTCGGCTTGAATACAG
>V1LNDAVN1D110026_0
TTATTCGATGGCATATATTTTTCATCAGCTTTATAATTTCCATACATTCTTAATATTTTATTCATTACATTAAAGTCTAGTCCTTCTCCATCATCTTGAATTGAAAGCATACCGTCATGT
>V1LNDAVN1D110027_0
TGTAATTGGGTGAAGGTTTCTTCTATGTCAGGACATGCATGTTTTTTCAGACCATTGTCCTTATTCGATGGCATATATTTTTCATCAGCTTTATAATTTCCATACATTCTTAATATTTTA
>V1LNDAVN1D11003_0
TAAGTGTTTTAAGAAGAGTAAGAAAAACCGATTTAAATCGATTAGAAAGAATTTGTGGTGCCACAATAGTAAATAGATGTGATGAAATAATCGAAAGTGACATAGGAGTAAAGTGTGGTT
>V1LNDAVN1D110032_0
TCTCAGGTCTTTGGGATTGTTCGCTTCTTCATTGTAGTAAATTTCCTCTTCCATAGTAGACTGCCTACCAATACTACTACTGATATCGCTTATATCATGTTCATCCGCTGTTTCATCTTT
>V1LNDAVN1D110033_0
AGACATAATGGCACAACTTGAGGCAATTCTTGCAAATGCCATTTTAAATCCTACACCATATCTCAGGTCTTTGGGATTGTTCGCTTCTTCATTGTAGTAAATTTCCTCTTCCATAGTAGA
>V1LNDAVN1D110034_0
ATCACAATGACTCATCAATTCCAATGACAATAATCCAATTCCAATAGTATTAGCTGTTCGAGACATAATGGCACAACTTGAGGCAATTCTTGCAAATGCCATTTTAAATCCTACACCATA
>V1LNDAVN1D110035_0
ATTTATAAGTTCTTTGTTAGGCAATTTCCACATACACAAGGGAGTCGCAATTTCTTTTGCATCACAATGACTCATCAATTCCAATGACAATAATCCAATTCCAATAGTATTAGCTGTTCG
>V1LNDAVN1D110036_0
AGTATAAGACATTAACAATTTTTGGTGATGCCTATGTTCCGACTTGTTTGCAATATTTTTATTTATAAGTTCTTTGTTAGGCAATTTCCACATACACAAGGGAGTCGCAATTTCTTTTGC
>V1LNDAVN1D110037_0
TCCACTATAAGTTCCTAAAATGTTAATTTGCTCAGCCAGTAAACTAGGGCTGTTAAAAGGAGTATAAGACATTAACAATTTTTGGTGATGCCTATGTTCCGACTTGTTTGCAATATTTTT
>V1LNDAVN1D110038_0
TTTAGGAGAAAAAAAAACAAAATCCATATCATCACGGAAATTCCAATACAACAGTCTCGTTCCACTATAAGTTCCTAAAATGTTAATTTGCTCAGCCAGTAAACTAGGGCTGTTAAAAGG
>V1LNDAVN1D110039_0
TTCTATTTCTCTCACTTCTTCCATGCTTAGCGGAACACTGCTCAAATATATGTTATTATCTTTAGGAGAAAAAAAAACAAAATCCATATCATCACGGAAATTCCAATACAACAGTCTCGT
>V1LNDAVN1D110040_0
ATAAAAACTAACATCCTCGACATATAGGTCCTTTAACATTTTCGATTTTTTCTTTCCTTCTTCTATTTCTCTCACTTCTTCCATGCTTAGCGGAACACTGCTCAAATATATGTTATTATC
>V1LNDAVN1D110041_0
CCTTCCAGAGGTTTGTCTCCCCTGATACTCAATGTGAGAAGTACAGGCCATGATCAGTCCCTTCTCCCCACAGGCTCTGGCCAAGGTGCTTGTGCAGAGGTGTGGGATGGTGGCTGCTCC
>V1LNDAVN1D110046_0
GTATTTCATCTTCTAGGGTCGTTTTGTTCTCTTTTTTTTCTTCGTCTAATTCTATTACCTCTGCGGAATCATCTTCTTCATATCTGTTTTCTCTATATCTTTTTTAGTGAAGATATTCAT
>V1LNDAVN1D110047_0
TTAATTTCGAATTGTGTTCGAACAAACTTAAATGTCTCACCCTACTACGCTTGTAAAATCGTATTTCATCTTCTAGGGTCGTTTTGTTCTCTTTTTTTTCTTCGTCTAATTCTATTACCT
>V1LNDAVN1D110048_0
GTTCGTCCCAAAGTGGAAAAATAGGGCTCATGATGTATTTCTCCTTTGTAATGCTAGAACTTAATTTCGAATTGTGTTCGAACAAACTTAAATGTCTCACCCTACTACGCTTGTAAAATC
>V1LNDAVN1D110049_0
TTCTCCTTAAATAAAGCCAGTATAGATACGTGGAAAGGCAATAATCAATGCTATCTTTAGGTTCGTCCCAAAGTGGAAAAATAGGGCTCATGATGTATTTCTCCTTTGTAATGCTAGAAC
>V1LNDAVN1D110050_0
TTATGCATGTATACATTAATGTAATTTTCTTTTCGCACTTTTTCGCATTCATGTTTTTGGCCATCGTGTTGTCTTGTAGTGTTTTCTCCTATATGTACCTTTCTTAGATCGGAAGAGCAC
>V1LNDAVN1D110051_0
AATCATCTTTCATTTCTAAATTATGCATGTATACATTAATGTAATTTTCTTTTCGCACTTTTTCGCATTCATGTTTTTGGCCATCGTGTTGTCTTGTAGTGTTTTCTCCTATATGTACCT
>V1LNDAVN1D110052_0
GTAATTTCAGCTTTAAAAAATTATACAGTGTAAATTTATAAGTATTTTCTATATAATAATAATCATCTTTCATTTCTAAATTATGCATGTATACATTAATGTAATTTTCTTTTCGCACTT
>V1LNDAVN1D110053_0
TCCACGAACCATATTCAAAATCAGAAGGTGTAAATAAATAATTAAATTCTACTTGTCTGTGTAATTTCAGCTTTAAAAAATTATACAGTGTAAATTTATAAGTATTTTCTATATAATAAT
>V1LNDAVN1D110054_0
CACAAACTCTTTTTGCATTCGATGATGCACTTTCATTATCATTCAAAAAACCCATCATGATCCACGAACCATATTCAAAATCAGAAGGTGTAAATAAATAATTAAATTCTACTTGTCTGT
>V1LNDAVN1D110055_0
TGAAAGGAGCATCTAATCTTTTGATTAATCGGTTTTTGTAGTATAATAAAATTCCGGTTTCACAAACTCTTTTTGCATTCGATGATGCACTTTCATTATCATTCAAAAAACCCATCATGA
>V1LNDAVN1D110056_0
CTTCGTATAGTGTGGGGCAGGGAGGCAATTTTGCCATTATTAAATTATATGCTGTGTCAATGAAAGGAGCATCTAATCTTTTGATTAATCGGTTTTTGTAGTATAATAAAATTCCGGTTT
>V1LNDAVN1D110057_0
CCGGTTTTAACCAACAAGGAACATTAACCACTGCAGTCAAAGCGTATTTATACACATTGCCTTCGTATAGTGTGGGGCAGGGAGGCAATTTTGCCATTATTAAATTATATGCTGTGTCAA
>V1LNDAVN1D110058_0
TCTTTTTAAAAATAAGAAATGCGTAATTATTTTCATGTATAAATTCCTGCTTATTAATTGCCGGTTTTAACCAACAAGGAACATTAACCACTGCAGTCAAAGCGTATTTATACACATTGC
>V1LNDAVN1D110059_0
TCCTTAGCTTTTCACTATCTCTGCACATTCCCAAATACTGTGTAATTAAACGCATAAGTTTCTTTTTAAAAATAAGAAATGCGTAATTATTTTCATGTATAAATTCCTGCTTATTAATTG
>V1LNDAVN1D11006_0
CGCATACATAATAAACACGGATGACGTTTCTCTGAAAATTTTTATGGATCACTTGGTGAAATTGGCGGTACAGACATAACAAATGCATTTCCTTAAAATAAGATGACACCTAAAGATGTA
>V1LNDAVN1D110060_0
ACCTTTTTTGTAAACACTTTTCCCAATTCAGAGAGAATAAAATTGTCACCATAATCACATATATCTAATAACGATGCTCCTGTAAACAAACAAACAATCAATTAAGATAGGAAGAGCGTC
>V1LNDAVN1D110061_0
CTTATTTCTCTCTGTAGATTTTTTGCAAGTTTAATTGAAGATCGGTCACAACACATGATGTTGTCATTGAAAGAATTTCTCGGAAAAATATGTATAACGAAAAAAATATAATCTATTGAA
>V1LNDAVN1D110062_0
GTCTTTCGCTTTCTTATTTCTCTCTGTAGATTTTTTGCAAGTTTAATTGAAGATCGGTCACAACACATGATGTTGTCATTGAAAGAATTTCTCGGAAAAATATGTATAACGAAAAAAATA
>V1LNDAVN1D110063_0
CATTTTGTTTATTCATTTCGCGTGCTTTAAACGCTTATATTTGTTTCATTTGGTTTAATTGTCTTTCGCTTTCTTATTTCTCTCTGTAGATTTTTTGCAAGTTTAATTGAAGATCGGTCA
>V1LNDAVN1D110064_0
GGAATTTTTTTGTTTTCATTTCTTTCAGTTATGCATTACATCTTCTCTATCAATTTTTTGCATTTTGTTTATTCATTTCGCGTGCTTTAAACGCTTATATTTGTTTCATTTGGTTTAATT
>V1LNDAVN1D110065_0
ACAAGGAGACCCAATGGAGTACAAGTACGTCGAAGAACAAATGTTGCATACAGTGATCTAGGAATTTTTTTGTTTTCATTTCTTTCAGTTATGCATTACATCTTCTCTATCAATTTTTTG
>V1LNDAVN1D110066_0
TATCATTGCTGGACTTAGAAAAAAATCAATTCCTCCGTATATGAGATTAATTGTAATAAAACAAGGAGACCCAATGGAGTACAAGTACGTCGAAGAACAAATGTTGCATACAGTGATCTA
>V1LNDAVN1D110067_0
TTTTTTTCATTTTAATGGGACAGGTTCAACTGGAAGCCCTACAGGAATACAAATTTTGAATATCATTGCTGGACTTAGAAAAAAATCAATTCCTCCGTATATGAGATTAATTGTAATAAA
>V1LNDAVN1D110068_0
AATTAGAGGGAGATGGAGATAACTAGAGGAACAAGAAAATGACATGCTTCGCATACATATTTTTTTTCATTTTAATGGGACAGGTTCAACTGGAAGCCCTACAGGAATACAAATTTTGAA
>V1LNDAVN1D11007_0
AAATCCTTCTACTACTCATAACTCTTTAAGTGGTAGTACCTTTGGGACATCAACAAATGACGCATACATAATAAACACGGATGACGTTTCTCTGAAAATTTTTATGGATCACTTGGTGAA
>V1LNDAVN1D110070_0
AATTATTACTTTCGATTCAACAATTCATTTTTACAATTTGAATGCAAATTTAAAACAAACCCAAATGATGGTAGTTCCTGATATTTCAGATATATTCATTCCACTTCCTGAAGATATTTT
>V1LNDAVN1D110071_0
TGCCGCTGAGGGAGGAATAAATAATAACAATCACACATTCGATCCACGAACTTTAATTGGAATTATTACTTTCGATTCAACAATTCATTTTTACAATTTGAATGCAAATTTAAAACAAAC
>V1LNDAVN1D110072_0
ATTGTTAGATATTGTTTGTAATACTATTAAAAAGTTATTGCCAAAGAATAATGAAGAAAATGCCGCTGAGGGAGGAATAAATAATAACAATCACACATTCGATCCACGAACTTTAATTGG
>V1LNDAVN1D110073_0
ACCGCAGCCTCCTGTGTATTTATTTTTAATTGATGTATGTGTAAATTCGGTGAATTCGGGATTGTTAGATATTGTTTGTAATACTATTAAAAAGTTATTGCCAAAGAATAATGAAGAAAA
>V1LNDAVN1D110074_0
TCCAGAATTATGCACAGGAAGTGTAGAATTTATTGCACCAAGTGATTATATGATAAGGCCACCGCAGCCTCCTGTGTATTTATTTTTAATTGATGTATGTGTAAATTCGGTGAATTCGGG
>V1LNDAVN1D110075_0
TCCTCAGTTTTATTATGAAGCGTTAGATGAAAAAGGGAAAAGGAAAGATTTATTTGAATGTCCAGAATTATGCACAGGAAGTGTAGAATTTATTGCACCAAGTGATTATATGATAAGGCC
>V1LNDAVN1D110076_0
AAAATTTGATTGTGGAGGGAAAAAGTGGAATTGCAATATGTGTTATCACATCAATGATACTCCTCAGTTTTATTATGAAGCGTTAGATGAAAAAGGGAAAAGGAAAGATTTATTTGAATG
>V1LNDAVN1D110077_0
TTTCGGCAATTCTTCTGTAGTGAGATGTAAAAAATGCAGAACATATATAAACCCGTTTGTAAAATTTGATTGTGGAGGGAAAAAGTGGAATTGCAATATGTGTTATCACATCAATGATAC
>V1LNDAVN1D110078_0
TTTTGTGATTCAGCCGTTAGCCCCTATACCCGAGGGGTATCCAGAATTGTCTTCTGTTAATTTCGGCAATTCTTCTGTAGTGAGATGTAAAAAATGCAGAACATATATAAACCCGTTTGT
>V1LNDAVN1D110079_0
TTCCGTCAATTTCATGCCTGCGAATTCTACATTAAAACAAAAGGCGCATGTACCATTAGGTTTTGTGATTCAGCCGTTAGCCCCTATACCCGAGGGGTATCCAGAATTGTCTTCTGTTAA
>V1LNDAVN1D11008_0
TCCGAAATTTGTTTTATGTAATAGTGGAGGTAGTCAGAGTAGATTTTTATTGGCAAAAGTAAATCCTTCTACTACTCATAACTCTTTAAGTGGTAGTACCTTTGGGACATCAACAAATGA
>V1LNDAVN1D110080_0
CACGACTGAATCGTACGAAGAATTATTTCAATTTAACGCATTCCCCCATTTTGTAAAAAGTTCCGTCAATTTCATGCCTGCGAATTCTACATTAAAACAAAAGGCGCATGTACCATTAGG
>V1LNDAVN1D110081_0
ACCATCCAATCTGGTAAATTATGAAAATATAAATGCCATGAATAATGTGCAACAAACGACCACGACTGAATCGTACGAAGAATTATTTCAATTTAACGCATTCCCCCATTTTGTAAAAAG
>V1LNDAVN1D110082_0
CTCTGATATGGTAAACAATAAAATACATCCTCATATAATTCCTCCAAACAATTTAAAACAACCATCCAATCTGGTAAATTATGAAAATATAAATGCCATGAATAATGTGCAACAAACGAC
>V1LNDAVN1D110083_0
CTTGTGTTCGTAATATCCCCGTTCCACTCCCACTCGCAGTGTTCCGTACTTGTTTTTCAGAGGCATCGTCTAAAACGTGTCACTCAATTTTTTAAAAATGATACCAAAATATTCGTAAAA
>V1LNDAVN1D110084_0
TTAAATAACTTTGTTGCTATAAAATCTACATCCGTGGGATCTTTGCAATTCTTGTGTTCGTAATATCCCCGTTCCACTCCCACTCGCAGTGTTCCGTACTTGTTTTTCAGAGGCATCGTC
>V1LNDAVN1D110085_0
GTTTTATTTAATTTTAAAAACGTTTCCATGTTTTTTATTTTCTGTTTCATTTTTTTTTCGTTAAATAACTTTGTTGCTATAAAATCTACATCCGTGGGATCTTTGCAATTCTTGTGTTCG
>V1LNDAVN1D110086_0
TCCCAAATGTTGGTGTCTTCCATTTTATGACCAAATAAAGGTTTCACTTTATAACTGTTCGTTTTATTTAATTTTAAAAACGTTTCCATGTTTTTTATTTTCTGTTTCATTTTTTTTTCG
>V1LNDAVN1D110087_0
AATTCTAAATTTTCATTGTCTGTGTCAATCCACTCCGATATAATTCCATAAATATTATTTTCCCAAATGTTGGTGTCTTCCATTTTATGACCAAATAAAGGTTTCACTTTATAACTGTTC
>V1LNDAVN1D110088_0
ACAAAAATATAGTTTGCCCATTCTAGTTCTTTTTGCAAAGCATCTGTCGAATATTCAGCAAATTCTAAATTTTCATTGTCTGTGTCAATCCACTCCGATATAATTCCATAAATATTATTT
>V1LNDAVN1D110089_0
TTTATGGTTCTAGCATAATTATCACACTTTACATGAGGAAAATTTAAAATCAAATTAGAAACAAAAATATAGTTTGCCCATTCTAGTTCTTTTTGCAAAGCATCTGTCGAATATTCAGCA
>V1LNDAVN1D11009_0
ACAACTGTTAAATGCTCCACATGAAGATGCTAAATCTATATTAGAAGAGAGATTTCCTATTCCGAAATTTGTTTTATGTAATAGTGGAGGTAGTCAGAGTAGATTTTTATTGGCAAAAGT
>V1LNDAVN1D110090_0
TAAGTAAATGTTGGAATTCTCAAAGTGATCGACATGCAATTGTTTTCCTTAAGATATGCGTTTATGGTTCTAGCATAATTATCACACTTTACATGAGGAAAATTTAAAATCAAATTAGAA
>V1LNDAVN1D110091_0
ACTTTTCTTTGTTTTTCTTCTTTAATTTGCACCAGTGGTCTACTTTCCTTTTGTGCAACATAAGTAAATGTTGGAATTCTCAAAGTGATCGACATGCAATTGTTTTCCTTAAGATATGCG
>V1LNDAVN1D110092_0
TCTTCTTTTCTCCACTCATTTTCAAGATGTAAACGTAAACTCTTTTCGTTAATTTCTGTTACTTTTCTTTGTTTTTCTTCTTTAATTTGCACCAGTGGTCTACTTTCCTTTTGTGCAACA
>V1LNDAVN1D110095_0
TTATTTTTTTTTAAAGCTGATAGGGTAGAATCTACCAGTGGCCCTCTTCCTGCTCCTACAACAAATATGACGAATTTTCTGTTCGCTTCTTTTTTAATTTCCTCTTCTAAATATTTGTAA
>V1LNDAVN1D110096_0
GCATAAATGTGAAAATTGCTAATTTTATTTTTTTTTAAAGCTGATAGGGTAGAATCTACCAGTGGCCCTCTTCCTGCTCCTACAACAAATATGACGAATTTTCTGTTCGCTTCTTTTTTA
>V1LNDAVN1D110097_0
CATTTTTCAGATAGAAGCCTATTTTGTAAAACCATGACCGCACTTTTATTTTTTTCAATTGCATAAATGTGAAAATTGCTAATTTTATTTTTTTTTAAAGCTGATAGGGTAGAATCTACC
>V1LNDAVN1D110098_0
GCATGTTCTATATTTTGTAGATAACGCATATCTTTGTGAATAACGGTAATATTTTTTTTCCATTTTTCAGATAGAAGCCTATTTTGTAAAACCATGACCGCACTTTTATTTTTTTCAATT
>V1LNDAVN1D110099_0
CATTCAGGGAAGAGTTCATTATCACCAAATGATCCTAGTAACTCGCTAACAATTAAATCAGCATGTTCTATATTTTGTAGATAACGCATATCTTTGTGAATAACGGTAATATTTTTTTTC
>V1LNDAVN1D1101_0
CTCTTTTAATTAAATCATATACATCAAATTGTATTCTTCCATCTACATTAATTTCTTTTGTTTCGTGAGTTCCAAATTGTTTGGATGAAAAGGTAGAATCCTTCATATTACTAGGAATCG
>V1LNDAVN1D11010_0
AATGATATATCAATGGAGAGAACAAGGTTTTCATGAGAAACCTGAATATGAACATTTTAAACAACTGTTAAATGCTCCACATGAAGATGCTAAATCTATATTAGAAGAGAGATTTCCTAT
>V1LNDAVN1D110100_0
AAGCAATTTTGCGGAATACTTCTCCCATCTTTCTTTAAATATTTTTGAACTCCGTCTAAACATTCAGGGAAGAGTTCATTATCACCAAATGATCCTAGTAACTCGCTAACAATTAAATCA
>V1LNDAVN1D110101_0
TGGTGTTTGTGAATTAGGTTCAATCGATAAATACACATCATCATATAACTGACTTTTAAAATAACACAAAAATCCATGTAATAAAGAATCTGTTTTTATTTTAAAAGAAATTTCACGGTA
>V1LNDAVN1D110102_0
ATACCAACTTCTTAGTTGTGGTGTTTGTGAATTAGGTTCAATCGATAAATACACATCATCATATAACTGACTTTTAAAATAACACAAAAATCCATGTAATAAAGAATCTGTTTTTATTTT
>V1LNDAVN1D110103_0
TACTGACACCGTGTCGTTTTTTTTTAAAGAAATCGTTTTACTGAGTGGCATAAAAAGGGGATACCAACTTCTTAGTTGTGGTGTTTGTGAATTAGGTTCAATCGATAAATACACATCATC
>V1LNDAVN1D110104_0
AGGTTCATTGAGACACCACTCATACCAGACTCTATACTTATCAGTTAATCTCCAAACGCTTACTGACACCGTGTCGTTTTTTTTTAAAGAAATCGTTTTACTGAGTGGCATAAAAAGGGG
>V1LNDAVN1D110105_0
AATGAAGTTAATACGGTGCATATAACTCCAGAAGAAGAAAAAAATGAATCCTTATATAAAGAAAACGGCGTGGATTTAGAAGTAGTAGAAAAAATTTCATTAACAGATTGGATTGTTAAT
>V1LNDAVN1D110106_0
ATATTATTGGTGTATGAAGGTTTGGATACTATCCGTTTAACAACAAGAAATAGCATAACCAATGAAGTTAATACGGTGCATATAACTCCAGAAGAAGAAAAAAATGAATCCTTATATAAA
>V1LNDAVN1D110107_0
GGAAAGTGCGTTTATGGCATAGAAGATACATTGAGAGCTTTAGAAAATGGGGCCGTTGAAATATTATTGGTGTATGAAGGTTTGGATACTATCCGTTTAACAACAAGAAATAGCATAACC
>V1LNDAVN1D110108_0
AAATTTATACAGGAAAAGAAATTAATCGGAAAATTTTTTGAAGAAATTGCTCAAGACACAGGAAAGTGCGTTTATGGCATAGAAGATACATTGAGAGCTTTAGAAAATGGGGCCGTTGAA
>V1LNDAVN1D110109_0
GGCGGTGACAATGGATTTAATCAGGCGATTGAATTAAGTTCGGAATCTTTACAAAATGTAAAATTTATACAGGAAAAGAAATTAATCGGAAAATTTTTTGAAGAAATTGCTCAAGACACA
>V1LNDAVN1D11011_0
AAAATCAAATGTCATACTTTTACTCGATTCTTACTTTCATGTTGTTATTTGGTATGGAGAAATGATATATCAATGGAGAGAACAAGGTTTTCATGAGAAACCTGAATATGAACATTTTAA
>V1LNDAVN1D110110_0
AGTGATTTATTTGATCCTAGGTTAGCAACGAAAGTAATTAAAATCGTTGACATTTCTTATGGCGGTGACAATGGATTTAATCAGGCGATTGAATTAAGTTCGGAATCTTTACAAAATGTA
>V1LNDAVN1D110111_0
ATAAATGTGACGGGACTCGTTTTGGCGGGAAGTGCTGATTTCAAAAGTGAGTTATTAAATAGTGATTTATTTGATCCTAGGTTAGCAACGAAAGTAATTAAAATCGTTGACATTTCTTAT
>V1LNDAVN1D110112_0
CACAACTATGTCAGAAAAGTGGCAGAAGTTGCCACTTGTGTGTTTATTACGAATGATAAAATAAATGTGACGGGACTCGTTTTGGCGGGAAGTGCTGATTTCAAAAGTGAGTTATTAAAT
>V1LNDAVN1D110113_0
AAACATGGAAGAGGTGGTCAAAGTGCATTACGTTTTGCTCGATTAAGGTTAGAAAAAAGACACAACTATGTCAGAAAAGTGGCAGAAGTTGCCACTTGTGTGTTTATTACGAATGATAAA
>V1LNDAVN1D110114_0
GGAACCATACAGGGAAATACAAGAGAAGTAATTCAAAAATTTACAGTTGATTTGCCCAAAAAACATGGAAGAGGTGGTCAAAGTGCATTACGTTTTGCTCGATTAAGGTTAGAAAAAAGA
>V1LNDAVN1D110115_0
TTGTTAGAAAGTGACGATAAGTTTGGATTTATTGTGGTTGATGGTAATGGTGCTTTATTTGGAACCATACAGGGAAATACAAGAGAAGTAATTCAAAAATTTACAGTTGATTTGCCCAAA
>V1LNDAVN1D110116_0
CCAATAAATACGAGTCTTTATTTATGTGATAACAAATTTCATGTAGAGGCTTTGAAAGAATTGTTAGAAAGTGACGATAAGTTTGGATTTATTGTGGTTGATGGTAATGGTGCTTTATTT
>V1LNDAVN1D110117_0
ACTGTGATAACAGAAGATGGAAAAGAGAAAAAAATGTCTATCGATTTTGAACCCTTTCGACCAATAAATACGAGTCTTTATTTATGTGATAACAAATTTCATGTAGAGGCTTTGAAAGAA
>V1LNDAVN1D110118_0
TTTTGTCTTTTATGTTGATAACTCCTAATGTCCAGTGATTTCCACGAACATGCAGAGGAATCAAAATTAAATCAAAAGAAAATATATCTACTTTTTTTCGTTTTGTCCACTTGGCTACAT
>V1LNDAVN1D110119_0
TTTTCATGTATTCAAAAAAATTTTTATTTTGCAAATTAAGGGAATCATACAATTTTATGTTTTTGTCTTTTATGTTGATAACTCCTAATGTCCAGTGATTTCCACGAACATGCAGAGGAA
>V1LNDAVN1D11012_0
GTTACAATATTCTTTTGATTCCCAAACACCTATTCCTGTGTTATTAGATGCGCAATCTTTAAAATCAAATGTCATACTTTTACTCGATTCTTACTTTCATGTTGTTATTTGGTATGGAGA
>V1LNDAVN1D110120_0
TCCACTGTGATAAGTCGATGATTTCATTTTTTTTGTCTTTTGCTTCGTCAAAGATATATCTTTTCATGTATTCAAAAAAATTTTTATTTTGCAAATTAAGGGAATCATACAATTTTATGT
>V1LNDAVN1D110121_0
CTTATTTTTCTATTTGGCTTTGTCTAAGTATTACCTCAGGAGTCCCATTTTGACTACATGTCCACTGTGATAAGTCGATGATTTCATTTTTTTTGTCTTTTGCTTCGTCAAAGATATATC
>V1LNDAVN1D110123_0
AAAATAAGCACTATTTTTATCAGGTCTTACTACACTTCGTTGAAATGACTAAAAATAAGCACTATTTTTATTATCTCTTTTTTATTGTACAATATGTACTCttttttttatttttttttt
>V1LNDAVN1D110124_0
ATGCTCAGTTAAACGGTGTTCACATGTGCCAGGATATACTACACTTCGTTGAAATGACTAAAAATAAGCACTATTTTTATCAGGTCTTACTACACTTCGTTGAAATGACTAAAAATAAGC
>V1LNDAVN1D110127_0
ACGTAAACACACCGCAGTCGTACCCATTTTGTTGAAGTGGAATTCCTTGCTATAAAAAAAAAAAGGGAATAACGAAATTAGAATGAGATGTAAAAATGAAAAAGTACAAAAGATAACTGA
>V1LNDAVN1D110128_0
GTATGTCTCCTTGATTAAAATCAAAATCACGACCAAAGGACAAACACTTCGCAAACATACACGTAAACACACCGCAGTCGTACCCATTTTGTTGAAGTGGAATTCCTTGCTATAAAAAAA
>V1LNDAVN1D110129_0
CGTTTGCTCATTCTTCTTATTCTTTGCTGCAAATACTTACCATTTTAAATCGTATATCACGTATGTCTCCTTGATTAAAATCAAAATCACGACCAAAGGACAAACACTTCGCAAACATAC
>V1LNDAVN1D11013_0
TAGAACTGTTCTTTTAAGAGAAAATGTTATGAATTCTTTAATTATGATTCAACCAGCCTTGTTACAATATTCTTTTGATTCCCAAACACCTATTCCTGTGTTATTAGATGCGCAATCTTT
>V1LNDAVN1D110130_0
ATTAATTTTAGCAGTATTACACGATTTGGCACTTCACATAATATAAACCTTTTTTCTGTTCGTTTGCTCATTCTTCTTATTCTTTGCTGCAAATACTTACCATTTTAAATCGTATATCAC
>V1LNDAVN1D110131_0
TTTTTCTACACACCCTTGCTTTAATCCCCAACCTCCTTTTTCTTTTGTAAAATAAATAGGAATGTCACCAGACATCAATAATGATTGTCCTCCAAATGGAACTTTTATTAAGGAACTTTT
>V1LNDAVN1D110132_0
TATTTAACTGCTGGTATTCTTTACATGTACTCATCAATTTTTCTACACACCCTTGCTTTAATCCCCAACCTCCTTTTTCTTTTGTAAAATAAATAGGAATGTCACCAGACATCAATAATG
>V1LNDAVN1D110133_0
TAAATAATTGTAACTGCCCTGTTATTGATCTTGTGCCTTCTGGAAATACTACTGTACCTATATTTAACTGCTGGTATTCTTTACATGTACTCATCAATTTTTCTACACACCCTTGCTTTA
>V1LNDAVN1D110134_0
GTAAAGCACAAGGTAAAATTTCACACTTATTTTCTATAGCAAATCTGAAAAATCCTGGTTTAAATAATTGTAACTGCCCTGTTATTGATCTTGTGCCTTCTGGAAATACTACTGTACCTA
>V1LNDAVN1D110135_0
AATAAGCCGTACCTACATCTAATAAATTAGATTTTACTGGCCATAACTTATTACTTCCATGTAAAGCACAAGGTAAAATTTCACACTTATTTTCTATAGCAAATCTGAAAAATCCTGGTT
>V1LNDAVN1D110136_0
AGTTCCTTTTCGGTAAGAGCTATGGTAGTAGGCGTAAGAATAGAGCTTTCCTCTGTCTGCCCCTCTGCCATTTCACCCAAGGGTCTCTGATCCACTAGTATATCCGAAAGCTGGTCATGT
>V1LNDAVN1D110137_0
CAAAGCTTCCAATTTTTTAACACTTTCAAGTTCCTTTTCGGTAAGAGCTATGGTAGTAGGCGTAAGAATAGAGCTTTCCTCTGTCTGCCCCTCTGCCATTTCACCCAAGGGTCTCTGATC
>V1LNDAVN1D110138_0
CAGTTCTTCATTTTTGTCACAAGCAATAAAAGCTTCTAACGCTACATGTTTGGGAAAACCCAAAGCTTCCAATTTTTTAACACTTTCAAGTTCCTTTTCGGTAAGAGCTATGGTAGTAGG
>V1LNDAVN1D110139_0
TCTTCTGTTTGTTTAAGAAGAACCTTCTTTATCCAGATTTTCAAATAAATAATTGGCTGCCAGTTCTTCATTTTTGTCACAAGCAATAAAAGCTTCTAACGCTACATGTTTGGGAAAACC
>V1LNDAVN1D11014_0
CTTACGACGCTCTCATTTTTTACAAACTTTTAATGCAAGTCCAGATGAAACAGCTTATTATAGAACTGTTCTTTTAAGAGAAAATGTTATGAATTCTTTAATTATGATTCAACCAGCCTT
>V1LNDAVN1D110140_0
CTGTAGTTCAGTATTCATCTTTCATAAAAAATAAAAATATATAGGAAGAGTTTTTTATCCGTCATTCCCATTTGTATATTTATTTAAGATTGTAAAAATTGTAAAATATATAATGAACTT
>V1LNDAVN1D110141_0
TATTTGtaggtagctagctagctactagctaactaTCCAGTTCTGTAGTTCAGTATTCATCTTTCATAAAAAATAAAAATATATAGGAAGAGTTTTTTATCCGTCATTCCCATTTGTATA
>V1LNDAVN1D110142_0
GTCCTTTAAATTGTGATGCAGGTGTGCTTGCTTGTTTCTTTAGAAAAAATGTGTATTGTGTATTTGtaggtagctagctagctactagctaactaTCCAGTTCTGTAGTTCAGTATTCAT
>V1LNDAVN1D110143_0
GGACTCTTCAGTCACTATGTCGTGCAATTATTTTTTTATTTACTGAGCCTAATGCCGATAGTCCTTTAAATTGTGATGCAGGTGTGCTTGCTTGTTTCTTTAGAAAAAATGTGTATTGTG
>V1LNDAVN1D110144_0
TTTTTTTTTTTTAAGGAGAATTGTGCATGGACATTTTAAAATCGAATTGGAGTCCTGCGTGGACTCTTCAGTCACTATGTCGTGCAATTATTTTTTTATTTACTGAGCCTAATGCCGATA
>V1LNDAVN1D110145_0
TCATTCTCTTGGAAAATAAGAAAAATAAAGAAATTATTTATTAtttttttttttttttttttttttttttttAAGGAGAATTGTGCATGGACATTTTAAAATCGAATTGGAGTCCTGCGT
>V1LNDAVN1D110146_0
AGAACGAACATAATCCATTTGCATCGAGTCATCACATTCAGTTAACCAATATCGATGTCATCATTCTCTTGGAAAATAAGAAAAATAAAGAAAttatttattattttttttttttttttt
>V1LNDAVN1D110147_0
TCCCAACGTAAATTTTACAACTGGTATGTTTAGAATAGTACGGGATAATATATAACTATTAGAACGAACATAATCCATTTGCATCGAGTCATCACATTCAGTTAACCAATATCGATGTCA
>V1LNDAVN1D110148_0
ATGCAGAAGAACCTATCCTATAGATCCACCTTCTATTACTTTCATCACTAAAATTTTTCATCCCAACGTAAATTTTACAACTGGTATGTTTAGAATAGTACGGGATAATATATAACTATT
>V1LNDAVN1D110149_0
CAAAAAACAAAACGTGTCTTTGACATTCTTTTAGGGGGGGAAATGGCAGTTGAACATAAAATGCAGAAGAACCTATCCTATAGATCCACCTTCTATTACTTTCATCACTAAAATTTTTCA
>V1LNDAVN1D11015_0
TGATGTTAATTCATTCCATCTTTCTTCGGAATTTTCAATATATCCTCAATTTATGTATCACTTACGACGCTCTCATTTTTTACAAACTTTTAATGCAAGTCCAGATGAAACAGCTTATTA
>V1LNDAVN1D110150_0
CTCACAATGTGTACTTAATCTGTTTTTTATATTTTTTTTTATGCAATGCTATTTTCATTTCAAAAAACAAAACGTGTCTTTGACATTCTTTTAGGGGGGGAAATGGCAGTTGAACATAAA
>V1LNDAVN1D110151_0
AGTGAAAAAGTAAATAACTTAGGAAAAGATGTTATTATAAATATTGCGAAAACTACTCTCTCTTCGAAATTTATTAGTTATGAATCCGATTATTTTGCAAAAATGGTAGCAAATGCAATT
>V1LNDAVN1D110152_0
GTTATTTGTGGATATAAATTAGCAATGAAAGAATCTGTGAAATATATAAAAGAAAAATTGAGTGAAAAAGTAAATAACTTAGGAAAAGATGTTATTATAAATATTGCGAAAACTACTCTC
>V1LNDAVN1D110153_0
GCTTCTGAATTATTAAGAAGAGGAAATGAATTGATAAAAATGGATATTCATCCGACGACGGTTATTTGTGGATATAAATTAGCAATGAAAGAATCTGTGAAATATATAAAAGAAAAATTG
>V1LNDAVN1D110154_0
AATTTATCAGAATTGCAAGATCAAGAAGTAGGTGATGGTACCACTTCTGTTGTTTTGTTAGCTTCTGAATTATTAAGAAGAGGAAATGAATTGATAAAAATGGATATTCATCCGACGACG
>V1LNDAVN1D110155_0
GATGGAGCGACCATTTTGAAACAGTTGGAAATTCAGCATCCTGCTGCTAAAATTTTAGTAAATTTATCAGAATTGCAAGATCAAGAAGTAGGTGATGGTACCACTTCTGTTGTTTTGTTA
>V1LNDAVN1D110156_0
GGCCCTCAAGGATTAGACAAAATGCTTGTCGACAACATTGGGGATGTTACAATCACAAATGATGGAGCGACCATTTTGAAACAGTTGGAAATTCAGCATCCTGCTGCTAAAATTTTAGTA
>V1LNDAVN1D110157_0
TTTTTTTTTTTTGTAGTAACGGCCGTACAAGCCTTATCGAACATTCTAAAGTCAAGCCTGGGCCCTCAAGGATTAGACAAAATGCTTGTCGACAACATTGGGGATGTTACAATCACAAAT
>V1LNDAVN1D110158_0
TTATACTCATATTGCTTGTATTCACATTATATATATGTGTAATTTTTGGTTTCCATATTTTTTTTTTTTTTTGTAGTAACGGCCGTACAAGCCTTATCGAACATTCTAAAGTCAAGCCTG
>V1LNDAVN1D110159_0
GATCATGTACTTTATAAAAACAGATACATACATCTTATATGTGCATTGTTCTTATATATATTATACTCATATTGCTTGTATTCACATTATATATATGTGTAATTTTTGGTTTCCATATTT
>V1LNDAVN1D11016_0
AAGGTGGCTAGATAGAAAATTAATAAGACTAGTAAGTACTTTTGCAGATTATCAAAAAGATGATGTTAATTCATTCCATCTTTCTTCGGAATTTTCAATATATCCTCAATTTATGTATCA
>V1LNDAVN1D110163_0
GAAATTAAAAACCTCAGTACGTTAGACGTAGTTGAATTAACATATAAAGACACAATGTCTTTAAGCATTTTCGGAAACAGGGAAAGCGGACAGGACGTAAGAACGGCCAACGGTAAGCAC
>V1LNDAVN1D110164_0
AATGAAAAAAAATAATTCAAAAAATTATGAATGTCTCCACATTCTTTCGCCACTGTCAGCATTAAAGCGTCCACATGATCATATTTTAAGTTAGTTTCCACCATTTTGTCTTCTATTTTT
>V1LNDAVN1D110165_0
AAATCCGTCTTTCTTAATAAAAATGAAAAAAAATAATTCAAAAAATTATGAATGTCTCCACATTCTTTCGCCACTGTCAGCATTAAAGCGTCCACATGATCATATTTTAAGTTAGTTTCC
>V1LNDAVN1D110168_0
TTGATACCTTTTCCTTTGTAATCACATGCACGTCAACAGCTCCCAGTGTTTGCGTCCATGTATATTTCTCCGTTGTCCCTCCATTTCCAAGGGGCGGTATATCGTTATTTTCGTCACTTT
>V1LNDAVN1D110169_0
CTTCGTCTTTTACTTTTACAAATAATCTCGAATTTGTCATTTTTAAGATAATGTCCTCTTTTGATACCTTTTCCTTTGTAATCACATGCACGTCAACAGCTCCCAGTGTTTGCGTCCATG
>V1LNDAVN1D11017_0
TGTTTTAATGGCACGTTTTGCAGTTTTAAAAACGGAAACTGATGAACCGATAGATGTCTTAAGGTGGCTAGATAGAAAATTAATAAGACTAGTAAGTACTTTTGCAGATTATCAAAAAGA
>V1LNDAVN1D110170_0
CTACGTACCACATAGAATCATCACATTTTATTTTTTTATAAAATTCTCCATCAATAATTACTTCGTCTTTTACTTTTACAAATAATCTCGAATTTGTCATTTTTAAGATAATGTCCTCTT
>V1LNDAVN1D110171_0
CAGTACTCCACCATTCCATAGTATTATATTTTTCTATGACTAAATGAATTTGATCATCTTCTACGTACCACATAGAATCATCACATTTTATTTTTTTATAAAATTCTCCATCAATAATTA
>V1LNDAVN1D110172_0
TGAGTTTTGAATTTTCCGGAACAATTTTTTTTACATCAATTTCTGGATCTCCTTTAATGACAGTACTCCACCATTCCATAGTATTATATTTTTCTATGACTAAATGAATTTGATCATCTT
>V1LNDAVN1D110173_0
TCTGTCGTTGGTCGTACAACATTTTTTCTACTACTGATCTTGTTTCACTATCTAAATCTGTGAGTTTTGAATTTTCCGGAACAATTTTTTTTACATCAATTTCTGGATCTCCTTTAATGA
>V1LNDAVN1D110174_0
TAAACTTCTCAAAAATTTCATATTTTTTTTGTTCATCCGAAGTAGGTAAATTGGCTGCTTTCTGTCGTTGGTCGTACAACATTTTTTCTACTACTGATCTTGTTTCACTATCTAAATCTG
>V1LNDAVN1D110175_0
TGGCCCCTCCTCCAAAATCAATATTCGCTTTAGAGAAATCCATTTCAGGATGCATTTTTTTAAACTTCTCAAAAATTTCATATTTTTTTTGTTCATCCGAAGTAGGTAAATTGGCTGCTT
>V1LNDAVN1D110176_0
TCTAACAAAACTGTTTAGATTGCTCATAAGTTAGGTATCAGTTGCTAAAGAAGGTTCTATTGGCCCCTCCTCCAAAATCAATATTCGCTTTAGAGAAATCCATTTCAGGATGCATTTTTT
>V1LNDAVN1D110177_0
TTTCCATTACAAGACAACTAATAAAGCAACAATATGCCCAACTTGTACATGTAAAGTACATCTAACAAAACTGTTTAGATTGCTCATAAGTTAGGTATCAGTTGCTAAAGAAGGTTCTAT
>V1LNDAVN1D110178_0
TAAAAAAACTACGCTTAACCAAAGTATGAATGTTTTTGGATTTAATAACAGTGATAATATAGGAAAAATTGCTTATCCTTCTTTTCAAATTGCTCCTTGTTTTTCTCAATGTTTTCCAAG
>V1LNDAVN1D110179_0
TTTTATTTTTAAAAATACGGATTATGTAGGTTGCTTATATTCTACCGTTTTAGAAATTCATAAAAAAACTACGCTTAACCAAAGTATGAATGTTTTTGGATTTAATAACAGTGATAATAT
>V1LNDAVN1D11018_0
TAGATTTGCCGAACCCAATATTGCAGAAATATCACAAGGATTTGATCAAGAGACAGCAGCTGTTTTAATGGCACGTTTTGCAGTTTTAAAAACGGAAACTGATGAACCGATAGATGTCTT
>V1LNDAVN1D110180_0
TTATTTCACTAATGAAAATGTGAAAGATATTATAGCTGTTGGATTTGACCCTGAATTAACTTTTATTTTTAAAAATACGGATTATGTAGGTTGCTTATATTCTACCGTTTTAGAAATTCA
>V1LNDAVN1D110181_0
ACAGTTATCCGATGATGAAAAGTTCCTGTTTAATTCACAGTTCTCTTACAGTGACATTAATTATTTCACTAATGAAAATGTGAAAGATATTATAGCTGTTGGATTTGACCCTGAATTAAC
>V1LNDAVN1D110182_0
TTTAATTCCTTTTTATTTTTGCAAATATCTGCAGGACGTTTTCCAAGTTCCACTCATAATACAGTTATCCGATGATGAAAAGTTCCTGTTTAATTCACAGTTCTCTTACAGTGACATTAA
>V1LNDAVN1D110183_0
TAAGTGTTTCTATATTTACACAGGAAGAGGACCGTCTTCTGCTTCTATGCATTTAGGTCATTTAATTCCTTTTTATTTTTGCAAATATCTGCAGGACGTTTTCCAAGTTCCACTCATAAT
>V1LNDAVN1D110184_0
AAGAGGGATATTTTTTAGTCATAGAGACCTTGATTTTTTATTAAATTATTATGAACAAAATAAGTGTTTCTATATTTACACAGGAAGAGGACCGTCTTCTGCTTCTATGCATTTAGGTCA
>V1LNDAVN1D110185_0
AGAAGAACATATTAAAAAAATTGAGCAATTAACGAATCAAAAGGCACATCATTTTATTAGAAGAGGGATATTTTTTAGTCATAGAGACCTTGATTTTTTATTAAATTATTATGAACAAAA
>V1LNDAVN1D110186_0
TGAAGAAGAGGGTCTGGATTATGAAAAATTAATAAAAGAGTTTGGATGTTCTAGAATTAAAGAAGAACATATTAAAAAAATTGAGCAATTAACGAATCAAAAGGCACATCATTTTATTAG
>V1LNDAVN1D110187_0
AAATATAAGAGAAACCTTTGAAGCGTCAAAAACAGTAACGCCTTGGGAAGTAAATATAAATGAAGAAGAGGGTCTGGATTATGAAAAATTAATAAAAGAGTTTGGATGTTCTAGAATTAA
>V1LNDAVN1D110188_0
GTGTATAGCCGAAGGAGATGCGCTACCAAAATTTAAAGTAGTTCCACCATCAGGTGTTGAAAATATAAGAGAAACCTTTGAAGCGTCAAAAACAGTAACGCCTTGGGAAGTAAATATAAA
>V1LNDAVN1D110189_0
TGGAAAAGAACTGGAAAGTGTCATTGAAGAAATGGATGAATTGACAGGAAAAACAATCCAGTGTATAGCCGAAGGAGATGCGCTACCAAAATTTAAAGTAGTTCCACCATCAGGTGTTGA
>V1LNDAVN1D11019_0
TCAAACTTTATATCAGCACCCGAGCGGAAGAAAAAGACTTAGAGTAACAACGATTTCTTATAGATTTGCCGAACCCAATATTGCAGAAATATCACAAGGATTTGATCAAGAGACAGCAGC
>V1LNDAVN1D110190_0
AACAGGAAATCGAACAATAAAACGTGCAGATGAAGCGGAAGCGGAAGGGAAAGAAAAAGATGGAAAAGAACTGGAAAGTGTCATTGAAGAAATGGATGAATTGACAGGAAAAACAATCCA
>V1LNDAVN1D110191_0
TTAATAGACAGTTAGCAGAAAAGTTATATGGTGATTCTATTTATGACAATTTCGGATTATCGAAAGAAATAAATGAAATTAATTTAATTGTTTTAGAAGATTGGAATATAAATTGTAATA
>V1LNDAVN1D110192_0
ACAAAATTAATAGACAGTTAGCAGAAAAGTTATATGGTGATTCTATTTATGACAATTTCGGATTATCGAAAGAAATAAATGAAATTAATTTAATTGTTTTAGAAGATTGGAATATAAATT
>V1LNDAVN1D110193_0
ACAATGGCATAAAACAATTAATAAAATCAAAAATTGAAGAGAAATGTCCTTTTTACAATTACAAAATTAATAGACAGTTAGCAGAAAAGTTATATGGTGATTCTATTTATGACAATTTCG
>V1LNDAVN1D110194_0
TTTTTCAGAATTTTCATCTCATTTTTTTGAAACTTACTTAAATAATTTGGACAGTTTATTATTATTATATTCCAATAAAGGGAACGAAAATTATATAAAAACGATGAAACATCTAATAAT
>V1LNDAVN1D110195_0
GATTTTTCAGAATTTTCATCTCATTTTTTTGAAACTTACTTAAATAATTTGGACAGTTTATTATTATTATATTCCAATAAAGGGAACGAAAATTATATAAAAACGATGAAACATCTAATA
>V1LNDAVN1D110196_0
TTACACTGTATTTTAAGTTCCACTTATTTGCAACATCTTTCAGGCAACAGAAGTGGAGTCGATTTTTCAGAATTTTCATCTCATTTTTTTGAAACTTACTTAAATAATTTGGACAGTTTA
>V1LNDAVN1D110197_0
TATAAAAGATAAAGTAAAAAGAAAGCAATATTTACAATTACAACAATGTGAAAAGTCTCTCTCTTTTCTTATTTCTTCAGATGACGGTTCATCTTTTTTCAGATCACAAGGCGTATATAT
>V1LNDAVN1D110198_0
TAACATGATTATATCTATGGAAAATCAAGGAGTTCATATAAAAGATAAAGTAAAAAGAAAGCAATATTTACAATTACAACAATGTGAAAAGTCTCTCTCTTTTCTTATTTCTTCAGATGA
>V1LNDAVN1D110199_0
AAAAAATAAGTTCCAAGAATATGAGCATATATTAAATAAAGAACATAAAGAAGTATTACTTAACATGATTATATCTATGGAAAATCAAGGAGTTCATATAAAAGATAAAGTAAAAAGAAA
>V1LNDAVN1D1102_0
TTTGTTCCTTCAGAAACTCAAAAGATACATAATTCAAAGTATAGGATTTCAATTTATAATCTCTTTTAATTAAATCATATACATCAAATTGTATTCTTCCATCTACATTAATTTCTTTTG
>V1LNDAVN1D11020_0
TGAAATAGTTAATCAGAATATAGCTGCATTACCACATAATAGACAAGCCTATTTACAGTTTCAAACTTTATATCAGCACCCGAGCGGAAGAAAAAGACTTAGAGTAACAACGATTTCTTA
>V1LNDAVN1D110200_0
TTATTTTATTTTCTATAGCAACAACACCCGTTGGTGTGTTTGCTATCATTGCTGGAATTAAAAAAGGAGATACTCGTTTATGTCCTTTTTCTAACAAAACTTTCATTTCTTTTTCCAAAA
>V1LNDAVN1D110201_0
CTATTGTATTACCAGAAGTTGCACATGCGCTTAACATAGCCAGCGATATACCAGTTATTTTATTTTCTATAGCAACAACACCCGTTGGTGTGTTTGCTATCATTGCTGGAATTAAAAAAG
>V1LNDAVN1D110202_0
CAGTGCCACCACAGACCATAACATCATATTCTTTATATTTAATATAACGATATGCCTCTCCTATTGTATTACCAGAAGTTGCACATGCGCTTAACATAGCCAGCGATATACCAGTTATTT
>V1LNDAVN1D110203_0
CTATACACAATGCCCTTAGGGCATTAAAACCAGCAAAACCCAATGGAGTTATACTTGCTTCAGTGCCACCACAGACCATAACATCATATTCTTTATATTTAATATAACGATATGCCTCTC
>V1LNDAVN1D110204_0
CAAAACCACTTCTTTTTAAATCAAAAGGTCGACATCCTTTTTTTGGATTGTCGTTATAACCTATACACAATGCCCTTAGGGCATTAAAACCAGCAAAACCCAATGGAGTTATACTTGCTT
>V1LNDAVN1D110205_0
TTCTCTTTATAGCATGCTCATATGATTCTAATATTAAAATTCCTGCCCCTTCTCCCATTACAAAACCACTTCTTTTTAAATCAAAAGGTCGACATCCTTTTTTTGGATTGTCGTTATAAC
>V1LNDAVN1D110206_0
TAACATGATACGCATCACACTTTGAAGAATATGCTAAAACTTCTCCGTAAATTTTTGCATTTCTCTTTATAGCATGCTCATATGATTCTAATATTAAAATTCCTGCCCCTTCTCCCATTA
>V1LNDAVN1D110207_0
CATTTCTGAGTGCTGTTCTAATAGAATTTACTAATCCAGAACCATTGGGTTCAGGTGCTGTAACATGATACGCATCACACTTTGAAGAATATGCTAAAACTTCTCCGTAAATTTTTGCAT
>V1LNDAVN1D110208_0
TTAAAGAAGTTGATGTTCCATGAGCATTTACATATTTTACTTCTGAAGGATCTACATTTCCATTTCTGAGTGCTGTTCTAATAGAATTTACTAATCCAGAACCATTGGGTTCAGGTGCTG
>V1LNDAVN1D110209_0
TTTTAAGAATTTCCCATAGGCCTTTTCTGTAGCAACATATTTTATTTCAACATTCATATTTTTTTCGAAACATTCTTTTTTCAGCAGTTCCACAATTTCGTTAAATTTTATTGCAGCTAC
>V1LNDAVN1D11021_0
GAATACTTGTGAATGGACAATTTGTGCATTGGATAATCAATCTACTATTGCTTTCTATTTTGAAATAGTTAATCAGAATATAGCTGCATTACCACATAATAGACAAGCCTATTTACAGTT
>V1LNDAVN1D110210_0
TCCGAGTTTCTCCCACACCCATTCATCTTTATCTAGTAATATTTCTTCAGTGCAATCTTTTAAGAATTTCCCATAGGCCTTTTCTGTAGCAACATATTTTATTTCAACATTCATATTTTT
>V1LNDAVN1D110211_0
AATATCTGTAACAATTTTTACCTTTTCTTTTTTTAAGTCTTCATTATTACATATTTTTCGGTTGGGACATCCTTCACATGCTTTTGCTGTTCCTGCATATTCGCTTTCTACACCTGGACA
>V1LNDAVN1D110212_0
TAATGGACATATTACAAACATATCTGCCCAATTTCTTAAATCTATATGTAAAATTACGTCTCCGAGTTTCTCCCACACCCATTCATCTTTATCTAGTAATATTTCTTCAGTGCAATCTTT
>V1LNDAVN1D110213_0
TGTTGTAACCAAAAGATTTGCTGCAATTCCGTTGGAAATACTAGCTAAGGTGTTCGCATCTAATGGACATATTACAAACATATCTGCCCAATTTCTTAAATCTATATGTAAAATTACGTC
>V1LNDAVN1D11022_0
TGCTTGTTCGAGTAATAAAAAACAAGCAAGTTATGTGTCTGATACATGTGTAGGAGAAGGGAATACTTGTGAATGGACAATTTGTGCATTGGATAATCAATCTACTATTGCTTTCTATTT
>V1LNDAVN1D110221_0
TACTCCTCCTTTTCCAGATAAAACTAAAATTTTGAATTTTACGTTTTTTAAATTATCTTCAATATCTGTAACAATTTTTACCTTTTCTTTTTTTAAGTCTTCATTATTACATATTTTTCG
>V1LNDAVN1D110222_0
TTCTTCTTTTGTTTTTTTAATTAAATGTATTAAGTCACTTATACTCAATATATCCGTGTCATCATTTTTTTTTTTTTCATAACGTAAATGCACCCGTCTGAACTCAATTCACGATTTAGC
>V1LNDAVN1D110223_0
TGTTTTATTTCTTCTTTTGTTTTTTTAATTAAATGTATTAAGTCACTTATACTCAATATATCCGTGTCATCATTTTTTTTTTTTTCATAACGTAAATGCACCCGTCTGAACTCAATTCAC
>V1LNDAVN1D110224_0
ACAAAGCCCACAATATAATGGGGAATTCCAAATGTATCTATTTCAATATCATGATACATATGTTTTATTTCTTCTTTTGTTTTTTTAATTAAATGTATTAAGTCACTTATACTCAATATA
>V1LNDAVN1D110225_0
ACTTTCTTTTTTCCAATGACACAGTTTATTATAGAACTTTTCCCAACATTAGGATATCCAACAAAGCCCACAATATAATGGGGAATTCCAAATGTATCTATTTCAATATCATGATACATA
>V1LNDAVN1D110226_0
AATTGTCTTAAAGGAATGGTTTGAAAATGTTTTGTTTTCCCAGGCTTTCGACTTACACCTACTTTCTTTTTTCCAATGACACAGTTTATTATAGAACTTTTCCCAACATTAGGATATCCA
>V1LNDAVN1D110227_0
TATTTACTGAAAACTAAAGAAGGAAATATTAATCCTGGACAATCACATAGAGTAAAATCAAATTGTCTTAAAGGAATGGTTTGAAAATGTTTTGTTTTCCCAGGCTTTCGACTTACACCT
>V1LNDAVN1D110228_0
ATCTCCATAAAATTTCCTTTATAATGATCTATTGAAAACACCCCATTGATAACTAAATCATATTTACTGAAAACTAAAGAAGGAAATATTAATCCTGGACAATCACATAGAGTAAAATCA
>V1LNDAVN1D110229_0
TTATCAATTTTATAAAAATCACACAACTGAGTTGGAATTATATTGCAAAGAATTTGAACAATCTCCATAAAATTTCCTTTATAATGATCTATTGAAAACACCCCATTGATAACTAAATCA
>V1LNDAVN1D11023_0
ATATAATGCAAAGTTGACAATTATTTGTTCTAAAGAATTTCGAGTATGTGGAGCTATCGGTGCTTGTTCGAGTAATAAAAAACAAGCAAGTTATGTGTCTGATACATGTGTAGGAGAAGG
>V1LNDAVN1D110230_0
TTAATGCTGTTTAGCTTATTATATGATTTTTCCCTTAGCAGCACTTCTTTAATAATACTTTTATCAATTTTATAAAAATCACACAACTGAGTTGGAATTATATTGCAAAGAATTTGAACA
>V1LNDAVN1D110231_0
CCCTTTTCCTCATCAGGAATTAATTCATTGTTCAATGGAACAAAAGAAGCTTCGTTTTCTTTAATGCTGTTTAGCTTATTATATGATTTTTCCCTTAGCAGCACTTCTTTAATAATACTT
>V1LNDAVN1D110232_0
GAAATATATTTTCTAGAAGTACAGAGAGCTTGAAGAAATTCGGTAGCATCTAAAAAAAGTCCCTTTTCCTCATCAGGAATTAATTCATTGTTCAATGGAACAAAAGAAGCTTCGTTTTCT
>V1LNDAVN1D110233_0
AAGTCATGAATTATTAATCTTGTTGCAAAATTAAAATGTAAGATTCCACCTTTTCCACCTGAAATATATTTTCTAGAAGTACAGAGAGCTTGAAGAAATTCGGTAGCATCTAAAAAAAGT
>V1LNDAVN1D110234_0
ATGTGAGCATGTTCAAATGAGAATGAAGGTAAAAAATTGTAGATTAATTTCCCAGTAATAAAGTCATGAATTATTAATCTTGTTGCAAAATTAAAATGTAAGATTCCACCTTTTCCACCT
>V1LNDAVN1D110235_0
GTGGTCTCTCGGCTGCATCATGGGGGAACTATTAAGTGGAAAACCTTTATTTAGAGGAAATTCGACAATGAATCAATTAGAAAAAATTATAGAAGTTTTGGGAAAACCAAATAAAAAAGA
>V1LNDAVN1D110236_0
ATGGTATAGAGCTCCGGAAATTTTATTGGGAAGTACGAATTATGCAGAAGGTGTAGATATGTGGTCTCTCGGCTGCATCATGGGGGAACTATTAAGTGGAAAACCTTTATTTAGAGGAAA
>V1LNDAVN1D110237_0
TATATCAACAGAAGTGAATGAAAATAAAATTCCGGTCTTAACAGACTACGTGGCAACGAGATGGTATAGAGCTCCGGAAATTTTATTGGGAAGTACGAATTATGCAGAAGGTGTAGATAT
>V1LNDAVN1D110238_0
GAATATTCTTCTGAATTCTGAATGTCATATTAAAGTAGCGGACTTTGGACTTGCCCGCAGTATATCAACAGAAGTGAATGAAAATAAAATTCCGGTCTTAACAGACTACGTGGCAACGAG
>V1LNDAVN1D110239_0
ATTAAGAGCACTGAAATATATACATTCTGGTTATTTATTACATAGAGATATAAAACCGTCGAATATTCTTCTGAATTCTGAATGTCATATTAAAGTAGCGGACTTTGGACTTGCCCGCAG
>V1LNDAVN1D11024_0
TTTTAAAGATTCATTTAAAAAAATATTTGAAACCGATTCCACAGGATATATAAAGCATGGATATAATGCAAAGTTGACAATTATTTGTTCTAAAGAATTTCGAGTATGTGGAGCTATCGG
>V1LNDAVN1D110240_0
CGAAGTAATTAAAGCAGATTTGTTAGAAGAAATACATAAAAAATACATTATCTATCAATTATTAAGAGCACTGAAATATATACATTCTGGTTATTTATTACATAGAGATATAAAACCGTC
>V1LNDAVN1D110241_0
AAAAGCACAAAATGACAATGATATATATTTAATATTTGATTATATGGAAACAGATCTACACGAAGTAATTAAAGCAGATTTGTTAGAAGAAATACATAAAAAATACATTATCTATCAATT
>V1LNDAVN1D110242_0
AATTATGTTTTTGCAACAGCTTAATGGACATGATAATATCATAAGGTTAATGGATGTTATAAAAGCACAAAATGACAATGATATATATTTAATATTTGATTATATGGAAACAGATCTACA
>V1LNDAVN1D110243_0
AGTAAAAAAAATATTTGACGCTTTTCAGAATTCAACAGATGCTCAAAGAACATTTCGAGAAATTATGTTTTTGCAACAGCTTAATGGACATGATAATATCATAAGGTTAATGGATGTTAT
>V1LNDAVN1D110244_0
AAAAGGAGCTTATGGAATTGTTTTTAAAGCAATATGTAAAAAAAACAAAAAATTAGTAGCAGTAAAAAAAATATTTGACGCTTTTCAGAATTCAACAGATGCTCAAAGAACATTTCGAGA
>V1LNDAVN1D110245_0
CGTCAAGGACGAAGTGGACGATAATGTTTTGAAAAAATATGAAATAAAAAAAAAGCTAGGAAAAGGAGCTTATGGAATTGTTTTTAAAGCAATATGTAAAAAAAACAAAAAATTAGTAGC
>V1LNDAVN1D110246_0
TTCCCATTAGTGCTTTGCGATTAGCAAAATGCCAGAGGGATCGAACAAACAGACACCAGTCGTCAAGGACGAAGTGGACGATAATGTTTTGAAAAAATATGAAATAAAAAAAAAGCTAGG
>V1LNDAVN1D110247_0
AACTATTCACGATATTTCTACAATTTTCATCACGTCCACAATTTTTTCGTTTCTTTTTTTTTCCCATTAGTGCTTTGCGATTAGCAAAATGCCAGAGGGATCGAACAAACAGACACCAGT
>V1LNDAVN1D110248_0
CTGTTCTCTTAAAAATTGATCTAATTGCGAAGGAGTCAATCCGGGCGGGAAATCCACGAACGGTAATGGTAAATACGGTTTATAATCTTCCGAACCCCATTTGCTAGTGTCTTCGTGTTT
>V1LNDAVN1D110249_0
TTCGCCCTTGTTCAATTTTTTCGTCAACTCATCAAACCTCTGTTCTCTTAAAAATTGATCTAATTGCGAAGGAGTCAATCCGGGCGGGAAATCCACGAACGGTAATGGTAAATACGGTTT
>V1LNDAVN1D11025_0
GATGAAATATGTAATGAAAATCCAGGAGCAGATGATATAAACACTTTGGCTTTAAAAATGATTAGCACAATTAGTAAAGAAAGCAACGCGGACTTATTTAAAAATATAAATCCGAATATG
>V1LNDAVN1D110250_0
ATTTTTGTCATAAATTGGAGGAGGAGATGGAGGTCTAATATCTGGGTCTGCGTATTCTAATTCGCCCTTGTTCAATTTTTTCGTCAACTCATCAAACCTCTGTTCTCTTAAAAATTGATC
>V1LNDAVN1D110251_0
GTTATACTCCTCAATCATGCTATTCTTTATCCTTGCTTCTCTTGTATTTATCCTACTTCCATTTTTGTCATAAATTGGAGGAGGAGATGGAGGTCTAATATCTGGGTCTGCGTATTCTAA
>V1LNDAVN1D110252_0
TTTATAATTGGGAGGAGCTACAAACCCTTCTACATGTTTTAATAAATATTCAACTAATCTGTTATACTCCTCAATCATGCTATTCTTTATCCTTGCTTCTCTTGTATTTATCCTACTTCC
>V1LNDAVN1D110253_0
AAAATTATATTCTGGATACTCATCAATGGGTATTTCAATTTTTCTTATTTTCTTAATCGGTTTATAATTGGGAGGAGCTACAAACCCTTCTACATGTTTTAATAAATATTCAACTAATCT
>V1LNDAVN1D110254_0
ACCGCTTTCTGCTTCCAATCGCTTATGATTACAACCTCGTGGACCTATTATGAGCCCCATAAAATTATATTCTGGATACTCATCAATGGGTATTTCAATTTTTCTTATTTTCTTAATCGG
>V1LNDAVN1D110255_0
TTGGTGATCTGTCTTTTTTCCTTCTTTTAACGTCCCTTTTCCTCTTATGCTAATTTGTGCACCGCTTTCTGCTTCCAATCGCTTATGATTACAACCTCGTGGACCTATTATGAGCCCCAT
>V1LNDAVN1D110256_0
ACTTTCTTCTGTATCTGCTGATATGTGTACATGCTTTGGCATATTGGCTTCTATTTCGGTTTGGTGATCTGTCTTTTTTCCTTCTTTTAACGTCCCTTTTCCTCTTATGCTAATTTGTGC
>V1LNDAVN1D110257_0
TTCGTGCTGTGGATGCTTTGGATCTAATAAAGGAATAATTAAACTGACGGCTTTTTCTATACTTTCTTCTGTATCTGCTGATATGTGTACATGCTTTGGCATATTGGCTTCTATTTCGGT
>V1LNDAVN1D110258_0
TTGGCTTATATTAATTCCATTTACTATTGCTAACTGCTCTAATCCCTTTCTTTTATGTTCTTCGTGCTGTGGATGCTTTGGATCTAATAAAGGAATAATTAAACTGACGGCTTTTTCTAT
>V1LNDAVN1D110259_0
ATTATTAATTGAACTTCCGTTGATGTTTTTATTAACATCATCTGAAGAAACTGCACTTGCATTGCGACATGGAATTTCATCAAATGTACTGCTACCATTATTAGTACTACCTCCATGATT
>V1LNDAVN1D11026_0
GAAGACTTAAACATTCAAGTCGATGAAATATGTAATGAAAATCCAGGAGCAGATGATATAAACACTTTGGCTTTAAAAATGATTAGCACAATTAGTAAAGAAAGCAACGCGGACTTATTT
>V1LNDAVN1D110260_0
CTCACAGTTGCAGTTCCACTGTTTCTGTAAGAGTACTGAGCATTGTTATTATTAATTGAACTTCCGTTGATGTTTTTATTAACATCATCTGAAGAAACTGCACTTGCATTGCGACATGGA
>V1LNDAVN1D110261_0
TTATTTGGGTTAGACATATTAATTAAAGGTGGATAATTTTTACTAGTGTTGACAGAATTTCTCACAGTTGCAGTTCCACTGTTTCTGTAAGAGTACTGAGCATTGTTATTATTAATTGAA
>V1LNDAVN1D110262_0
GGAGGGGGTATAAGCGGGGGCAACTGCATAGGTATCGGATGTGGTGAACCCAAAGGAAAATTATTTGGGTTAGACATATTAATTAAAGGTGGATAATTTTTACTAGTGTTGACAGAATTT
>V1LNDAVN1D110263_0
CTGGAATTAGATGAGTTGTTTGACGAATTTCTATTATTGTTCCATGGAGAATTAAAAAAAGGAGGGGGTATAAGCGGGGGCAACTGCATAGGTATCGGATGTGGTGAACCCAAAGGAAAA
>V1LNDAVN1D110264_0
ACTGCTTACGAAATATACAAGGGTCTTAAGAAGATAAAGGTGATGCATTAGTTCATTGCTTAAGTGTAGTGCTTGTGGAGTTTTATTGAATGCTTATTCAAAGTGGAAGATAAACGTTAG
>V1LNDAVN1D110265_0
GAAAGAGGCATTTAGCATTGATCCGAAAGACAGACCAACTGCTTACGAAATATACAAGGGTCTTAAGAAGATAAAGGTGATGCATTAGTTCATTGCTTAAGTGTAGTGCTTGTGGAGTTT
>V1LNDAVN1D110266_0
ATTGTCGCACAGGGTTCCTACGGTGCCAACATTTTTGCCAGTTTCAATTCAGAAAATTTTGAAAGAGGCATTTAGCATTGATCCGAAAGACAGACCAACTGCTTACGAAATATACAAGGG
>V1LNDAVN1D110267_0
ATTTACTGGAAATTATCCATTTCACAGAATAAACAAAGTTGCAAATATTCGTCAAGAATTATTGTCGCACAGGGTTCCTACGGTGCCAACATTTTTGCCAGTTTCAATTCAGAAAATTTT
>V1LNDAVN1D110268_0
TTCTTCGGAAATAAATGAAAAGGTTGACATATGGAGTTTGGCATGTTGTATAACTGAAATATTTACTGGAAATTATCCATTTCACAGAATAAACAAAGTTGCAAATATTCGTCAAGAATT
>V1LNDAVN1D110269_0
TTCTACACTGTATAGCAATTTTGGTTCTTATAGGTATATGGCTCCTGAAAGTTTTGATAGTTCTTCGGAAATAAATGAAAAGGTTGACATATGGAGTTTGGCATGTTGTATAACTGAAAT
>V1LNDAVN1D11027_0
GAAAATGCTAGTGATGCTGCGTCTCTTGTAGCTAGTGACCATTTTAGTTCAAAATCAAGTGAAGACTTAAACATTCAAGTCGATGAAATATGTAATGAAAATCCAGGAGCAGATGATATA
>V1LNDAVN1D110270_0
TTTAATAAATAATAATATGAATTTAGTAATGTGCGATTTTGGAAAAGCCCGATTTAAGAATTCTACACTGTATAGCAATTTTGGTTCTTATAGGTATATGGCTCCTGAAAGTTTTGATAG
>V1LNDAVN1D110271_0
ACATCAGTTTCATTCTCGTATACCACCTATTGTAAATTCAGATATTAAAACTTCGAATATTTTAATAAATAATAATATGAATTTAGTAATGTGCGATTTTGGAAAAGCCCGATTTAAGAA
>V1LNDAVN1D110272_0
TAATAAAAAGATTTCGAAACGCCAGAGATTACAGTGGTCTATCGAATTAGCTAAAATAGTACATCAGTTTCATTCTCGTATACCACCTATTGTAAATTCAGATATTAAAACTTCGAATAT
>V1LNDAVN1D110273_0
TTATTTATGCTGATAAATCAACTGGATTTGTGGCGTTCTAAACGATCCATGATTTATTTAGAAGAAGAATGCTCAAAAAATGAAAATATTATATATGATCCCCAGAAGATGAGACATAGA
>V1LNDAVN1D110274_0
AAAATGGGAAGATCAGGAAGAGCTGAAAATAATAAGATCATTATTTATGCTGATAAATCAACTGGATTTGTGGCGTTCTAAACGATCCATGATTTATTTAGAAGAAGAATGCTCAAAAAA
>V1LNDAVN1D110275_0
ATGTGATAAATCACAACCGGAACATTTAGACAAATACTTCAAGAAATTAAAAATAAACGTAAAATGGGAAGATCAGGAAGAGCTGAAAATAATAAGATCATTATTTATGCTGATAAATCA
>V1LNDAVN1D110276_0
TATTGAAGTTATGCGAGAAGCGAGTGCAGATGAGAAATGGATGTGGGAAGAAATGAACAAATGTGATAAATCACAACCGGAACATTTAGACAAATACTTCAAGAAATTAAAAATAAACGT
>V1LNDAVN1D110277_0
AAGTGCGCAAAAACAGCACGAGCTAGAAAGTAGGGAGCATGCCGAACGTAAAGGGTTTCTTATTGAAGTTATGCGAGAAGCGAGTGCAGATGAGAAATGGATGTGGGAAGAAATGAACAA
>V1LNDAVN1D110278_0
AAAAGAAAAATTTTTTTTTTTATTTGGGATAGAACATGCACGAAAAAAGTTTCAACTAGTAAGTGCGCAAAAACAGCACGAGCTAGAAAGTAGGGAGCATGCCGAACGTAAAGGGTTTCT
>V1LNDAVN1D110279_0
ATTCTATGATATGAAGCGAAGAGACTATAAAATAACGAAGGTTGAAGAATACCATATGGAAAAAGAAAAATTTTTTTTTTTATTTGGGATAGAACATGCACGAAAAAAGTTTCAACTAGT
>V1LNDAVN1D11028_0
AAATGCCTCACGCTGAAAGAAAGTGGTTCTATTAGTGAAAGTACTCGTAGCAGTACTCACGAAAATGCTAGTGATGCTGCGTCTCTTGTAGCTAGTGACCATTTTAGTTCAAAATCAAGT
>V1LNDAVN1D110280_0
AATTCCTAGTCGTAGTTCTTCATCTCCAAATTCATATAAGTTATCAATGATTATTGGTTCCATTGTTAACACTTACAATAGTTTATATAGCATTATATATTTCAGTTTTCAGTTTAAAAT
>V1LNDAVN1D110281_0
GTTGCAGTAAAACCCTGAATATACCATAGGCCCAAGTACAGGGCCTCTTCCAGCTTCATCAATTCCTAGTCGTAGTTCTTCATCTCCAAATTCATATAAGTTATCAATGATTATTGGTTC
>V1LNDAVN1D110282_0
TTCACTAATTTTTTTCGAGTCATCAATTTTCATTTCTTTTAATAATTTTTCATGTTCAGCGTTGCAGTAAAACCCTGAATATACCATAGGCCCAAGTACAGGGCCTCTTCCAGCTTCATC
>V1LNDAVN1D110283_0
TCTCCATCCAAATGGTAGTGTACTTTGGTTTAACTTTAAGAACATTTGTTCCCTACCAAATTCACTAATTTTTTTCGAGTCATCAATTTTCATTTCTTTTAATAATTTTTCATGTTCAGC
>V1LNDAVN1D110284_0
ATTATATTTTTTTTTTTGCAGCATTTTTGCACTTATGTCTTGGGGTAATAATATATGTACTCTCCATCCAAATGGTAGTGTACTTTGGTTTAACTTTAAGAACATTTGTTCCCTACCAAA
>V1LNDAVN1D110285_0
GCCCCGATCAAGCACATGCTGAATTATGGAAATGGCAGTATCGTGGGAAATTTCATTCAAATTATATTTTTTTTTTTGCAGCATTTTTGCACTTATGTCTTGGGGTAATAATATATGTAC
>V1LNDAVN1D110286_0
CTTTTCTTCATATACACTTGCTTTTCCTACTGTGTCTACATATACCTCTTTTAAATTGCAGCCCCGATCAAGCACATGCTGAATTATGGAAATGGCAGTATCGTGGGAAATTTCATTCAA
>V1LNDAVN1D110287_0
GAAAATAGAATCAGCTTTTTCAGTAACTGTACATTTTAGTTGTGGAAATCTTTTATGTAACTTTTCTTCATATACACTTGCTTTTCCTACTGTGTCTACATATACCTCTTTTAAATTGCA
>V1LNDAVN1D110288_0
TTTTTTTAAAATAAAATCTCTTGTTACTTTTGCACATATCGAAGCAGCACTAACTACGGGGAAAATAGAATCAGCTTTTTCAGTAACTGTACATTTTAGTTGTGGAAATCTTTTATGTAA
>V1LNDAVN1D110289_0
TCCTGGATACCCAGAGCCAAAACCAGCATCGATGTTAACTATTGGTTCTTCATATTTCCATTTTTTTAAAATAAAATCTCTTGTTACTTTTGCACATATCGAAGCAGCACTAACTACGGG
>V1LNDAVN1D11029_0
TTAGATAGTTTAGAAGTGGCACAAACAGAAGAAAAAGAAATGATTTCTGTGGAAAAAGAAAAATGCCTCACGCTGAAAGAAAGTGGTTCTATTAGTGAAAGTACTCGTAGCAGTACTCAC
>V1LNDAVN1D110290_0
ACTAGGGAATCCGAAAATAGGATCGAAATTATTTTTCAGAAATTTCTTCGTTACTGGATCTCCTGGATACCCAGAGCCAAAACCAGCATCGATGTTAACTATTGGTTCTTCATATTTCCA
>V1LNDAVN1D110291_0
TATTTGATCGCCCGAATTTTCCAACATATTATCCGCAGTAGACCAACTAAATCGAACTATACTAGGGAATCCGAAAATAGGATCGAAATTATTTTTCAGAAATTTCTTCGTTACTGGATC
>V1LNDAVN1D110292_0
AAACGGGATTTTTCTTTTCATAGTTTTGGTATCACTACTTTCTTCATCATCATACCACTCTATTTGATCGCCCGAATTTTCCAACATATTATCCGCAGTAGACCAACTAAATCGAACTAT
>V1LNDAVN1D110293_0
AGATCATTCAGATGATGAAGAAAAAGATGAAGATGGGGAAAGCATCTCGGGATCTCACCAATATTATATTGAAAAAATTGAGAAAATGATCTTAAATGACAAGCACACTTTAGTAGTTTC
>V1LNDAVN1D110294_0
TACATGTTTTAGATATTTTTTACATAAATTTACTTTGAAGGATGCCAGTGGTTTAAATGTAGATCATTCAGATGATGAAGAAAAAGATGAAGATGGGGAAAGCATCTCGGGATCTCACCA
>V1LNDAVN1D110295_0
TTGTTTATCTGTTAATCCTAAAGAAGTTATCTTTGATGAACGATTTCAACAAGCAGCAGATACATGTTTTAGATATTTTTTACATAAATTTACTTTGAAGGATGCCAGTGGTTTAAATGT
>V1LNDAVN1D110296_0
ACATTTATCGTCAGAAACAGCAGATATTCCTGATTTATCCAATCTAGAAAGTGCAAAAGTTTGTTTATCTGTTAATCCTAAAGAAGTTATCTTTGATGAACGATTTCAACAAGCAGCAGA
>V1LNDAVN1D110297_0
TGAAGAAGAAGATATTTTTGACAAAGTGGCTGAGAAGGTAGCAAAAAGAAGAGAAAATGTACATTTATCGTCAGAAACAGCAGATATTCCTGATTTATCCAATCTAGAAAGTGCAAAAGT
>V1LNDAVN1D110299_0
AGATAATATGAAAGCAAGAAGGGCGGCAGAAAGGCATATTAACATGCAAAGGAAAGAAGATGGCAGATATCAAAAGAATAAATTTTGGAAAAATTTAGAAGACCAATTAGAAGGAGATGA
>V1LNDAVN1D1103_0
TTCTTGATTCCGGGCTTTCATTTTGCAAATCATTCATTATACTATAATGAACGTCTTCTTTTTGTTCCTTCAGAAACTCAAAAGATACATAATTCAAAGTATAGGATTTCAATTTATAAT
>V1LNDAVN1D11030_0
ATAGGAACGAACGATACAGATGCAATTATTTGCGATGATGACAGCAGTACTTTACAACTGTTAGATAGTTTAGAAGTGGCACAAACAGAAGAAAAAGAAATGATTTCTGTGGAAAAAGAA
>V1LNDAVN1D110301_0
AGAAGAAGGGTTTGTTATCGGAGCTGCCGATGACAAAAAAGAAATGCAAAAATTACGAAAACTTGGATTAGATAATGATGAATATGATGAGGATTTTGTAGATGATGAGGTGGATTATGA
>V1LNDAVN1D110302_0
AGGGAAACTGGACGAAGAAGAAAGACAAGCGGAATTAGAAGGAGAGGATTTGTTTGAAGAAGAAGAAGGGTTTGTTATCGGAGCTGCCGATGACAAAAAAGAAATGCAAAAATTACGAAA
>V1LNDAVN1D110303_0
TGAGGAGGATTTAGAGTCAAATAAGTATGACATCGACGAAGAAGATTTATTGGATGATGAAGGGAAACTGGACGAAGAAGAAAGACAAGCGGAATTAGAAGGAGAGGATTTGTTTGAAGA
>V1LNDAVN1D110304_0
ATGAATAGATACTCACATGTATGCTCACCCTTTTTTCTTAAACTAGGACAAGGCAAGTGTTGAGGAGGATTTAGAGTCAAATAAGTATGACATCGACGAAGAAGATTTATTGGATGATGA
>V1LNDAVN1D110305_0
TCTCACTTGTATCTCTGAGTGGAAAAGCAGACTTATATGTTCGTATATATAGATGTGTAAATGAATAGATACTCACATGTATGCTCACCCTTTTTTCTTAAACTAGGACAAGGCAAGTGT
>V1LNDAVN1D110306_0
TTGTATAAGGTATATACACAATCATTTCCTCCTTGTATGAGAAGAATATTTGTAAATTACATGAAAGAGAAGCATTTGAGACATTGGGGAAGACAGCAGTTGTGGTTATTTCTAAAAGGA
>V1LNDAVN1D110307_0
TTTCTTTTACTTTATATCAGCATAAAATTTTCAATTCTTTATATAAAGAATTTAAAACAAATAACCCAATTAGACTATCTGTTTATGAAAATACAGTCTTAACAAAAAAAGAAACGGAAA
>V1LNDAVN1D110308_0
TAAAAGAGAGTAACATATATATATTTATTATGAATGAAAAATATATTTCTTTTACTTTATATCAGCATAAAATTTTCAATTCTTTATATAAAGAATTTAAAACAAATAACCCAATTAGAC
>V1LNDAVN1D110309_0
AAAATACACTGATGAAACTAGCAGTTTTTAACACGCCATTTGAAGCAATTATCCCATATCTAAAAGAGAGTAACATATATATATTTATTATGAATGAAAAATATATTTCTTTTACTTTAT
>V1LNDAVN1D11031_0
AGCAACAGAAAGAAAAGGGAAGAAGCGCAAAAGAAGAGAGATACTCTAGCATTACAAGATATAGGAACGAACGATACAGATGCAATTATTTGCGATGATGACAGCAGTACTTTACAACTG
>V1LNDAVN1D110310_0
ACCTAAGAATGGAAGCATTAATTAACATGCCAAGACCACATGTGCGTATGCATATGGTAAAAAATACACTGATGAAACTAGCAGTTTTTAACACGCCATTTGAAGCAATTATCCCATATC
>V1LNDAVN1D110311_0
AAAGAATTTTAAAAGTTACAAAACTTTTAATACAATTAAATAGTTTTAAAATGACACCTGACCTAAGAATGGAAGCATTAATTAACATGCCAAGACCACATGTGCGTATGCATATGGTAA
>V1LNDAVN1D110312_0
AGAAATGTAATAAATACAGAACCACAAGAGATGGAAAAAATGAAATGATACGAAAAATTAAAAGAATTTTAAAAGTTACAAAACTTTTAATACAATTAAATAGTTTTAAAATGACACCTG
>V1LNDAVN1D110313_0
GAACATGTGAGAAATGGAATTACAATTATTATAATCGTCGATCTTTTAAGCTGAAAAGTCAGAAATGTAATAAATACAGAACCACAAGAGATGGAAAAAATGAAATGATACGAAAAATTA
>V1LNDAVN1D110314_0
GCAAAAGATTATAGACAGAGTTATGAACACACAGATGAAACTAGATTAACACCCCAAATTTTGTATAAGGTATATACACAATCATTTCCTCCTTGTATGAGAAGAATATTTGTAAATTAC
>V1LNDAVN1D110318_0
AATGCAATCGATAGTCCCATTGATTTACCACCAACTTCCTTACTTCCTTTATTTGCTGCTTCCATAAAACCAGGTCCTCCACCAGTACATATAGATACATTCCATATATTTTTGTGTTTT
>V1LNDAVN1D110319_0
TAATGAAATTTAAAAGATAGTTTATTATCGACATAGGGATTCGCTTTTTCTTCAAATGGCAATGCAATCGATAGTCCCATTGATTTACCACCAACTTCCTTACTTCCTTTATTTGCTGCT
>V1LNDAVN1D110320_0
CCTGGAAATATTATGAAAGCAATAGACAAATAAAACAACCAAAACTTCCTAGTAAAAAAATAATGAAATTTAAAAGATAGTTTATTATCGACATAGGGATTCGCTTTTTCTTCAAATGGC
>V1LNDAVN1D110321_0
AATTTTTTGCACTCTTTGAGATTCATCAGCTCAAGAAATTCATCCAATGTACCGAATCCACCTGGAAATATTATGAAAGCAATAGACAAATAAAACAACCAAAACTTCCTAGTAAAAAAA
>V1LNDAVN1D110322_0
CTGCCTCTTTCATTTCTTGTTTCTGAATATCTAATCCACCTATGTCTGTGTATTTTACGTTAGGTTTTTCCGTCATCTGTAATAATTGTATACTACTATCTGATTCAGGTGGTAATATTT
>V1LNDAVN1D110323_0
TTCTTAATGGCAGTTCTACTGCCTCTTTCATTTCTTGTTTCTGAATATCTAATCCACCTATGTCTGTGTATTTTACGTTAGGTTTTTCCGTCATCTGTAATAATTGTATACTACTATCTG
>V1LNDAVN1D110324_0
GCCCATATATTAATATACCCATCGGTGCTTCTACTCCAATTTTTTCATAAAGTTCTGGATTTCTTAATGGCAGTTCTACTGCCTCTTTCATTTCTTGTTTCTGAATATCTAATCCACCTA
>V1LNDAVN1D110325_0
AAGTAACCTGTGTTTCATTTGCCACGGCTTTGACTAACATAGTTTTTCCAGTGCCAGGAGGCCCATATATTAATATACCCATCGGTGCTTCTACTCCAATTTTTTCATAAAGTTCTGGAT
>V1LNDAVN1D110326_0
CCATTCTTGGACCTTCTCCTAAATATTTCTGGACAAATTCTGAACCTACTACCCCTATGAAAGTAACCTGTGTTTCATTTGCCACGGCTTTGACTAACATAGTTTTTCCAGTGCCAGGAG
>V1LNDAVN1D110327_0
CTTCGTCTATAAAAATAATAGAAGGCGCATGCTCTCTGGCTAAACGAAAAACATCTCTTACCATTCTTGGACCTTCTCCTAAATATTTCTGGACAAATTCTGAACCTACTACCCCTATGA
>V1LNDAVN1D110328_0
TTTGTACTTCCCTATCAGCTCCTGTTTGAGCATCAAAACGTTTCGTTGCGATCGCGTCTACTTCGTCTATAAAAATAATAGAAGGCGCATGCTCTCTGGCTAAACGAAAAACATCTCTTA
>V1LNDAVN1D110329_0
CTTTAACATTTGAAGATTTGTCAAAACCATCCATCTGGTTTAACAATTCTAATAATATTCTTTGTACTTCCCTATCAGCTCCTGTTTGAGCATCAAAACGTTTCGTTGCGATCGCGTCTA
>V1LNDAVN1D11033_0
CCTTTTCATGTTTAAATCGAACTGTATGGACTCCAGAAATTGCATGAACGAGAGTGGATTTTCCATGAGCCACATGACCTATTGTTCCCAAATTGATAGTAGCTTGTCTACTGATTACAT
>V1LNDAVN1D110330_0
ATCTTCCCGGTCTTAATAATGCTGGGTCTAGAGTATCAGGTCGGTTAGTTGCCATGATAACTTTAACATTTGAAGATTTGTCAAAACCATCCATCTGGTTTAACAATTCTAATAATATTC
>V1LNDAVN1D110331_0
TTTGAAAAATTAACCGTTTCTGCTTTCTATCTGGTAAAGGAAATTCAATTTTCCTGTCTAATCTTCCCGGTCTTAATAATGCTGGGTCTAGAGTATCAGGTCGGTTAGTTGCCATGATAA
>V1LNDAVN1D110333_0
AAGTTATTGACAAACCAGCAGAAGATTACTCGGACATAGGAGGTTTAGATAAACAGATTGAGGAATTAGTTGAAGCCATTGTTTTGCCGATGATACACAAAGATAAATTTGAAAAGATAG
>V1LNDAVN1D110334_0
ACAGTTATTTGATTATTGACAAATTACCCCCAGAATATGATAATAGAGTAAAAGCAATGGAAGTTATTGACAAACCAGCAGAAGATTACTCGGACATAGGAGGTTTAGATAAACAGATTG
>V1LNDAVN1D110335_0
TTCCAGGATTAGTAGAAGTTTCAGAGTTGAAACCTGGAGATTTGGTGGGTGTCAATAAAGACAGTTATTTGATTATTGACAAATTACCCCCAGAATATGATAATAGAGTAAAAGCAATGG
>V1LNDAVN1D110336_0
AAAAAAAAGGGAAGTCGATGGTTATAAAAACGTCAACAAGGCAAACCATTTTTTTACCAGTTCCAGGATTAGTAGAAGTTTCAGAGTTGAAACCTGGAGATTTGGTGGGTGTCAATAAAG
>V1LNDAVN1D110337_0
TTGATTTATACGACAAGAAAACAAAAACGGGAAATGAAGGATTTCGTGATATTGACGATGAAAAAAAAGGGAAGTCGATGGTTATAAAAACGTCAACAAGGCAAACCATTTTTTTACCAG
>V1LNDAVN1D11034_0
GGCATAACCTAATTTTATTGTAATGTTTCTTTCCTTTTCATGTTTAAATCGAACTGTATGGACTCCAGAAATTGCATGAACGAGAGTGGATTTTCCATGAGCCACATGACCTATTGTTCC
>V1LNDAVN1D110340_0
TGAAGAGTGAGCACCTACGTTTGAAAAACGAGTATAAGCATATTCAAGAGAAGATGAAAGACAACTTAGAGAAAATACAGTTAAACAAAATGTTACCATATTTAGTGGCTAATGTAGTCG
>V1LNDAVN1D110341_0
ACTTGTCAAATGAAGAGATAAAAAGAAGAACGAGTTTAATTGAATCCGAAATCAAAATTTTGAAGAGTGAGCACCTACGTTTGAAAAACGAGTATAAGCATATTCAAGAGAAGATGAAAG
>V1LNDAVN1D110342_0
GCAAAATGGAGGCAGCAAAAATTTGGGAAGAAGAGGAGGTGAACTTGGATGAGATTAAGAACTTGTCAAATGAAGAGATAAAAAGAAGAACGAGTTTAATTGAATCCGAAATCAAAATTT
>V1LNDAVN1D110345_0
CTTTTACAAAAATTTAATATGAAGCCTTTTTCTTATGGTGTTGAAGTAAAATCAGTGTATGATGATGGAGTTGTTTATGATGCTTCGGCTTTAGATATTACAGATGAAGATATTCTACAG
>V1LNDAVN1D110346_0
ATTCAAGAAAGAGTGCATTTGATTAAGCAAGGAGAAAAGGTTACGGCGTCATCAGCAACACTTTTACAAAAATTTAATATGAAGCCTTTTTCTTATGGTGTTGAAGTAAAATCAGTGTAT
>V1LNDAVN1D110347_0
CATACTTCTTTTTTTCAGTCTCTTGGAATATCCACTAAAATTGTGAAAGGTCAAATTGAAATTCAAGAAAGAGTGCATTTGATTAAGCAAGGAGAAAAGGTTACGGCGTCATCAGCAACA
>V1LNDAVN1D110348_0
GGTGTTATTTCCCCAGTTGATGTGTTCATTCCACCAGGGCCAACGGGTATGGATCCTTCTCATACTTCTTTTTTTCAGTCTCTTGGAATATCCACTAAAATTGTGAAAGGTCAAATTGAA
>V1LNDAVN1D110349_0
GATTTGTCAGAAGTTCGTAAAATCATTTTAGATAACAAATCACCGGCCCCAGCTCGATTAGGTGTTATTTCCCCAGTTGATGTGTTCATTCCACCAGGGCCAACGGGTATGGATCCTTCT
>V1LNDAVN1D11035_0
TGACTTATAACATGCAGGTGGTGGACACTGTGGGTTAGTACATTTATAAATTTTTGCGTTGGCATAACCTAATTTTATTGTAATGTTTCTTTCCTTTTCATGTTTAAATCGAACTGTATG
>V1LNDAVN1D110350_0
AATATTGAAAAGTTGCTACCATTAGTAAAGCTCAACATGGGTTTTGTGTTTTGTATAGACGATTTGTCAGAAGTTCGTAAAATCATTTTAGATAACAAATCACCGGCCCCAGCTCGATTA
>V1LNDAVN1D110351_0
TTGATGGGAAAAAACACAAGAATAAAAACGGTTCTGAAGAAAAATGCGCAACAGATACCAAATATTGAAAAGTTGCTACCATTAGTAAAGCTCAACATGGGTTTTGTGTTTTGTATAGAC
>V1LNDAVN1D110352_0
AATGTTGGATCTGATCAGATGGCTTCCGTTCGACAAAGCTTAAGAGGAAAGGCTGTTATGTTGATGGGAAAAAACACAAGAATAAAAACGGTTCTGAAGAAAAATGCGCAACAGATACCA
>V1LNDAVN1D110353_0
ATGGAGCGACTCGCCGAGTTGCTTCAGAAACACACGAAAATTCTTGTTGTTCACGTCGACAATGTTGGATCTGATCAGATGGCTTCCGTTCGACAAAGCTTAAGAGGAAAGGCTGTTATG
>V1LNDAVN1D110354_0
CCATCAATCGGTGTTCTAACAATGGCGAAATTGACAAAGGCACAAAAAAAGCACATGTACATGGAGCGACTCGCCGAGTTGCTTCAGAAACACACGAAAATTCTTGTTGTTCACGTCGAC
>V1LNDAVN1D110355_0
TTTGATCTATCATCGCTTCATCTTTCCTCCATCTTTCCTTCATTTGCCCGTTCTTCTGTTCCATCAATCGGTGTTCTAACAATGGCGAAATTGACAAAGGCACAAAAAAAGCACATGTAC
>V1LNDAVN1D110357_0
AAATTTTTGTCATTTGTTTTTTCCTTGTTCTTCTTTTCCATTTCGCTTCTTTCTATCTTTGCATCTTTTTTTTATTCCATCTTACTTTCTTTCCATTTTTCTTTCCATCTTAATATATTT
>V1LNDAVN1D110358_0
ACGAATCGTTGACATTTTAACTCGTTATATTTCGGATATTACAAAAAAAAAGAAAAAAATTTTTTTTTTCAATTTATTTACAAAATTTAATAAGAGATTCAGAATTGTTCTACTCCAACA
>V1LNDAVN1D110359_0
CCAACAACTTCCTGACTTGAAGTAGAATATACATTAACCACAGGACGAATCGTTGACATTTTAACTCGTTATATTTCGGATATTACAAAAAAAAAGAAAAAAATTTTTTTTTTCAATTTA
>V1LNDAVN1D11036_0
CATTTTATGATTACAATTTTCGCGCGGGCACATTGGTTCATCTTCTTTGCTACTTTCAAATGACTTATAACATGCAGGTGGTGGACACTGTGGGTTAGTACATTTATAAATTTTTGCGTT
>V1LNDAVN1D110360_0
ACAGACTGAACTAAATCACTCCTTATAGGAGTGTAAAACACTTGGGGAACTTTTGCTTCTCCAACAACTTCCTGACTTGAAGTAGAATATACATTAACCACAGGACGAATCGTTGACATT
>V1LNDAVN1D110361_0
TAACCAGCTCCCTCTTTTACAGCATATGGTTGTCTGGCATTTTTAGACATCCGAGTTATAACAGACTGAACTAAATCACTCCTTATAGGAGTGTAAAACACTTGGGGAACTTTTGCTTCT
>V1LNDAVN1D110362_0
GCTACTCTTGGAATTCTTGCTACGGCACGACCCGTTCCCCAAGATTCTGCAGAAGTTTGATAACCAGCTCCCTCTTTTACAGCATATGGTTGTCTGGCATTTTTAGACATCCGAGTTATA
>V1LNDAVN1D110363_0
CCTCCACCTCTACACATGTTTCCAAATGCAGCTTGTCCAGCTCTGTGAGTACCACCTCCTGCTACTCTTGGAATTCTTGCTACGGCACGACCCGTTCCCCAAGATTCTGCAGAAGTTTGA
>V1LNDAVN1D110364_0
TTTTCCTTTTTATTAATTTTTCTTCCCCATCTTCTCCATATTTTAGTAGGGTTAAACATACCTCCACCTCTACACATGTTTCCAAATGCAGCTTGTCCAGCTCTGTGAGTACCACCTCCT
>V1LNDAVN1D110365_0
CTTGCTAAGAGTAAAGCAGGAACACCAGATGCAGCAATGGCAGCACATACGGCATATCTCTTTTCCTTTTTATTAATTTTTCTTCCCCATCTTCTCCATATTTTAGTAGGGTTAAACATA
>V1LNDAVN1D110366_0
TCATTTAAATTATATTCACAAGCACTGTATCCTATAGAAATAATATATGGTCTTCTTTCATGTGGGTCAGTATCAGTATATAAAGGATATAAAACTTTACTGATACATCTACCGTTAAAA
>V1LNDAVN1D110367_0
TCACGGGGCCAACCTTCATCTGCAGTGTTCGGCCCGACAAAATGTCTATTCATGGCATCTTCATTTAAATTATATTCACAAGCACTGTATCCTATAGAAATAATATATGGTCTTCTTTCA
>V1LNDAVN1D110368_0
CTATTCATAGAATCCCAACTGACCTCTCCCTTTCCACCGTCACCGACAGGTTCTACCTTATCACGGGGCCAACCTTCATCTGCAGTGTTCGGCCCGACAAAATGTCTATTCATGGCATCT
>V1LNDAVN1D110369_0
AATTCTCCATAATTTCTAATTAAATTAGTATCTAATCCTCCCAGATGTGTATATGTTCTACTATTCATAGAATCCCAACTGACCTCTCCCTTTCCACCGTCACCGACAGGTTCTACCTTA
>V1LNDAVN1D11037_0
CGTTGCCATTAAAATGTCATGTCCTGGGCAATCGACAAATGATACATGTCTTAATAATTTCATTTTATGATTACAATTTTCGCGCGGGCACATTGGTTCATCTTCTTTGCTACTTTCAAA
>V1LNDAVN1D110370_0
GTGTTAAAAATGATATGCATAAAACCACCATGTAAATACATTGACCAAAATAATCTATACAATTCTCCATAATTTCTAATTAAATTAGTATCTAATCCTCCCAGATGTGTATATGTTCTA
>V1LNDAVN1D110371_0
AATGTTCTTAGAAATCCCCAATCAGGCTCAATCATCCACAATATTTGTATCTGGCAAATTGTGTTAAAAATGATATGCATAAAACCACCATGTAAATACATTGACCAAAATAATCTATAC
>V1LNDAVN1D110372_0
CAAGGGTCACACACGGAAGACAATAAATTTCCTGTAACACCCGATATAAAAAACAGTAATAATGTTCTTAGAAATCCCCAATCAGGCTCAATCATCCACAATATTTGTATCTGGCAAATT
>V1LNDAVN1D110373_0
TAAGTAAATAACGCACCGATAAGGCCATATAAAGCTCCGGAAGAACCTACAGTAACACTACAAGGGTCACACACGGAAGACAATAAATTTCCTGTAACACCCGATATAAAAAACAGTAAT
>V1LNDAVN1D110374_0
GCAATCATAAAAACTAAAACGCAACAAGGCCTGGGAATAGTTTTCCAGTATTCTATACAATAAGTAAATAACGCACCGATAAGGCCATATAAAGCTCCGGAAGAACCTACAGTAACACTA
>V1LNDAVN1D110375_0
ATATGTGCATAATTATCAGTATAACCAAACATTCCTATGATAATGCCAAAAATAATTACAGCAATCATAAAAACTAAAACGCAACAAGGCCTGGGAATAGTTTTCCAGTATTCTATACAA
>V1LNDAVN1D110376_0
GCTGCTGAAACAGTGGTAATAGTAGCAAAGCCATACAAAATACCAGCTAAGCATCCACCCATATGTGCATAATTATCAGTATAACCAAACATTCCTATGATAATGCCAAAAATAATTACA
>V1LNDAVN1D110377_0
GTTAAAAACCAAGAAAAAGGGGGAGACATAAGCATTCGTTCTCCTAATGTGCATTTATCAGCTGCTGAAACAGTGGTAATAGTAGCAAAGCCATACAAAATACCAGCTAAGCATCCACCC
>V1LNDAVN1D110378_0
AAATCTCCTTTGATTTTTTTTTCTCTTGCTTTGGCTTCAATTAAATCTTTGGCCTCACTTGTTAAAAACCAAGAAAAAGGGGGAGACATAAGCATTCGTTCTCCTAATGTGCATTTATCA
>V1LNDAVN1D110379_0
CATATAATTACTCCTGTCGATATTTGCATTATGAAAAACATTTTTATTCATGTTATTTGCTGCATGCATCATATTCCTATTGTCAAACATGTTCATTTCTTCATTAATCGCATTCGAATT
>V1LNDAVN1D11038_0
ATGGGTTTACGGAATTTATATAAAAAAATGAATCATCCAGCTATTGCTCCATTTTTGACTGGTCTCTTTCCTACAGACAGTTCTCCAAATATTCGTTTTTGCATTAATTATTTCACTGCA
>V1LNDAVN1D110380_0
CTTGTTCATTTTTTGGTAACATTTGTTCGTACATATAATTACTCCTGTCGATATTTGCATTATGAAAAACATTTTTATTCATGTTATTTGCTGCATGCATCATATTCCTATTGTCAAACA
>V1LNDAVN1D110381_0
TCTGCAAATTGTTGACCAGTCCATTGCTGCTCATATTGTGCTGGTAATCCATCATCGGCGCTTGTTCATTTTTTGGTAACATTTGTTCGTACATATAATTACTCCTGTCGATATTTGCAT
>V1LNDAVN1D110382_0
AGCTCTTTAGCTGTTTCTAATCCACAAACATCATCCCATTTTACTTTATTACTTTCCTTTGCTAATAAAAACCCAGTTATTTCTTTTTGTATATTTCCTTTAGATTCATCTCCACTCAAT
>V1LNDAVN1D110383_0
AGGAAATATAATAGCCTCTTTCAAAAGCTCTTTAGCTGTTTCTAATCCACAAACATCATCCCATTTTACTTTATTACTTTCCTTTGCTAATAAAAACCCAGTTATTTCTTTTTGTATATT
>V1LNDAVN1D110384_0
ATATAATAAAATTCCTTTATAAGGTAACGCAGAAGAACTGAATAATTTAGGAAACTTTAAAGGAAATATAATAGCCTCTTTCAAAAGCTCTTTAGCTGTTTCTAATCCACAAACATCATC
>V1LNDAVN1D110385_0
CATATCGCATTCACTCGCACAAGCTAAAGCTAAAAATGTTTTTCCCGTTCCTGGAGGTCCATATAATAAAATTCCTTTATAAGGTAACGCAGAAGAACTGAATAATTTAGGAAACTTTAA
>V1LNDAVN1D110386_0
TTTTTCACTTTCTCCTTGATATTTGCTTATTAAGTCTGCAGAAGAAACGTTAAAAAAATTCATATCGCATTCACTCGCACAAGCTAAAGCTAAAAATGTTTTTCCCGTTCCTGGAGGTCC
>V1LNDAVN1D110387_0
ATCGATAAATATGATTGCTGGCGCATGTTCTTGAGCAGTTGTGAACAAGCACTTTATATATTTTTCACTTTCTCCTTGATATTTGCTTATTAAGTCTGCAGAAGAAACGTTAAAAAAATT
>V1LNDAVN1D110388_0
TATTCTTCTAGTCGATTCATTTTCTCCATCGGTTCTAGAGCCACACAAAGAATCTATTTCATCGATAAATATGATTGCTGGCGCATGTTCTTGAGCAGTTGTGAACAAGCACTTTATATA
>V1LNDAVN1D110389_0
TACAATAATTTTATTATCATAATTTTTTAAACCGCTCATATTTATTAAAAACTCCGTTTTTATTCTTCTAGTCGATTCATTTTCTCCATCGGTTCTAGAGCCACACAAAGAATCTATTTC
>V1LNDAVN1D11039_0
ATTTTTATAAAAATATTAATACAAGAATTAACTAATAATATGGGTTTACGGAATTTATATAAAAAAATGAATCATCCAGCTATTGCTCCATTTTTGACTGGTCTCTTTCCTACAGACAGT
>V1LNDAVN1D110390_0
AAAGATGTTCTTCAAATAAGAAGTGAAGTAATGAAAAAAATATAAATTTTTTTTTTTTTTTAATTTCAACTTATTTTGTCTTATTATTATAAGGAATATATTATTTCTTTTTTTTTTATT
>V1LNDAVN1D110391_0
CATATAGATAATATTGTGGCTTCATTAAAAAATCAACTCTATGAATTTACAAAGAAGTTCAAAGATGTTCTTCAAATAAGAAGTGAAGTAATGAAAAAAATATAAATTTTTTTTTTTTTT
>V1LNDAVN1D110392_0
TTAGACACATTAGTTCAATTTACATTTAATTTAAATATTAGTAATCCTCAGAGTAGGGCGCATATAGATAATATTGTGGCTTCATTAAAAAATCAACTCTATGAATTTACAAAGAAGTTC
>V1LNDAVN1D110393_0
TCAGAAATTGAAGAATTAACATATGAAGTAAAACAAACAATTAATGATGCAACAAATGATTTAGACACATTAGTTCAATTTACATTTAATTTAAATATTAGTAATCCTCAGAGTAGGGCG
>V1LNDAVN1D110394_0
TTTTATTTCATTAATTCTTTTTAAGGTGTTAAGCAAAAGGGGATTTTTAATGACAGAACGTCAGAAATTGAAGAATTAACATATGAAGTAAAACAAACAATTAATGATGCAACAAATGAT
>V1LNDAVN1D110396_0
CTGTGCAATATGTTCTAATTTGTTTTGGAAAATGTAATGAAATCAATATATGTAAATATATATTGCCTCGTATAGTATGCTTATAAGATAATTTCCTTTTCTCCTCCTTCTCTTTATCCT
>V1LNDAVN1D110397_0
ATATATTATACGGGAAGAGAAACATGAAATTTATGTTCTACGGGAAGAGGAACATGAAATCTGTGCAATATGTTCTAATTTGTTTTGGAAAATGTAATGAAATCAATATATGTAAATATA
>V1LNDAVN1D110398_0
AATATATGTATGCATAGAAATTAGTTGCATATATGTGTACGTATCAGAAAATATACCAAGATATATTATACGGGAAGAGAAACATGAAATTTATGTTCTACGGGAAGAGGAACATGAAAT
>V1LNDAVN1D110399_0
AAAAATAGGCTGTAGAAATGAATACTTCGGTGATAGGGTCAGTTCAAGTAAACGTAAAAAAATATATGTATGCATAGAAATTAGTTGCATATATGTGTACGTATCAGAAAATATACCAAG
>V1LNDAVN1D1104_0
GTTTATCAATAAGTCTTAAAGGTAATATTCCATCTTTTATACAATATGTGGCAATTCGTTTTCTTGATTCCGGGCTTTCATTTTGCAAATCATTCATTATACTATAATGAACGTCTTCTT
>V1LNDAVN1D11040_0
TCATGGAGTGTTTTTAAAATAATTACATTAACAGAAGATTCAACTACTTCATCCACAAGAATTTTTATAAAAATATTAATACAAGAATTAACTAATAATATGGGTTTACGGAATTTATAT
>V1LNDAVN1D110400_0
TAATTCAGCTGGAAAGATGTAAGTAATTAGCAAAAAGAAAAAGCGAGAAACATATGGTGGAAAAATAGGCTGTAGAAATGAATACTTCGGTGATAGGGTCAGTTCAAGTAAACGTAAAAA
>V1LNDAVN1D110401_0
CGCAAGTGAGTGAGCTGGCTTCAAAAATAACGGATCTTTTACTAGTAGGAAATAAGAAGTTAATTCAGCTGGAAAGATGTAAGTAATTAGCAAAAAGAAAAAGCGAGAAACATATGGTGG
>V1LNDAVN1D110402_0
TTGAGAAGTTTAGCAATGAACATTACAGTTTTAAGAAAAATCGTAACACTGCTCACGATACGCAAGTGAGTGAGCTGGCTTCAAAAATAACGGATCTTTTACTAGTAGGAAATAAGAAGT
>V1LNDAVN1D110403_0
CTAGCGTCTCATAGGCTTTTGCTATTTCCTCTTGTAGAAAATAATTATTTTTATCTGCAGCTTCCCTCTTTTCTTTTTCTAATCGAAACAAATTGAAGTAATGTCTTATCTTATCTTCTA
>V1LNDAVN1D110404_0
GTATTTTGTTTTTTTCTAGCGTCTCATAGGCTTTTGCTATTTCCTCTTGTAGAAAATAATTATTTTTATCTGCAGCTTCCCTCTTTTCTTTTTCTAATCGAAACAAATTGAAGTAATGTC
>V1LNDAVN1D110405_0
CAATTAAAGAAGTCTGATTGTCCTTTATGTTTTTTAACTTTTCTTCTAATTTCATAGTGTGTATTTTGTTTTTTTCTAGCGTCTCATAGGCTTTTGCTATTTCCTCTTGTAGAAAATAAT
>V1LNDAVN1D110406_0
CAAATGACTGAACAAGTGTATCTAGTTGTACATATAATAAATCAATACGTCTCACTGTATCAATTAAAGAAGTCTGATTGTCCTTTATGTTTTTTAACTTTTCTTCTAATTTCATAGTGT
>V1LNDAVN1D110407_0
TTTTTTTTAAACTGGCATCGCAATTAACTACATCCGTAGCAGTTTGTGTACAAACTCCTGCAAATGACTGAACAAGTGTATCTAGTTGTACATATAATAAATCAATACGTCTCACTGTAT
>V1LNDAVN1D110408_0
GAGGATCTAATGTTCTACATGGGTATATATAATCTAATAGCATCTGAATAGTTCGTTTTCTTTTTTTTAAACTGGCATCGCAATTAACTACATCCGTAGCAGTTTGTGTACAAACTCCTG
>V1LNDAVN1D110409_0
TATTAGAATTTTTTAATTATTATAATTTTGAATATAAGTTGCGAGAAAAATGCGCCGTTCTGAGGGGGATGGGTCACATAATTCCTTTACATTTTAGAAAGGATTTACAAGAAAAAGATG
>V1LNDAVN1D11041_0
ACATCAAAATTGAGAAATTGTTCCAAATTTTTTGCTCATTTATTATATACAGATGCAATTTCATGGAGTGTTTTTAAAATAATTACATTAACAGAAGATTCAACTACTTCATCCACAAGA
>V1LNDAVN1D110411_0
TATATTGGAGGAATAGGATCTTTTTTACTTAGCTGTATGGTTTTACATTTTTTACAGATGCACGAATCTTCATATAATGAAAAGGCATTTCATACATCTACACTAACCACCTTATTATTA
>V1LNDAVN1D110412_0
TTGAGACCACTGGTATTGTTAGTAAAGTTCTTTTTAAGTACGCGACAACTGAATGAAACCTATATTGGAGGAATAGGATCTTTTTTACTTAGCTGTATGGTTTTACATTTTTTACAGATG
>V1LNDAVN1D110413_0
CAGAAATCTTCCAGATTAACAACGGATTTCATAGCCAAACAAGTAAAAAAATATGTCTTCTTGAGACCACTGGTATTGTTAGTAAAGTTCTTTTTAAGTACGCGACAACTGAATGAAACC
>V1LNDAVN1D110414_0
GTGAAAATACTTAGGTATATAGATAAGGAATTAGGGGTCCGTTTTGATGTATGTATAAATCAGAAATCTTCCAGATTAACAACGGATTTCATAGCCAAACAAGTAAAAAAATATGTCTTC
>V1LNDAVN1D110415_0
GCATACGTATTAGTAAAATTAAAAATATGTCATTCGTTTAACGTTTTAGTTCATGCAAAAGTGAAAATACTTAGGTATATAGATAAGGAATTAGGGGTCCGTTTTGATGTATGTATAAAT
>V1LNDAVN1D110416_0
GATGTAGACGTATGCTTCATGAATGTCGAAGAAGATGAACTCAATGCTTTGTATATAATAGCATACGTATTAGTAAAATTAAAAATATGTCATTCGTTTAACGTTTTAGTTCATGCAAAA
>V1LNDAVN1D110417_0
TCGAAAGCCCAAATGGAAGTCTTTGGATCATTTGTTACGGGATTATCAATTCCAGGTGGAGATGTAGACGTATGCTTCATGAATGTCGAAGAAGATGAACTCAATGCTTTGTATATAATA
>V1LNDAVN1D110418_0
GAAAAGTTAATTAAATTGAAAGCATTAATGAAGTTGGAAATTATTGTAAAATCTATTTTTTCGAAAGCCCAAATGGAAGTCTTTGGATCATTTGTTACGGGATTATCAATTCCAGGTGGA
>V1LNDAVN1D110419_0
GTGTTTGTCTAGATACTTGTCATGCTTTTGCTGCAGGTTATGATATAAGAACCAAAGAAGGATTTGATAAAACAATGAAACAATTTGATGAAATAATTAATTTAAAATATTTAAAAAGAT
>V1LNDAVN1D11042_0
TATCAAGAATGTTTCGAAAAATGTTTTGAAAAATCATACAATACAGCTCATAGATTAGAGACATCAAAATTGAGAAATTGTTCCAAATTTTTTGCTCATTTATTATATACAGATGCAATT
>V1LNDAVN1D110420_0
ATGATAAAGACAGAATTGGTGTTTGTCTAGATACTTGTCATGCTTTTGCTGCAGGTTATGATATAAGAACCAAAGAAGGATTTGATAAAACAATGAAACAATTTGATGAAATAATTAATT
>V1LNDAVN1D110421_0
GTCGTACGAATTGTGTTGGATCGACATTTGAACAGTTAAGGGATATTATAAATCAAATAAATGATAAAGACAGAATTGGTGTTTGTCTAGATACTTGTCATGCTTTTGCTGCAGGTTATG
>V1LNDAVN1D110422_0
GCATAAATAAAGCACACCAAGAAACGAAAAATGTAATTGTCTTATTAGAAAATGAAGCTGGTCGTACGAATTGTGTTGGATCGACATTTGAACAGTTAAGGGATATTATAAATCAAATAA
>V1LNDAVN1D110423_0
ATCCGGGGTCAACGGTTGGAAACTGTTCTGTGGAAGAAGGTATAAACAATATTGCAAACTGCATAAATAAAGCACACCAAGAAACGAAAAATGTAATTGTCTTATTAGAAAATGAAGCTG
>V1LNDAVN1D110424_0
ATTCTTTTATAGATGATATAAGAAGATGTGAAATGCTAAATATAAAATTCTATAATATACATCCGGGGTCAACGGTTGGAAACTGTTCTGTGGAAGAAGGTATAAACAATATTGCAAACT
>V1LNDAVN1D110425_0
ATGCTCCTTATTTAATAAATTTAGCAACTGTGGATGCATCACTTAGAGAAAAATCCTATAATTCTTTTATAGATGATATAAGAAGATGTGAAATGCTAAATATAAAATTCTATAATATAC
>V1LNDAVN1D110426_0
TAACAGGTTTTGAAGAAAACTGTAAAAAATTCAAATATGATAACAATTTTATTGTGCCCCATGCTCCTTATTTAATAAATTTAGCAACTGTGGATGCATCACTTAGAGAAAAATCCTATA
>V1LNDAVN1D110427_0
TTGCGCTATTTTTAAAAAATCAAAGAACGTGGTTATCAACAGAGTTAACAGAAGAAAATATAACAGGTTTTGAAGAAAACTGTAAAAAATTCAAATATGATAACAATTTTATTGTGCCCC
>V1LNDAVN1D110428_0
CAGCACTCGGAGGGGTTAAAAACGCGCCAGTGAATTCTTTTAAAGTTGCCGGCATGGCTTTTGCGCTATTTTTAAAAAATCAAAGAACGTGGTTATCAACAGAGTTAACAGAAGAAAATA
>V1LNDAVN1D110429_0
ATTATGAGCGCAATAGATTACTTGCAGAAAAGACAAATGTATATGTAGGTGCTCATATATCAGCACTCGGAGGGGTTAAAAACGCGCCAGTGAATTCTTTTAAAGTTGCCGGCATGGCTT
>V1LNDAVN1D11043_0
AAAACATTTCAAACGTTTTATGCATTACAAGCAGAGCGACTGTGCAAATTAAGAAAATGCTATCAAGAATGTTTCGAAAAATGTTTTGAAAAATCATACAATACAGCTCATAGATTAGAG
>V1LNDAVN1D110430_0
GAAGTGAAGCACAACTCTGTAGAAGTAGAAAAAGCAATAACAAACACCTATGAATCAGAACCATATAATAATAAAAATCAACCTAGTGCAGAAATAGAAACGAAAAATGAATCTTGTGAA
>V1LNDAVN1D110431_0
TTACAGAAAATGAAAAAAGAGAATCGGAAGTGAAGCACAACTCTGTAGAAGTAGAAAAAGCAATAACAAACACCTATGAATCAGAACCATATAATAATAAAAATCAACCTAGTGCAGAAA
>V1LNDAVN1D110432_0
AAAAAATTTTTGTTACTCAATTTAGCGAAGAATTGGAAAGAGACTTACAGAATTTTGATTTTACAGAAAATGAAAAAAGAGAATCGGAAGTGAAGCACAACTCTGTAGAAGTAGAAAAAG
>V1LNDAVN1D110433_0
AAAAACTTATTGACTTAAATATTATCGACGAAATAAAAGAAATTGGATTTGACAAAGTTGAAAAAATTTTTGTTACTCAATTTAGCGAAGAATTGGAAAGAGACTTACAGAATTTTGATT
>V1LNDAVN1D110434_0
GTGAAAAGATTTTTGATCGAATAAAAACATTGGGAAACACGAAAAATTATAACACTCTTAAAAAACTTATTGACTTAAATATTATCGACGAAATAAAAGAAATTGGATTTGACAAAGTTG
>V1LNDAVN1D110435_0
CCCTATTAACGCCATTAGAACACCCAGAATTTTTTCCAAATTATGATATTGCAGTACAATGTGAAAAGATTTTTGATCGAATAAAAACATTGGGAAACACGAAAAATTATAACACTCTTA
>V1LNDAVN1D110436_0
AGTTCTATGTTTAAATTAGAAACGACATTAAATTATAATATGGAAAGATGTTGGAGTTTAAGTGCGAAAAGAACAAAAAACGATTTATGTATAGCATATGATGAAGGAATAGTAGTTATA
>V1LNDAVN1D110437_0
CATACGAATTTGCCGATAATTATTTCTTCTTCGGAAGACTGTAGTGTTAAAATATGGAACAGTTCTATGTTTAAATTAGAAACGACATTAAATTATAATATGGAAAGATGTTGGAGTTTA
>V1LNDAVN1D110438_0
ACAAAACAGTGTGTGCAAGTTTTATCAGGTCATACGCAAAATATTTCTTGTGTAATATATCATACGAATTTGCCGATAATTATTTCTTCTTCGGAAGACTGTAGTGTTAAAATATGGAAC
>V1LNDAVN1D110439_0
GAAACGTCTTATATTATCAGTGGTAGTGATGACAAGACAATAAGAGTTTGGGATTATCATACAAAACAGTGTGTGCAAGTTTTATCAGGTCATACGCAAAATATTTCTTGTGTAATATAT
>V1LNDAVN1D11044_0
ATAAAACAGGGGTACGAAATAGAAATTTGTAATATGTTAATTGATTGTTGCTGTATGGAAAAAACATTTCAAACGTTTTATGCATTACAAGCAGAGCGACTGTGCAAATTAAGAAAATGC
>V1LNDAVN1D110440_0
CATTTTACTTTAACAGGTCATACTAAAGGAGTAAATTGTATCGATTATTCATCTTGTGGAGAAACGTCTTATATTATCAGTGGTAGTGATGACAAGACAATAAGAGTTTGGGATTATCAT
>V1LNDAVN1D110441_0
TTAGATAAAACTATAAAAATTTGGGGAGTTCAAAATAACACATCTGTAGTTACAAAGCCGCATTTTACTTTAACAGGTCATACTAAAGGAGTAAATTGTATCGATTATTCATCTTGTGGA
>V1LNDAVN1D110442_0
CATTATGTTATGATGTGTAAATTTAATCCCAAAGATATTTATATATTTGCTTCTGCTTCTTTAGATAAAACTATAAAAATTTGGGGAGTTCAAAATAACACATCTGTAGTTACAAAGCCG
>V1LNDAVN1D110443_0
ATAAAGTTATACGATTATGAAAACAATTTTGAAAAATTATGTTCTTTTGAAAGTCACATTCATTATGTTATGATGTGTAAATTTAATCCCAAAGATATTTATATATTTGCTTCTGCTTCT
>V1LNDAVN1D110444_0
AGATATATAGAAATTCATCAAAGTCTTCCTTATGTATTAACATGTTCGGATGATATGACAATAAAGTTATACGATTATGAAAACAATTTTGAAAAATTATGTTCTTTTGAAAGTCACATT
>V1LNDAVN1D110445_0
GTTTATAATTATAACACGTTTGAAAAAGTGAAATCTTTTGAAGATCATACAGATTATATTAGATATATAGAAATTCATCAAAGTCTTCCTTATGTATTAACATGTTCGGATGATATGACA
>V1LNDAVN1D110446_0
GCCAAATTCATTGAAAAAAAACAGTTAATTATTTGTTCAGGAGATGATATGAATGTAAAAGTTTATAATTATAACACGTTTGAAAAAGTGAAATCTTTTGAAGATCATACAGATTATATT
>V1LNDAVN1D110447_0
GATTATGAAAGTCAAAGTACTATTAAGAATGTAGAAGTTTCTGCTTTTCCACTGAGATGTGCCAAATTCATTGAAAAAAAACAGTTAATTATTTGTTCAGGAGATGATATGAATGTAAAA
>V1LNDAVN1D110448_0
ATCCATGAAACAGAAAGTTGGATTTTAGCCGCTTTGTACAATGGAAAAATAATTATATTTGATTATGAAAGTCAAAGTACTATTAAGAATGTAGAAGTTTCTGCTTTTCCACTGAGATGT
>V1LNDAVN1D110449_0
AGCCCATTAGAAAAAATATTAGTTCATTTCCCAAGAATTGTAATAAAAGATAGTGCGGTAAATGCTATATGTTATGGTGCTAAATTAACTATTCCAGGTGTCTTAAGATTTGATAACAGT
>V1LNDAVN1D11045_0
TTGTCAATTATGTCTTCTTTAAGTTTCGAAGAGTGTGTCCACAAATTGTTAAAACTAAATATAAAACAGGGGTACGAAATAGAAATTTGTAATATGTTAATTGATTGTTGCTGTATGGAA
>V1LNDAVN1D110450_0
TTAGATGCACAGCATATATATGATACTACAGGAGATGAAACATATTTAAGAAGTGTTGTCAGCCCATTAGAAAAAATATTAGTTCATTTCCCAAGAATTGTAATAAAAGATAGTGCGGTA
>V1LNDAVN1D110451_0
AGAAGAGTTAAATCTGGAAATATTACAGAATATGATAATTTATGTACTTTACATGACATATTAGATGCACAGCATATATATGATACTACAGGAGATGAAACATATTTAAGAAGTGTTGTC
>V1LNDAVN1D110452_0
AGGACCCTGTGTGAACATATCGGGTTATTGTTAGGAACAGGTGCACATATGCAAGAATTGAGAAGAGTTAAATCTGGAAATATTACAGAATATGATAATTTATGTACTTTACATGACATA
>V1LNDAVN1D110453_0
TATGATGAAGATCGTTTTGTTTGTGTTTTTTGGGTTCGATGTCAAGCAGGTACTTATATAAGGACCCTGTGTGAACATATCGGGTTATTGTTAGGAACAGGTGCACATATGCAAGAATTG
>V1LNDAVN1D110454_0
ATATCCGCGGTTAAAAGGCAGTTACGTGTGAGAACTATTTACGAAACGAAACTGCTAGATTATGATGAAGATCGTTTTGTTTGTGTTTTTTGGGTTCGATGTCAAGCAGGTACTTATATA
>V1LNDAVN1D110455_0
CAACAAGTGCATTTAGTATTAAATAATTTTGAGGGTGCAATTTTTCAAAGACCACCATTAATATCCGCGGTTAAAAGGCAGTTACGTGTGAGAACTATTTACGAAACGAAACTGCTAGAT
>V1LNDAVN1D110456_0
CAAGAGTCGGGAAAGGAATATGTATGTGTATGTAAATTACATGCTAAACCGGAAAGTATTCAACAAGTGCATTTAGTATTAAATAATTTTGAGGGTGCAATTTTTCAAAGACCACCATTA
>V1LNDAVN1D110457_0
AAGGTGACAGGCGTTTTATTAGTTTGTCTAGATAGAGCAACACGACTAGTGAAATCACAGCAAGAGTCGGGAAAGGAATATGTATGTGTATGTAAATTACATGCTAAACCGGAAAGTATT
>V1LNDAVN1D110458_0
TCTTGGATTAAGAAAATTTTACGATGCGAAAAAACAGGACATAGTGGTACCCTAGATCCTAAGGTGACAGGCGTTTTATTAGTTTGTCTAGATAGAGCAACACGACTAGTGAAATCACAG
>V1LNDAVN1D110459_0
TTGAAGTACGGAGTAATTAATTTAGACAAACCGTCGAACCCTTCTTCTCATGAAGTCGTTTCTTGGATTAAGAAAATTTTACGATGCGAAAAAACAGGACATAGTGGTACCCTAGATCCT
>V1LNDAVN1D11046_0
AAAGAAGAAATAACTGATATGACAGAACAATATTTAATAAATTTAAGAAAAAGTGTTTATTTGTCAATTATGTCTTCTTTAAGTTTCGAAGAGTGTGTCCACAAATTGTTAAAACTAAAT
>V1LNDAVN1D110460_0
TCTCATTTTACTCCCCTTCCAATGGGGAATTCTCCTTACTCAAGAGATATAAAAGAATATTTGAAGTACGGAGTAATTAATTTAGACAAACCGTCGAACCCTTCTTCTCATGAAGTCGTT
>V1LNDAVN1D110461_0
ATAGATACATCACAGTGGCCATTACTTTTAAAGAATTATGACAAACTAAATGTGAGGAGCTCTCATTTTACTCCCCTTCCAATGGGGAATTCTCCTTACTCAAGAGATATAAAAGAATAT
>V1LNDAVN1D110462_0
ATCATATCTGGCCTTCTTTTAACAACAATCAGTGGATACAGTTAGAAGTGCAAATGAAAGATCTCATTTTAAATGATTATGCGAAGAGAAACAATGTACATATTGCTTCGTTGACACAAA
>V1LNDAVN1D110463_0
TTAATCCTCAGCAAGCGAAGATTTTATTACAACCAGACAAAAACGTAGTAACACAGCCTCATCATATCTGGCCTTCTTTTAACAACAATCAGTGGATACAGTTAGAAGTGCAAATGAAAG
>V1LNDAVN1D110464_0
ATAGTGTATCATCTTTTACAGCTTTCAGTAGACTTATTTTAATTTTAAGAAGTTTGCATATTAATCCTCAGCAAGCGAAGATTTTATTACAACCAGACAAAAACGTAGTAACACAGCCTC
>V1LNDAVN1D110465_0
TGATATTAAAGGCGACACAACCACAAATGTTATTATTCAATTTGTACGATGATTGGTTGAATAGTGTATCATCTTTTACAGCTTTCAGTAGACTTATTTTAATTTTAAGAAGTTTGCATA
>V1LNDAVN1D110466_0
AGGGGACAGAATTAAATTTGCCTTTCCAGGCTTTATTAAAGTTAAGCAAGATTGGTGATTTGATATTAAAGGCGACACAACCACAAATGTTATTATTCAATTTGTACGATGATTGGTTGA
>V1LNDAVN1D110467_0
GAAAAGGAATGTTAGATCCTTTAGAAGTTCATTTATTAGATTTTCCAAATATTATAATAAAGGGGACAGAATTAAATTTGCCTTTCCAGGCTTTATTAAAGTTAAGCAAGATTGGTGATT
>V1LNDAVN1D110468_0
TTGCATCGCTCATTCGATCTTTGCCAATTGAAGAGCAACCAAAGCAAATTATTGTTACAAGAAAAGGAATGTTAGATCCTTTAGAAGTTCATTTATTAGATTTTCCAAATATTATAATAA
>V1LNDAVN1D110469_0
CTGTATGGATTGGGCAAAAGCGTCTATCTCAATTAGCAAAATGGAAAACTGCAGAAGAAGTTGCATCGCTCATTCGATCTTTGCCAATTGAAGAGCAACCAAAGCAAATTATTGTTACAA
>V1LNDAVN1D11047_0
TACGGAAATGAATCAGGTTCTGATTCTGATTCTACATCGGGTGAGGAAGATGATAAAGATAAAGAAGAAATAACTGATATGACAGAACAATATTTAATAAATTTAAGAAAAAGTGTTTAT
>V1LNDAVN1D110470_0
GAGCTATTTTTATTTTAAATCCCAAAACGGGGCAGCTGTTTTTGAAAATAATTCATACTTCTGTATGGATTGGGCAAAAGCGTCTATCTCAATTAGCAAAATGGAAAACTGCAGAAGAAG
>V1LNDAVN1D110471_0
TATATAGAGTGACTATACATAAAACATTTGAGGGGAATTTAACCACTAAGCCAATTAATGGAGCTATTTTTATTTTAAATCCCAAAACGGGGCAGCTGTTTTTGAAAATAATTCATACTT
>V1LNDAVN1D110472_0
CACAAAATTATAATGAACTGTTTTCTTCACAAACTATCTGGTTTGTGGATGACACAAATGTATATAGAGTGACTATACATAAAACATTTGAGGGGAATTTAACCACTAAGCCAATTAATG
>V1LNDAVN1D110473_0
AAAGAATTAGAAAGGGACTGCAGTTATATTCTTCAGAACCAACAGAACCGTATTTAAACACACAAAATTATAATGAACTGTTTTCTTCACAAACTATCTGGTTTGTGGATGACACAAATG
>V1LNDAVN1D110474_0
TAATGCAGAAAGCATTACAGAAAATAATTCAGTCGAATCCATCTCTGTATGTGCTTAGAGAAAGAATTAGAAAGGGACTGCAGTTATATTCTTCAGAACCAACAGAACCGTATTTAAACA
>V1LNDAVN1D110475_0
CAGGTTGCGGTTTTTGGGCACCGTTATGGAGAGTTTGGATTTTCTTTTTACGAGGCGTTATACCTTTGTTAGAACGGTGGCTAAGTAATTTGTTAGCGAGGCAATTCGAAGGAAGAATTT
>V1LNDAVN1D110476_0
GTAAGGATTTAAAACATTTAATTTATTATAGATTTAACACAGGGTCTGTAGGGAAGGGACCAGGTTGCGGTTTTTGGGCACCGTTATGGAGAGTTTGGATTTTCTTTTTACGAGGCGTTA
>V1LNDAVN1D110477_0
TGGGACAATTAACAGGAATGTATAGATATAAGTACAGACTTATGAGACAAGTTCGAATGTGTAAGGATTTAAAACATTTAATTTATTATAGATTTAACACAGGGTCTGTAGGGAAGGGAC
>V1LNDAVN1D110478_0
GATTAGGAAACATTGATGCATATCAGTTAGCAGATGGGTTACAATATATATTTGCACACGTGGGACAATTAACAGGAATGTATAGATATAAGTACAGACTTATGAGACAAGTTCGAATGT
>V1LNDAVN1D110479_0
ATCTTTGTAGGGAAATTTTACGTTTAACAAAATCGATCGTAGATGCGCATGTTCAATACAGATTAGGAAACATTGATGCATATCAGTTAGCAGATGGGTTACAATATATATTTGCACACG
>V1LNDAVN1D11048_0
ACAGTAGTGTAGACTCGGAGGATGCGGaaagaagaaaaaaaaaaaaaaaaaaaaGGTGCATACGGAAATGAATCAGGTTCTGATTCTGATTCTACATCGGGTGAGGAAGATGATAAAGAT
>V1LNDAVN1D110480_0
AACCTGTAAAGACCTTAACAACAAAAGAAAGAAAAAAATCCAGATTTGGAAATGCATTTCATCTTTGTAGGGAAATTTTACGTTTAACAAAATCGATCGTAGATGCGCATGTTCAATACA
>V1LNDAVN1D110481_0
ATTTACTTATTCACAGAAAGAATCTTAATTATTTACATTTAGATTATAATTTTAATTTGAAACCTGTAAAGACCTTAACAACAAAAGAAAGAAAAAAATCCAGATTTGGAAATGCATTTC
>V1LNDAVN1D110482_0
CAGAAATGGATTGGGTTGAAATAGGATTGCAAGTATGTCGTCAAGGATACAATATGTTAAATTTACTTATTCACAGAAAGAATCTTAATTATTTACATTTAGATTATAATTTTAATTTGA
>V1LNDAVN1D110483_0
AAAGCATGAAAAAAAAATATTTATTTCGTATTTTTAAAAGTACCAAATTTTTTCAATGCACAGAAATGGATTGGGTTGAAATAGGATTGCAAGTATGTCGTCAAGGATACAATATGTTAA
>V1LNDAVN1D110484_0
TATCTTATCAAAAACTGTTAAAGTGTTGGGTATTAAATCATTTGCATTCGAAAAAACCGAAAAGCATGAAAAAAAAATATTTATTTCGTATTTTTAAAAGTACCAAATTTTTTCAATGCA
>V1LNDAVN1D110485_0
CTCTTGTTCAGACCTGGTTTAGAGAGCATATATCCACAAAATACCCTGTAAAGGTTCGAGTATCTTATCAAAAACTGTTAAAGTGTTGGGTATTAAATCATTTGCATTCGAAAAAACCGA
>V1LNDAVN1D110486_0
ATCATGCCCCTCACCCGTTTAATAAAAAATGTGGGTACACAAGAAGAGGAATCGACATTCCTCTTGTTCAGACCTGGTTTAGAGAGCATATATCCACAAAATACCCTGTAAAGGTTCGAG
>V1LNDAVN1D110487_0
TACCATTATTACATCAGTACCCGCTGTTTACAGAACGAACAATCAACGGCATACAGTTGTATCATGCCCCTCACCCGTTTAATAAAAAATGTGGGTACACAAGAAGAGGAATCGACATTC
>V1LNDAVN1D110488_0
TAGTGATTTTCAAAATGATAATTATTTTTATTTATTTAATTTAAAGGCATTTTATACAGCTAAAGCTTTAAATATGGCTATTCCAGGAGGACCCAAATTTGAACCTTTGTATAGAGACTT
>V1LNDAVN1D110489_0
AAAATATAAATTGTCATTAGAACAAATGGGGGTGTTATATAGATTAGGAAACCAATTATTTAGTGATTTTCAAAATGATAATTATTTTTATTTATTTAATTTAAAGGCATTTTATACAGC
>V1LNDAVN1D11049_0
GAAGTTCGAATGAAGAAGAATCTGATTTTAATGATGAAGACGAAAGTGAGAATTCAGATAACAGTAGTGTAGACTCGGAGGATGCGGaaagaagaaaaaaaaaaaaaaaaaaaaGGTGCA
>V1LNDAVN1D110490_0
GTTCTATGATTCCAAGCCATTATTATTTAACAAAGAAAATATAAATGGGAGTAGTTATAAAAAATATAAATTGTCATTAGAACAAATGGGGGTGTTATATAGATTAGGAAACCAATTATT
>V1LNDAVN1D110491_0
ACCTCTAGAATGTATACAAATGAAATTAGACAAAGAAGAGGACAAAAGTGTTATCGATTGGTTCTATGATTCCAAGCCATTATTATTTAACAAAGAAAATATAAATGGGAGTAGTTATAA
>V1LNDAVN1D110492_0
CAACTTATTTACACTTCGAAATCGACGCTTGGACAATTCAGACATTAGAATCATTCCTATATAAGTATGAGCAAAAAGATGAAAAGCTAGTGAAATCAGCTGTTACAAAAAAAGTGGTAA
>V1LNDAVN1D110493_0
TCCTCCATTTGACGATGAAGAGCCCCCATTAGATTACGCAGACAATATATTAGATATTGAACCTCTAGAATGTATACAAATGAAATTAGACAAAGAAGAGGACAAAAGTGTTATCGATTG
>V1LNDAVN1D110495_0
CACTTTTGTTAATGAAATATTCAAGGTAATAGATCCATTATACATCGCCCAATGGGGTACCATGTGGATTATGATGAGAAGGGAAAAAAGAGATCGTCAACATTTTAAAAGAATGAGATT
>V1LNDAVN1D110496_0
TCCAATGCCCTGGGAGCAGATAAAAAACACGAAAGTTATATACCATATTACGGGTGCTATCACTTTTGTTAATGAAATATTCAAGGTAATAGATCCATTATACATCGCCCAATGGGGTAC
>V1LNDAVN1D110497_0
AGTGTATTTAGGGGCGCTAAAATATGTACCGCATGCAGTGTATAAATTACTAGAAAACATTCCAATGCCCTGGGAGCAGATAAAAAACACGAAAGTTATATACCATATTACGGGTGCTAT
>V1LNDAVN1D110498_0
ACGAAAAATTATTAAGGAACATGGGGATATGAGTAATAAAAAATACAGATATGACAAAAGAGTGTATTTAGGGGCGCTAAAATATGTACCGCATGCAGTGTATAAATTACTAGAAAACAT
>V1LNDAVN1D110499_0
TGCAAAAAAGAAAAAATTTGGAGTGGTGGAAGAAAAAGAAGAAATGCCATGTGAACATCTACGAAAAATTATTAAGGAACATGGGGATATGAGTAATAAAAAATACAGATATGACAAAAG
>V1LNDAVN1D1105_0
AATATGTAAATGGGGTTCCAGTAACCCTTGACATTTCAACATAATTATAAATAAATAACAGTTTATCAATAAGTCTTAAAGGTAATATTCCATCTTTTATACAATATGTGGCAATTCGTT
>V1LNDAVN1D11050_0
GTTGCCAAGTCATAAGGCGTTGCATTCGTATTAAATCCTGTGTAattattgttattattattattattattattCGCCGTATTAGTATTGCTGTTTTCATCATATTCAGAATAATTCATA
>V1LNDAVN1D110500_0
ACATTTAGCAATGTTAAAAAAAAAAGCGAAAAAATGGAAGTTGTTAAATAGTAAAAAATATGCAAAAAAGAAAAAATTTGGAGTGGTGGAAGAAAAAGAAGAAATGCCATGTGAACATCT
>V1LNDAVN1D110501_0
ACATCCATTCGAGGAAAGAATGGCGCAAACCAAAAACAGGCTACAAGAAGAAAAAGATCCACATTTAGCAATGTTAAAAAAAAAAGCGAAAAAATGGAAGTTGTTAAATAGTAAAAAATA
>V1LNDAVN1D110502_0
ATATCCCTTTTGGCTATCTACTCTTAATACAAGAACTACTTCATGGCGACCCACTCGAATCAACTTATTTACACTTCGAAATCGACGCTTGGACAATTCAGACATTAGAATCATTCCTAT
>V1LNDAVN1D110503_0
AATCCGAATATGTTATCAGCAAACATATCCGCATCTGCACAATATGGACCTCGAGGAGCAATGGGGAATTATTACGGCAACAACAGCACATTAGGACAGGCACCAAATACCTTTACACAT
>V1LNDAVN1D110504_0
GCTATCATGCTAATAAGAAATTGATTAATCCGAATATGTTATCAGCAAACATATCCGCATCTGCACAATATGGACCTCGAGGAGCAATGGGGAATTATTACGGCAACAACAGCACATTAG
>V1LNDAVN1D110505_0
GCAACAAACTTGTGAATGTACAGTCGGGTGTACTTGATGGAATACACCCAAACAGCATAGGCTATCATGCTAATAAGAAATTGATTAATCCGAATATGTTATCAGCAAACATATCCGCAT
>V1LNDAVN1D110506_0
CTACACCTCCTATTAGTGGAAATGTGAATGCGAGCATGAACAACATGGTAAAAGTTCGTAGCAACAAACTTGTGAATGTACAGTCGGGTGTACTTGATGGAATACACCCAAACAGCATAG
>V1LNDAVN1D110507_0
CGCCTCACATGAACAGTTTACCACCTCATATGCATCACCTTCCACCCAATATCAATATGGCTACACCTCCTATTAGTGGAAATGTGAATGCGAGCATGAACAACATGGTAAAAGTTCGTA
>V1LNDAVN1D110508_0
TGCCACCGAACATGAATCTACCACCACATGTGGATGTGCCACCCCCTCATGTGAACTTGCCGCCTCACATGAACAGTTTACCACCTCATATGCATCACCTTCCACCCAATATCAATATGG
>V1LNDAVN1D110509_0
TGAATTTGCCACCTAACATGAATTTGCCACCGAACATGAATTTGCCACCGAACATGAATTTGCCACCGAACATGAATCTACCACCACATGTGGATGTGCCACCCCCTCATGTGAACTTGC
>V1LNDAVN1D11051_0
GTAGCATTGTTAGCTGAACTTACATTAGTCAACGTATCATTTGTTGCCAAGTCATAAGGCGTTGCATTCGTATTAAATCCTGTGTAattattgttattattattattattattattCGCC
>V1LNDAVN1D110510_0
TGAATGTGCCTCCTCCCCATATGAGTATGCCTCCTCATATGAATCGATTGCCGCCTAACATGAATTTGCCACCTAACATGAATTTGCCACCGAACATGAATTTGCCACCGAACATGAATT
>V1LNDAVN1D110511_0
GAAATCAATCATTTATGTCCAGCATACCACCTAATACTAATAGCATGTCAGTCCCGAACATGAATGTGCCTCCTCCCCATATGAGTATGCCTCCTCATATGAATCGATTGCCGCCTAACA
>V1LNDAVN1D110512_0
TTAACATGGCGAACTTTTTGCCACCTGTCCCGATGAATTTCCCGTTTCCTTCTTCAAAAGGAAATCAATCATTTATGTCCAGCATACCACCTAATACTAATAGCATGTCAGTCCCGAACA
>V1LNDAVN1D110513_0
ATAAACCACTATGATGTATACCTACTCCCCTTTCCAATATTGTCGTTAAACTTTTTATTTGATCTAATTCTCTATCATGGGCGCTCAGTTTTGATAAAGATTCTTTAACAAACACATGTA
>V1LNDAVN1D110514_0
TTAATATTGGCAATAAACCACTATGATGTATACCTACTCCCCTTTCCAATATTGTCGTTAAACTTTTTATTTGATCTAATTCTCTATCATGGGCGCTCAGTTTTGATAAAGATTCTTTAA
>V1LNDAVN1D110515_0
TTTCTGTTGCAAATAAAATTTTTATTAATCCTTTCGAAAAAAGAATTTCTACAATTTCTTTTAATATTGGCAATAAACCACTATGATGTATACCTACTCCCCTTTCCAATATTGTCGTTA
>V1LNDAVN1D110516_0
GTTTATAAATTGAAGTAAAAACGACTGACTTCGTCGGCATATTTATACCCATTGCAAACGTTTCTGTTGCAAATAAAATTTTTATTAATCCTTTCGAAAAAAGAATTTCTACAATTTCTT
>V1LNDAVN1D110517_0
CTCTACCAGACATTTGCGTATATTCCGATGACGTTAATAATCTTTTTTTTGAATGGTCATGTTTATAAATTGAAGTAAAAACGACTGACTTCGTCGGCATATTTATACCCATTGCAAACG
>V1LNDAVN1D110518_0
GAATATTTGAACAACAGAAAATATATACATAACCAAATTTATCTGAAGATCTTCTTCCTGCTCTACCAGACATTTGCGTATATTCCGATGACGTTAATAATCTTTTTTTTGAATGGTCAT
>V1LNDAVN1D110519_0
ATTTGCTTTTTAAACTAACCGCCTTTTGTGTTAACATTTCCGTAACTTGCATTTGATCAGGAATATTTGAACAACAGAAAATATATACATAACCAAATTTATCTGAAGATCTTCTTCCTG
>V1LNDAVN1D11052_0
TCACTGGATTTGACTCCCAAGGCAAGAGCAGGAATTTTACTTAACATTTCTAATGTATTCGTAGCATTGTTAGCTGAACTTACATTAGTCAACGTATCATTTGTTGCCAAGTCATAAGGC
>V1LNDAVN1D110520_0
GCTCTAAATTAATTTGCTTATTTATTAATAATTTAAGAATCATATTAAAAGTAATTTTAAATTTGCTTTTTAAACTAACCGCCTTTTGTGTTAACATTTCCGTAACTTGCATTTGATCAG
>V1LNDAVN1D110521_0
ATTAACACATTCATTTTTCTTTTCTACCAATTCATAATGTTTTTCTATTAAATTGCAGTTATAACATTTAATTTGTTTAAGCATATTTAAATAATCAGCTTGTTTTAATAAGGCAAGCAA
>V1LNDAVN1D110522_0
TTCAATATCATTAACACATTCATTTTTCTTTTCTACCAATTCATAATGTTTTTCTATTAAATTGCAGTTATAACATTTAATTTGTTTAAGCATATTTAAATAATCAGCTTGTTTTAATAA
>V1LNDAVN1D110523_0
TTTCGCTTCCATATCCTCATATAAATATAAAGACCGTACATTGATGTTTCTTTCAATATTTTCAATATCATTAACACATTCATTTTTCTTTTCTACCAATTCATAATGTTTTTCTATTAA
>V1LNDAVN1D110524_0
TCCCTTTAAAGTTAAATTGTGGTCATCGTCAATGAAATCAAAATGTCTAAGTACTTGTATTTTCGCTTCCATATCCTCATATAAATATAAAGACCGTACATTGATGTTTCTTTCAATATT
>V1LNDAVN1D110525_0
TTCAAAAATTATTTGCGTTAAAGTAATTTCATCATTCAATGTAACATAACTAGCTACTTTTCCCTTTAAAGTTAAATTGTGGTCATCGTCAATGAAATCAAAATGTCTAAGTACTTGTAT
>V1LNDAVN1D110526_0
CGCCACAAAACATGATAACACTGCTGCGATTTCTTCGGGCTGTAAATTATTTAGTAAATTTTCAAAAATTATTTGCGTTAAAGTAATTTCATCATTCAATGTAACATAACTAGCTACTTT
>V1LNDAVN1D110527_0
CGCTTTTACATTTTGCAAATTAACTGTAACATCAGGCGACTCTTCTATTTTTTTTTCCGGCGCCACAAAACATGATAACACTGCTGCGATTTCTTCGGGCTGTAAATTATTTAGTAAATT
>V1LNDAVN1D110528_0
TATTCTTAAACGTATTTTGTTATAATATTCTTCAAATTTACTATGTATTTCCGTTAAAGTCGCTTTTACATTTTGCAAATTAACTGTAACATCAGGCGACTCTTCTATTTTTTTTTCCGG
>V1LNDAVN1D110529_0
CCATTGATATGCCATGAACATAACTTTAAAACTGCATAATCTCCAATGTTCTTCAGAACTTATTCTTAAACGTATTTTGTTATAATATTCTTCAAATTTACTATGTATTTCCGTTAAAGT
>V1LNDAVN1D11053_0
CCTTTTTCAATAGAAAGCAACTTTCTAAGTTCTCTTGTGCTATTCAACTGAGTTATATATTCACTGGATTTGACTCCCAAGGCAAGAGCAGGAATTTTACTTAACATTTCTAATGTATTC
>V1LNDAVN1D110530_0
AATTAACCCTTCTTCTATTTGAGTCTGTTCTAATAATTCCGCAAAAGAAACTCCTCTAGCCCATTGATATGCCATGAACATAACTTTAAAACTGCATAATCTCCAATGTTCTTCAGAACT
>V1LNDAVN1D110531_0
ATACAAAAATGCTACTTTAACCCTTCTACACAATTCGTCTAAACGTAAAATTGTTCGAACAATTAACCCTTCTTCTATTTGAGTCTGTTCTAATAATTCCGCAAAAGAAACTCCTCTAGC
>V1LNDAVN1D110532_0
GCCAATGAAAAAAAAATGCTCGTTTTTTGGGGAATGAGTTCTGTAAAATTTTTAACGCATCAAAATTAAAAGGAACGTTTGCATAAAATCAGTCAGATACATATACAACGTGCAAAAAAA
>V1LNDAVN1D110533_0
AAGAGCCAATGAAAAAAAAATGCTCGTTTTTTGGGGAATGAGTTCTGTAAAATTTTTAACGCATCAAAATTAAAAGGAACGTTTGCATAAAATCAGTCAGATACATATACAACGTGCAAA
>V1LNDAVN1D110534_0
AGTAAAACAAGCAGGGCACAGGACAAAGAGTTTTTCAATATTGTCAATTTCTCAAAGAACAAGAGCCAATGAAAAAAAAATGCTCGTTTTTTGGGGAATGAGTTCTGTAAAATTTTTAAC
>V1LNDAVN1D110535_0
ATTTCGTATAATTTGGTTTAATTTAGTTGCTTTCTCTTTTTTCCTTTAGTTGCTTGTTATAGTAAAACAAGCAGGGCACAGGACAAAGAGTTTTTCAATATTGTCAATTTCTCAAAGAAC
>V1LNDAVN1D110537_0
ATATGATTTCTACATATTGCACAATTGTCTACAGAAATATCCCATGACCATGCAGCTACTGCTGACCATTTTACTACTTTAAATATAGGCTTCTTTTCTTTCAAACTCATTGCCATTTTA
>V1LNDAVN1D110538_0
TTATCTTTATCAGGTTCATTCTCATTCATTTTCGCTTGGCATTCAATGCACAAATCCATTATATGATTTCTACATATTGCACAATTGTCTACAGAAATATCCCATGACCATGCAGCTACT
>V1LNDAVN1D11054_0
TTCAAGCATTCTACAATATCAGGTACTACACCTGAATTAATAACTTCTTGAATTGGAGGTCCTTTTTCAATAGAAAGCAACTTTCTAAGTTCTCTTGTGCTATTCAACTGAGTTATATAT
>V1LNDAVN1D110541_0
CACTTCGTGTTATCTAAAGGGCATACTTGTCGAGCTTTAATCCATCTTGATATGCAGTGCAAATGAAAAGCGTGATTACATACTCCCCAAGCCACTGTGCAATTGTCTTTATCATCAACA
>V1LNDAVN1D110542_0
ATACATACAAATGAGCACATATATAATTCACCTCCTTAATCGTTAGTCTGTTGAAATTCCCACTTCGTGTTATCTAAAGGGCATACTTGTCGAGCTTTAATCCATCTTGATATGCAGTGC
>V1LNDAVN1D110544_0
ATTTTATACTCTTGCTAGAAGTGCTTCAACTTTAATTGCTTGTCGAGTAACACCTAAGCAGAAATCAATATTAGTTAAAGAAAATTCGGCATTTAACCCTAAAGGAACTTCTTTAGCTAT
>V1LNDAVN1D110545_0
CATAACAGTAACAGGAGAAGCATTATCAGTAATTACAAGTAATAAATTGCTAAAAATAAAATTTTATACTCTTGCTAGAAGTGCTTCAACTTTAATTGCTTGTCGAGTAACACCTAAGCA
>V1LNDAVN1D110546_0
ACTAGATAACAATAAGAGAAATAAAACGATGGATAGTGGACGTCGCTATTCTCAATTTGCCATAACAGTAACAGGAGAAGCATTATCAGTAATTACAAGTAATAAATTGCTAAAAATAAA
>V1LNDAVN1D110547_0
GTTGAAACAAGAGAAAGTTATGAATTCATTTATTGAATCTGACGTCGATTCTTTATTATTACTAGATAACAATAAGAGAAATAAAACGATGGATAGTGGACGTCGCTATTCTCAATTTGC
>V1LNDAVN1D110548_0
TAAAAGAGATTTAACGGGAAATACGATGTATAATGAAAGAAAAGAATCACTTTCTAGTATGTTGAAACAAGAGAAAGTTATGAATTCATTTATTGAATCTGACGTCGATTCTTTATTATT
>V1LNDAVN1D110549_0
CCTAGATATGAAATCAGATACTTTGTGTGATTTCATGAAAACACATTTTAATGTTCCACCTAAAAGAGATTTAACGGGAAATACGATGTATAATGAAAGAAAAGAATCACTTTCTAGTAT
>V1LNDAVN1D11055_0
GAAGCAATATTTGTCAATACCCAGGCAGCTTCAAACTGTAAATCTGTTTTGTCATCATGTTTCAAGCATTCTACAATATCAGGTACTACACCTGAATTAATAACTTCTTGAATTGGAGGT
>V1LNDAVN1D110550_0
TTTAGTTTATGTTGATAAAGATACAAATTGGTGGGCGAGTGTGAAGTGGGAAAACTTAAGCCTAGATATGAAATCAGATACTTTGTGTGATTTCATGAAAACACATTTTAATGTTCCACC
>V1LNDAVN1D110551_0
AGACCCTGACGATCTATTAGAGCAAATTAAAATTCATGAAAAAAATACGAATGCAGCAAATTTAGTTTATGTTGATAAAGATACAAATTGGTGGGCGAGTGTGAAGTGGGAAAACTTAAG
>V1LNDAVN1D110552_0
TATAGGACATTCTATAAATCTATTAAATAAAAATACTTATAATGCTGTTTTTATAGATACAGACCCTGACGATCTATTAGAGCAAATTAAAATTCATGAAAAAAATACGAATGCAGCAAA
>V1LNDAVN1D110553_0
GAGAGAAGCCGGAATAACTGTTTGTGTATTGACAGGCGATAAATTAGAAACTGCAATAAATATAGGACATTCTATAAATCTATTAAATAAAAATACTTATAATGCTGTTTTTATAGATAC
>V1LNDAVN1D110554_0
TGGGTGTACGGGTATCGATGATAAACTACAAGATGATGTACCACAAGTAATTGAAGACTTGAGAGAAGCCGGAATAACTGTTTGTGTATTGACAGGCGATAAATTAGAAACTGCAATAAA
>V1LNDAVN1D110555_0
GAATAAGGAAGACATAATTCAAAAGTTTTACGACGAAAGTGAAAAAGATTTAATAATAGTTGGGTGTACGGGTATCGATGATAAACTACAAGATGATGTACCACAAGTAATTGAAGACTT
>V1LNDAVN1D110556_0
AGTAGCGGAATTTAGCAAAATGCACAAAGAACACATGCAAGTTCGAAATGTAGTTGGAGAGAATAAGGAAGACATAATTCAAAAGTTTTACGACGAAAGTGAAAAAGATTTAATAATAGT
>V1LNDAVN1D110557_0
TTACAAAAGAAAGAAAAAAGCATAATATTTCTAGACATTCTGATTCTAATTTATTATTGCAAAAGTGTATAAAACCAATATCAGAGAAAAATACAGCAAGTCGATTACATTTTTGCAAAA
>V1LNDAVN1D110558_0
TAGAAAAGGTTTATACAGAGGAAAAAATAAAATCTGTGAAAATGGAAAATAGTTTGGATATTACAAAAGAAAGAAAAAAGCATAATATTTCTAGACATTCTGATTCTAATTTATTATTGC
>V1LNDAVN1D110559_0
TTAAAGAAGAGCTAAGTAGAAGAAAATCTAGCGCAACTTCTATTTTTTTTGACAACGAACTAGAAAAGGTTTATACAGAGGAAAAAATAAAATCTGTGAAAATGGAAAATAGTTTGGATA
>V1LNDAVN1D11056_0
CGAACTAGATAAGGAACTGCATTGTTTTCCATAACAACTTTTGTTTGTTCTTGATTCCCTGAAGCAATATTTGTCAATACCCAGGCAGCTTCAAACTGTAAATCTGTTTTGTCATCATGT
>V1LNDAVN1D110560_0
AATTGCAGAATATAGGTTTAGGAAATAATGGAGTATATGGGTTTTATGATTTTGATAACATTAAAGAAGAGCTAAGTAGAAGAAAATCTAGCGCAACTTCTATTTTTTTTGACAACGAAC
>V1LNDAVN1D110561_0
TGGGAAATGTAACTCATATTTATTCAGATAAAACGGGGACGTTAACTCAAAATGTAATGCAATTGCAGAATATAGGTTTAGGAAATAATGGAGTATATGGGTTTTATGATTTTGATAACA
>V1LNDAVN1D110562_0
TGTATAGCAGAAAAACGGGAAGACATGCATTAAGTAAAGCAGGACAATTGCTAGAAGAGATGGGAAATGTAACTCATATTTATTCAGATAAAACGGGGACGTTAACTCAAAATGTAATGC
>V1LNDAVN1D110563_0
TGCTTATATGGGAAGTAGTGAGATTATTGCAAGGATATTTAATTAATTGGGATGATGAGATGTATAGCAGAAAAACGGGAAGACATGCATTAAGTAAAGCAGGACAATTGCTAGAAGAGA
>V1LNDAVN1D110564_0
TTTTTATTACAATAGGTGCTATGATTCTCTTATTTGGGTCTTTTATTCCCGTAGATTTATTGCTTATATGGGAAGTAGTGAGATTATTGCAAGGATATTTAATTAATTGGGATGATGAGA
>V1LNDAVN1D110565_0
ACACTGGTCACCATTTATGGTATTTGCATTTAGAGAAGCAGTTAAATAGTGTGAAAACGTTTTTTATTACAATAGGTGCTATGATTCTCTTATTTGGGTCTTTTATTCCCGTAGATTTAT
>V1LNDAVN1D110566_0
TAATAATTCAGATATGTATTTCTTTGTTTGTTGCAATCGGAGGCGTTTTATGGATGAAACACACTGGTCACCATTTATGGTATTTGCATTTAGAGAAGCAGTTAAATAGTGTGAAAACGT
>V1LNDAVN1D110567_0
AGTCAAGACAGAAGTGGTCTCGATTAGAATATGTTTATGGGAATCATGTTATTGTGTTAATAATAATTCAGATATGTATTTCTTTGTTTGTTGCAATCGGAGGCGTTTTATGGATGAAAC
>V1LNDAVN1D110568_0
TATATGGGTTAGTTATAAACACAGGCAATAGGACAAAATTGATGAAAAATATATCGTCAAAGTCAAGACAGAAGTGGTCTCGATTAGAATATGTTTATGGGAATCATGTTATTGTGTTAA
>V1LNDAVN1D110569_0
TTCCAGTATGTATAGATAACGTAGTGTTAAGAGGCACTTCATTAGTGAACACAAAATGGATATATGGGTTAGTTATAAACACAGGCAATAGGACAAAATTGATGAAAAATATATCGTCAA
>V1LNDAVN1D11057_0
ATGTTCCCCAAAGCCCAAACTGCTTGTTCACAAACATCCTCCTTTGTACTGTTTAAAAGTCGAACTAGATAAGGAACTGCATTGTTTTCCATAACAACTTTTGTTTGTTCTTGATTCCCT
>V1LNDAVN1D110570_0
GTCACTACTTGTAGGCTTTGATGGATCTATAATTGTTACTGTCATGGTTCCATGAAAGTCAAGCAATTGTTTATTTTTATCATACATATTATATCTACAACGACATCTAAAACTCGTTCC
>V1LNDAVN1D110571_0
GACGATGGATCACTAGTTTCACTGTCACTACTTGTAGGCTTTGATGGATCTATAATTGTTACTGTCATGGTTCCATGAAAGTCAAGCAATTGTTTATTTTTATCATACATATTATATCTA
>V1LNDAVN1D110572_0
GGTAACTCAGGTGACTCTGTAGGTGAATTTGTTGGTTGTTCTGATTCAGGCCAGTCAGGCGACGATGGATCACTAGTTTCACTGTCACTACTTGTAGGCTTTGATGGATCTATAATTGTT
>V1LNDAVN1D110573_0
CTCTGTGGTGATTCTGTGGTGATTCTGTAATTCTGTGATTCTGGTAACTCAGGTGATTCTGGTAACTCAGGTGACTCTGTAGGTGAATTTGTTGGTTGTTCTGATTCAGGCCAGTCAGGC
>V1LNDAVN1D110579_0
TAGTGCAAGTAGTAGTCCATTTTACTGTATTAATATATGGGTGGAAATTAGCCGCATCATTTAGATCTGCGAAATACACACCAGATATTAAAGGAGAGTTTTCTCCTAACTTAGTAAATA
>V1LNDAVN1D11058_0
GCCTTTGTTTGAAAATGCTTTTTATAATTTAATTCTTTATACCAATTCTACTGAGAGAATTAAGTTATTACATGATTATATGAATTCTGAAATTTCAATAAATACTTATTTAGCATATTT
>V1LNDAVN1D110580_0
AAATTATTGTCCACCTACTTCTCTTTTTAACCTCAGTGTTATATTATCACTGTTAGTGCAAGTAGTAGTCCATTTTACTGTATTAATATATGGGTGGAAATTAGCCGCATCATTTAGATC
>V1LNDAVN1D110581_0
TATTGCCAAAACAGAATTACGAATTCCATCTCTATTATAAGCAGCTATTCGTTTTCTGCATTTATTAATATCAATAATAAACTTTTCTTTTAATTTATCATTAATGTTGAACTCGTAATT
>V1LNDAVN1D110582_0
CGATGACATAAAATTATTGCCAAAACAGAATTACGAATTCCATCTCTATTATAAGCAGCTATTCGTTTTCTGCATTTATTAATATCAATAATAAACTTTTCTTTTAATTTATCATTAATG
>V1LNDAVN1D110583_0
AGCAAATAATAAGTGTTACTATCTTGATGTTGTAATAATAACAAATGAGGATATTCATATCGATGACATAAAATTATTGCCAAAACAGAATTACGAATTCCATCTCTATTATAAGCAGCT
>V1LNDAVN1D110584_0
CTTTGTAATTTCTTTTTCAATACATCTCTGGGTTTCTCCCATTTTTTATATTTTCCCCCTAGCAAATAATAAGTGTTACTATCTTGATGTTGTAATAATAACAAATGAGGATATTCATAT
>V1LNDAVN1D110585_0
TGTTCTGGATTCAATGGATTGGTTGCGTAATAAGGCGTGTCTTTAATTTTATTTATATATCTTTGTAATTTCTTTTTCAATACATCTCTGGGTTTCTCCCATTTTTTATATTTTCCCCCT
>V1LNDAVN1D110586_0
GAATCAAACTGTGTTCTCCACCATTCCCCTAAAAAATCTCCTATTTCTACGGCCTCATCTTGTTCTGGATTCAATGGATTGGTTGCGTAATAAGGCGTGTCTTTAATTTTATTTATATAT
>V1LNDAVN1D110587_0
TATAAACGTACATATTCTTTAGGTCTAGTTGTATGCGCTGGTAAATATGGCAAATGAGAAGAATCAAACTGTGTTCTCCACCATTCCCCTAAAAAATCTCCTATTTCTACGGCCTCATCT
>V1LNDAVN1D110588_0
GCTTTAAGTGTAAAACCCGGTGGTAAATGAAAAATACACTTCGGAGCCAAAGTGACCTGGTATAAACGTACATATTCTTTAGGTCTAGTTGTATGCGCTGGTAAATATGGCAAATGAGAA
>V1LNDAVN1D110589_0
AACATACTTGAAACACCACTAATAGCCTGGCCACAATTACATAAATCAAATAAAGGGACCGCTTTAAGTGTAAAACCCGGTGGTAAATGAAAAATACACTTCGGAGCCAAAGTGACCTGG
>V1LNDAVN1D11059_0
GTGACACACAAAATGCAAACCAAATAATTGATTCATTAAAGCCTTTGTTTGAAAATGCTTTTTATAATTTAATTCTTTATACCAATTCTACTGAGAGAATTAAGTTATTACATGATTATA
>V1LNDAVN1D110590_0
TCCTTCTGTTTCATCTTTTCATCTATTCCCACTTCTGCAGTGTTCTCTTTTCCTTCCACTTCAGTGTTTTCCACTCCTTTTTCTTTATCTTTTTGCATCTCCCTTTCTTGCTTCTTCTTG
>V1LNDAVN1D110591_0
TCATTTCGTATCTTCTCTGTCTTTTCCTCTTCCTCCGTTTCATCTATTATATTTTCCTTTTCCTTCTGTTTCATCTTTTCATCTATTCCCACTTCTGCAGTGTTCTCTTTTCCTTCCACT
>V1LNDAVN1D110592_0
GGCATATCTTTTAATTTACTTCCAAATCTGTCCCATGCTGATTCTTGAGCTAAAATTATTTCATTTCGTATCTTCTCTGTCTTTTCCTCTTCCTCCGTTTCATCTATTATATTTTCCTTT
>V1LNDAVN1D110593_0
AATTCTGTTTCTCCAAATAATTTTCCCCACATAGGATTTTCAAAAAAATTGTTTAAAAATGGCATATCTTTTAATTTACTTCCAAATCTGTCCCATGCTGATTCTTGAGCTAAAATTATT
>V1LNDAVN1D110594_0
ATTAATTCCGCTAATTTAAAATTCTTATCTCGTATTTTCATTTCTCTTAAAGCTGCTGCTAATTCTGTTTCTCCAAATAATTTTCCCCACATAGGATTTTCAAAAAAATTGTTTAAAAAT
>V1LNDAVN1D110595_0
TCATCCCCTATTAAATAAGATTCGACAATATGCTTGGATATGACATATTCAAATAAATATATTAATTCCGCTAATTTAAAATTCTTATCTCGTATTTTCATTTCTCTTAAAGCTGCTGCT
>V1LNDAVN1D110596_0
TTAATACTGGCATTTAAAGAATTAAAAGCCGCAGTTCCACAATGTAATTTTAATGTTTCTTCATCCCCTATTAAATAAGATTCGACAATATGCTTGGATATGACATATTCAAATAAATAT
>V1LNDAVN1D110597_0
TCGTGATTTTTATAGATTAACACATTTGTGTCCAGATTCACTTTTTTTTTCTTTCTTTCATTAATACTGGCATTTAAAGAATTAAAAGCCGCAGTTCCACAATGTAATTTTAATGTTTCT
>V1LNDAVN1D110598_0
GTATGAAACGTAAAAATAAACCAAGGGAAACTTTCTTCTATTCTTTGAGCTCCTTTCAATTCGTGATTTTTATAGATTAACACATTTGTGTCCAGATTCACTTTTTTTTTCTTTCTTTCA
>V1LNDAVN1D110599_0
TCATCTATTTTCCCTTCTATTATTTCATCATTATGGTTTCTTAAACAATTTATTTGTTGTGTATGAAACGTAAAAATAAACCAAGGGAAACTTTCTTCTATTCTTTGAGCTCCTTTCAAT
>V1LNDAVN1D1106_0
ACTCTTTACATTTTCTATATAACTGCGAGGTAACTTTAATCTGCTGCCCTCTTGTAAGTAAATATGTAAATGGGGTTCCAGTAACCCTTGACATTTCAACATAATTATAAATAAATAACA
>V1LNDAVN1D11060_0
ACGATTTCATCAAATCAACCAAAATAATTTTGCAAGTACATGATGAATTAGTATTAGAAAGTGACACACAAAATGCAAACCAAATAATTGATTCATTAAAGCCTTTGTTTGAAAATGCTT
>V1LNDAVN1D110600_0
CCTTCCGTTTCTGGTTTGGGGTGCCTTGATAAAGCAATGGTATATACGACTTCCCGAATATCATCTATTTTCCCTTCTATTATTTCATCATTATGGTTTCTTAAACAATTTATTTGTTGT
>V1LNDAVN1D110601_0
CACCAAGAGGGTGTGTTTCCGATGATTGCGAATTCTCTGATAATATAAGGGTATAATAACCCTTCCGTTTCTGGTTTGGGGTGCCTTGATAAAGCAATGGTATATACGACTTCCCGAATA
>V1LNDAVN1D110602_0
TGTATATACATACATACATATTTATACATATGTGCTATGCTAAGATATGTGTATTTATGTCACCAAGAGGGTGTGTTTCCGATGATTGCGAATTCTCTGATAATATAAGGGTATAATAAC
>V1LNDAVN1D110603_0
CTATTATGACCATATGTTACGGAGTTACATCAGTAGGTGCAAAAAATCAAGTTAAAGGAAAAATCCAAAATATGATTGGGAAAGACTTGGATGAGAATTCAATTAATAAATTGTCTCAGT
>V1LNDAVN1D110604_0
ATATATATGCAAAATATTGTTTTGAATTTAATTTATTAAAACGAAAGGTAGTTAAACAAACTATTATGACCATATGTTACGGAGTTACATCAGTAGGTGCAAAAAATCAAGTTAAAGGAA
>V1LNDAVN1D110605_0
ATATATATACTGTTGTCCTAAATATTGTAATTAAAAAAATAGAAAAAGAAATACATAAAAATATATATGCAAAATATTGTTTTGAATTTAATTTATTAAAACGAAAGGTAGTTAAACAAA
>V1LNDAVN1D110606_0
TGGGAAAAGACGCAGATGGTGGAAAGGCAGTGAATATAGTTCCTTGTGATGAACCACAAGATATATATACTGTTGTCCTAAATATTGTAATTAAAAAAATAGAAAAAGAAATACATAAAA
>V1LNDAVN1D110607_0
AAAGTAATATTCCAATTCAGCAAGATGGAACCTGTAATGGATTACAGCATTATGCTGCTTTGGGAAAAGACGCAGATGGTGGAAAGGCAGTGAATATAGTTCCTTGTGATGAACCACAAG
>V1LNDAVN1D110608_0
CATTGGCTGTAGCAATAGATCTTGTAAAAGCAATAAATTCCGCTAATGTAGAAAAGTATAAAAGTAATATTCCAATTCAGCAAGATGGAACCTGTAATGGATTACAGCATTATGCTGCTT
>V1LNDAVN1D110609_0
TGAGTGAAAATCCATTTGAAAATAGAGAATTTTGGAAAAGGTCAGAAAAGCCATGGCAAGCATTGGCTGTAGCAATAGATCTTGTAAAAGCAATAAATTCCGCTAATGTAGAAAAGTATA
>V1LNDAVN1D11061_0
ATTAGTATTAGAAAGTGACACACAAAATGCAAACCAAATAATTGATTAATAAAAATTATGACGATTTCATCAAATCAACCAAAATAATTTTGCAAGTACATGATGAATTAGTATTAGAAA
>V1LNDAVN1D110610_0
AGTTAAATTTTGAAAAAAGAATTCAATGGGTAAATGATAATATTGACAATATAAAGAAATTGAGTGAAAATCCATTTGAAAATAGAGAATTTTGGAAAAGGTCAGAAAAGCCATGGCAAG
>V1LNDAVN1D110611_0
TTGGAAAAAACGGATTGTTTTGGTTAAAGATACATTTAGCTAATTGTTTTGGAAAAGATAAGTTAAATTTTGAAAAAAGAATTCAATGGGTAAATGATAATATTGACAATATAAAGAAAT
>V1LNDAVN1D110612_0
TGCATCATATGAGCGATGACATTTGTAGAAGTCTGATCGTATTTTATGAGAAAAAAGAAATTGGAAAAAACGGATTGTTTTGGTTAAAGATACATTTAGCTAATTGTTTTGGAAAAGATA
>V1LNDAVN1D110613_0
TTATTTATTTCCCTCACAATATTGATTTTCGAGGAAGAATGTATCCCCTTTCTCCTCATCTGCATCATATGAGCGATGACATTTGTAGAAGTCTGATCGTATTTTATGAGAAAAAAGAAA
>V1LNDAVN1D110614_0
GTGAAAGACCTACATTTTTACAAAAACTGGCAGTTGCTAAAACTTTGAAGAATGTTAAAGTTATTTATTTCCCTCACAATATTGATTTTCGAGGAAGAATGTATCCCCTTTCTCCTCATC
>V1LNDAVN1D110615_0
AAATCAGAAAATATTATTTATTAAAAGAAGAAGTAAATCGATTAAATAAAAGCTTAATAAGTGAAAGACCTACATTTTTACAAAAACTGGCAGTTGCTAAAACTTTGAAGAATGTTAAAG
>V1LNDAVN1D110617_0
ATGCTGTGCAAATTATCTTTTGAATAGTGCGGTGCACTCTCACGTTCCGCTGAATTACTTACCTATGGTATGTAAACCTAAAAGATGGGGTTTTATGACAGATAAAAAAGGAGACAGGAG
>V1LNDAVN1D110618_0
ATTTATACATTCATATATTTGGAAAAATAGCAGCTGGTATGGTGTAATCCATATGAGAGAATGCTGTGCAAATTATCTTTTGAATAGTGCGGTGCACTCTCACGTTCCGCTGAATTACTT
>V1LNDAVN1D110619_0
GAACAAAAAAGTGATTCTGTTTCGATCTAAAAAAGACAAAAGTAAAATAGAACTCCCTATATTTATACATTCATATATTTGGAAAAATAGCAGCTGGTATGGTGTAATCCATATGAGAGA
>V1LNDAVN1D11062_0
TAATAAAAATTATGACGATTTCATCAAATCAACCAAAATAATTTTGCAAGTACATGATGAATTAGTATTAGAAAGTGACACACAAAATGCAAACCAAATAATTGATTAATAAAAATTATG
>V1LNDAVN1D110620_0
AGACGACACAGGAAATGGTGAAAATGCAAATATTTGTCAAGAAAAGAGAGAAAAACTAGCGAACAAAAAAGTGATTCTGTTTCGATCTAAAAAAGACAAAAGTAAAATAGAACTCCCTAT
>V1LNDAVN1D110621_0
ACAGCCATCGTACCCTGGGGGGTGGAAAAAAGGCAAAAGAAGGAACGAATGAAAACTTTCAGACGACACAGGAAATGGTGAAAATGCAAATATTTGTCAAGAAAAGAGAGAAAAACTAGC
>V1LNDAVN1D110622_0
GTTATCAGAAATATTACGAAGAAGAAGCAGAGTCATTAAAATTTGTAATTGTAGATAAAGACAGCCATCGTACCCTGGGGGGTGGAAAAAAGGCAAAAGAAGGAACGAATGAAAACTTTC
>V1LNDAVN1D110623_0
CGGGAAAAGATCATAAAAGTGCAGAACACGAGACAGAATGTAAATATAGAAAAGAACTGAGTTATCAGAAATATTACGAAGAAGAAGCAGAGTCATTAAAATTTGTAATTGTAGATAAAG
>V1LNDAVN1D110624_0
TAAACACTGCAAAACGAGAGTACAAAAATGAATATAAATATTATTTGTATTTGCATAAAACGGGAAAAGATCATAAAAGTGCAGAACACGAGACAGAATGTAAATATAGAAAAGAACTGA
>V1LNDAVN1D110625_0
CAGCTATTGGAGGAACCTTACTTCAGATGCTAATTGACAGTGCAACGATGGATGTGGATTTAAACACTGCAAAACGAGAGTACAAAAATGAATATAAATATTATTTGTATTTGCATAAAA
>V1LNDAVN1D110626_0
TTGCCAATAAAGAATATGCTGAGAGGAACTGTTTGATATACTGGAATACTGTAAAGAAAGCAGCTATTGGAGGAACCTTACTTCAGATGCTAATTGACAGTGCAACGATGGATGTGGATT
>V1LNDAVN1D110627_0
ATAGCAAGGCTATTTTAGAAAATGGAAAAGAAGAAAGAGAAAAAAAGGGAGAGAAATGTGTTGCCAATAAAGAATATGCTGAGAGGAACTGTTTGATATACTGGAATACTGTAAAGAAAG
>V1LNDAVN1D110628_0
AAGCTAAACAGGAACGAGCCAGTCATAACAAGACTAATAGCAGTGCGAAATTCAATACTAATAGCAAGGCTATTTTAGAAAATGGAAAAGAAGAAAGAGAAAAAAAGGGAGAGAAATGTG
>V1LNDAVN1D110629_0
GGAAGATCGCTTATTGGCAATAATAGCAGTAAAATGGTGTATACAGTATACATTTAATCCTGTAAAAAAGAAGTACTCTAACGATGTTACGACACAATCGAAAAGATCGGAAGAGCACAA
>V1LNDAVN1D11063_0
TATTGATACAAATTACCAGATGCAGAATCAGCATACTCATTTCAGCACCCCTCCATTTGTTAATAAAAATTATGACGATTTCATCAAATCAACCAAAATAATTTTGCAAGTACATGATGA
>V1LNDAVN1D110630_0
AATGTATATTTCCTTCTTTTTTGGAAGATCGCTTATTGGCAATAATAGCAGTAAAATGGTGTATACAGTATACATTTAATCCTGTAAAAAAGAAGTACTCTAACGATGTTACGACACAAT
>V1LNDAVN1D110631_0
TAAAAGAATTAGAAAAAAAAATTTATGATTTTAAAGAAGAAAAAAGAAAGAAAAGAAGAAAATGTATATTTCCTTCTTTTTTGGAAGATCGCTTATTGGCAATAATAGCAGTAAAATGGT
>V1LNDAVN1D110632_0
TACACAGTTTAAAAAAAATAACAGAAATCAGAGGATTGTGCAAAATATATTTAAGTTGGGTAAAAGAATTAGAAAAAAAAATTTATGATTTTAAAGAAGAAAAAAGAAAGAAAAGAAGAA
>V1LNDAVN1D110633_0
TGATAGAAAGGTCCTCTTATAAAAAGGCAATCGAAGAAGCAGAAGATTTTATATCGAATTTACACAGTTTAAAAAAAATAACAGAAATCAGAGGATTGTGCAAAATATATTTAAGTTGGG
>V1LNDAVN1D110634_0
CTTTGCCAATTCTACACAACTCCGCAACAATTGTTCTGTAAATAAAAATTGGGGAGGAAATAATAAAAAAAGGAAaaagtaaagcggagcaaagcaaagtaaCTTAATTTATACATATTT
>V1LNDAVN1D110635_0
TTAAGTATCGATCTGTTCTCCACAACTTTGCCAATTCTACACAACTCCGCAACAATTGTTCTGTAAATAAAAATTGGGGAGGAAATAATAAAAAAAGGAAAAAGTAAAGCGGAGCAAAGC
>V1LNDAVN1D110636_0
TTCCTGTTACTTCCAGTAAAACATCTTTGTCAGCAACTATTAAAACTGCCTCCAAATGTCTTAAGTATCGATCTGTTCTCCACAACTTTGCCAATTCTACACAACTCCGCAACAATTGTT
>V1LNDAVN1D110637_0
CGTATGGTCCTCCTGAGCCAGTACCTAATACATTTCCGGATGGTTCTAAAACATCTCCATTTCCTGTTACTTCCAGTAAAACATCTTTGTCAGCAACTATTAAAACTGCCTCCAAATGTC
>V1LNDAVN1D110638_0
ATGCTATATCTTTAGCAGTTAAATTTTCTATATCATATAAAGCTCTTGCTGCTGCTACTGCGTATGGTCCTCCTGAGCCAGTACCTAATACATTTCCGGATGGTTCTAAAACATCTCCAT
>V1LNDAVN1D110639_0
CACATATAAAATTGTTGTTAGTATGGCAACACATATCAGCAGCTATGTTCATTGCTTTATATGCTATATCTTTAGCAGTTAAATTTTCTATATCATATAAAGCTCTTGCTGCTGCTACTG
>V1LNDAVN1D11064_0
TTATAGGTATGTGTTAATATTTGCATATCATTTATTTGAGAAGAAAAAACAAATTAGTTGCTTACATGCAAAAGCGTGAGTCTATGTATATATACATTTTATATATTTATGTAAGCGTCA
>V1LNDAVN1D110640_0
AAATGTTTCGTTAAAAGATATTTAAAAAAGAATTAATGAAATCATAACATCACAGCATCTCACATATAAAATTGTTGTTAGTATGGCAACACATATCAGCAGCTATGTTCATTGCTTTAT
>V1LNDAVN1D110641_0
GATCGATCTCGTTCGTTCATGGTTAATAACATGAATCGACTTACATTAAAAGATTCTTTAAAATGTTTCGTTAAAAGATATTTAAAAAAGAATTAATGAAATCATAACATCACAGCATCT
>V1LNDAVN1D110642_0
AGTATTCCTTTTCTTTAATTAACAGAAATCAAATTAAGGAAAAGGAAATAGTAGCTTATGATAAAGAAGAGTGTCTAGTTTTAATTGACAAAGTGGCACTTGATATATTAAAAGATAGTG
>V1LNDAVN1D110643_0
CATGAGCGCAAGATACTAAAAATTAGTGTGGAAGCAGGCGGTTGTTCTGGATTTCAGTATTCCTTTTCTTTAATTAACAGAAATCAAATTAAGGAAAAGGAAATAGTAGCTTATGATAAA
>V1LNDAVN1D110647_0
ATGTGTACGTTCCTAGTAAAATGGCTTTAGGAAGAGCTTGCGGGATATCACGTCCAGTCGTCGCTTGTTCGATCACGGCAAAAGATGGTTCCCCGTTAGAGACTCAAATAACAGAATTGA
>V1LNDAVN1D11065_0
GTACGGAGGCACGTTTTTAACTTTTTTATAGGTATGTGTTAATATTTGCATATCATTTATTTGAGAAGAAAAAACAAATTAGTTGCTTACATGCAAAAGCGTGAGTCTATGTATATATAC
>V1LNDAVN1D110651_0
TTTCATTTAATTTTATCTACTACATTTTTCTTCATGTTTAAAATCGTATTTTAGTTTGTTTGAACTTTGATGACGCGACTTTTCTTATTTCCGTTCATCTTGACTGCTTTTGATATAGAA
>V1LNDAVN1D110652_0
GACTTTTCTTATTTCCGTTCATCTTGACTGCTTTTGATATAGAATTGTTCTATAGCGTATTTTCATTTAATTTTATCTACTACATTTTTCTTCATGTTTAAAATCGTATTTTAGTTTGTT
>V1LNDAVN1D110653_0
ACCACTACATTTTTCTTCATGTTTAAAATCGTATTTTAGTTTGTTGAACTTTGATGACGCGACTTTTCTTATTTCCGTTCATCTTGACTGCTTTTGATATAGAATTGTTCTATAGCGTAT
>V1LNDAVN1D110654_0
CTGTTTGACTTTTATTTATTTTTGGATTTTTTGTTTTTCATCTGTGTTTTCTCATTCACTACCACTACATTTTTCTTCATGTTTAAAATCGTATTTTAGTTTGTTGAACTTTGATGACGC
>V1LNDAVN1D110655_0
GGCACATATTCCTTTAGTGTGTGAAGACAAGGTACTGTGCTTTTTTTTTTCAGCCTTTTTCTGTTTGACTTTTATTTATTTTTGGATTTTTTGTTTTTCATCTGTGTTTTCTCATTCACT
>V1LNDAVN1D110656_0
AAATAAAGGTATTTCAGAACTTATCGTACTTGCAGGTGATGCAAAACCTTTTGAAATTACGGCACATATTCCTTTAGTGTGTGAAGACAAGGTACTGTGCTTTTTTTTTTCAGCCTTTTT
>V1LNDAVN1D110657_0
ACATTTAAAAAATTCAATCCtttttttttttttttttttATACGCAGCGGTAAAGAGTTTAAATAAAGGTATTTCAGAACTTATCGTACTTGCAGGTGATGCAAAACCTTTTGAAATTAC
>V1LNDAVN1D110658_0
TATATTTCTTATTTGATAATACTGTGTATTGTTTTCACTCTGCCAGTGTCATTCCATGACATATACGCAAATAACAATAAAAATATGTAATGTGTGATCAGTATAAATGTATTATTTTAT
>V1LNDAVN1D11066_0
CTACCCCACACATATGTCTTATTCACTATAAATTATATATGCGAATACGTTTAGGAGCGTGTACGGAGGCACGTTTTTAACTTTTTTATAGGTATGTGTTAATATTTGCATATCATTTAT
>V1LNDAVN1D110661_0
CTAATGAAGGTAATTACTAAATAGATGAGAACTCAATAAAATACACTATCACATTTTTATTATATATTATCAAAGATTACGCAATTGAAACTTTAAATAAAAGTAGCTTATCTAATATTA
>V1LNDAVN1D110662_0
CAAATCAAATTTTAGATTTAGTTCAGAGAGCGACGACATATAAACAGCTGAGAAGAGGGGCTAATGAAGGTAATTACTAAATAGATGAGAACTCAATAAAATACACTATCACATTTTTAT
>V1LNDAVN1D110663_0
ATCCTGATAATGAAGAAGAGACATCTTCGAAAATATTTCCTCTAGCATCTCCCGAATTAACAAATCAAATTTTAGATTTAGTTCAGAGAGCGACGACATATAAACAGCTGAGAAGAGGGG
>V1LNDAVN1D110664_0
CTATTGGAAAAATTCTGGAATTGAAAGCGTAAAATAAAAGTTAAATGAGCAAGGAATAACAGAAGTGGCCGACCGACTAACATGTTTTAGGAGCAGTGAGCTATATTTGCATTTTCATTT
>V1LNDAVN1D110665_0
AATTTACGGATCATCCTCAGTTGGGAAGATTCACTTTGAGAGATCAAGGGAAAACTATAGCTATTGGAAAAATTCTGGAATTGAAAGCGTAAAATAAAAGTTAAATGAGCAAGGAATAAC
>V1LNDAVN1D110666_0
TAAAGAGTGATTGTATTGTAACAGCTCATTTTTCTCTATCTAGTCCAGTGTGCGTAGAAAAATTTACGGATCATCCTCAGTTGGGAAGATTCACTTTGAGAGATCAAGGGAAAACTATAG
>V1LNDAVN1D110667_0
TTGATATGTTAGAAGCCATTGATAAAAAATCAAAGAAAAAAAAGACAAAACCAAAATTTATAAAGAGTGATTGTATTGTAACAGCTCATTTTTCTCTATCTAGTCCAGTGTGCGTAGAAA
>V1LNDAVN1D110668_0
ACGTATATAATGGAAAAACAAGTAGACATGTCGGTGGCAATGTTAGTGGCTATGTTAGTGACGATTACAATGGACTTAATAATAATGCTGCAATTAAGACGAGTCAAAAGCGAGAAAGTG
>V1LNDAVN1D110669_0
TAACTGCAGGTTACTTTTGTATTTTTCATGCTCACACAGCATGTGAAGAAATTCAGTTTATTGATATGTTAGAAGCCATTGATAAAAAATCAAAGAAAAAAAAGACAAAACCAAAATTTA
>V1LNDAVN1D11067_0
GAAGATCAACAACCAGAGGTGGAAGGTAGTCGAGTACAATGTGCCCAGCAGTAATGTAAACTACCCCACACATATGTCTTATTCACTATAAATTATATATGCGAATACGTTTAGGAGCGT
>V1LNDAVN1D110670_0
TTGTAACAGAGTTTATAGGAAGAGTAGCAATCGTTGAGCTATTAGAACACAAGCCAATTATAACTGCAGGTTACTTTTGTATTTTTCATGCTCACACAGCATGTGAAGAAATTCAGTTTA
>V1LNDAVN1D110671_0
TAGAAGAAGACCAAATCAGTAAAGGATTTGTTCTTTGTGACTCTATTAATGTGTGCTCTGTTGTAACAGAGTTTATAGGAAGAGTAGCAATCGTTGAGCTATTAGAACACAAGCCAATTA
>V1LNDAVN1D110672_0
AAGATGATGAAGTACCATATGCAAAACCTGGCGAAAATGTAAGAGTACGATTAATAGGAGTAGAAGAAGACCAAATCAGTAAAGGATTTGTTCTTTGTGACTCTATTAATGTGTGCTCTG
>V1LNDAVN1D110673_0
ATATGATTTGCACTCTCATGCCAAATAAAATTAAAGTGCGTGTAATGAATGTTTTTTTAGAAGATGATGAAGTACCATATGCAAAACCTGGCGAAAATGTAAGAGTACGATTAATAGGAG
>V1LNDAVN1D110674_0
ACAAAGATAACGGTATTATAGCTATTGGAAAGATCGAGTCTGGTACTTTATATGGAAACAATATGATTTGCACTCTCATGCCAAATAAAATTAAAGTGCGTGTAATGAATGTTTTTTTAG
>V1LNDAVN1D110675_0
CGGTGCCGCCTCCTCCATGGGATGAAGATGGCCCATTAAGAATTCCGTTGCTTGAAGGATACAAAGATAACGGTATTATAGCTATTGGAAAGATCGAGTCTGGTACTTTATATGGAAACA
>V1LNDAVN1D110676_0
ACGAACCTAAGGCGCATTGGTATGATATAACAAAACCAACTTTATTTCACATTTTGAACACGGTGCCGCCTCCTCCATGGGATGAAGATGGCCCATTAAGAATTCCGTTGCTTGAAGGAT
>V1LNDAVN1D110677_0
TTTCTGGGCTGACAGGACAAAATCTCGCTGAACATGTATCCGACAAAAATTCCAAAGTTTACGAACCTAAGGCGCATTGGTATGATATAACAAAACCAACTTTATTTCACATTTTGAACA
>V1LNDAVN1D110678_0
AAAGAATGACTTGTGTAGTTCTACACGAGGGATACGGAGGAGATTGGTATGGAGACAAATACGTATATAATGGAAAAACAAGTAGACATGTCGGTGGCAATGTTAGTGGCTATGTTAGTG
>V1LNDAVN1D110679_0
CCCCTTCATCAGCATCTAAATTGGCGTCATTAATTAAGTCCTTAATGCATTCAAATAACTTTTTTAAAATAGATGCGTTATTTAGTTTTGCTTCCAACATTTTCACTTAAGATTAGCAAA
>V1LNDAVN1D11068_0
GTTGATAAAGAATATATAAAACAACGACTGAGTAAACAGCAACGAGAATCGTACGATGATGAAGATCAACAACCAGAGGTGGAAGGTAGTCGAGTACAATGTGCCCAGCAGTAATGTAAA
>V1LNDAVN1D110680_0
CCAGTAAATGCAAACTAACTAAAGAAACATGATTTCCATCTAATGCTTGTAATTTCAATCCCCCTTCATCAGCATCTAAATTGGCGTCATTAATTAAGTCCTTAATGCATTCAAATAACT
>V1LNDAVN1D110681_0
ATGCAATATTTACTCCTAATACTCTTTCTCTGTCACATCTAAAATGGGCAAATCCCGAATCCAGTAAATGCAAACTAACTAAAGAAACATGATTTCCATCTAATGCTTGTAATTTCAATC
>V1LNDAVN1D110682_0
CTTTACTAGAAATCACAACGGACTCATTTGCACCACACAACTTAAACACTTTGTTCAAAGATGCAATATTTACTCCTAATACTCTTTCTCTGTCACATCTAAAATGGGCAAATCCCGAAT
>V1LNDAVN1D110683_0
AGTTAGTAACTTTATCTTCTTTATTATTTTCAAATACAAAGTTAAGCGTATCTTCATCATCTTTACTAGAAATCACAACGGACTCATTTGCACCACACAACTTAAACACTTTGTTCAAAG
>V1LNDAVN1D110684_0
CTTCTTCATGATCAGGAATATTCAAAGAATCCAGTTCAATAGACATTAACTTCAAAGAGAAGTTAGTAACTTTATCTTCTTTATTATTTTCAAATACAAAGTTAAGCGTATCTTCATCAT
>V1LNDAVN1D110685_0
ATAAGTTTTTAAAAATGCTTGTAAGTTCTTTGCTACTCAATTCTGCTTCAGCATCAAATCCTTCTTCATGATCAGGAATATTCAAAGAATCCAGTTCAATAGACATTAACTTCAAAGAGA
>V1LNDAVN1D110686_0
TCGTAGTAAATTTAATACTGTTAGCATCAATTTCAATAAAAACAGTGTCAGAAAATTCAGATAAGTTTTTAAAAATGCTTGTAAGTTCTTTGCTACTCAATTCTGCTTCAGCATCAAATC
>V1LNDAVN1D110687_0
CATCTTCACTAGTTGGTTGTCTTGGTTTCAAAGCAACTTCCGCATCTCCTAAAATGCCTTTCGTAGTAAATTTAATACTGTTAGCATCAATTTCAATAAAAACAGTGTCAGAAAATTCAG
>V1LNDAVN1D110688_0
AGTATTTAATTGCAAAGGATTGTCTAATAGTTTTTTTGGTTTTCAAAATAACTCCAACATCATCTTCACTAGTTGGTTGTCTTGGTTTCAAAGCAACTTCCGCATCTCCTAAAATGCCTT
>V1LNDAVN1D110689_0
TTTCGGACAATCCCAAAGTAACAACATCTGAAAGAATGCTAGATTTTGAAAACAAGTTCAAGTATTTAATTGCAAAGGATTGTCTAATAGTTTTTTTGGTTTTCAAAATAACTCCAACAT
>V1LNDAVN1D11069_0
GAAGAAGATGTGGAATACGATTTAGAAAACACAGAGTATGAAGTTTTTACCTGTAATAATGTTGATAAAGAATATATAAAACAACGACTGAGTAAACAGCAACGAGAATCGTACGATGAT
>V1LNDAVN1D110690_0
TAGCTAAATCTGCATCTGGTGAAGTATCCTTAATTTCGTATTTAAATTCAACGGGTCTGCTTTCGGACAATCCCAAAGTAACAACATCTGAAAGAATGCTAGATTTTGAAAACAAGTTCA
>V1LNDAVN1D110691_0
CTCTATTTTCCTCTTCATCTTCCATTTTGGGCGCCAAGAAAAATTTCACAAATCCAATTTTAGCTAAATCTGCATCTGGTGAAGTATCCTTAATTTCGTATTTAAATTCAACGGGTCTGC
>V1LNDAVN1D110692_0
TGAATAGCACAAATTGCTTTTTCATTTTTTGATATTATATGATGTGCTTATGCTTCATTATGCAGTTTTGGAAATTTTAGTTCAGCAATAGTAGTGTCTTGTTAAAACTCTGTTAAAATG
>V1LNDAVN1D110693_0
TGTACAAACTTTATGATGAGTTAAAACGTTCGTATCTGATGTGGAACCATGAATAGCACAAATTGCTTTTTCATTTTTTGATATTATATGATGTGCTTATGCTTCATTATGCAGTTTTGG
>V1LNDAVN1D110694_0
TAAACTTGCTTGTTGAAAAAATGCATTTGTGAAATTATATTTTGTCTTGTTTTTAGAAAATGTACAAACTTTATGATGAGTTAAAACGTTCGTATCTGATGTGGAACCATGAATAGCACA
>V1LNDAVN1D110695_0
TATATGTTAGACGAAATTGTACACACCACGATGACTGTGAAAGTCATAGGAAGACAATGGTAAACTTGCTTGTTGAAAAAATGCATTTGTGAAATTATATTTTGTCTTGTTTTTAGAAAA
>V1LNDAVN1D110696_0
TTTTTTTGGATTCCTACTCTTATAATATTAAGTATAGCAGTTCCTTGTTATACCATGTTGTATATGTTAGACGAAATTGTACACACCACGATGACTGTGAAAGTCATAGGAAGACAATGG
>V1LNDAVN1D110697_0
TCAAGAACAAGACTAAATGTATGGGGAAATTATAATTTGATTTTGAAAGTGGAATTTTTATTTTTTTGGATTCCTACTCTTATAATATTAAGTATAGCAGTTCCTTGTTATACCATGTTG
>V1LNDAVN1D110698_0
GAAGAAACAAAACCATTTGAATATTTATTTAATGTAAGTCAACATAACATCCCATTTTGGTCAAGAACAAGACTAAATGTATGGGGAAATTATAATTTGATTTTGAAAGTGGAATTTTTA
>V1LNDAVN1D110699_0
TGGTCTGGGGTGCCAAAACAAAATATTGTAATTGTAAATGGACAGAAAATGATTAAAGGAGAAGAAACAAAACCATTTGAATATTTATTTAATGTAAGTCAACATAACATCCCATTTTGG
>V1LNDAVN1D1107_0
CTCCTTCATATTTCTCTGTACTTGTCGGCTTTATGTAAGTACTAGGAATGACATAATTCAACTCTTTACATTTTCTATATAACTGCGAGGTAACTTTAATCTGCTGCCCTCTTGTAAGTA
>V1LNDAVN1D11070_0
AAAAATGTAACTATGACTAAAAGCCACAAAGAATTATTACGAATTTTGAAAAAGGAAAATGAAGAAGATGTGGAATACGATTTAGAAAACACAGAGTATGAAGTTTTTACCTGTAATAAT
>V1LNDAVN1D110700_0
TATGAAGACGGGACAAGAAAACCTAGTTATGATTTTGATGGCTACCATTGGGAAGATTACTGGTCTGGGGTGCCAAAACAAAATATTGTAATTGTAAATGGACAGAAAATGATTAAAGGA
>V1LNDAVN1D110701_0
CATACGAAGGGATTTTATCATCATGTGGATGACCATCATGGAGATCCTAGAAGTCACTTATATGAAGACGGGACAAGAAAACCTAGTTATGATTTTGATGGCTACCATTGGGAAGATTAC
>V1LNDAVN1D110704_0
TGTAGTGGTTCCAAATTTCAACATTTTGATAAGTCCGGTTTGCAGAAAACTTTATTTTTAAAACATAATTATTTGGCGACAGGAACAAAAAGTGTAACAAACAAAGTAGATAAATTAGAG
>V1LNDAVN1D110705_0
TTTATTCACATCTGGGTTATATCGAAATATAGAAAACTTTTTTAAATTTCTTTCAGGCTTATGCTTTGCGTCTTTAAGTGTGTCTCTTTCAATTTTCGTTTCATCATTACATAACACCTT
>V1LNDAVN1D110706_0
ATCTAATACCATTGGACCACAATCATTTATATCCACCTCAAAAATTTGCATTTTGGGACGTTTATTCACATCTGGGTTATATCGAAATATAGAAAACTTTTTTAAATTTCTTTCAGGCTT
>V1LNDAVN1D110707_0
TCTACAACTTCTTCGAAATGATAATGTTGAATCTATTTCATCTTTTATTTTAATTAACACATCTAATACCATTGGACCACAATCATTTATATCCACCTCAAAAATTTGCATTTTGGGACG
>V1LNDAVN1D110708_0
TAAGCAAGCTAATCCATTTTTTCCATTAATATTCATAGCACAACTTCCACATATTCCTTCTCTACAACTTCTTCGAAATGATAATGTTGAATCTATTTCATCTTTTATTTTAATTAACAC
>V1LNDAVN1D110709_0
ATATAAATTTGGCAGTGGATGTATTTCTGTTATTTCGTTTATATTTTTATTTACTTCTGTTAAGCAAGCTAATCCATTTTTTCCATTAATATTCATAGCACAACTTCCACATATTCCTTC
>V1LNDAVN1D11071_0
ACGTACAAAGACCCTTTCAAAAAAGGAAATATGTACATAACCTTTGAAGTAGAATATCCTAAAAATGTAACTATGACTAAAAGCCACAAAGAATTATTACGAATTTTGAAAAAGGAAAAT
>V1LNDAVN1D110710_0
ATCTATAGATTTATACTGATTATAAAAATTTGTTAAATCGGGGACTAAATCTTTGATAACATATAAATTTGGCAGTGGATGTATTTCTGTTATTTCGTTTATATTTTTATTTACTTCTGT
>V1LNDAVN1D110713_0
TTGCATTAACGTAGCTGGTCCTAAGTAGTATTCAGGATTCCACCAGTAGGAAGGACAAGAAGTAGAACAAGATGCACACAATATACATTCATATAATCCATCTAGCTTTTTTCTATCTTC
>V1LNDAVN1D110714_0
TATCTCCATTAACCGCTCATCTGTATATTCATCCCTACTATCCTCTATCCATCGATATGCTTGCATTAACGTAGCTGGTCCTAAGTAGTATTCAGGATTCCACCAGTAGGAAGGACAAGA
>V1LNDAVN1D110715_0
TGGACAACATACTTTACAGTTCATAATACCATGGCATCTATACAGTTTCATGGTATCATTTATCTCCATTAACCGCTCATCTGTATATTCATCCCTACTATCCTCTATCCATCGATATGC
>V1LNDAVN1D110716_0
GAATTTTTCTTGTATCATTTTTTTCATATTTTCAATTGCCCTGTTTGGGTCTAATCCTTTTGGACAACATACTTTACAGTTCATAATACCATGGCATCTATACAGTTTCATGGTATCATT
>V1LNDAVN1D110717_0
TTGAATCATTGTAAAAGGGTTTCTTATATATAGCTGTTTATGTATGGAAATGTTTTTGGGATAGGCCATTAGATTGGTATGCTAAATCTGAACATAAAGATTACACAGAGGAATTAAAGA
>V1LNDAVN1D110718_0
TAACAATTGAATCATTGTAAAAGGGTTTCTTATATATAGCTGTTTATGTATGGAAATGTTTTTGGGATAGGCCATTAGATTGGTATGCTAAATCTGAACATAAAGATTACACAGAGGAAT
>V1LNDAVN1D110719_0
ATACAGACAAATAATAAGAATGAATAGGTGGAAATAAATGGAAATCATGGGTAAAAGAGCTAACAATTGAATCATTGTAAAAGGGTTTCTTATATATAGCTGTTTATGTATGGAAATGTT
>V1LNDAVN1D11072_0
TTATTGGTAAAAACTTACGTTTCTGTTGTCGGCGTGGAGGGGAAGTGATAGAAGAAAATGTGGGAAATGAAGAATTGAAAGAAAAGCTAGAAAAAGAAGCTGAGAAAATGGAGAATTTGT
>V1LNDAVN1D110720_0
TAAACAAAAAGGAACTGATTGCGGAAGGTTACGACGCAAAGATTTGATTTCTCAAAAAAAATACAGACAAATAATAAGAATGAATAGGTGGAAATAAATGGAAATCATGGGTAAAAGAGC
>V1LNDAVN1D110721_0
AATGGAAAGGGCAAGTGATTCAGCAAGCTATTTTGACGCAACATCAAACAAAAACGCCTATAAACAAAAAGGAACTGATTGCGGAAGGTTACGACGCAAAGATTTGATTTCTCAAAAAAA
>V1LNDAVN1D110722_0
CTATAGAGACACCTAAATTCCAAAAAAAAATGATGAAGAATACAGAAACAGCTTGGCCTGAATGGAAAGGGCAAGTGATTCAGCAAGCTATTTTGACGCAACATCAAACAAAAACGCCTA
>V1LNDAVN1D110723_0
GTAAACGCAATTTAGAAATACGAGAAGATGTTATGGGAATGCATACTGATTTTTTAGGCTCTATAGAGACACCTAAATTCCAAAAAAAAATGATGAAGAATACAGAAACAGCTTGGCCTG
>V1LNDAVN1D110724_0
CGAGTGGTGGGAAAGGGAGCTCCGGAGGTACATTACCTCAATACAAACCAGTTGATGAGAGTAAACGCAATTTAGAAATACGAGAAGATGTTATGGGAATGCATACTGATTTTTTAGGCT
>V1LNDAVN1D110725_0
ATGGGAGTTTCGGTCGTTACACCAACACGAACAGTTATGGTAAAGACGGAAGGAACCGTGCGAGTGGTGGGAAAGGGAGCTCCGGAGGTACATTACCTCAATACAAACCAGTTGATGAGA
>V1LNDAVN1D110726_0
TATTGATGATGACTTGAATTTTGAACCTCCTAATATTGGAATGGTTCCAGACCCTCCCGGTGTTCAGAAAATAGGAGTAAATGATAAAGGTTTAAATAAACAGCAGATAAAAGTATTAGT
>V1LNDAVN1D110727_0
CCAACGCTAACGGAAACGCCACAGTGCAAACACACGTGGAAGAAAGGAATGTACCACTAGTATTGATGATGACTTGAATTTTGAACCTCCTAATATTGGAATGGTTCCAGACCCTCCCGG
>V1LNDAVN1D110728_0
GTAATAAGACTGGTAAGGCATCAACAGTTTCTCGAAGTAATACGAATACCAATATAAATGCCAACGCTAACGGAAACGCCACAGTGCAAACACACGTGGAAGAAAGGAATGTACCACTAG
>V1LNDAVN1D110729_0
ATTCTTATTCTCAATTACAAAGGCAGCAACAACATGCAAGTAAAAGCGGAGGTAGAAAAAGTAATAAGACTGGTAAGGCATCAACAGTTTCTCGAAGTAATACGAATACCAATATAAATG
>V1LNDAVN1D11073_0
ATATTATGTATGCTTATGAAATTGCATTTTTTATTGGTAAAAACTTACGTTTCTGTTGTCGGCGTGGAGGGGAAGTGATAGAAGAAAATGTGGGAAATGAAGAATTGAAAGAAAAGCTAG
>V1LNDAVN1D110730_0
GACGCAGAAGTGTAACCAACAAAAGGGGAAGTAGTAGCGTAACATCTTATTCGCATTCTCATTCTTATTCTCAATTACAAAGGCAGCAACAACATGCAAGTAAAAGCGGAGGTAGAAAAA
>V1LNDAVN1D110731_0
TGGGTGGAAAAGATAAGAGCCGATTTAATAGAAGCACATTTGCTGAAAGTAGTAGTGGCCGACGCAGAAGTGTAACCAACAAAAGGGGAAGTAGTAGCGTAACATCTTATTCGCATTCTC
>V1LNDAVN1D110735_0
AAGTAATTAAAGAAAATAAAGAACTGAGAAGAATCTTAGAAGAGTATGCAAGTAACTGCAATTCCATTTATTTGGATATGAAGAAATATAGAGAAATAATGAATGAAAAGCAGGGTAACA
>V1LNDAVN1D110736_0
ATCATAAAGAAAAGAATGCTGTTTGGTACGATGCGTATAAATTAGCTAAAGAGTTTGATAAAGTAATTAAAGAAAATAAAGAACTGAGAAGAATCTTAGAAGAGTATGCAAGTAACTGCA
>V1LNDAVN1D110737_0
ATGACAATCCTTATGAATGGCAGCAAGATGTACGGCAGATATTTTTTAATGCTTTTATATATCATAAAGAAAAGAATGCTGTTTGGTACGATGCGTATAAATTAGCTAAAGAGTTTGATA
>V1LNDAVN1D110738_0
CCGTAATTACTTATCCAATGGATTTGGAAACAGTTGAATACAAATTAAAGAATAATAGGTATGACAATCCTTATGAATGGCAGCAAGATGTACGGCAGATATTTTTTAATGCTTTTATAT
>V1LNDAVN1D110739_0
ATCAAATGTAGGTGTTTCTAATAACATTTGTTCGAAAGGCTCAGTAGGAGAAGGTAAAGAATTAGCGGGTTCTTATAGGGAAGAGGGTAGTATTTCTGGAAAAGAAAACACAAAAAAAAG
>V1LNDAVN1D11074_0
TTGGCCGAGCTTGTCGAGACGGGCAAAAAGGATATGCCGTTTCTATTGTAACATATAAAGATATTATGTATGCTTATGAAATTGCATTTTTTATTGGTAAAAACTTACGTTTCTGTTGTC
>V1LNDAVN1D110740_0
AAGAGGCTCTTCATCAAATGTAGGTGTTTCTAATAACATTTGTTCGAAAGGCTCAGTAGGAGAAGGTAAAGAATTAGCGGGTTCTTATAGGGAAGAGGGTAGTATTTCTGGAAAAGAAAA
>V1LNDAVN1D110741_0
TGTAACAGGAGCTGGAATGGGAGAAAACACTCAGTGGAGAAGGAGGTGTCGCAATAATGGAAGAGGCTCTTCATCAAATGTAGGTGTTTCTAATAACATTTGTTCGAAAGGCTCAGTAGG
>V1LNDAVN1D110742_0
TGATAGGAGTGGATCATCAAATGTAAAGACAAGTGAAGATGAACAGTATGATGCACAAAATGTAACAGGAGCTGGAATGGGAGAAAACACTCAGTGGAGAAGGAGGTGTCGCAATAATGG
>V1LNDAVN1D110743_0
GGAAACTCATCATGTAAATGGTGGAAAAGAGCTTAGAACGAACAGCTTCTCAGCACCATTTGATAGGAGTGGATCATCAAATGTAAAGACAAGTGAAGATGAACAGTATGATGCACAAAA
>V1LNDAVN1D110744_0
AATAGAAATTGGGAAAGATTCAGAAGACAATGAGGGTTTTGCAAATATAAAAAATGAACGGGAAACTCATCATGTAAATGGTGGAAAAGAGCTTAGAACGAACAGCTTCTCAGCACCATT
>V1LNDAVN1D110745_0
TATATATACTGCAGGAAGAAGAAAATCGAGAAAGACGTATGAAGAATATTATCCTGGGCAAATAGAAATTGGGAAAGATTCAGAAGACAATGAGGGTTTTGCAAATATAAAAAATGAACG
>V1LNDAVN1D110746_0
AGGTATTTCAAAAAGACATATAAACGAATTGAAGAATCTTAGTTCATCGTTATCGAACAATATATATACTGCAGGAAGAAGAAAATCGAGAAAGACGTATGAAGAATATTATCCTGGGCA
>V1LNDAVN1D110747_0
ATTTCGTTTTGTTGAGTTGCCTGTAGAGAAGCCCCCTCAAGAAAGAAGGAGCACTGGAGGAGGTATTTCAAAAAGACATATAAACGAATTGAAGAATCTTAGTTCATCGTTATCGAACAA
>V1LNDAVN1D11075_0
CAGTTCAGAATGTTATTAATTATAATTTCCCCTTTTCATCAAAATTATTTACTCATAGAGTTGGCCGAGCTTGTCGAGACGGGCAAAAAGGATATGCCGTTTCTATTGTAACATATAAAG
>V1LNDAVN1D110750_0
AGGCGAACGCATTTTACAATAACGTATGTCAAAGTAACGTATACACAAATAAATATGTGTGTGATATTAAGACCAATAATTATGCGCACACCAGTCATCGATTTATATACTATAAATATT
>V1LNDAVN1D110751_0
TACACAAAAGTGAATTTGATTTCAAAAAAATTAAAAATTACGATATTTCTTGGAAAAACAAGGCGAACGCATTTTACAATAACGTATGTCAAAGTAACGTATACACAAATAAATATGTGT
>V1LNDAVN1D110752_0
TTTGGATGAAACTAAAAGAGATTCTTTGTCAGTAAATAACAATATACAGGTTGGTGGATATGATAAAAATGCTAGTTTTTTTGATAATATAAGCTGTGAAACTTTAGATAAACAGCAAGG
>V1LNDAVN1D110753_0
TAGTCCTGATTTTGACTTTAACACAAATAATTCTAAATTCGATAAAAGTAATATTTTGGATGAAACTAAAAGAGATTCTTTGTCAGTAAATAACAATATACAGGTTGGTGGATATGATAA
>V1LNDAVN1D110754_0
ACAGCCATTTGTTGTTGGAGAATTAGAGTCACAGCCAAATCCTGCTCTAAAGAATAAATTTAGTCCTGATTTTGACTTTAACACAAATAATTCTAAATTCGATAAAAGTAATATTTTGGA
>V1LNDAVN1D110755_0
AGGTGGTGGTGGTGGTTATCATACTTACAACAGGTATAAGAATTTCAGAAATTATGACAGACAGCCATTTGTTGTTGGAGAATTAGAGTCACAGCCAAATCCTGCTCTAAAGAATAAATT
>V1LNDAVN1D110757_0
GCTTCTTCTTTCGAATGAATTTTTTTCTCCCTCCAAATTTCTTTCTGCTTTCACCGTTTCGTGAAGTCGGTTGTTCAAGTTATACATATGAGAAAAACTCCAACTATCCATATACTTCAT
>V1LNDAVN1D110758_0
TACAAACTCTTCTGTTTTTTGACATACTTTTTTTTACTGCTTCTTCTTTCGAATGAATTTTTTTCTCCCTCCAAATTTCTTTCTGCTTTCACCGTTTCGTGAAGTCGGTTGTTCAAGTTA
>V1LNDAVN1D110759_0
ACCATTGGTAACGCTGGACTCTCTATAATGACTCGATTAACAAAAGACATTTTCTTTTCGTACAAACTCTTCTGTTTTTTGACATACTTTTTTTTACTGCTTCTTCTTTCGAATGAATTT
>V1LNDAVN1D11076_0
ATTCCAAAATTCAGTTTTTCTTGGTTACGGATGTGGCGGCTAGAGGAATTAACATAACAACAGTTCAGAATGTTATTAATTATAATTTCCCCTTTTCATCAAAATTATTTACTCATAGAG
>V1LNDAVN1D110760_0
TTCGGTAATAAATCCAATAATCTCTTTTCGACAAGTTGAGAATAAAGCAACTTCGCATCTACCATTGGTAACGCTGGACTCTCTATAATGACTCGATTAACAAAAGACATTTTCTTTTCG
>V1LNDAVN1D110761_0
ATCCAGGCGTTTGGAACACGGGTTTGTGTTAAATTCCACACAGAGTATAAAGATAGTTCTTTCGGTAATAAATCCAATAATCTCTTTTCGACAAGTTGAGAATAAAGCAACTTCGCATCT
>V1LNDAVN1D110762_0
ATATCAATTCCGGAATCTACAATACACACTTTTATGTTTTCATTTCCATATCCTCCTAACATCCAGGCGTTTGGAACACGGGTTTGTGTTAAATTCCACACAGAGTATAAAGATAGTTCT
>V1LNDAVN1D110763_0
ACTTCATAAGAATCATGAAACGGAGGAACATAAATATTATTCATTAAGTCTGCATGTTCCATATCAATTCCGGAATCTACAATACACACTTTTATGTTTTCATTTCCATATCCTCCTAAC
>V1LNDAVN1D110764_0
GTACCATGTCCGGTTAAATCGGTTGGTGTTTTTACCATACTATCGTAAAATTCTTCATTCACTTCATAAGAATCATGAAACGGAGGAACATAAATATTATTCATTAAGTCTGCATGTTCC
>V1LNDAVN1D110765_0
GGAGCAACGCCCACAATACCTATTCCATTAGCAGCTCCTCCAATTATACCAGCAATATGCGTACCATGTCCGGTTAAATCGGTTGGTGTTTTTACCATACTATCGTAAAATTCTTCATTC
>V1LNDAVN1D110766_0
TAAAAGCTTCCTCCTAAATTCTTCGAATTAACAAAACGTAAAGAAACCAATTTCACGTTAGGAGCAACGCCCACAATACCTATTCCATTAGCAGCTCCTCCAATTATACCAGCAATATGC
>V1LNDAVN1D110767_0
CAACTTGCATTTATAATAGGACACTTGTTAACTATACATATATTTATAGCTCGAATGGCATAAAAGCTTCCTCCTAAATTCTTCGAATTAACAAAACGTAAAGAAACCAATTTCACGTTA
>V1LNDAVN1D110768_0
AGAGTTCCTTTTAACTTCCCAAGCGTTCTTTTTAATGAATTATCAAAATAATGTGATCCCCAACTTGCATTTATAATAGGACACTTGTTAACTATACATATATTTATAGCTCGAATGGCA
>V1LNDAVN1D110769_0
ATGCTACATATATCAGAGATGTATTTATAAAGTAGACAAAAACAGAAACAGTGGTATTGAAAACACAGATCAAAAAGTGGAAAATCTAAATTCGAAACGCGCAGAGATATCAACAGAGCG
>V1LNDAVN1D11077_0
ATATATATTTTTTCTTTTTTTAAACAACCTGGTTTTTAATTATTTTTCATTTCTGTTAAACTTTTTATATTTTTGTGGAGAATGTTGTTTTCGGTAGTTCAGCTACTACTTGTGACGTGT
>V1LNDAVN1D110770_0
ATACCGAACCATCTGGAACGAACACAAGATTTTTTGCAGCATCTATTGGATCGGCTCAAGAAGGTGCTGAATTACTTCTTCAAGAAGGCTATAATTGTAACATGACTTTTAAAGAAGCTG
>V1LNDAVN1D110771_0
GTCTTGCTTTAGAGATGACATTATTTTCTTATGCTACATATATCAGAGATGTATTTATAAAGTAGACAAAAACAGAAACAGTGGTATTGAAAACACAGATCAAAAAGTGGAAAATCTAAA
>V1LNDAVN1D110772_0
AAACACTTTCATTGATGACGTTGCCTTTTTCTTAATTGACATGCCATGGATGCATAAGCTGTCTTGCTTTAGAGATGACATTATTTTCTTATGCTACATATATCAGAGATGTATTTATAA
>V1LNDAVN1D110773_0
CAATTACAAATTAAAATCGGTAGAACATTTACCTTGGAGAGCCTTAATATATAAATCATTAAACACTTTCATTGATGACGTTGCCTTTTTCTTAATTGACATGCCATGGATGCATAAGCT
>V1LNDAVN1D110774_0
AGTGTTGGCAGGTACTGTATATACCTTTGGTTTTATTATGATGACACCACAGCTTTACATCAATTACAAATTAAAATCGGTAGAACATTTACCTTGGAGAGCCTTAATATATAAATCATT
>V1LNDAVN1D110775_0
TTACGCAATATATTCTTTATTTTATTATAAATATAAGTCTTGGTATTCATATATTATATCAGTGTTGGCAGGTACTGTATATACCTTTGGTTTTATTATGATGACACCACAGCTTTACAT
>V1LNDAVN1D110776_0
AAAATATGATAAGATAGCTATCAAATATGTAGGTATAGTTTTGTTTCCTTGCTTTATAGGTTACGCAATATATTCTTTATTTTATTATAAATATAAGTCTTGGTATTCATATATTATATC
>V1LNDAVN1D110777_0
TAAACAGTATCCATTTTTAATAATAAAAGATAAAAAAAATTATACAGAATCTATGACTAAAAAATATGATAAGATAGCTATCAAATATGTAGGTATAGTTTTGTTTCCTTGCTTTATAGG
>V1LNDAVN1D110778_0
GTTTATTGGTGTAGCTCTCTCTGCTTGGAAAGTTACAAAGGCTGTAAATGTTTCTTTTAGTAAACAGTATCCATTTTTAATAATAAAAGATAAAAAAAATTATACAGAATCTATGACTAA
>V1LNDAVN1D110779_0
AATTTTAGCATTGTATTTATATGATTCAGAAAAGACATCTTGGGTGTTATTATTAGAAATGTTTATTGGTGTAGCTCTCTCTGCTTGGAAAGTTACAAAGGCTGTAAATGTTTCTTTTAG
>V1LNDAVN1D11078_0
TTCATTATTTATTAAATTATATGCGTCTTATCGTATCTGATATATATTTTTTCTTTTTTTAAACAACCTGGTTTTTAATTATTTTTCATTTCTGTTAAACTTTTTATATTTTTGTGGAGA
>V1LNDAVN1D110780_0
GGCCTTTTGGCGTAGCGTTGTTAATTGGTGGGGTTGATAAAACAGGACCCAATTTATGGTATACCGAACCATCTGGAACGAACACAAGATTTTTTGCAGCATCTATTGGATCGGCTCAAG
>V1LNDAVN1D110783_0
TTTTATCGTTTCTACTCGATCCTCTCCATAACTCCTAACTCCCTGTATGCCGATTTTTTCGAACGTTGTCATTATACTTACTGTATTATTCGACAAAAAGAAATAACGAATTGACTTTTA
>V1LNDAVN1D110784_0
AATAATCGTAGATTTGCCCGTTCCATTGTTGCCGAATATTACCGTAACAGGGGTTTCAAATTTTATCGTTTCTACTCGATCCTCTCCATAACTCCTAACTCCCTGTATGCCGATTTTTTC
>V1LNDAVN1D110785_0
AGATTTTCCTCTATCGCCATTTGGAGGAAATTCCCCTGTGCAGCTAATTTTTAAGCATTCAATAATCGTAGATTTGCCCGTTCCATTGTTGCCGAATATTACCGTAACAGGGGTTTCAAA
>V1LNDAVN1D110786_0
CATTAAATCTATTTTTCCTTTTATATTCATTTTCTTTGATACAATTGGATCATGAATAAAAGATTTTCCTCTATCGCCATTTGGAGGAAATTCCCCTGTGCAGCTAATTTTTAAGCATTC
>V1LNDAVN1D110787_0
TGTATAACATAAACTATAGGATCTAGAAACACCAAACCTTTTATTATTATATCGTTTGATCATTAAATCTATTTTTCCTTTTATATTCATTTTCTTTGATACAATTGGATCATGAATAAA
>V1LNDAVN1D110788_0
TAATATTATTAAGTTATCTAAAGATTTAAAATTATGTTTAACATTTTTAGATTTATCTTTTGTATAACATAAACTATAGGATCTAGAAACACCAAACCTTTTATTATTATATCGTTTGAT
>V1LNDAVN1D11079_0
ACAAGTGGTGAAGAAATCACACGGTTTTAAAAGAAACAAATGCACTTTTTTTTTTTTTTCTTCATTATTTATTAAATTATATGCGTCTTATCGTATCTGATATATATTTTTTCTTTTTTT
>V1LNDAVN1D110790_0
TTCATGATGGCACAAAATCACATTTTCTAATAATGCTTTTGATACACCCATTAATCTGGGTATTTGACTATTCACGTCAACACATTTACTACTTATAATTGTATCTTTATTTTCTTTTTT
>V1LNDAVN1D110791_0
AAATAATTCATCAAATTTTTTTTTTACTTTTGATGAATCACTAAATGGCCACAAACTTTCTTCATGATGGCACAAAATCACATTTTCTAATAATGCTTTTGATACACCCATTAATCTGGG
>V1LNDAVN1D110792_0
AAGTTTTTTAAATAGCTTGGCATCTTCGAATTATATATGAACCACCAGCTATCCAAAGCCAAGTGAAATTCAAAAACTTCTGACAAACTCATGTATACCTAAAATAAAACAAATAAATAA
>V1LNDAVN1D110793_0
AATCTTAAAAATTTGGGAAAGTTTTTTAAATAGCTTGGCATCTTCGAATTATATATGAACCACCAGCTATCCAAAGCCAAGTGAAATTCAAAAACTTCTGACAAACTCATGTATACCTAA
>V1LNDAVN1D110794_0
TTATTCGAAGATTTATAACAACTGTGTATTGTCCAGTCGTGTTGATTTAATGGAAATCGAAATCTTAAAAATTTGGGAAAGTTTTTTAAATAGCTTGGCATCTTCGAATTATATATGAAC
>V1LNDAVN1D110795_0
GAGCTAGCTAATTGTTGACGTGTTCCAATAAAACAAAAATAACCTGGATACAACCAGAAGTTATTCGAAGATTTATAACAACTGTGTATTGTCCAGTCGTGTTGATTTAATGGAAATCGA
>V1LNDAVN1D110796_0
TTGTAAAATATATGGAAGTGCACATTATAGGATATTATAAGATATCAAATTGTATCACACAGTATGGAATATAACATGATGGTAACACATGATATGGCAGCATGTTATTAAGAGAACATA
>V1LNDAVN1D110797_0
TCATGTCTCGTCAATACCCAAAAATGGTCCTTCTGCCCGTTGTTTATTGTTCCTTTGAATTTGTAAAATATATGGAAGTGCACATTATAGGATATTATAAGATATCAAATTGTATCACAC
>V1LNDAVN1D110798_0
CGCTGTGGTAAATGTATAATCGACTTGTTAGTGACTTCCCAAAAGCATACCCATCCCTTTTCATGTCTCGTCAATACCCAAAAATGGTCCTTCTGCCCGTTGTTTATTGTTCCTTTGAAT
>V1LNDAVN1D110799_0
TTTAGCAACTCATTTTGTTTTAAAATTTCTTCATTTTGTAAAAAATTTTTGTTGTTCCATCGCTGTGGTAAATGTATAATCGACTTGTTAGTGACTTCCCAAAAGCATACCCATCCCTTT
>V1LNDAVN1D1108_0
CAAAGTCGAGTGTAGATATTGGTTCTACATAATAGCCTCGAATTGGTTCTAAAACAGTAGCTCCTTCATATTTCTCTGTACTTGTCGGCTTTATGTAAGTACTAGGAATGACATAATTCA
>V1LNDAVN1D11080_0
CCAGATGGAAAATATGTACTTCTCAAAGACCCAATGAAACCTTTGCTTCGATTGTACTGTACAAGTGGTGAAGAAATCACACGGTTTTAAAAGAAACAAATGCACTTTTTTTTTTTTTTC
>V1LNDAVN1D110800_0
ATAAAATTCATTAAATACTCTCCACTATAATATGTTTCTTCATTTTTTTTTTTCACCTTTTTTAGCAACTCATTTTGTTTTAAAATTTCTTCATTTTGTAAAAAATTTTTGTTGTTCCAT
>V1LNDAVN1D110801_0
ATGTCATATTCTCTTTTAATTTCGTTTTTCCTCCTTTTTAGTTCTTCTAAACCATATTTTATAAAATTCATTAAATACTCTCCACTATAATATGTTTCTTCATTTTTTTTTTTCACCTTT
>V1LNDAVN1D110802_0
TCATCTTTTGTATGTTCTTCTCCAAGTATGTCCTGAATATATAATTCATTTTCTTCTTTCATGTCATATTCTCTTTTAATTTCGTTTTTCCTCCTTTTTAGTTCTTCTAAACCATATTTT
>V1LNDAVN1D110803_0
TCGAACATGTTATTAAATAATTCTTCATCATTATTTATAATTTCATCAACGTTTACTTTTTCATCTTTTGTATGTTCTTCTCCAAGTATGTCCTGAATATATAATTCATTTTCTTCTTTC
>V1LNDAVN1D110804_0
TCTAGCAAATATTTTAATACACTTTCACAATTAAATGTATCATTTTTTTCAAATTTTACTTCGAACATGTTATTAAATAATTCTTCATCATTATTTATAATTTCATCAACGTTTACTTTT
>V1LNDAVN1D110805_0
GTTTTTTGATATTTTAATAAAAATAATTTAGGTGCAATGGGTATAGCATTAGAAAAATTTTCTAGCAAATATTTTAATACACTTTCACAATTAAATGTATCATTTTTTTCAAATTTTACT
>V1LNDAVN1D110806_0
CCAAATAGTTGAGACTCATTAAAAACAACTTCGATAGATGAATAAGGAACATAAGTTAACGTTTTTTGATATTTTAATAAAAATAATTTAGGTGCAATGGGTATAGCATTAGAAAAATTT
>V1LNDAVN1D110807_0
CAGTGATTGTTATTTTCAAAATCATAGAGAATACAAGCAGGGTGATGATTTTGTAAATTTCCAAATAGTTGAGACTCATTAAAAACAACTTCGATAGATGAATAAGGAACATAAGTTAAC
>V1LNDAVN1D110808_0
GGAGTAGATATAGCAATTTCATTTTTCATTTTAGGAGGGATATGGTTCAGAAATGCTCTCCAGTGATTGTTATTTTCAAAATCATAGAGAATACAAGCAGGGTGATGATTTTGTAAATTT
>V1LNDAVN1D110809_0
AAGTTATGTTTTTTTCATTTTCAGATTTGTTGTAATTATAATCGGACTGTTCATTCATTGAATTTTCAAAAAGTTTACTGTAATCCGTTCTTTCGTGCTGAAACGGAAGATGTTCCATAT
>V1LNDAVN1D11081_0
TTGAAATATGAGAATGTGTGGGGTATTGTTAGATATGTCGCAGATATTCTGTCTGGAAAACCAGATGGAAAATATGTACTTCTCAAAGACCCAATGAAACCTTTGCTTCGATTGTACTGT
>V1LNDAVN1D110810_0
TAATTTTATCCGGTTCTTTTTTAGATTTCTCATATTCCATATAAGTTATGTTTTTTTCATTTTCAGATTTGTTGTAATTATAATCGGACTGTTCATTCATTGAATTTTCAAAAAGTTTAC
>V1LNDAVN1D110811_0
AAGTGTTATCTAGCCTAGACCATTGCTTAGGTGGGAGTAGTGGAATATCATTATCCATTTTAATTTTATCCGGTTCTTTTTTAGATTTCTCATATTCCATATAAGTTATGTTTTTTTCAT
>V1LNDAVN1D110812_0
ATTAACATACCATTGCATAATACCAGTTCCACTGGGATCTCTGATGGACTACATACTTCGAAGTGTTATCTAGCCTAGACCATTGCTTAGGTGGGAGTAGTGGAATATCATTATCCATTT
>V1LNDAVN1D110815_0
TAGGAGCCACAGGAAATTTATAGTATTGCCAGTTGAAATATTGTTCCTCCTTTAAAAGGAAAAAAGAAGAAATAACGGCGAAGAAAAAAAAAACGCAATGACAAATACATTTCAGAAAAA
>V1LNDAVN1D110816_0
CTTCCAATTTTTTATTACTAGTTGTGGAAAAGTGTATAGGAAAACCAACAAAGGTATGGTTAGGAGCCACAGGAAATTTATAGTATTGCCAGTTGAAATATTGTTCCTCCTTTAAAAGGA
>V1LNDAVN1D110817_0
AAAAAAATACTGTGCTTAATTTTGTCTTCATAATAATTGGAACTTCTCCCTTTTGTCATTCTTCCAATTTTTTATTACTAGTTGTGGAAAAGTGTATAGGAAAACCAACAAAGGTATGGT
>V1LNDAVN1D110819_0
CACCAATGTCTATACTTAAATCTTCCTTTTCATATCCTGTAATATTCCCACATTCATTAGATAATTTCTGACATTCTCTTAAATAACTTTTTTGTTTTTTATGAAATGTTTGCGATAAAG
>V1LNDAVN1D11082_0
CATCACAGTATTTTAGCTATTCAATCCCATAAAACTAAAGACCTGTCAACACAAATAGGCTTGAAATATGAGAATGTGTGGGGTATTGTTAGATATGTCGCAGATATTCTGTCTGGAAAA
>V1LNDAVN1D110820_0
TTCCATGTACATGTGTGTTTCCACCAATGTCTATACTTAAATCTTCCTTTTCATATCCTGTAATATTCCCACATTCATTAGATAATTTCTGACATTCTCTTAAATAACTTTTTTGTTTTT
>V1LNDAVN1D110821_0
TAATTTCATTCACTTGCTTATAAAACATTTGATCTGCAAACATATCATGTTTAGTTCCTCTTCCATGTACATGTGTGTTTCCACCAATGTCTATACTTAAATCTTCCTTTTCATATCCTG
>V1LNDAVN1D110822_0
TATCTGCAATTTTTTTCAAATCACTATTTCGCTTATTGAGATCTTGCTCAGAAGTAGTAATAATTTCATTCACTTGCTTATAAAACATTTGATCTGCAAACATATCATGTTTAGTTCCTC
>V1LNDAVN1D110823_0
TACCTTGGTCAACTAACATAACAGACAGGTCCTTAAAAATCGTATGCAAATCCACTACTGTATCTGCAATTTTTTTCAAATCACTATTTCGCTTATTGAGATCTTGCTCAGAAGTAGTAA
>V1LNDAVN1D110824_0
ACCCATGTTCACTCTTATCCAACGTCACATCTATATTATAATCAATTTGATCTAATACAGTACCTTGGTCAACTAACATAACAGACAGGTCCTTAAAAATCGTATGCAAATCCACTACTG
>V1LNDAVN1D110825_0
AAATACATTTTTTTGCTCTTTTATCACTTTCTCTTTTTTGTAAAATTTTTAATTTTTTTAACCCATGTTCACTCTTATCCAACGTCACATCTATATTATAATCAATTTGATCTAATACAG
>V1LNDAVN1D110826_0
AAAATAAATGTTTTATGATGATCAAAATAAGTAAAACAAATATGAGAGTAGTTAAAAACGAAATACATTTTTTTGCTCTTTTATCACTTTCTCTTTTTTGTAAAATTTTTAATTTTTTTA
>V1LNDAVN1D110827_0
TGCTTAATTAAATACTTATTTAAAAAAAGAGAAATTGTCTTTTTTCTTTTTTTCCACTGTTAAAATTCTTTTTGGCATAATTCGTTTTCATACGAAATGAAATTCGTTTAGTTATTTGCT
>V1LNDAVN1D110828_0
TAGGCTTTATGTAATATCTAAATAAGAAAAAAAAGATGAATGCTTAATTAAATACTTATTTAAAAAAAGAGAAATTGTCTTTTTTCTTTTTTTCCACTGTTAAAATTCTTTTTGGCATAA
>V1LNDAVN1D110829_0
CTACATGTGATAATGAATCCATAATTGAACAATTTGCAGATCATTTTAGAGATATCTTCATAGGCTTTATGTAATATCTAAATAAGAAAAAAAAGATGAATGCTTAATTAAATACTTATT
>V1LNDAVN1D11083_0
AGTGGATGTGATGATTTCAAATTAGGTTTCATATCCAGGAAATTGTTAAATGATAATGAACATCACAGTATTTTAGCTATTCAATCCCATAAAACTAAAGACCTGTCAACACAAATAGGC
>V1LNDAVN1D110830_0
TTATCATAAAATTTTATCTTATAATTATGAAGAAGCATTTGCTATTATTGGATGCAAAAAAAAAGTCGTAAAGAACTTCTGTGAATCGAATGAAAACATACTTCTCGATAAATTGTAAGA
>V1LNDAVN1D110831_0
ATTACTTTTTTATCATAAAATTTTATCTTATAATTATGAAGAAGCATTTGCTATTATTGGATGCAAAAAAAAAGTCGTAAAGAACTTCTGTGAATCGAATGAAAACATACTTCTCGATAA
>V1LNDAVN1D110832_0
TGTTTCTAATTTGTTTGAAAATATTTTAAAAAATTATAAATTCCCCGAATTAATTGATAAATTACTTTTTTATCATAAAATTTTATCTTATAATTATGAAGAAGCATTTGCTATTATTGG
>V1LNDAVN1D110833_0
TGAATTGTTAAGTGCCTGCTTAAAGGTACTACCAAAAAGACCAGCAGAAATGAAAATTATTGTTTCTAATTTGTTTGAAAATATTTTAAAAAATTATAAATTCCCCGAATTAATTGATAA
>V1LNDAVN1D110834_0
CGCACCATACGTTTTAGAAGAATATGTAAATCTACAGAATTGCTCCTATTTGTTTATGTCTGAATTGTTAAGTGCCTGCTTAAAGGTACTACCAAAAAGACCAGCAGAAATGAAAATTAT
>V1LNDAVN1D110835_0
CGATGAAGGTTTGATTTCATATATATGGATTGTTGGGGAATATTCTGACTATATAGAAAACGCACCATACGTTTTAGAAGAATATGTAAATCTACAGAATTGCTCCTATTTGTTTATGTC
>V1LNDAVN1D110836_0
TTTTTTTAGATTCAACGATCTCACATATATAAAAATGATCAAATTAGACATTTTGGTGGCAGTCGCATCCAAAGTAAATAAAAATATAATTTATAGACTTGAAAAATACGTACATATGTT
>V1LNDAVN1D110837_0
GAATACAAACATTTTTTTTTTAGATTCAACGATCTCACATATATAAAAATGATCAAATTAGACATTTTGGTGGCAGTCGCATCCAAAGTAAATAAAAATATAATTTATAGACTTGAAAAA
>V1LNDAVN1D110838_0
TTACATACATATCTGTTGCTTTATGAATCTAACAAACTGAATTGTAAAATATTCGATTTAGAATACAAACATTTTTTTTTTAGATTCAACGATCTCACATATATAAAAATGATCAAATTA
>V1LNDAVN1D110839_0
AAAGATCCGTTGCTTACTTTAATTTCCACTTCTCCTTATGAGATTTCTTATGTAGTTTTGTTACATACATATCTGTTGCTTTATGAATCTAACAAACTGAATTGTAAAATATTCGATTTA
>V1LNDAVN1D11084_0
GCAAATGAAATTAAAAACAATACAACGAAACTGCAAAAATTTATTTGTCAAGCGTTATTAAGTGGATGTGATGATTTCAAATTAGGTTTCATATCCAGGAAATTGTTAAATGATAATGAA
>V1LNDAVN1D110840_0
TGTTTTTTAAAGTTTGCAGAAAATGATAAAGAATTACAGATACAAATATTTGAAAGAATGAAAGATCCGTTGCTTACTTTAATTTCCACTTCTCCTTATGAGATTTCTTATGTAGTTTTG
>V1LNDAVN1D110841_0
AATATTTTAGAAAATCACATTCGAGACTTTTCGTCTGCTGTTTTTTTATCTTGTTTAAAATGTTTTTTAAAGTTTGCAGAAAATGATAAAGAATTACAGATACAAATATTTGAAAGAATG
>V1LNDAVN1D110842_0
GTATTAAATACTATCAGCACATATATTCCTGAAAATGAAGATGAGATGTACGATATTATGAATATTTTAGAAAATCACATTCGAGACTTTTCGTCTGCTGTTTTTTTATCTTGTTTAAAA
>V1LNDAVN1D110843_0
CAAATTATCTTTAACATTTTAAATCGATTGTCGAATTTTAATGAATGGGGCAAATGTGTTGTATTAAATACTATCAGCACATATATTCCTGAAAATGAAGATGAGATGTACGATATTATG
>V1LNDAVN1D110844_0
AATGCCATACATGCTTTAAATGAAATATTAATTGATGAAGGAGGGTTAAAAGTGAATAAACAAATTATCTTTAACATTTTAAATCGATTGTCGAATTTTAATGAATGGGGCAAATGTGTT
>V1LNDAVN1D110845_0
AATGATATAATAGCCATATTAAAAAATATGCTACTAGATAGAGATACACAGTCAATAGTAAATGCCATACATGCTTTAAATGAAATATTAATTGATGAAGGAGGGTTAAAAGTGAATAAA
>V1LNDAVN1D110846_0
AGAATTGCAATAACGAGCTGTATAAAATTGTTAAAGATGAATCCGAAGATATCAATTCGAAATGATATAATAGCCATATTAAAAAATATGCTACTAGATAGAGATACACAGTCAATAGTA
>V1LNDAVN1D11085_0
GATATAAAAAGTCACAAAAACTGGAGGTCCCAAATTGAAAATCAGAAAGGAGCACTTCTTGCAAATGAAATTAAAAACAATACAACGAAACTGCAAAAATTTATTTGTCAAGCGTTATTA
>V1LNDAVN1D110850_0
TATAATACAAAAGAAAATGATTTATTTGTACCTCAATAACTATGCGGGTAAATAATCTTCTTTTTTGTCTCCGTCTTTACAACCTTTACTTGTTTCTTTTGTTTTCCATATTTTGTTTAT
>V1LNDAVN1D110851_0
GCTTGGTATTGACGTGTCAAAATTGTTCCCAGAAATGATAATGCTGTCAAGTACTAATGATATAATACAAAAGAAAATGATTTATTTGTACCTCAATAACTATGCGGGTAAATAATCTTC
>V1LNDAVN1D110852_0
TCAAGAGAAGAATGACGAAAAGAAAAGAGAGGCGATAAAGAAAGTAATTGCATATATGACGCTTGGTATTGACGTGTCAAAATTGTTCCCAGAAATGATAATGCTGTCAAGTACTAATGA
>V1LNDAVN1D110853_0
ATGGTGTGGAGGAGGCTTTTTATGTTACGCATAGAGTAATGACAGTGTCCTTTCATAAGTTTGGTGATTTTTTTCCAGGAACTGGAGATATCACAGATGTAGGAATTCGCAAAGGGAAAT
>V1LNDAVN1D110854_0
TAGAGTTGCTGAAATATTATGCTCGTGTTATGTATATAGATATTGATGTACATCACGGAGATGGTGTGGAGGAGGCTTTTTATGTTACGCATAGAGTAATGACAGTGTCCTTTCATAAGT
>V1LNDAVN1D110855_0
ATGCAAAGATGGCAGAAGCTAGTGGTTTTTGTTATATAAATGATATCGTTTTAGGAATTTTAGAGTTGCTGAAATATTATGCTCGTGTTATGTATATAGATATTGATGTACATCACGGAG
>V1LNDAVN1D110856_0
CTTCGAAGCTAAATCACCATAGTGCTGATATTTGCGTGAATTGGTCGGGTGGATTACATCATGCAAAGATGGCAGAAGCTAGTGGTTTTTGTTATATAAATGATATCGTTTTAGGAATTT
>V1LNDAVN1D110857_0
CTGTCTTTGAAGGTTTGTTTCAGTTTCAGCAATCGTGTGCAGGTGCTTCTATTGATGGTGCTTCGAAGCTAAATCACCATAGTGCTGATATTTGCGTGAATTGGTCGGGTGGATTACATC
>V1LNDAVN1D110858_0
ATTATAGAGAGTTTAGTAATCAGTTAAAACGGTTTAATGTTGGAGAAGCCACGGATTGTCCTGTCTTTGAAGGTTTGTTTCAGTTTCAGCAATCGTGTGCAGGTGCTTCTATTGATGGTG
>V1LNDAVN1D110859_0
AAATGACGTTGTTTCACGATCCAGAATATGTCGATTTTTTAGCTTCTATAAATGCAGACAATTATAGAGAGTTTAGTAATCAGTTAAAACGGTTTAATGTTGGAGAAGCCACGGATTGTC
>V1LNDAVN1D11086_0
CATTCGAAAAACAAAGGGACAAATAATTCTTACATTTACGTATGTACTTTTAATGAGTATGATATAAAAAGTCACAAAAACTGGAGGTCCCAAATTGAAAATCAGAAAGGAGCACTTCTT
>V1LNDAVN1D110860_0
TATCTTACAACTTGTACAAATATATGGAAGTATATAGGCCACATAAAAGTGATGTAAATGAAATGACGTTGTTTCACGATCCAGAATATGTCGATTTTTTAGCTTCTATAAATGCAGACA
>V1LNDAVN1D110861_0
ATTATGGATCTGGTCATCCAATGAAACCCCAACGAATTCGAATGACCCACTCGCTGATCGTATCTTACAACTTGTACAAATATATGGAAGTATATAGGCCACATAAAAGTGATGTAAATG
>V1LNDAVN1D110862_0
AGAACATGTCTATCAGAAGAAAAGTAGCTTATTTCCATGATCCTGACATAGGGAGTTACTATTATGGATCTGGTCATCCAATGAAACCCCAACGAATTCGAATGACCCACTCGCTGATCG
>V1LNDAVN1D110863_0
CATAGTATGTACATAACAGTATAATATAGATTATACTGTATATTATTATATAAATAGATCAGAACATGTCTATCAGAAGAAAAGTAGCTTATTTCCATGATCCTGACATAGGGAGTTACT
>V1LNDAVN1D110864_0
AAGGCCCCATTTGCTTAAAGCAGCAAAAACGAGTGATATTAAATTACTGTTTTTTTACATCATAGTATGTACATAACAGTATAATATAGATTATACTGTATATTATTATATAAATAGATC
>V1LNDAVN1D110865_0
AATGATCCTTTGAATTGACTGATGTCCGTGCACTGTCGTCAAATTTAAAATTAAATCCGAAAGGCCCCATTTGCTTAAAGCAGCAAAAACGAGTGATATTAAATTACTGTTTTTTTACAT
>V1LNDAVN1D110866_0
ATTGAGATTTTTGTTTTAATTTATTTTTTTTTAATATGTTAATTATTTCTTTATTGTCCAATATATTTGTATATTTTAGTTTTTGTTTATATTCTTCCATATTTATGTAATATCGGAAGA
>V1LNDAVN1D110867_0
TGGGAAATCCGTCAATAATGAATTTATATTGAGATTTTTGTTTTAATTTATTTTTTTTTAATATGTTAATTATTTCTTTATTGTCCAATATATTTGTATATTTTAGTTTTTGTTTATATT
>V1LNDAVN1D110868_0
AGTGAACATGCGCAAATGACCCTATATATTTTATCCACCCATTAAAATTATCTTGATTCCTGGGAAATCCGTCAATAATGAATTTATATTGAGATTTTTGTTTTAATTTATTTTTTTTTA
>V1LNDAVN1D110869_0
GGCCCCTATCAATACATCTTTTAATCATTATTTCTTCATCACAGTATAAAAATAAGCACAAGTGAACATGCGCAAATGACCCTATATATTTTATCCACCCATTAAAATTATCTTGATTCC
>V1LNDAVN1D11087_0
CCTCCTTTGGCGTATAGTTCCAATAAAAAACCATGCACCATTATAACAAGAGGAGAAGCTCATTCGAAAAACAAAGGGACAAATAATTCTTACATTTACGTATGTACTTTTAATGAGTAT
>V1LNDAVN1D110870_0
TGCGATAAAGACACAGAAGAATGTGGCATATGGATTAAACTTTTTATATGCCTGCCTCCATCCCATGGTAATCTATTTGGCAAAACTGAAGAATCAAATATATGGCTTTCAATTCTGTGT
>V1LNDAVN1D110871_0
ATAGTGGATCCACAGTCTACAACGCCAATAAGATTCTTTTCTACTTTTACAAATAACAAATGCGATAAAGACACAGAAGAATGTGGCATATGGATTAAACTTTTTATATGCCTGCCTCCA
>V1LNDAVN1D110872_0
ATGTGAATTACATCTCCCTCTTTCAGAACGTGAAAATTATTAACTTTAACCATAGTACCAATAGTGGATCCACAGTCTACAACGCCAATAAGATTCTTTTCTACTTTTACAAATAACAAA
>V1LNDAVN1D110873_0
TTGTAAGGCATGCCTGCTGTGTTGTTGTCAATTGCAACAGTAACCTCTAGTCGGTCTCCAATGTGAATTACATCTCCCTCTTTCAGAACGTGAAAATTATTAACTTTAACCATAGTACCA
>V1LNDAVN1D110874_0
AACTCATTTAATTCATGTCTATCTAATACTTTGTTTGCATTTTTGTTCCATACATAGCCTTTGTAAGGCATGCCTGCTGTGTTGTTGTCAATTGCAACAGTAACCTCTAGTCGGTCTCCA
>V1LNDAVN1D110875_0
AGCTCTTCTGTACTTGGTTGCTCTCCTTCTGGCACATTTTCTTTCCTTTCTGATTTAATTAACTCATTTAATTCATGTCTATCTAATACTTTGTTTGCATTTTTGTTCCATACATAGCCT
>V1LNDAVN1D110876_0
TTGATCTGTAAGTTGCATTCTATATTTTCGCAATAATCAGGGATATCATTTTCATTCAATAGCTCTTCTGTACTTGGTTGCTCTCCTTCTGGCACATTTTCTTTCCTTTCTGATTTAATT
>V1LNDAVN1D110877_0
TTCGGATCAATATATTCCGTTTTCGGTGTAATGTCATCTTTAGCTGATCCTAAATCAAATTTGATCTGTAAGTTGCATTCTATATTTTCGCAATAATCAGGGATATCATTTTCATTCAAT
>V1LNDAVN1D110878_0
GTTACTGATATTTTTCTGTAACTAGATTGAGCATATGGACCTCTTCCTAAAACTACTCCTTTCGGATCAATATATTCCGTTTTCGGTGTAATGTCATCTTTAGCTGATCCTAAATCAAAT
>V1LNDAVN1D110879_0
GGTTTAGAGCCATCATAATATATTAAGCAATGTTCTCTAGATATATATCCATTAGAATTTGTTACTGATATTTTTCTGTAACTAGATTGAGCATATGGACCTCTTCCTAAAACTACTCCT
>V1LNDAVN1D11088_0
TTTAAAAATAAGGATAATAAATCATCATATACTGTTTATAGATATAGGAAAATTTCGTTACCTCCTTTGGCGTATAGTTCCAATAAAAAACCATGCACCATTATAACAAGAGGAGAAGCT
>V1LNDAVN1D110880_0
TTAATTTTCAAAAAAGTTCCTAAAGTACTAGTATCTCTTAATAGCCACCTTTCACCTGCAGGTTTAGAGCCATCATAATATATTAAGCAATGTTCTCTAGATATATATCCATTAGAATTT
>V1LNDAVN1D110881_0
TTGCACTGACCTGCTTTAAAGACGGATCCGATAGGCAATGGTACAGGATTCGAATAGGGTTTAATTTTCAAAAAAGTTCCTAAAGTACTAGTATCTCTTAATAGCCACCTTTCACCTGCA
>V1LNDAVN1D110882_0
GACATAGATCTCTCCGTAAATTGCGTGTAATGCGGCATGTCTGGTGAGCAAACTTCAATTTTGCACTGACCTGCTTTAAAGACGGATCCGATAGGCAATGGTACAGGATTCGAATAGGGT
>V1LNDAVN1D110883_0
AAGTTACAAAAATTAAGGTGTCAAGAGTATCAGAAGAAGATGAACCTCATGCAGCGAAGAAAAGAAGAATCGATCTATCGAAATATAAAAATTAAAGAAAAATGGGAAATGAAAGCAAAA
>V1LNDAVN1D110884_0
TTTTTTTTTTGCCCTTTCAGTCTGAATTTGACAAAGCCATGTTAAACAAAGAAAACAACGAAGTTACAAAAATTAAGGTGTCAAGAGTATCAGAAGAAGATGAACCTCATGCAGCGAAGA
>V1LNDAVN1D110885_0
ATAGCTTGAACTTTTCTAAAAGAAAATTCAGAAATACATTTGCAAATATGTGTCCACTTTTTTTTTTTTTGCCCTTTCAGTCTGAATTTGACAAAGCCATGTTAAACAAAGAAAACAACG
>V1LNDAVN1D110886_0
AGAAGAACGAGCTGTTTATTGCTGTTACATTAATGGCTCACTGATACACGTAACCAACCGATAGCTTGAACTTTTCTAAAAGAAAATTCAGAAATACATTTGCAAATATGTGTCCACTTT
>V1LNDAVN1D110887_0
GTTGTCACAACGAAGGTAAGTTTTGAACAGCAGTTACAAAAAAATCAGAACTGTTATTATAGAAGAACGAGCTGTTTATTGCTGTTACATTAATGGCTCACTGATACACGTAACCAACCG
>V1LNDAVN1D110888_0
ATTgaagaagagggagaagaaggacaagaaTTAGGAAGTCAAACGAATGCAAAGGAGCTGGTTGTCACAACGAAGGTAAGTTTTGAACAGCAGTTACAAAAAAATCAGAACTGTTATTAT
>V1LNDAVN1D110889_0
AAAATAATAAGAGACACATATGACGATGTACAGATTCAAATTAACGATTTAAAAAGACAAATTgaagaagagggagaagaaggacaagaaTTAGGAAGTCAAACGAATGCAAAGGAGCTG
>V1LNDAVN1D11089_0
CGATTTCGAAAACAAGTATTATTAAAAGATGAGGTAGCAGAGGAATATGAAAATGATACTTTTAAAAATAAGGATAATAAATCATCATATACTGTTTATAGATATAGGAAAATTTCGTTA
>V1LNDAVN1D110890_0
AAACAAATTCTGTTAGATGTGAGGCAGAAAACCATACCTCTTCCAGAGTGTACAAATGAAAAAATAATAAGAGACACATATGACGATGTACAGATTCAAATTAACGATTTAAAAAGACAA
>V1LNDAVN1D110891_0
TCGCAAAGTTACATGTTTTGTGGAAAAAGAAAAGATGCTGTTGAGCATTTCGAAAGAGTAAAACAAATTCTGTTAGATGTGAGGCAGAAAACCATACCTCTTCCAGAGTGTACAAATGAA
>V1LNDAVN1D110892_0
GAATTGCGAGAAAAGTACAAGTTGGGGCATGAGAACTTAATTGCCCCTTTAATATCCTTGTCGCAAAGTTACATGTTTTGTGGAAAAAGAAAAGATGCTGTTGAGCATTTCGAAAGAGTA
>V1LNDAVN1D110893_0
TTTTCTTTCCCTTTTTTCCCCTTTTTTGTTTTGCTTTATCAGGAGTACAAAAAGTGCGTGGAATTGCGAGAAAAGTACAAGTTGGGGCATGAGAACTTAATTGCCCCTTTAATATCCTTG
>V1LNDAVN1D110896_0
GCAGGATTTTTCCCACAAAGGTTAGAAAGTGTGGAAATTTATTTGTGTCCATTTTAAAGTGATAATATCATCTGTCAGTTTTCCATGATTTTTCTTTTGCTTTCATTTTTTAGAAGTAAG
>V1LNDAVN1D110897_0
AGAAGACCTATGCAGGATTTTTCCCACAAAGGTTAGAAAGTGTGGAAATTTATTTGTGTCCATTTTAAAGTGATAATATCATCTGTCAGTTTTCCATGATTTTTCTTTTGCTTTCATTTT
>V1LNDAVN1D110898_0
AAAGAGTTTTCTGCCTTTCTAAAAGATGCTCCTTTACCAGCGAAAAAATATATGAAATTTAGAAGACCTATGCAGGATTTTTCCCACAAAGGTTAGAAAGTGTGGAAATTTATTTGTGTC
>V1LNDAVN1D110899_0
AGGCCCATAGTTGTTAAGAGGAGTAGATGGAAAGAGAGAGAAGTTAATTCCAAAAAAAATAAAGAGTTTTCTGCCTTTCTAAAAGATGCTCCTTTACCAGCGAAAAAATATATGAAATTT
>V1LNDAVN1D1109_0
TTACAACTAAAGTGGAATAGCAGAGATTATGTGCAATCATAATGGATGGATACAAAGATGCAAAGTCGAGTGTAGATATTGGTTCTACATAATAGCCTCGAATTGGTTCTAAAACAGTAG
>V1LNDAVN1D11090_0
TGTGAAAATAAAATTAATAGTTTACATGCTTTAGGTTTAGAAGCTATTAAAATTAATCAACGATTTCGAAAACAAGTATTATTAAAAGATGAGGTAGCAGAGGAATATGAAAATGATACT
>V1LNDAVN1D110900_0
TCCGATCCTTATGATATGTTAGACGCACTGAAAAATATGAACCAAAAATTTGTTGGAAATAGGCCCATAGTTGTTAAGAGGAGTAGATGGAAAGAGAGAGAAGTTAATTCCAAAAAAAAT
>V1LNDAVN1D110901_0
AATTAGGTGATAAGAGATAAGCGAAATGGGAAGACCAAAGGATACGGTTTTGTATCATTGTCCGATCCTTATGATATGTTAGACGCACTGAAAAATATGAACCAAAAATTTGTTGGAAAT
>V1LNDAVN1D110902_0
AAAACTTTTGTTTTCGTATGTTCTTTTAAATTAGGTGATAAGAGATAAGCGGTTCTTTTAAATTAGGTGATAAGAGATAAGCGAAATGGGAAGACCAAAGGATACGGTTTTGTATCATTG
>V1LNDAVN1D110903_0
ACATGTGTGGATAAATTCCACGGCTAAAGCatatatatatatatatatatatTCTGCTAAAAAACTTTTGTTTTCGTATGTTCTTTTAAATTAGGTGATAAGAGATAAGCGGTTCTTTTA
>V1LNDAVN1D110904_0
TTTAGAAAATATGCGTCTTTTAATAAAGCGAAAGTAAGTTTTTATTCTTTTCGGAAGTAAACATGTGTGGATAAATTCCACGGCTAAAGCatatatatatatatatatatatTCTGCTAA
>V1LNDAVN1D110905_0
TTTCGAATTTTTTGTGGGAATCTGGGAAATGAAGTGACAGATGATATTTTAGCCAGTGCTTTTAGAAAATATGCGTCTTTTAATAAAGCGAAAGTAAGTTTTTATTCTTTTCGGAAGTAA
>V1LNDAVN1D110906_0
AGAAAAGCGGCAGGGCTAGTTTGGCAAGACCCAACATTGGATGAATGGCCAGAAAATGACTTTCGAATTTTTTGTGGGAATCTGGGAAATGAAGTGACAGATGATATTTTAGCCAGTGCT
>V1LNDAVN1D110909_0
TAACTCAAATTAATTATGAATTAAGAATAATTACAAAAGATAAAATGGAACCTCAATTTGTTACATTGTGATTATTTTAATTACTTACTCATCAGTTTTTTATTATTTTTTTCAGAAAAA
>V1LNDAVN1D11091_0
GAATCAATTGTCGATTTATTGACTGTGAACGAAAATTCAGCTGATGCTCCTTCTTATGAATGTGAAAATAAAATTAATAGTTTACATGCTTTAGGTTTAGAAGCTATTAAAATTAATCAA
>V1LNDAVN1D110910_0
ACATTTTTAAAAAATGTTTTGAAGAATTAAAAAAGAGGTTTATTCTAACTCAAATTAATTATGAATTAAGAATAATTACAAAAGATAAAATGGAACCTCAATTTGTTACATTGTGATTAT
>V1LNDAVN1D110911_0
TAGTGAATGCTATTTTAGATAAGTACTATCATGAGAATATAACAGTTGAAGAAGCCTTAGACATTTTTAAAAAATGTTTTGAAGAATTAAAAAAGAGGTTTATTCTAACTCAAATTAATT
>V1LNDAVN1D110912_0
GTGATTACTTAAGTTGTATGGCTGCCATAAATAAAGGTGCTCATGGATACGGAGCTTATTTAGTGAATGCTATTTTAGATAAGTACTATCATGAGAATATAACAGTTGAAGAAGCCTTAG
>V1LNDAVN1D110914_0
CGATCTGTGTAAATTGTCAGAAAATAAAAAGATTGTTTTAGAAAAAGCAAATACCCCTAATATGAATTATTTTTGTTTCTATCACTTCTGAAGGTCTTCTGATTGAATTGAATACACACA
>V1LNDAVN1D110915_0
ATACAGATCGATCTGTGTAAATTGTCAGAAAATAAAAAGATTGTTTTAGAAAAAGCAAATACCCCTAATATGAATTATTTTTGTTTCTATCACTTCTGAAGGTCTTCTGATTGAATTGAA
>V1LNDAVN1D110916_0
ATTTGTATGTATTATTATTTTCAGATATACTCAATTGCATATATTCATGTAAATTGCTAGATACAGATCGATCTGTGTAAATTGTCAGAAAATAAAAAGATTGTTTTAGAAAAAGCAAAT
>V1LNDAVN1D110917_0
AAACATATACACAACAGGTAAGCATAGAATTTTTATGTCGTAAAAAGCAGTAAAGTAATGATTTGTATGTATTATTATTTTCAGATATACTCAATTGCATATATTCATGTAAATTGCTAG
>V1LNDAVN1D110918_0
CGGAACCGGTAAAACTTCTTTATGCAAAGCCTTAGCTAACAAAATATGCATTCGTCTTTCAAACATATACACAACAGGTAAGCATAGAATTTTTATGTCGTAAAAAGCAGTAAAGTAATG
>V1LNDAVN1D110919_0
AAAAAAAATTGACTGCAATTTAATTAATTATAATCGTCTGATTCTGTTATATGGTCCTCCCGGAACCGGTAAAACTTCTTTATGCAAAGCCTTAGCTAACAAAATATGCATTCGTCTTTC
>V1LNDAVN1D11092_0
TGCACTTTCGTACATTGGTATTTTTTTTATTTTCTATTCTTGTAGGCAACATACGTATATGCTGCGTTAGTTTGAAGAAAGTTCAACCCAACGAGTCCATCATAAGTTGCCAGATCGGAA
>V1LNDAVN1D110920_0
ATATTCATATTCTTTTGTAGATTCTAATGATGTCAAGCATTTAACTCTCTTAAATAAAATATCTAAAATGTGCTGCTTTGAAGATTCATTATCATTTCTTTTTTTACTTTCTACACTTTT
>V1LNDAVN1D110921_0
TTTACAGATGTGTTATATTCATATTCTTTTGTAGATTCTAATGATGTCAAGCATTTAACTCTCTTAAATAAAATATCTAAAATGTGCTGCTTTGAAGATTCATTATCATTTCTTTTTTTA
>V1LNDAVN1D110922_0
TTCGTATTTTTGTTATTGTTGGTAGACATGCTCACACTTTCTTTGTGTGATAATCGAGATTTTACAGATGTGTTATATTCATATTCTTTTGTAGATTCTAATGATGTCAAGCATTTAACT
>V1LNDAVN1D110923_0
AAGTCTCTTGTCAATAATAGTAATACTGCTTCCTTATTACTATTAGTCGCATTTGAAATATTCGTATTTTTGTTATTGTTGGTAGACATGCTCACACTTTCTTTGTGTGATAATCGAGAT
>V1LNDAVN1D110924_0
CACTTTTTCTTATGAGCCATTTCATAAGCGTATATTAATGCCCAGTTATCATTAATACGAAAGTCTCTTGTCAATAATAGTAATACTGCTTCCTTATTACTATTAGTCGCATTTGAAATA
>V1LNDAVN1D110925_0
TTTAAATATCGATTATATTGTTTTTCTTTTCTGTTTAAATACGTGCAAGCCAATAAGTTACACTTTTTCTTATGAGCCATTTCATAAGCGTATATTAATGCCCAGTTATCATTAATACGA
>V1LNDAVN1D110926_0
AAAGGAACATTTAATTGTTTCATATTCGTTTCTAGATCTTTTAACATTTTTAATTTAACATTTAAATATCGATTATATTGTTTTTCTTTTCTGTTTAAATACGTGCAAGCCAATAAGTTA
>V1LNDAVN1D110927_0
TCTGCAAGTTCTTTTTTAATTATTATTTGATCATAAAAAGCTTCTTTTCCACTGACACTGTTTACTGATGGTTTCTTCATCGCGTGTTTATTAGCTTCTAGCGCACATCTGTAATTAGGG
>V1LNDAVN1D110928_0
CCATTTTTCTGCTCCTTCTAAATTATCATAATTTCTACTGAAATAACAGAAATTATCTGCAAGTTCTTTTTTAATTATTATTTGATCATAAAAAGCTTCTTTTCCACTGACACTGTTTAC
>V1LNDAVN1D110929_0
TTCATACTCATAAAGATATTCCCTTTTGTCATTTTCATGTTTTTGTAATGTTTCTCTTGCCCATTTTTCTGCTCCTTCTAAATTATCATAATTTCTACTGAAATAACAGAAATTATCTGC
>V1LNDAVN1D11093_0
TTTGCCATGGAATATCTCACCACTGAAATTTTTTTATTGTGATGAATAGTGAAATGAGAATGACATGATATAACACCTAGGAAATGCTTATAATTGCATATATGTAGAGAATTGTTTGTT
>V1LNDAVN1D110930_0
TAATAATTGTAACTGACTACAATTCCAAATATCATCATGTGTTTTTGCATCTCGCAAATCTTCATACTCATAAAGATATTCCCTTTTGTCATTTTCATGTTTTTGTAATGTTTCTCTTGC
>V1LNDAVN1D110931_0
CCAATTCAATATTTGTTTAGCCCAATAAAATTTTAAGTGTCCACTAATTATTCCTTCTTTTAATAATTGTAACTGACTACAATTCCAAATATCATCATGTGTTTTTGCATCTCGCAAATC
>V1LNDAVN1D110932_0
TAATGAATAATGCTTATATAATTCAAATGCATATGATAACGCTTTTTGCGGATTTGTGGTCCAATTCAATATTTGTTTAGCCCAATAAAATTTTAAGTGTCCACTAATTATTCCTTCTTT
>V1LNDAVN1D110933_0
ATCATGTACACCTAAAATAGCATTCATAAGTATTGCGCAATTCAGTGAATTAATACCTCCTAATGAATAATGCTTATATAATTCAAATGCATATGATAACGCTTTTTGCGGATTTGTGGT
>V1LNDAVN1D110934_0
ACATTCACTATTACTCATATATCTTATTTTTCCAACAATTTTTTTTTCTGTACATGAAATATCATGTACACCTAAAATAGCATTCATAAGTATTGCGCAATTCAGTGAATTAATACCTCC
>V1LNDAVN1D110935_0
GACTCTAAAGCCCATTTCAACTTGGAAACATATTTTTCCTCACTATATACAAATAAATCTACTCTTCTCAATGAATATTTGGTCGTAAAGGAATCTTGTATGTATGCTAACTTCCCAGCT
>V1LNDAVN1D110936_0
CGCTTTTTTAAGAGACTCTAAAGCCCATTTCAACTTGGAAACATATTTTTCCTCACTATATACAAATAAATCTACTCTTCTCAATGAATATTTGGTCGTAAAGGAATCTTGTATGTATGC
>V1LNDAVN1D110937_0
TACTAAGTTCAATCTACTTAAATCATATTCTAAATGAAAATAATCTTCATCAAAATGCATCGCTTTTTTAAGAGACTCTAAAGCCCATTTCAACTTGGAAACATATTTTTCCTCACTATA
>V1LNDAVN1D110938_0
AGCATTAAAAATGTTCAATCCCTTATTTTCCATAGCTCCCTGATTAAAATCCGACACAGCTACTAAGTTCAATCTACTTAAATCATATTCTAAATGAAAATAATCTTCATCAAAATGCAT
>V1LNDAVN1D110939_0
GGTTAAAATTCTTTCAAAGGCTGAATCTGGAGATGTACTTTTAGCAGCTAATAAAGAACTAGCATTAAAAATGTTCAATCCCTTATTTTCCATAGCTCCCTGATTAAAATCCGACACAGC
>V1LNDAVN1D11094_0
ATAATGTCAAATGAAAGAAAATTCTTTTACTTACATATGTTTGTTTATATGTTTTGCCATGGAATATCTCACCACTGAAATTTTTTTATTGTGATGAATAGTGAAATGAGAATGACATGA
>V1LNDAVN1D110940_0
CCAATCCCTCAATGTAACTCGATTGCCCGTCCAGTTGTGGAAATACTCGTGAGAAACAACGGTTAAAATTCTTTCAAAGGCTGAATCTGGAGATGTACTTTTAGCAGCTAATAAAGAACT
>V1LNDAVN1D110941_0
ATGCTGCGAAAATAAATGTTCTCTGAATACCGTAAGTCCCTCTTTTAATGTCAACTGAAACCAATCCCTCAATGTAACTCGATTGCCCGTCCAGTTGTGGAAATACTCGTGAGAAACAAC
>V1LNDAVN1D110942_0
AAACTGCACACTTCTAAGATAATTTACATTGTCTATCAGAAAGGTATCCGACTTGATCTCATGCTGCGAAAATAAATGTTCTCTGAATACCGTAAGTCCCTCTTTTAATGTCAACTGAAA
>V1LNDAVN1D110943_0
ATCCATAGACACATATGACTCAGGTCTGATTGGGTGAGCAACTGGTGAAGAGTCTTCCAAAAACTGCACACTTCTAAGATAATTTACATTGTCTATCAGAAAGGTATCCGACTTGATCTC
>V1LNDAVN1D110944_0
TACATGATACATTCTCATTACTTCACTTCCTTTTTCATAAACAGTAGTCGTGTAAAAGTTATCCATAGACACATATGACTCAGGTCTGATTGGGTGAGCAACTGGTGAAGAGTCTTCCAA
>V1LNDAVN1D110945_0
GACGTATTAGCTACTAAGCAAGTTCTCTGCATAATTCCTACTTCTTCATTATCTACCTGTGTTGTCAACTCGGGAAACTCTGTTAAAATTTCAGCCATTTCATTTCCTCTTTCTCCACAT
>V1LNDAVN1D110946_0
TATTCGCACAATGTAATTCCCGTATAAATACTAGCTTCTCTTGCTGCAACTGGCATATTTGACGTATTAGCTACTAAGCAAGTTCTCTGCATAATTCCTACTTCTTCATTATCTACCTGT
>V1LNDAVN1D110947_0
TCTGCCCATCTAGATGTACTATCAGCCATCATAGTTGCATTGTAACCCATATCTCTAAAATATTCGCACAATGTAATTCCCGTATAAATACTAGCTTCTCTTGCTGCAACTGGCATATTT
>V1LNDAVN1D110948_0
GCAGGATATCCACTATCAGCTGGCATTTCTGCCAATCGTCCTGAAATTTCTCTCAATGCTTCTGCCCATCTAGATGTACTATCAGCCATCATAGTTGCATTGTAACCCATATCTCTAAAA
>V1LNDAVN1D110949_0
CCAATACATTTCACTTTACCTGCTCTTTCATAAAAAGATGCTAACCGAGCACCTAAATATGCAGGATATCCACTATCAGCTGGCATTTCTGCCAATCGTCCTGAAATTTCTCTCAATGCT
>V1LNDAVN1D11095_0
TACAAAATATGGTAGATTCTCTTCTAAATGATTGTATTATTTCATCTATAGGTAAAACGAATAATGTCAAATGAAAGAAAATTCTTTTACTTACATATGTTTGTTTATATGTTTTGCCAT
>V1LNDAVN1D110950_0
TCTCCACCAGGTGGAGAAACTGCTCCAACAATAGTAATTGATCCAGTACGTGTAGGCGATCCAATACATTTCACTTTACCTGCTCTTTCATAAAAAGATGCTAACCGAGCACCTAAATAT
>V1LNDAVN1D110951_0
TCTAATCCCCAAAATGCTTGGACTATTGACATCGTTGCTGTTGTTACTGGATCAGAGAAATCTCCACCAGGTGGAGAAACTGCTCCAACAATAGTAATTGATCCAGTACGTGTAGGCGAT
>V1LNDAVN1D110952_0
TTAGAAAAGGAAGTAGACCAATTAACTGAAGGGAAATGTTTTCTTTGTGCTAATTTTTTATCTAATCCCCAAAATGCTTGGACTATTGACATCGTTGCTGTTGTTACTGGATCAGAGAAA
>V1LNDAVN1D110953_0
CTTAAAGATAAAAAGTCCTGATCAAAATTATCAAAATAATTTTCTAGTTGTCTTATATATTTAGAAAAGGAAGTAGACCAATTAACTGAAGGGAAATGTTTTCTTTGTGCTAATTTTTTA
>V1LNDAVN1D110954_0
ACTAATTGAACAATGTCGTTGAGATCACTTTCTTGCTGTAATATATCACTCAATTTTTGTCTTAAAGATAAAAAGTCCTGATCAAAATTATCAAAATAATTTTCTAGTTGTCTTATATAT
>V1LNDAVN1D110955_0
CTTATTATTTTTGCTACTTCCATTATTACTTTTTGATCTTCAGACAAAGAATCCTTTCCAACTAATTGAACAATGTCGTTGAGATCACTTTCTTGCTGTAATATATCACTCAATTTTTGT
>V1LNDAVN1D110956_0
TTTTGTAATGGACACATGTAATCGTAATCGCTAAATGCATTTTGTTGCAAAAAATCTTCTCTTATTATTTTTGCTACTTCCATTATTACTTTTTGATCTTCAGACAAAGAATCCTTTCCA
>V1LNDAVN1D110957_0
TGTAATGTTCTGAGACACTGTGCGTAAAAATGACATATAATTCTCATCATTCCTACCGTTTTTTGTAATGGACACATGTAATCGTAATCGCTAAATGCATTTTGTTGCAAAAAATCTTCT
>V1LNDAVN1D11096_0
GAAAAACCAATGAAGAAATTCTTTTGGAAAATGTAGGGAAAATTGATGCCAAAAAGAGAATACAAAATATGGTAGATTCTCTTCTAAATGATTGTATTATTTCATCTATAGGTAAAACGA
>V1LNDAVN1D110962_0
GTTGATGGATTTCAAGGAACGGAAAAGGATATTATTATATTCGTTTGTGTTAGAACAAGTGGTGTACTAAAAAAAGGAAAAGTAGTCAAAGAAGCATTCCAGAGAATCCAATAAAGGGAA
>V1LNDAVN1D110963_0
GAGTTGTTTAAAGAGAAAGGATACAATAGTAGCATTTCCAAGTTTATTGAAGTAGGAACTGTTGATGGATTTCAAGGAACGGAAAAGGATATTATTATATTCGTTTGTGTTAGAACAAGT
>V1LNDAVN1D110964_0
AAAATAGGGATTATTACACCTTATTCATTAGAAAAGTTTTTTTTAAAAAAGGAAATAAATGAGTTGTTTAAAGAGAAAGGATACAATAGTAGCATTTCCAAGTTTATTGAAGTAGGAACT
>V1LNDAVN1D110965_0
CAATTTATTGAATTTTTACATTTTCTTTTTATATCGGAAAATGTAACAGATTGGTATAAAAAAATAGGGATTATTACACCTTATTCATTAGAAAAGTTTTTTTTAAAAAAGGAAATAAAT
>V1LNDAVN1D110966_0
TCGAAGCAAAAAAAAATAAATAAATCGTATGTTAATTTTGAAGAGAGTGAAGTTATTTTACAATTTATTGAATTTTTACATTTTCTTTTTATATCGGAAAATGTAACAGATTGGTATAAA
>V1LNDAVN1D110967_0
AAATGCGCAACATATTCGAAATACCCCAGAAAGGGTATGAACGAAAGAGATGAAAAAGACACAGAAAAATGTAGTGGAAAAGAAGATATACAATTTGAAGTTAATGAAAAGGAACAGGAA
>V1LNDAVN1D110968_0
TAGGGAAAGCACGAAAAACAAAAAACAAGGAAAAAGGGGGAAATGCGCAACATATTCGAAATACCCCAGAAAGGGTATGAACGAAAGAGATGAAAAAGACACAGAAAAATGTAGTGGAAA
>V1LNDAVN1D110969_0
AGGCACTGGAAAAACATCCACCATTTTAGGTATCGTAAGTGCGATCCTCTTCTACAAAGATAGGGAAAGCACGAAAAACAAAAAACAAGGAAAAAGGGGGAAATGCGCAACATATTCGAA
>V1LNDAVN1D11097_0
TTTTACAAAATATTAAAGATTTGACGAAATTATATAATAAAAATATTCGTAATGAAATGAGAAAAACCAATGAAGAAATTCTTTTGGAAAATGTAGGGAAAATTGATGCCAAAAAGAGAA
>V1LNDAVN1D110970_0
ACTTCAGGCCATCAACAACAGTGTGTTAAACGAAGGAATCACATTAATTCAAGGTCCACCAGGCACTGGAAAAACATCCACCATTTTAGGTATCGTAAGTGCGATCCTCTTCTACAAAGA
>V1LNDAVN1D110972_0
AGTAAGAGATAAAACAAAAAAGGATAGACGAGTGAAATCAAATGAGAAGTATGAAGGCCTTCACAAGCACATTCCCCTAAAACTACGACAGTCGTTTTTCAACATCTACAATAAATATCA
>V1LNDAVN1D110973_0
TTCAGCAGAAGAAAGCAGTTTTAATTTAAACGAATTTTATCTAAATATAAATGACAAATTATGTGAACACGACGTGTTTTTTCTAGAAAACAACGAATTAATAATAAAAGATGAAATATA
>V1LNDAVN1D110974_0
AAAAAAGGAATTTATTAAGGAAAACCTGAAAAAAAGAAAAAGTGGGAAACCTAGTCAAAGTTCAGCAGAAGAAAGCAGTTTTAATTTAAACGAATTTTATCTAAATATAAATGACAAATT
>V1LNDAVN1D110975_0
ACCATGGGATACTGTGTTGTTCACAAAAATAACGAATAAAGATGCTACATATGTTAAAGAAAAAAAGGAATTTATTAAGGAAAACCTGAAAAAAAGAAAAAGTGGGAAACCTAGTCAAAG
>V1LNDAVN1D110976_0
AAATGAAACGCCAATTGTGACAAAATGCTGGGGGGAAGACGAACGGTATGACGTGATGGAACCATGGGATACTGTGTTGTTCACAAAAATAACGAATAAAGATGCTACATATGTTAAAGA
>V1LNDAVN1D110977_0
AGGTTCAGGCGGAAACCATACAAGTGAAAAAACTAGTGTAATCGCCAATAACAATTTTGAAAATGAAACGCCAATTGTGACAAAATGCTGGGGGGAAGACGAACGGTATGACGTGATGGA
>V1LNDAVN1D110978_0
TTTTCAATGTGATTATGATTTTAAAAAAATGACGCTGATGCGAAATAATTCAGCTTCAGTAGGTTCAGGCGGAAACCATACAAGTGAAAAAACTAGTGTAATCGCCAATAACAATTTTGA
>V1LNDAVN1D110979_0
TCGACCTGGATCCTTATTAGAAAAAGAATCTTATGCAAACGCAAATACAAGTATTGAGACTTTTCAATGTGATTATGATTTTAAAAAAATGACGCTGATGCGAAATAATTCAGCTTCAGT
>V1LNDAVN1D11098_0
TTTGGAACAAACCAATAAAATTGAAGGATTTTAAGAAAGAGCTACTTTCTGTAAATGAAATTTTACAAAATATTAAAGATTTGACGAAATTATATAATAAAAATATTCGTAATGAAATGA
>V1LNDAVN1D110980_0
ACCATGGATAGACCCAAGAATTAACTTGCGGAAAAGAAAGAAACATGCTTTTAACTTTATTCGACCTGGATCCTTATTAGAAAAAGAATCTTATGCAAACGCAAATACAAGTATTGAGAC
>V1LNDAVN1D110981_0
TGTAAAACATAAAAAGGTAGAAAGTGTAGAAGATGAAGAACATCAAGAACAAGACAGTTTACCATGGATAGACCCAAGAATTAACTTGCGGAAAAGAAAGAAACATGCTTTTAACTTTAT
>V1LNDAVN1D110982_0
GGTGGATATAAAACCAACACCACATATTAGTTTAAAAATAAATAAATCAGAAGACGGTGTTGTAAAACATAAAAAGGTAGAAAGTGTAGAAGATGAAGAACATCAAGAACAAGACAGTTT
>V1LNDAVN1D110983_0
TTTTCCGAAACCTTTACGATTTGATGAACATGGAAGGGCAATTGACGACGAAGGAAATGTGGTGGATATAAAACCAACACCACATATTAGTTTAAAAATAAATAAATCAGAAGACGGTGT
>V1LNDAVN1D110984_0
AAAAGAAGCAAACGAAAAATTAAATGAGAAAAAGGCGGAAAGTGCAATTAAAGGAATTTTTTTTCCGAAACCTTTACGATTTGATGAACATGGAAGGGCAATTGACGACGAAGGAAATGT
>V1LNDAVN1D110985_0
ATTGGATATACAGAGAGCGAGAGAGGCAGCTAAAATAGCAATTGAAAAGGCAAAGAGAGCAAAAGAAGCAAACGAAAAATTAAATGAGAAAAAGGCGGAAAGTGCAATTAAAGGAATTTT
>V1LNDAVN1D110986_0
AGATTCACAAAAAAAATAAAATATTTCCGAAAGATACAAACCCCAAATTAATAATCCTTCTGGTAATTGCAAAACAATATTTTTATATTTTTCTTTTAAAATAATATCAATACATTTATA
>V1LNDAVN1D110987_0
AAAATCGTCAATACAACAGGCGCCATAAGTTACATCTCCTAAAACAATCACCTCTTCTACAGATTCACAAAAAAAATAAAATATTTCCGAAAGATACAAACCCCAAATTAATAATCCTTC
>V1LNDAVN1D110988_0
CGGTATTAGACAAGAATGTCCATAATGTATTATTAAATCACACTGCAATTTACTGCTTGTAAAATCGTCAATACAACAGGCGCCATAAGTTACATCTCCTAAAACAATCACCTCTTCTAC
>V1LNDAVN1D110989_0
AGATGAATTTAATTTTATATCGACAAAAACATAAATGGTTCTAATGGTCGTGACTGTTAACGGTATTAGACAAGAATGTCCATAATGTATTATTAAATCACACTGCAATTTACTGCTTGT
>V1LNDAVN1D11099_0
TTATAAATTATAAAAAAAATGAATTGGAAAAAAACATGTTACTTAATTTACATAAAGAGGTTTGGAACAAACCAATAAAATTGAAGGATTTTAAGAAAGAGCTACTTTCTGTAAATGAAA
>V1LNDAVN1D110990_0
TCCTAACAATAATAAAATGTCTTCTTTTTTAAAATTGCTTTTAATTGTTTCAACTAAATGAGATGAATTTAATTTTATATCGACAAAAACATAAATGGTTCTAATGGTCGTGACTGTTAA
>V1LNDAVN1D110991_0
AAATTTCTCTTTTTTCAAAATATTATGTACATTATGTACAACACATGAAAACTGAATTGTTCCTAACAATAATAAAATGTCTTCTTTTTTAAAATTGCTTTTAATTGTTTCAACTAAATG
>V1LNDAVN1D110992_0
GCCAAGAACTTCACCCTTTGTTAATGGCAATATCTGTGGAATAGGCAAAAACATATCGAAAAATTTCTCTTTTTTCAAAATATTATGTACATTATGTACAACACATGAAAACTGAATTGT
>V1LNDAVN1D110993_0
GTGTCCATTATTTTTTATTACATGCTGATACAAAAAGCGATATAAGTTAGGAGAGGTACAGCCAAGAACTTCACCCTTTGTTAATGGCAATATCTGTGGAATAGGCAAAAACATATCGAA
>V1LNDAVN1D110994_0
TTCTCTCAGCACGTTTTGCTCGTTATCTAAATCACATGAATTAAAATGTGTTTCCTCGTTGTGTCCATTATTTTTTATTACATGCTGATACAAAAAGCGATATAAGTTAGGAGAGGTACA
>V1LNDAVN1D110995_0
AAACCTTCCATCAGCAACGAATAGTACTTTTACGTTTTTCTTTTTCAAAAAGTGTCTACATTCTCTCAGCACGTTTTGCTCGTTATCTAAATCACATGAATTAAAATGTGTTTCCTCGTT
>V1LNDAVN1D110996_0
AAAAGGATTGTATCGGTAAAAAGAAAAATCAGGGTTATGGATCATCAGGCTTTCTAAGTGAAACCTTCCATCAGCAACGAATAGTACTTTTACGTTTTTCTTTTTCAAAAAGTGTCTACA
>V1LNDAVN1D110997_0
ACTTTTTCGAATTTCATAAAAAAGTTCATAATCATATTTTTCTTCTGATAACACTTTATCAAAAGGATTGTATCGGTAAAAAGAAAAATCAGGGTTATGGATCATCAGGCTTTCTAAGTG
>V1LNDAVN1D110998_0
TAAAGTACTTAAAATTATGCATACATTAGCATTAGTAAGATTTCCACATTTTTTTATTTCACTTTTTCGAATTTCATAAAAAAGTTCATAATCATATTTTTCTTCTGATAACACTTTATC
>V1LNDAVN1D110999_0
AATAGAAATCCATAGGATATATTTCTTTATATGGAGTTTTTTGTAATAATACGTAAGCTTCATATGGGTTTAATAATGGTCTAAAATTATAGTTCCCCCAATCAATAGACAATCTAGGAC
>V1LNDAVN1D111_0
AAACATTTTATTGATTTAGTTTCTTCTTTTTTAAAATTAAATCCTCATGAAAGAATGACAGCTCAAGATGCGCTGAATCATCCATATTTTTTTACCGAGCCTCAACCTTGCCAACCTTCC
>V1LNDAVN1D1110_0
GACTTTTTCCCTTGACAGTAGTTACATCTTCCTCTTTTAAATGCTGAATTTCTTTGGGATTTACAACTAAAGTGGAATAGCAGAGATTATGTGCAATCATAATGGATGGATACAAAGATG
>V1LNDAVN1D11100_0
TGACGAAACCAAGTTTAACAGCATTAGTACATGGACTTAACAGAAATTATTATTCGATTGTTATAAATTATAAAAAAAATGAATTGGAAAAAAACATGTTACTTAATTTACATAAAGAGG
>V1LNDAVN1D111000_0
CATCATTAGAATAGAAATCCATAGGATATATTTCTTTATATGGAGTTTTTTGTAATAATACGTAAGCTTCATATGGGTTTAATAATGGTCTAAAATTATAGTTCCCCCAATCAATAGACA
>V1LNDAVN1D111001_0
TTGATAAATATTTTTCATTGACATCCCCAATACCTGCGTTATAATTGGTCCATTCATGTCCATCATTAGAATAGAAATCCATAGGATATATTTCTTTATATGGAGTTTTTTGTAATAATA
>V1LNDAVN1D111002_0
GGTAATGTATATTAATTTTACTCTTCTTCATTTGAATGCGCCTTCGTATGATTTCTTTCTTTGATAAATATTTTTCATTGACATCCCCAATACCTGCGTTATAATTGGTCCATTCATGTC
>V1LNDAVN1D111003_0
TTATATGAAACATGCAATATAAGGTAATTAAAACAGTCGGTAGATTTATAACATTTCACTGGTAATGTATATTAATTTTACTCTTCTTCATTTGAATGCGCCTTCGTATGATTTCTTTCT
>V1LNDAVN1D111004_0
CTTCTCTTATCTTGTTGAAGTCATCAATAGAATCCGAGCTTTTGTTTTTATCCGGGTGATATATTCTGGTCATTTTTCTAAAAGATTGCTGTATGTCTGTTTTACTAGCATAAGAATTTA
>V1LNDAVN1D111005_0
TTTGTTTCATTCGATAAAACTTCATAGGCTTCTCTTATCTTGTTGAAGTCATCAATAGAATCCGAGCTTTTGTTTTTATCCGGGTGATATATTCTGGTCATTTTTCTAAAAGATTGCTGT
>V1LNDAVN1D111006_0
TAAAAGAAGTTGCTTATTTCACTTTCTCCATAATCACCAAATCGATCATAATAATCTTTTTTTGTTTCATTCGATAAAACTTCATAGGCTTCTCTTATCTTGTTGAAGTCATCAATAGAA
>V1LNDAVN1D111007_0
AAAAAACCAAATATGAAAGAAATGGCGAACTGAAATATAGCTATAATAAGTATCTCTACATAAAAGAAGTTGCTTATTTCACTTTCTCCATAATCACCAAATCGATCATAATAATCTTTT
>V1LNDAVN1D111008_0
AATGTTATATATAAACAGATAATCATTCTACAATTTTCATTATCTTTTCCATAAGTATATAAAAAACCAAATATGAAAGAAATGGCGAACTGAAATATAGCTATAATAAGTATCTCTACA
>V1LNDAVN1D111009_0
AAAGCAAAAAATCGAGTGCTTTCAGGACTAAATCTCAATATAATTTCTATACAAAAATTTAATGTTATATATAAACAGATAATCATTCTACAATTTTCATTATCTTTTCCATAAGTATAT
>V1LNDAVN1D11101_0
ACCCCCATGTACTAATGATGGGACATGAAGCAAGACAAACAACTTCTAACATCGGTTATTTGACGAAACCAAGTTTAACAGCATTAGTACATGGACTTAACAGAAATTATTATTCGATTG
>V1LNDAVN1D111010_0
ACTAACACTCGAAATGCGTGTATTCTTTCATAAGGAGTATAATGACAAAGAATTGGAAGGAAAGCAAAAAATCGAGTGCTTTCAGGACTAAATCTCAATATAATTTCTATACAAAAATTT
>V1LNDAVN1D111011_0
TCATCTTCATCTTCGAGAAAATAAATATCTAGCAATAAAACAAAATTCATAACTAAAGGTACTAACACTCGAAATGCGTGTATTCTTTCATAAGGAGTATAATGACAAAGAATTGGAAGG
>V1LNDAVN1D111012_0
TTAATGATGCCAGAATTGGATTCAAACATATGTTCGCAGAAATTACTAAGTAAATAGGAATCATCTTCATCTTCGAGAAAATAAATATCTAGCAATAAAACAAAATTCATAACTAAAGGT
>V1LNDAVN1D111013_0
ATTAAAGAAAAAAACAATAAAGAAATATATGGTCCAAGCAAATATGGGAACAAATGACGCGCGGAATCCAATGCAACGTGGCTACAAAAAAACATTTATGACGAGCACTGAAATGTAATA
>V1LNDAVN1D111015_0
TCGCTGGTCTTCTTCCCATCTGGTAAAGAGTGAGATGAATACAGGCGGAATGTGAAATTGTCAAGAAACATGAAAAAACCTCATGTATGCAGAATAAATGAGAACAAAAATGTAAACATT
>V1LNDAVN1D111016_0
GAACACCCCTGCAAAACCTGCTCTTCGGATAAGGCTTGTTTTTGCAATAGCGGTAACATCTCGCTGGTCTTCTTCCCATCTGGTAAAGAGTGAGATGAATACAGGCGGAATGTGAAATTG
>V1LNDAVN1D111017_0
TGAACTCAAAAACGTCTGCTTTCTTTCTTCCCATGTCGTAAATTCTTATCTTGGGATCAGGAACACCCCTGCAAAACCTGCTCTTCGGATAAGGCTTGTTTTTGCAATAGCGGTAACATC
>V1LNDAVN1D111018_0
CTTCTAATGCTTCCGAAGAAATCTGTTCATATTCATAAGACACTAAATGCACAACTCCACTGAACTCAAAAACGTCTGCTTTCTTTCTTCCCATGTCGTAAATTCTTATCTTGGGATCAG
>V1LNDAVN1D111019_0
AATGGAAGTTGTCTTTTCCGCATTGGGTGATCATGTATTTGTTTGCACATATACGAGCTGCTTCTAATGCTTCCGAAGAAATCTGTTCATATTCATAAGACACTAAATGCACAACTCCAC
>V1LNDAVN1D11102_0
ATTctttactttactttaccttactttactttaTTGTTTGTTTGTTGATTTTATACTAATAACGATTTTTTTCTTTTTTTAGGTAATTATTTCATAATAGACGAATAAATGAGATCGGAA
>V1LNDAVN1D111020_0
CGGCACATGACAACATTTTGTTTATTCTTAGAACATGAAAAGGATGAACTCGTATTCTTAAATGGAAGTTGTCTTTTCCGCATTGGGTGATCATGTATTTGTTTGCACATATACGAGCTG
>V1LNDAVN1D111021_0
CTGCTACTCCATTAGGTTTTCCAAAAGCTCTTCTCATACCGGTCTGCAATCTATCTGCGCCGGCACATGACAACATTTTGTTTATTCTTAGAACATGAAAAGGATGAACTCGTATTCTTA
>V1LNDAVN1D111022_0
TGAGCACAAAGTTTTCTTTTGTTCTAATGGAAATTAGCACTTGTCCAATATCTACTCTAGCTGCTACTCCATTAGGTTTTCCAAAAGCTCTTCTCATACCGGTCTGCAATCTATCTGCGC
>V1LNDAVN1D111023_0
CAAAAACCTTTTGTCTTCCTGGAAATTTATACTTTGCTCTTTTTAAGGCTTCTACTGCTTTGAGCACAAAGTTTTCTTTTGTTCTAATGGAAATTAGCACTTGTCCAATATCTACTCTAG
>V1LNDAVN1D111024_0
TTTTTTTATATTCTTTAAATTGATCTTTGGTGAATTTTGTAAATCCCCATTTGTTACTAACAAAAACCTTTTGTCTTCCTGGAAATTTATACTTTGCTCTTTTTAAGGCTTCTACTGCTT
>V1LNDAVN1D111025_0
CCAAGGGCCCCTTTTCTCTAACGTATTTACAATTAATTCCATCTGGAATAATTCTTCCTTTTTTTTTATATTCTTTAAATTGATCTTTGGTGAATTTTGTAAATCCCCATTTGTTACTAA
>V1LNDAVN1D111026_0
AAAGATAAAAAAGTAGATATACATTTACCAGTAGATTTTAAAATAGCTGATAAATTTGCAAATGATGCTAACACAAAAACAGTAACGGAAGCAGAAGGAATTCCAGACAATTGGATGGGT
>V1LNDAVN1D111027_0
GGTAGTTCTCTTTATGATGAAGCAGGAAGTAAAATTGTTGAAGAAATTATGCAGAAGGCGAAAGATAAAAAAGTAGATATACATTTACCAGTAGATTTTAAAATAGCTGATAAATTTGCA
>V1LNDAVN1D111028_0
ATGATAATCGGTGGTGGTATGGCTTACACTTTTAAAAAGGTTCTGAACAAGATGAACATTGGTAGTTCTCTTTATGATGAAGCAGGAAGTAAAATTGTTGAAGAAATTATGCAGAAGGCG
>V1LNDAVN1D111029_0
GGTGCAAAAGTTTCAGATAAGATACAGTTAATTAAGAATCTCTTAGATAAAGTTGATCGAATGATAATCGGTGGTGGTATGGCTTACACTTTTAAAAAGGTTCTGAACAAGATGAACATT
>V1LNDAVN1D11103_0
TATTctttactttactttaccttactttactttaTTGTTTGTTTGTTGATTTTATACTAATAACGATTTTTTTCTTTTTTTAGGTAATTATTTCATAATAGACGAATAAATGAGATCGGA
>V1LNDAVN1D111030_0
TTAGAATATTTTAGCAAAGCTTTAGAAAATCCGCAAAGACCATTTTTAGCTATTTTAGGTGGTGCAAAAGTTTCAGATAAGATACAGTTAATTAAGAATCTCTTAGATAAAGTTGATCGA
>V1LNDAVN1D111031_0
AGTAGTATGGTTGGTGTTAAATTAAATATAAGAGCATCTGGTTTTCTAATGAAAAAAGAATTAGAATATTTTAGCAAAGCTTTAGAAAATCCGCAAAGACCATTTTTAGCTATTTTAGGT
>V1LNDAVN1D111032_0
TTGACGAAACTAGCAGATGTGTTTATCAATGATGCTTTCGGAACTGCTCACAGGGCACATAGTAGTATGGTTGGTGTTAAATTAAATATAAGAGCATCTGGTTTTCTAATGAAAAAAGAA
>V1LNDAVN1D111033_0
GATGCTTCTGGTAATAAAGTAAAAGCAAAACCTGAAGATGTAGAAAAATTTCAAAAACAGTTGACGAAACTAGCAGATGTGTTTATCAATGATGCTTTCGGAACTGCTCACAGGGCACAT
>V1LNDAVN1D111034_0
GGTGCTATTATTTTACTGGAAAATTTAAGATTTCATGTAGAAGAAGAAGGGAAAGGAGTAGATGCTTCTGGTAATAAAGTAAAAGCAAAACCTGAAGATGTAGAAAAATTTCAAAAACAG
>V1LNDAVN1D111035_0
ATTTTTGTGGATGATTGTGTTGGTGAACATGTAGAAAAACAGATCAATGAAGCTAAACATGGTGCTATTATTTTACTGGAAAATTTAAGATTTCATGTAGAAGAAGAAGGGAAAGGAGTA
>V1LNDAVN1D111036_0
TTGAAATATACTTTAAAACCAGTAGCAGAAAACCTCAAAGGATTATTGAATGAAGAAGTTATTTTTGTGGATGATTGTGTTGGTGAACATGTAGAAAAACAGATCAATGAAGCTAAACAT
>V1LNDAVN1D111037_0
GAAGGAGCAGAAAAAATTATTTTAATTTCTCATTGTGGTAGACCGGATGGTATGAAGAATTTGAAATATACTTTAAAACCAGTAGCAGAAAACCTCAAAGGATTATTGAATGAAGAAGTT
>V1LNDAVN1D111038_0
AAAAAGTTTAAAGCATTTGGCAACTGAATTCGTGCAAAATTTCCAAACGTTCACAGATCGAGCTGATCCGGAGGTTTTATGCGGTGGACCGCAGCTATGATCAGCACGTTGCGAGATCGG
>V1LNDAVN1D111039_0
ACGATTAAGGATAATACTAGAATAAAGGCAACTTTACCTACTATTGAACATTTGAAAAGGGAAGGAGCAGAAAAAATTATTTTAATTTCTCATTGTGGTAGACCGGATGGTATGAAGAAT
>V1LNDAVN1D11104_0
AGGAACAGAAAATGACTGGTAAGAGGAACAAACAAGAATAAAAACGCTTCATTTAGTTTGTATTctttactttactttaccttactttactttaTTGTTTGTTTGTTGATTTTATACTAA
>V1LNDAVN1D111040_0
AAAGAAGAGTACCTAAAAAGTTTAAAGCATTTGGCAACTGAATTCGTGCAAAATTTCCAAACGTTCACAGATCGAGCTGATCCGGAGGTTTTATGCGGTGGACCGCAGCTATGATCAGCA
>V1LNDAVN1D111041_0
CATGCAGACTGTGTAGAATATGAGCAGTTAAAAAAAGATTTAATGGAACATGTTGTTAAATATGTAATTCCAGAAAATCTACTAGACAAAGACACCATATATTATTTAAACCCTTCTGGA
>V1LNDAVN1D111042_0
GATTCCGGTTGTGGTCATTTAGAACCTTTGCGTGTTCATACGGTTCTGATTTCTACTCAACATGCAGACTGTGTAGAATATGAGCAGTTAAAAAAAGATTTAATGGAACATGTTGTTAAA
>V1LNDAVN1D111043_0
GGCATATTACCGTATTTAAGGCCAGACGGAAAAACACAGATTACCATTGAATATAAAAGTGATTCCGGTTGTGGTCATTTAGAACCTTTGCGTGTTCATACGGTTCTGATTTCTACTCAA
>V1LNDAVN1D111044_0
CCTTTGACACATCACTATGCTACCCAATTAGGTAAAAGATTAACAGAAGTAAGAAAATTAGGCATATTACCGTATTTAAGGCCAGACGGAAAAACACAGATTACCATTGAATATAAAAGT
>V1LNDAVN1D111045_0
GGTGCAGGGGATCAAGGTATTATGTTTGGATATGCCACTGATGAAAGTGAAAACTACATGCCTTTGACACATCACTATGCTACCCAATTAGGTAAAAGATTAACAGAAGTAAGAAAATTA
>V1LNDAVN1D111046_0
GATGAGCAATCTTCTGACATTGCCCAATGTGTTCATGAAAACAAAAGTTTGGAATCCTTGGGTGCAGGGGATCAAGGTATTATGTTTGGATATGCCACTGATGAAAGTGAAAACTACATG
>V1LNDAVN1D111047_0
GGATATGATGATGTGAAGAAAGGCATGGATTACAAAAATGTAGAAATCAAAGTTGCTATAGATGAGCAATCTTCTGACATTGCCCAATGTGTTCATGAAAACAAAAGTTTGGAATCCTTG
>V1LNDAVN1D111048_0
ATAACGAGTAGGGCAAATGTAAATTATGACCAAGTTGCCAGAAACGTGTTAAAACATATTGGATATGATGATGTGAAGAAAGGCATGGATTACAAAAATGTAGAAATCAAAGTTGCTATA
>V1LNDAVN1D111049_0
CCTGCAAAATTAGATGAAATTCCAGACGAGGTGTTGGACCCACAGATTGGATGGAAAAATAAAGAAGAGTACCTAAAAAGTTTAAAGCATTTGGCAACTGAATTCGTGCAAAATTTCCAA
>V1LNDAVN1D11105_0
TTAGAAGAGATCCTATTAATTATAGACCAAGAATCAACAAATACGACAGTGTAAAAGATAAGGAACAGAAAATGACTGGTAAGAGGAACAAACAAGAATAAAAACGCTTCATTTAGTTTG
>V1LNDAVN1D111050_0
AATAGTAAAGTAGCATGTGAAGTTTGCACAAAAAATAATTTCATTTTAATCTTTGGAGAAATAACGAGTAGGGCAAATGTAAATTATGACCAAGTTGCCAGAAACGTGTTAAAACATATT
>V1LNDAVN1D111051_0
GACAAAGTATGTGATCAAATTTCAGACGCTATTTTGGATGCTTGTTTAAAAGAAGATCCTAATAGTAAAGTAGCATGTGAAGTTTGCACAAAAAATAATTTCATTTTAATCTTTGGAGAA
>V1LNDAVN1D111052_0
TTAAAAATCAGAAGAGGGAACTTTATGTTTACTTCAGAGTCGGTGAATGAAGGTCATCCCGACAAAGTATGTGATCAAATTTCAGACGCTATTTTGGATGCTTGTTTAAAAGAAGATCCT
>V1LNDAVN1D111053_0
AACAGTAGTTATTAATAGCCAATACAACAAATATTACACATATATATTCTAATGGAGCACTTAAAAATCAGAAGAGGGAACTTTATGTTTACTTCAGAGTCGGTGAATGAAGGTCATCCC
>V1LNDAVN1D111054_0
TCATTTTCTTTCATTTTTTAAAGTTTGGTCCGTTTCAACAGTAGCGAAGTGATAAAACAAAACAGTAGTTATTAATAGCCAATACAACAAATATTACACATATATATTCTAATGGAGCAC
>V1LNDAVN1D111055_0
CATGAAGATAAATTAAATAACATTGAATATAAACAAACTCCTATTTTTAATTTTCAAATTCCTGCAAAATTAGATGAAATTCCAGACGAGGTGTTGGACCCACAGATTGGATGGAAAAAT
>V1LNDAVN1D111056_0
GGTTCTCCAGAAGGAATTCGCATTCCTTTAAAATACACGCGCCTGTTAATTGATTATATTCATGAAGATAAATTAAATAACATTGAATATAAACAAACTCCTATTTTTAATTTTCAAATT
>V1LNDAVN1D111057_0
TACGAGAAACATAACCCTAATGTTTGGTTAGTTAATACAGGATGGATTTTTGGTCCATATGGTTCTCCAGAAGGAATTCGCATTCCTTTAAAATACACGCGCCTGTTAATTGATTATATT
>V1LNDAVN1D111058_0
TGCAAAGAGCTTATTGTGTACATTAACAAAGTGTATATGTAACAGTTAACTATATTGTTATTTTTTTCTAAAAAGTCAAAAATCTCTTTTACCGTTTGATATTTGTCGCCTGTATTGTGT
>V1LNDAVN1D111059_0
TATGCAGCTCCGTTTTTAGCTATGCATCCTATGGTATATGCAACTATGTTAGCAAAAAAATACGAGAAACATAACCCTAATGTTTGGTTAGTTAATACAGGATGGATTTTTGGTCCATAT
>V1LNDAVN1D11106_0
ATTCACCACAGGCTCTAATTGGTGGAATGAACAAATTTTTAAAAATTATTGATGTTACTTTTAGAAGAGATCCTATTAATTATAGACCAAGAATCAACAAATACGACAGTGTAAAAGATA
>V1LNDAVN1D111060_0
ACAAAAATGGCCGGAACAGAAAACGATATTTTAGTTCCAACAGCAACATTTTCTTCTTGTTATGCAGCTCCGTTTTTAGCTATGCATCCTATGGTATATGCAACTATGTTAGCAAAAAAA
>V1LNDAVN1D111061_0
CTCTTCTTCTCTTTCGTCACTGTCACTGTGTACCCCTTGTATTTCCTTGTGTTCTTTTTCCCCTTTTTTTATTTCTTCGTGCATTTTGTTTGTTGTTTCCGAAGGGTCATATATATTCGC
>V1LNDAVN1D111062_0
CCTCCTGTGTCAAAGCTAAATATGTGGCAGATGATGTATCATTTTGTAAGTGGATATACAACAAAAATGGCCGGAACAGAAAACGATATTTTAGTTCCAACAGCAACATTTTCTTCTTGT
>V1LNDAVN1D111063_0
TAACAGTCTAACAAATCTTTTGGAGCAATTTAAAAAAAATTTCATAGGATTTTGAAAGAAAGAAATATAATATGCACTAATTCTTCTGTCCATAATAAAAGATATTATATCATTAATTTT
>V1LNDAVN1D111064_0
TTAACAGTCTAACAAATCTTTTGGAGCAATTTAAAAAAAATTTCATAGGATTTTGAAAGAAAGAAATATAATATGCACTAATTCTTCTGTCCATAATAAAAGATATTATATCATTAATTT
>V1LNDAVN1D111065_0
TATATAAATGAGCACCCTAAGAATATTATTTTATTAACTTGTGACGCTTTTGGAGTTATTCCTCCTGTGTCAAAGCTAAATATGTGGCAGATGATGTATCATTTTGTAAGTGGATATACA
>V1LNDAVN1D111066_0
GATAACTCTGGAATTTTGCAAAAATCAAAGCAATAATGCTATCCATACAATCCCTTTGTATTAACAGTCTAACAAATCTTTTGGAGCAATTTAAAAAAAATTTCATAGGATTTTGAAAGA
>V1LNDAVN1D111067_0
TATCTTCTACGGCAATGGGCAACGAACCTTGTTTGGTTGTTTGTGGAGGCACTAAAGAAAGATAACTCTGGAATTTTGCAAAAATCAAAGCAATAATGCTATCCATACAATCCCTTTGTA
>V1LNDAVN1D111068_0
CAAGAAGATAACAAGATGAGCAATTTTTTTACTAATGATGTTAAGTCTTTTGATTACATCTTGCGCAATTATTTTAAAAATATTACAATTATCATAGTGGCTCATGATACAAGCACTTTA
>V1LNDAVN1D111069_0
AGACACAAATATAAATTAATTTTACTTGATGAAATGCCAGTTTTCAATTTTGAAAAACTTCAAGAAGATAACAAGATGAGCAATTTTTTTACTAATGATGTTAAGTCTTTTGATTACATC
>V1LNDAVN1D11107_0
CTTATTTAGCAGATCAGGTTATTGTTTTCGACGGAAAAGCAGGTGTGAGTACCGTTGCCGATTCACCACAGGCTCTAATTGGTGGAATGAACAAATTTTTAAAAATTATTGATGTTACTT
>V1LNDAVN1D111070_0
TTTATTTCTCTAACAGATGATTGTATACGATATTTATCGTTAGTTCGCCTATTTCTGAATAGACACAAATATAAATTAATTTTACTTGATGAAATGCCAGTTTTCAATTTTGAAAAACTT
>V1LNDAVN1D111071_0
TATAGGTTATTCGGAATAGGAAGAAAAAAAAAGGACAAACTGATAAAAAAAAAAAATGCGTTTATTTCTCTAACAGATGATTGTATACGATATTTATCGTTAGTTCGCCTATTTCTGAAT
>V1LNDAVN1D111072_0
ACTGAAAACACGAGATGTGCGTATCCTTTAGATTATATTAGAAATGCCAAAATACCTGCATATATAAATGAGCACCCTAAGAATATTATTTTATTAACTTGTGACGCTTTTGGAGTTATT
>V1LNDAVN1D111073_0
GAAGATTTGTTTAAATATATCTATAAGCAGAAAAACAAAAAAAAACAAAATAATGTGAGTTATAGGTTATTCGGAATAGGAAGAAAAAAAAAGGACAAACTGATAAAAAAAAAAAATGCG
>V1LNDAVN1D111074_0
AATTTTAAAGACGAAGAAATTGTTGAAGCATTTAAAATGATAGGAATCAATTTAAATCATGAAGATTTGTTTAAATATATCTATAAGCAGAAAAACAAAAAAAAACAAAATAATGTGAGT
>V1LNDAVN1D111075_0
CCACAGTCATCTTTTGTTTTTTTAAACTGGAATATAAGGACATTTATAGATCCATATCAAAATTTTAAAGACGAAGAAATTGTTGAAGCATTTAAAATGATAGGAATCAATTTAAATCAT
>V1LNDAVN1D111076_0
GAAGGAATGGATATCAAGAAGTTGAACAGATGTGAAAAAAATAATATTATAGGAGTATTGCCACAGTCATCTTTTGTTTTTTTAAACTGGAATATAAGGACATTTATAGATCCATATCAA
>V1LNDAVN1D111077_0
AGTACAATAATTTTGGCGATTTTGGGATTAATACCAACTATAAGGGGACGAATACTGATAGAAGGAATGGATATCAAGAAGTTGAACAGATGTGAAAAAAATAATATTATAGGAGTATTG
>V1LNDAVN1D111078_0
AATTTATACGCACTAAAAAACCAGAAAATAGGCATTGTTGGACGGTCGGGTTCAGGAAAAAGTACAATAATTTTGGCGATTTTGGGATTAATACCAACTATAAGGGGACGAATACTGATA
>V1LNDAVN1D111079_0
GTAAATGCAAAAAAAAACATTTACACATATTCATATGATAGATGCTGTTTACGGAACATTAATTTATACGCACTAAAAAACCAGAAAATAGGCATTGTTGGACGGTCGGGTTCAGGAAAA
>V1LNDAVN1D111080_0
AAAATGAAATATGGAATTTTTTTTGAAGATGTTTTTGTAAGTTACAGAGAAAGAACTAACGTAAATGCAAAAAAAAACATTTACACATATTCATATGATAGATGCTGTTTACGGAACATT
>V1LNDAVN1D111081_0
ATAGCAACTGCTGACGAAGCCAAATCGATAATACCTACAGCACCTTCTTTTTTTGAAGACAAAATGAAATATGGAATTTTTTTTGAAGATGTTTTTGTAAGTTACAGAGAAAGAACTAAC
>V1LNDAVN1D111082_0
TTAGAAAATGTAATTATGGATCCTCTGTCAAGAGAGGTAGATTACAATGACTGTTCTATAACTGAAAACACGAGATGTGCGTATCCTTTAGATTATATTAGAAATGCCAAAATACCTGCA
>V1LNDAVN1D111083_0
TAACTTGGGCAATTAATCTATTTAAGTTTGTATATGTGGGCCTTTCTATATCTAAATTCTTTTTACATATATCATAAATAGCTTCATTGTCTAACATAATTGCTACATCTGTATGTTCCA
>V1LNDAVN1D111084_0
ATTCTGTTACGTCTACATTTAAAGCACCATCAAATCGAAGAGAAGCTGTCAAAGAAGAAATAACTTGGGCAATTAATCTATTTAAGTTTGTATATGTGGGCCTTTCTATATCTAAATTCT
>V1LNDAVN1D111087_0
AAGCCATATATTTTCCATGTCTTGGATCACACTTTGCCATCATAGAAGCTGGTTCGAAAGCAGAATTCGTTATTTCTGACACAGATAATTGTTCATGATATGCTTTTTCAGCGCTAATAA
>V1LNDAVN1D111088_0
TAGTGGCAACAGCTGCATTTACATCTTTTGGAACTACATCACCTCTATACATTAAGCAGCAAGCCATATATTTTCCATGTCTTGGATCACACTTTGCCATCATAGAAGCTGGTTCGAAAG
>V1LNDAVN1D11109_0
ATGAACCATCAGCTTATTTAGATTCGGAACAAAGAATTATTGTCGCCAAAATTATAAAAAGATTTATTCTCAATTCTAATAAAACAGCATTTATAGTAGAACATGATTTTATTATGGCGA
>V1LNDAVN1D111090_0
CTGCTCTCATGACTTTTGCCAAATCTCCCCCTGGCACTACCGTAGGAGGTTGATAATTAATACCACATTTAAATCCAGTTGGACACCAATCAACAAACTGAATAGATCTTTTTGTCTTAA
>V1LNDAVN1D111091_0
AAAGGATTGTCAAAAGCAGAAGAACCTGAAATATATGATGCAATAAAATTCGGATCCGTTTTAGAAAATGTAATTATGGATCCTCTGTCAAGAGAGGTAGATTACAATGACTGTTCTATA
>V1LNDAVN1D111092_0
ATTTCTGATCCATTCTTGAAAATACTTCAGCAATAGCAGTAGAATTACTAATCATACACACTGCTCTCATGACTTTTGCCAAATCTCCCCCTGGCACTACCGTAGGAGGTTGATAATTAA
>V1LNDAVN1D111093_0
CTTCCATACCTTCTCCCACATACCAATGTACAAAAGCTCTCTTAGCATACATTAAATCGAATTTCTGATCCATTCTTGAAAATACTTCAGCAATAGCAGTAGAATTACTAATCATACACA
>V1LNDAVN1D111095_0
ACAGAAATAGTTAGTCATATCCTTCATCTTCTCCTTCTCCTTCGTTAGTTTCAATACCCACTTCTTCATAATCTTTTTCCAAAGCAGCTAAATCTTCTCTTGCCTCACTAAACTCCCCTT
>V1LNDAVN1D111096_0
GAGTTTAATACAATTGATACAGATAGGAAATAAACATATTTTTTAATGATGGTTTATTTTACAGAAATAGTTAGTCATATCCTTCATCTTCTCCTTCTCCTTCGTTAGTTTCAATACCCA
>V1LNDAVN1D111097_0
GAACATGTTTGGACAGATGATGGAGTTTTTAATATTGAAGGAGGGTGCTATGCGAAATGTAAAGGATTGTCAAAAGCAGAAGAACCTGAAATATATGATGCAATAAAATTCGGATCCGTT
>V1LNDAVN1D111098_0
TCAGGAACTGGTAAAACAACTCTTTCTGCTGACCCCAACAGATATTTAATTGGAGATGATGAACATGTTTGGACAGATGATGGAGTTTTTAATATTGAAGGAGGGTGCTATGCGAAATGT
>V1LNDAVN1D111099_0
AATTGAAGGGTCTTTAAATATTTTATTTAATTCTCTTTGTAGCCAATGCGCATCTATTTGATTTGTGCTAAGTTCATAATTGCTTGTATTGTCTTTATTTTCCATTATAAATTCTTTCTT
>V1LNDAVN1D1111_0
GTTCCTCTACGATCATTGGTAACACTCCTTTCTTTACATTTTTTTTAACAAATTTTACTGGACTTTTTCCCTTGACAGTAGTTACATCTTCCTCTTTTAAATGCTGAATTTCTTTGGGAT
>V1LNDAVN1D11110_0
AATTGCAAAAAGTCGCTATTATCATTACATTAGCAAAAAACACAAATGTATATTTAATTGATGAACCATCAGCTTATTTAGATTCGGAACAAAGAATTATTGTCGCCAAAATTATAAAAA
>V1LNDAVN1D111100_0
TAATTGAAGGGTCTTTAAATATTTTATTTAATTCTCTTTGTAGCCAATGCGCATCTATTTGATTTGTGCTAAGTTCATAATTGCTTGTATTGTCTTTATTTTCCATTATAAATTCTTTCT
>V1LNDAVN1D111101_0
CGCATTCTTGAATGTCATATATTTTTAAAATGCTTAAAATTTCTTTTTCCTTTTCTAAACTAATTGAAGGGTCTTTAAATATTTTATTTAATTCTCTTTGTAGCCAATGCGCATCTATTT
>V1LNDAVN1D111102_0
CCATCAATGTTACTACTCATATTTGTAATTATAATTTCATCATAATCTCTTTTTTCTATTCTTTTACTATCTTTTGGAAGTAAGACTTCTTTACTTGTACTTCCCTTAACCTTCTCCGTT
>V1LNDAVN1D111103_0
ACCATCAATGTTACTACTCATATTTGTAATTATAATTTCATCATAATCTCTTTTTTCTATTCTTTTACTATCTTTTGGAAGTAAGACTTCTTTACTTGTACTTCCCTTAACCTTCTCCGT
>V1LNDAVN1D111104_0
CACAGACACAAGTTTTATTTGTTCGGGATGCATGAAGTAATTTACCCTTTTTTTTCTTTCACCATCAATGTTACTACTCATATTTGTAATTATAATTTCATCATAATCTCTTTTTTCTAT
>V1LNDAVN1D111105_0
TAATTTATGTATATTGACAGAATGAAAAACTTCATGTGTCCATTCAGGCATTTCGTCTTTCACAGACACAAGTTTTATTTGTTCGGGATGCATGAAGTAATTTACCCTTTTTTTTCTTTC
>V1LNDAVN1D111106_0
AAGCATATTCTCTTCATATTTATAAAAAGCTGTTTTAAAAACTTTTGACTGCACAGAATTTAATTTATGTATATTGACAGAATGAAAAACTTCATGTGTCCATTCAGGCATTTCGTCTTT
>V1LNDAVN1D111107_0
AACGTTCAATATACATAGCAAAGCAATATTTGTTTTACCAGAACCCGTAGGAGCACATATAAGCATATTCTCTTCATATTTATAAAAAGCTGTTTTAAAAACTTTTGACTGCACAGAATT
>V1LNDAVN1D111108_0
ATATATTATTTTAAAATTTTTTCTGTCCACATTTCCACTTCTTAAAATATAATTGTTAATAACGTTCAATATACATAGCAAAGCAATATTTGTTTTACCAGAACCCGTAGGAGCACATAT
>V1LNDAVN1D111109_0
CTTCAATCTCAAGTTAAAAGACTGTACTTGTTCACTAACCAACGCTTTCATTGGCGATATATATATTATTTTAAAATTTTTTCTGTCCACATTTCCACTTCTTAAAATATAATTGTTAAT
>V1LNDAVN1D11111_0
TAAAGCCACTAAAAATTGAATCCATTTTAGATAATCAGGTATTAACTTTATCGGGAGGGGAATTGCAAAAAGTCGCTATTATCATTACATTAGCAAAAAACACAAATGTATATTTAATTG
>V1LNDAVN1D111110_0
CAGTTCTTTACTTGTCAACTGAACATCCCCCGTCAGCTCACTAACTTTTATATGTAAACTCTTCAATCTCAAGTTAAAAGACTGTACTTGTTCACTAACCAACGCTTTCATTGGCGATAT
>V1LNDAVN1D111111_0
CCATTTTCTACTGATAATTTCAAATTTTTCTGGCGTCATTACAATTATTTGACTATCTTCCAGTTCTTTACTTGTCAACTGAACATCCCCCGTCAGCTCACTAACTTTTATATGTAAACT
>V1LNDAVN1D111112_0
TAACAAATGAATTTCATCAAAAATTATTAATTTAATCTTTTGAAGCAGTATCTTCTCATTCCATTTTCTACTGATAATTTCAAATTTTTCTGGCGTCATTACAATTATTTGACTATCTTC
>V1LNDAVN1D111113_0
CCCATGCCAATGTACCCGTAGAAACTAATACTTGTATATGCTTATCAGAAAATAAATCTTCTACTAACTTTCGATCCGTTCTTTTTAATCCTGCATGATGAATACCAAAACCAAAAGGAA
>V1LNDAVN1D111114_0
TGTGTGCCGGTAAGTTAACACCCCATGCCAATGTACCCGTAGAAACTAATACTTGTATATGCTTATCAGAAAATAAATCTTCTACTAACTTTCGATCCGTTCTTTTTAATCCTGCATGAT
>V1LNDAVN1D111115_0
ACAATTCATCAAAATCTCCTATTTCCATGTTATACACATTTGTTCCTTTTATAATAACAGTGTGTGCCGGTAAGTTAACACCCCATGCCAATGTACCCGTAGAAACTAATACTTGTATAT
>V1LNDAVN1D111116_0
TTTTACAGAATTTCAATGTTAACATAATTAAATGATAAGACGCTTTTTTCAGAGCCAATTCAAAAAAAGATCGAAATATTCTTAAGGCATTCTGATGAATATATACGATGTCTGAATTTA
>V1LNDAVN1D111117_0
GACCATTTTACAGAATTTCAATGTTAACATAATTAAATGATAAGACGCTTTTTTCAGAGCCAATTCAAAAAAAGATCGAAATATTCTTAAGGCATTCTGATGAATATATACGATGTCTGA
>V1LNDAVN1D111118_0
GTCGTTACTTAAAATCCCAAATTGTTTTAGAGGTGTCATACTACTCCACATTCTCTGTTCGACCATTTTACAGAATTTCAATGTTAACATAATTAAATGATAAGACGCTTTTTTCAGAGC
>V1LNDAVN1D111119_0
AATGTAATATATTTTCATTAGATATATCAAAAACGAAAATCCAAAACAACATGAAATTCCCATGATAGGAAGGATTGTACACAAAGTCTGGTGTCACATGTAATTCTACTTTCAGCGTTT
>V1LNDAVN1D11112_0
AGTTGTTGATGTCGAAATTAAGAGAGCTTTACACGGATCCATATTTCAATAATGAAGTAATAAAGCCACTAAAAATTGAATCCATTTTAGATAATCAGGTATTAACTTTATCGGGAGGGG
>V1LNDAVN1D111120_0
GAATTCTTTAATGTAAACAAATCATAATGTAATATATTTTCATTAGATATATCAAAAACGAAAATCCAAAACAACATGAAATTCCCATGATAGGAAGGATTGTACACAAAGTCTGGTGTC
>V1LNDAVN1D111121_0
TTTGCATACAATTCCTTTTTCGACATAAACACAGAACCATCATCCATTATATATTTCTTCGAATTCTTTAATGTAAACAAATCATAATGTAATATATTTTCATTAGATATATCAAAAACG
>V1LNDAVN1D111122_0
ATATAAAATGGATTGTCATTTATTGGCAAAAAGAAAGTTAACATACATTCATCTAATGCATTTGCATACAATTCCTTTTTCGACATAAACACAGAACCATCATCCATTATATATTTCTTC
>V1LNDAVN1D111123_0
CCTATGTTCAAATTAATAGTACTTTCACATTCAAGCCATTTATCAGATACTACTTTTATTATATAAAATGGATTGTCATTTATTGGCAAAAAGAAAGTTAACATACATTCATCTAATGCA
>V1LNDAVN1D111124_0
AGTGGTTGTAAATCTAAAAGTTGAGTTGCATGGAAATTTTTGGGGGGTAAAATCAAATTACCTATGTTCAAATTAATAGTACTTTCACATTCAAGCCATTTATCAGATACTACTTTTATT
>V1LNDAVN1D111125_0
ATAATGTTCTTTCTTGGTTATATATGTGTATATATATACAAATGATTTCTTGTCTTCGTTTTCTCTTCCTGCATAACTTATCATTTCCAAAATATTCTGAATCGTATAATCTACTTCTTT
>V1LNDAVN1D111126_0
AATTTTTATAATGTTCTTTCTTGGTTATATATGTGTATATATATACAAATGATTTCTTGTCTTCGTTTTCTCTTCCTGCATAACTTATCATTTCCAAAATATTCTGAATCGTATAATCTA
>V1LNDAVN1D111127_0
TTAGTAAATTGGGTAACACATTTTCAATATTCGACTCAATTGTCAAAGCTTCATATATAAAATTTTTATAATGTTCTTTCTTGGTTATATATGTGTATATATATACAAATGATTTCTTGT
>V1LNDAVN1D111128_0
AAGTCATCCAATCAATTGCGTCCTGATAGTTCTCAATAGTACTCATTACAATTTCATTGTTTAGTAAATTGGGTAACACATTTTCAATATTCGACTCAATTGTCAAAGCTTCATATATAA
>V1LNDAVN1D111129_0
CTTTTTGTGTCTGCTCAGCCAATTCTCGAGTAGGTGATAATATAAGTACTTGCGTTTCATGAATATTTTTATTAATACAATTTAGTGCGCCTACAGCAAATACACATGTTTTTCCTGTTC
>V1LNDAVN1D11113_0
CGTTAAGTGTTTCTTACAAACCACAACAAATTCAAGCTAAATATACAGGAACTGTTAGGCAGTTGTTGATGTCGAAATTAAGAGAGCTTTACACGGATCCATATTTCAATAATGAAGTAA
>V1LNDAVN1D111130_0
TTTTCCCACCAATACAACAATATATAGAAACGTGCATGTAATCTGCTAAAGCTAAACAAACTTTTTGTGTCTGCTCAGCCAATTCTCGAGTAGGTGATAATATAAGTACTTGCGTTTCAT
>V1LNDAVN1D111131_0
CAGGTGTTCCACTAATTAGATGCACTCCACTATTTAATGCTTTTATATCTTCGCTTATTTTTTTCCCACCAATACAACAATATATAGAAACGTGCATGTAATCTGCTAAAGCTAAACAAA
>V1LNDAVN1D111132_0
CCAACTGCTTTATATATTTACATTTAAGATGTCGAAGATTTAACATATGGCAAATTCTTCCAGGTGTTCCACTAATTAGATGCACTCCACTATTTAATGCTTTTATATCTTCGCTTATTT
>V1LNDAVN1D111133_0
ATATATCGTACACTTGTTCTTTAAATCCTTTATTTAACATTTCATCAGCTTCATCAATAACCAACTGCTTTATATATTTACATTTAAGATGTCGAAGATTTAACATATGGCAAATTCTTC
>V1LNDAVN1D111134_0
CTTCTTGTGGCAATGTCGCTGAAGATAAAACGATTTGTGTATTGGGGGAAAGAAATCTGTATATATCGTACACTTGTTCTTTAAATCCTTTATTTAACATTTCATCAGCTTCATCAATAA
>V1LNDAVN1D111135_0
CATCTCTTTTAACTAATATTTTCACTGGCTTATGCATAAATTTACTTGTGATTTCCAATACTTCTTGTGGCAATGTCGCTGAAGATAAAACGATTTGTGTATTGGGGGAAAGAAATCTGT
>V1LNDAVN1D111136_0
ATTTCCATTGTTCTTTTTCAATAGAAACAAAAAATTGTTTTATTCCTTCTAGGGTTAATTCATCTCTTTTAACTAATATTTTCACTGGCTTATGCATAAATTTACTTGTGATTTCCAATA
>V1LNDAVN1D111137_0
TACAGAACACAACTGCTTGAGTGATAGTTAAACTTTCATACAAATCTGATAAAGTTTCGTATTTCCATTGTTCTTTTTCAATAGAAACAAAAAATTGTTTTATTCCTTCTAGGGTTAATT
>V1LNDAVN1D111138_0
ATACTGTAAAATTCGATTCTTGCATCTTTTTTGCTAACCAGTCAACTTTTAATTTGGTGTTACAGAACACAACTGCTTGAGTGATAGTTAAACTTTCATACAAATCTGATAAAGTTTCGT
>V1LNDAVN1D111139_0
GTCTGAATTGTAACATTACTTCATCTCTTTCACTCTGCGACATTCCAGCATGCATTTTGCATACTGTAAAATTCGATTCTTGCATCTTTTTTGCTAACCAGTCAACTTTTAATTTGGTGT
>V1LNDAVN1D11114_0
TAAGACTATTCGCTGGTATAATAAAACCAGACAATGACAAAAATTTAGATTTCTTAGATGCGTTAAGTGTTTCTTACAAACCACAACAAATTCAAGCTAAATATACAGGAACTGTTAGGC
>V1LNDAVN1D111140_0
CTTGTACATCTAAACCTCTACCCCATATATCCGTAGAAATAAGTACACGAAATTTGCACTGTCTGAATTGTAACATTACTTCATCTCTTTCACTCTGCGACATTCCAGCATGCATTTTGC
>V1LNDAVN1D111141_0
TTCTATGAATATAACTTTCTCTAGAATTAGGTAAATCATAATTCACAACTAAAGAAACTTCTTGTACATCTAAACCTCTACCCCATATATCCGTAGAAATAAGTACACGAAATTTGCACT
>V1LNDAVN1D111142_0
TTTCCCTTCACTGACAAAACGACAAATACTGGAAGAAAATCAGCTACTGGAAAAGAGAGCTTCAGGTTGTTACCAGGACTTTTTGAATAATAAGAAGGAGGGAGGGCAGCAGCAGGAGCG
>V1LNDAVN1D111143_0
TTTTGGATGTGGATTTCCCTTCACTGACAAAACGACAAATACTGGAAGAAAATCAGCTACTGGAAAAGAGAGCTTCAGGTTGTTACCAGGACTTTTTGAATAATAAGAAGGAGGGAGGGC
>V1LNDAVN1D111144_0
GAAGATTTGAAAAAATGTATATGGACGAATTTGTTGACAATTGTTTAGTTTTAAATAATTTTTTGGATGTGGATTTCCCTTCACTGACAAAACGACAAATACTGGAAGAAAATCAGCTAC
>V1LNDAVN1D111145_0
ACAAATACTTGGAACCGGTGTTATCAGACTATAGAAAAATACGAGTTCGATTAACAGATGGAAGATTTGAAAAAATGTATATGGACGAATTTGTTGACAATTGTTTAGTTTTAAATAATT
>V1LNDAVN1D111146_0
TATATTTAAGAGCTTTGGGTTGCTTCTATTTTAGGCTGGTGGGAAAAAGTGTAGATATTTACAAATACTTGGAACCGGTGTTATCAGACTATAGAAAAATACGAGTTCGATTAACAGATG
>V1LNDAVN1D111148_0
ACTTCACGAAGCTACAATATTCTGCACTAATATTCACATCTAAATGAAATGACGATCTTTTTTATTACATAGATTTCTTCATTTCTCTATGTTTTAATAACACGCATTTCGCTTTTTTCA
>V1LNDAVN1D111149_0
AAAGAAAAATGCTTCGCCTTAACAGGTACTTCACGAAGCTACAATATTCTGCACTAATATTCACATCTAAATGAAATGACGATCTTTTTTATTACATAGATTTCTTCATTTCTCTATGTT
>V1LNDAVN1D11115_0
TTTCAGAATCGGAAATTTTTGTTTTATTAGGACAAAATGGATGCGGCAAAAGTACTTTCATAAGACTATTCGCTGGTATAATAAAACCAGACAATGACAAAAATTTAGATTTCTTAGATG
>V1LNDAVN1D111150_0
AATCCTCAATATCTGATTTCGAACATTATTAGAAGCAAAATATACGACAGTCTTTTTTGGAAAGAAAAATGCTTCGCCTTAACAGGTACTTCACGAAGCTACAATATTCTGCACTAATAT
>V1LNDAVN1D111151_0
ACAGATACAAGAAACATGGCGAATCGAACGGACATAACAGCAATAAAGCTTTTTGGTTCAAATCCTCAATATCTGATTTCGAACATTATTAGAAGCAAAATATACGACAGTCTTTTTTGG
>V1LNDAVN1D111152_0
TAAATTTTTAATATATCTTAATTTATATCATATTCGTTTTCTTATATAACCTAAAATGGCACAGATACAAGAAACATGGCGAATCGAACGGACATAACAGCAATAAAGCTTTTTGGTTCA
>V1LNDAVN1D111153_0
TTTGACAATCGGAGGAGTGGATAGTTCTTTTTATGAAGGGGAAGTAACGTACGAACCACTGAATCATGATTTGTATTGGCAGATTAGTATGAAAGCTTCTTTTGGACCTGTTGTTTTAAG
>V1LNDAVN1D111154_0
CCAAATCACGATAAAGAGACGGGCTATTTGACAATCGGAGGAGTGGATAGTTCTTTTTATGAAGGGGAAGTAACGTACGAACCACTGAATCATGATTTGTATTGGCAGATTAGTATGAAA
>V1LNDAVN1D111155_0
ATAGTTGTGGAATTAAAAAAGCAGCAAAAGATAAATGATGCAGTATTTACTTTTTATTTACCAAATCACGATAAAGAGACGGGCTATTTGACAATCGGAGGAGTGGATAGTTCTTTTTAT
>V1LNDAVN1D111156_0
AAGTTTGATGGTATAATTGGTTTGGGTTGGAAAGATTTATCAGTAGGCACAGTGGATCCAATAGTTGTGGAATTAAAAAAGCAGCAAAAGATAAATGATGCAGTATTTACTTTTTATTTA
>V1LNDAVN1D111157_0
GATTATAAATTTATCGAAATTACAAATACAAATGGATTGGAACCTTTGTATTCGAGCGGAAAGTTTGATGGTATAATTGGTTTGGGTTGGAAAGATTTATCAGTAGGCACAGTGGATCCA
>V1LNDAVN1D111158_0
TCAGGAAAAGTACAAGGTTTCTTTAGCAAGGATATAATAACCTTGGGAAATTTATCGTTGGATTATAAATTTATCGAAATTACAAATACAAATGGATTGGAACCTTTGTATTCGAGCGGA
>V1LNDAVN1D111159_0
GATTCGAGCACGTCGAAAACTTATGTAAAAGATGGAACGAAGGTACAGTTAGCTTATGGATCAGGAAAAGTACAAGGTTTCTTTAGCAAGGATATAATAACCTTGGGAAATTTATCGTTG
>V1LNDAVN1D11116_0
AATACCCCAATATTGTAAAAACGCTCAACACCTTTTCTTTAACTGTAAAATCTGGAAAATTTTCAGAATCGGAAATTTTTGTTTTATTAGGACAAAATGGATGCGGCAAAAGTACTTTCA
>V1LNDAVN1D111160_0
AATTTATGGGTTCCTAGTGTTCAGTGTATGAGTGTCGGTTGCAAATTCAAGCATTTATATGATTCGAGCACGTCGAAAACTTATGTAAAAGATGGAACGAAGGTACAGTTAGCTTATGGA
>V1LNDAVN1D111161_0
CCGGGAGAATTGGGAGATAACCATCAAAAGTTTTTATTTGTGTTTGATACAGGATCAGCTAATTTATGGGTTCCTAGTGTTCAGTGTATGAGTGTCGGTTGCAAATTCAAGCATTTATAT
>V1LNDAVN1D111162_0
TATGCAACGGAGAATGATGTGATCGAATTGACGGATGTATCAAATATAATGTATTATGGCCCGGGAGAATTGGGAGATAACCATCAAAAGTTTTTATTTGTGTTTGATACAGGATCAGCT
>V1LNDAVN1D111163_0
GTTCACAATTATTTGCAAGATGTGAAACATTATTTGAGAAAGACATCAGTAAATACAAATTATGCAACGGAGAATGATGTGATCGAATTGACGGATGTATCAAATATAATGTATTATGGC
>V1LNDAVN1D111164_0
ATTAATTTTCATATTATGAGAACACACGAAGCTATTTTAAAATCTGTGATTGTAGAAAAGGTTCACAATTATTTGCAAGATGTGAAACATTATTTGAGAAAGACATCAGTAAATACAAAT
>V1LNDAVN1D111168_0
TTTATAAAGAATTGTAGTTTTCCCAGCAGCATCTAATCCAACCATCAATATCCGAACTTCTTTTTTTTGAAATAGCCGACTAAATAATGTGCTAAGATACAACCCCATTGTAACTACATA
>V1LNDAVN1D11117_0
TTAAATTAGCAACTGATCAAGATATTTCTCAAGAAGAAAAAAAAAGATTACATTTTTATGAATACCCCAATATTGTAAAAACGCTCAACACCTTTTCTTTAACTGTAAAATCTGGAAAAT
>V1LNDAVN1D111170_0
GTATGGCGGTTTTGTAGCAGGTAATGATGCAGGATATGCTTATAACACGTGGCCTAAAATGCTAGATAAGTTTGTACCGGATGAAGTACAAAACTTTTATTTGCAAAAAAAGAAGAAATA
>V1LNDAVN1D111171_0
TATTTTTAGACCCCCACATTTAGATGTTCATTACATATAAAATGTTATCACAATACTGCAAACAGTGAagttacagttacagttacagttacaTAAGTATGTATCTTTCTTATATGATAT
>V1LNDAVN1D111172_0
TTAAAATTTATAAATAGATATGTATATTTTTAGACCCCCACATTTAGATGTTCATTACATATAAAATGTTATCACAATACTGCAAACAGTGAagttacagttacagttacagttacaTAA
>V1LNDAVN1D111173_0
CAATTCATCGAAAATGATATTATGAAAATATTTCTTTAACAATTCATATATACATCGAATTTAAAATTTATAAATAGATATGTATATTTTTAGACCCCCACATTTAGATGTTCATTACAT
>V1LNDAVN1D111174_0
ACATGTGACCATCGACATATTTACGGATCTCATGCAGCTGCGTTCATGAGCGACTTGTCTCAATTCATCGAAAATGATATTATGAAAATATTTCTTTAACAATTCATATATACATCGAAT
>V1LNDAVN1D111175_0
ATTAACAGCGTTGAAAGTTATGATGCACTGAGCATTAAAAAAGGGATGATGATGACTTTAACATGTGACCATCGACATATTTACGGATCTCATGCAGCTGCGTTCATGAGCGACTTGTCT
>V1LNDAVN1D111176_0
TATCAATTTGACGCAATTTTGCCAAAAAATGCGTCTTGTATTTTGTCGGTGGGTACAAACATTAACAGCGTTGAAAGTTATGATGCACTGAGCATTAAAAAAGGGATGATGATGACTTTA
>V1LNDAVN1D111177_0
AACAAAAACGATGAAACTCAGTTTGTTTGTCTTCAGCTGCTTACTGATTTCGAATATTATGTATGGCGGTTTTGTAGCAGGTAATGATGCAGGATATGCTTATAACACGTGGCCTAAAAT
>V1LNDAVN1D111179_0
TCGTACTTCGTATTGGACCTTTTCTGCTATTATTAGTCTTTTTGTTTTCATCACATATTAATAATATATTATATCTTCATACATCTTATCTCATACATGGTGTTTTTCTCATTTCCTTTT
>V1LNDAVN1D11118_0
TATTTTTAGACGGTTTTATTCCTACAGATAATTTAAGAATAAGAGATGAATCTTTAAATTTTAAATTAGCAACTGATCAAGATATTTCTCAAGAAGAAAAAAAAAGATTACATTTTTATG
>V1LNDAVN1D111180_0
TGCCCTTGCAGATATATGGAAAGTAAGTATAAAATTAATTCAGAATATTGAATTCAGAATTCGTACTTCGTATTGGACCTTTTCTGCTATTATTAGTCTTTTTGTTTTCATCACATATTA
>V1LNDAVN1D111181_0
GGGACTTAATGATTCTCTTCTTACACCTGTTCTGAAAAAAGTTAATAAGCAAAATATATATGCCCTTGCAGATATATGGAAAGTAAGTATAAAATTAATTCAGAATATTGAATTCAGAAT
>V1LNDAVN1D111182_0
TATAGAAGAAGGAAATGGAAAAATAATGTATCATGAAGATGTTAACATTGGAAATGCCCTGGGACTTAATGATTCTCTTCTTACACCTGTTCTGAAAAAAGTTAATAAGCAAAATATATA
>V1LNDAVN1D111183_0
TATTTTAAATAAGTGTGTAGCAACAGTTTTATTAAAACATCCATTATTATATTCAACTTATATAGAAGAAGGAAATGGAAAAATAATGTATCATGAAGATGTTAACATTGGAAATGCCCT
>V1LNDAVN1D111184_0
TAAAACAAACGAATTATTAAAATTATATAGCCAGATAAAAGATAAAATAAGTATGAGTGTTATTTTAAATAAGTGTGTAGCAACAGTTTTATTAAAACATCCATTATTATATTCAACTTA
>V1LNDAVN1D111187_0
TATATCTTTTTCATCCATTTCGTTTATTCCATGTAATCCCTTCGCATCCGTTCGAAAGGAATTGAAACTGTACGACCGATCAACTGCAAACATCTCCCGATTCTTCGTTCCTTTGCCATT
>V1LNDAVN1D111188_0
AAAATGGAACAAAGAGATAGGGGATTACATCAATGTAAGAAGCAACGCCGCTGTCTTCAATATATCTTTTTCATCCATTTCGTTTATTCCATGTAATCCCTTCGCATCCGTTCGAAAGGA
>V1LNDAVN1D111189_0
TTCTAAAATTGAAATAAAGATGCCTGCTTTGTCCAGTACAATGACATCAGGAAAGATAGTAAAATGGAACAAAGAGATAGGGGATTACATCAATGTAAGAAGCAACGCCGCTGTCTTCAA
>V1LNDAVN1D11119_0
GAAAAGCAGGAGTATATGGAGTTGTAACTTGTCCTTTTTCTGTAAGGGAGGGTATTAATATATTTTTAGACGGTTTTATTCCTACAGATAATTTAAGAATAAGAGATGAATCTTTAAATT
>V1LNDAVN1D111190_0
CTGCGTGATCTGTTCCTGGTATATATAGTGTTAAACAGTTTTTCATTCTTTTAAATCGAACTAAGGAATCTTGAATGGCTATAGTTAATGTATGTCCTATGTGTAAAGAACCAGTAATAT
>V1LNDAVN1D111191_0
TCTTTTTTATAAACCATTTTTTCCACAACTGTTTGGGTAGCAATTCCTGCGTGATCTGTTCCTGGTATATATAGTGTTAAACAGTTTTTCATTCTTTTAAATCGAACTAAGGAATCTTGA
>V1LNDAVN1D111192_0
TTCCACTCATATATTTTTTTTATGAATTCTTCTCTTCCATAATCTTGTCGAATTTTCTTTTCTTTTTTATAAACCATTTTTTCCACAACTGTTTGGGTAGCAATTCCTGCGTGATCTGTT
>V1LNDAVN1D111193_0
CAGTCAACAGATGCTCCAATTCGCTTTATTTGATTTTTAATTATATGTCCATGCAAATCTTTCCACTCATATATTTTTTTTATGAATTCTTCTCTTCCATAATCTTGTCGAATTTTCTTT
>V1LNDAVN1D111194_0
ACAAAGGCCTCTTTAACAGCAATAGAGAGATTTTCATTCATCGTAAAATATTCTCTAGACCAGTCAACAGATGCTCCAATTCGCTTTATTTGATTTTTAATTATATGTCCATGCAAATCT
>V1LNDAVN1D111195_0
TATGGGCACCAAGCGACTAATCGATTGTCTCTGTAAATTAAACCACTTTCATAAAATTGTACAAAGGCCTCTTTAACAGCAATAGAGAGATTTTCATTCATCGTAAAATATTCTCTAGAC
>V1LNDAVN1D111196_0
CATTCTGTAGCCAGTAAAACCATGTTTGGTTGTGTTGATTTGGAACAATTCGTAGTTCCCCCTCTTTAACTAGTTTAATTGCTGCTTCCGCCAGTTTAGAACAGTTCATATACCACTGCG
>V1LNDAVN1D111197_0
TTTTATAGGCTGGAATACGATGCCCCCACCACAACTGCCGTGATATACACCAGTCTTTAACATTCTGTAGCCAGTAAAACCATGTTTGGTTGTGTTGATTTGGAACAATTCGTAGTTCCC
>V1LNDAVN1D111198_0
ATGTATCAGATTCTTTTTTAACATTGCTAACATTTTCTTCACTCAGCTCGTCTGTCACAATTTTATAGGCTGGAATACGATGCCCCCACCACAACTGCCGTGATATACACCAGTCTTTAA
>V1LNDAVN1D111199_0
GCGATTGATGCAATGCACTATTCGTGATATGAACATCATTATCCTTTTCTCCATTGCTATATGTATCAGATTCTTTTTTAACATTGCTAACATTTTCTTCACTCAGCTCGTCTGTCACAA
>V1LNDAVN1D1112_0
TTGTAATTTTATTATTTGCTTCTGCCATTAATTTTTTCGCTTTTTTTCTGGCTTGTATCAGTTCCTCTACGATCATTGGTAACACTCCTTTCTTTACATTTTTTTTAACAAATTTTACTG
>V1LNDAVN1D11120_0
TAGTTGAACACGACCTATCTATTTTAGATTATTTAAGTGATTTTGTTTGTTGTTTGTGGGGAAAAGCAGGAGTATATGGAGTTGTAACTTGTCCTTTTTCTGTAAGGGAGGGTATTAATA
>V1LNDAVN1D111200_0
CGTTTTCGTACGCCTCTTCATAGTTTCTTCCCACTACCCACTTCTGCGTTTTTTCTTTTTGCGATTGATGCAATGCACTATTCGTGATATGAACATCATTATCCTTTTCTCCATTGCTAT
>V1LNDAVN1D111201_0
TATCTAATACATCTTCATCTTGTTCTAACTTGAATTTTTTTTCATTTGTAATTTTTTTTGCGTTTTCGTACGCCTCTTCATAGTTTCTTCCCACTACCCACTTCTGCGTTTTTTCTTTTT
>V1LNDAVN1D111202_0
CTTCTGTTTCATTAGGCCACCCTAAACTGCTAAAAGGTACTAGTGCTGACGAAAACCATGTATCTAATACATCTTCATCTTGTTCTAACTTGAATTTTTTTTCATTTGTAATTTTTTTTG
>V1LNDAVN1D111203_0
AGAAAAAAAGAATATCTTGTCCTGTCTCTAATAGTGTGTTCGGAAAATATGTGTGTAATTCTTCTGTTTCATTAGGCCACCCTAAACTGCTAAAAGGTACTAGTGCTGACGAAAACCATG
>V1LNDAVN1D111204_0
TTGTTTTGAATGGTAATTTTTTCGTTAAATGTAAAGAAACCATAACCATACGCGCCACCCAGAAAAAAAGAATATCTTGTCCTGTCTCTAATAGTGTGTTCGGAAAATATGTGTGTAATT
>V1LNDAVN1D111205_0
TTCCTTTGCTTTTACTCATCTTTTCTCCTTTCGAATCTCTAATCATAGCATGCAGATATATTGTTTTGAATGGTAATTTTTTCGTTAAATGTAAAGAAACCATAACCATACGCGCCACCC
>V1LNDAVN1D111206_0
ATTTTTCATGTAATTTTTCCAGACTTATTCCTTCAATAATGTCTAAAGGGTCTATTACATTTCCTTTGCTTTTACTCATCTTTTCTCCTTTCGAATCTCTAATCATAGCATGCAGATATA
>V1LNDAVN1D111207_0
CTTTCTTTTGTAATTCTATTGCTCTTTTAATTTCCTTTTCTGGTAAATTTCCTTCATATAATTTTTCATGTAATTTTTCCAGACTTATTCCTTCAATAATGTCTAAAGGGTCTATTACAT
>V1LNDAVN1D111208_0
ATGTTAATAATCCAAAACGTAAAGCGTCTGTTCCACATTCTGCTATTCCTTTAGGGAATTCTTTCTTTTGTAATTCTATTGCTCTTTTAATTTCCTTTTCTGGTAAATTTCCTTCATATA
>V1LNDAVN1D111209_0
ACGTGATTTTATCAATTCTAAATATATGTCACATAACTCATAAAGCCAGAAATTATAAGCGGCAAATGCTACTTCCGAAAAATTATAAGAGTGGAAATTTTCATTTGCAGATTTAATGAA
>V1LNDAVN1D11121_0
AAAGAATATGTATGGCACAAGTAATTCATAAGTTGGTAAAACATGATAATTATATTATTGTAGTTGAACACGACCTATCTATTTTAGATTATTTAAGTGATTTTGTTTGTTGTTTGTGGG
>V1LNDAVN1D111210_0
CACGTGATTTTATCAATTCTAAATATATGTCACATAACTCATAAAGCCAGAAATTATAAGCGGCAAATGCTACTTCCGAAAAATTATAAGAGTGGAAATTTTCATTTGCAGATTTAATGA
>V1LNDAVN1D111211_0
GGAGGCCTTCATCTTTTTCCTCTTTAGCAGTTGTATCATTAAGAGCCTTTTCTACATAAACACGTGATTTTATCAATTCTAAATATATGTCACATAACTCATAAAGCCAGAAATTATAAG
>V1LNDAVN1D111212_0
GATCTTCGTTTTTATCGGAATTGCAAACTGTATTACTTTTTTCCACATTATTATACGGTGGGAGGCCTTCATCTTTTTCCTCTTTAGCAGTTGTATCATTAAGAGCCTTTTCTACATAAA
>V1LNDAVN1D111213_0
TTAACCCCCAATCCAAACAAATATGTAAAGTTTTCGTAGCTTTATTAGCTTCTTCCCATTGATCTTCGTTTTTATCGGAATTGCAAACTGTATTACTTTTTTCCACATTATTATACGGTG
>V1LNDAVN1D111214_0
GAGTTGCAATTTTTTGATATAATTCTTCTGTTATAAATGGGGCAATAGGATGAAGCAGTCTTAACCCCCAATCCAAACAAATATGTAAAGTTTTCGTAGCTTTATTAGCTTCTTCCCATT
>V1LNDAVN1D111215_0
CCCACAATGTAACATAATTCGGATATGGGGCAACAGAAATTGAATTATACTTAGTAGGGGGAGTTGCAATTTTTTGATATAATTCTTCTGTTATAAATGGGGCAATAGGATGAAGCAGTC
>V1LNDAVN1D111216_0
ATCTGAATTGCTTAACAATATCCATAAAAGTGTTCATTTCCGAATTAATTTTTTCATTTTCCCACAATGTAACATAATTCGGATATGGGGCAACAGAAATTGAATTATACTTAGTAGGGG
>V1LNDAVN1D111217_0
TAGCTGCAATAAAACAATGAAGTTTTGTTTTTGGTGGAATTTCTAAATTTGATATAAATGATCTGAATTGCTTAACAATATCCATAAAAGTGTTCATTTCCGAATTAATTTTTTCATTTT
>V1LNDAVN1D111218_0
ATTATATCGATTATTTCCGTCATAATTTCGTAGAAAATATTTTGATTTCATGTGCCGAGAAAAAAAAAAGTAATAGAGAAATGAATTATAAACGCTTTGTTTTTTGACAGATCGGAAGAG
>V1LNDAVN1D111219_0
AATATTATATCGATTATTTCCGTCATAATTTCGTAGAAAATATTTTGATTTCATGTGCCGAGAAAAAAAAAAGTAATAGAGAAATGAATTATAAACGCTTTGTTTTTTGACAGATCGGAA
>V1LNDAVN1D11122_0
TTGGACAGTCAACTAATGTATATATGTTTGACGAACCCAGCAGTTATTTAGACATCAAACAAAGAATATGTATGGCACAAGTAATTCATAAGTTGGTAAAACATGATAATTATATTATTG
>V1LNDAVN1D111220_0
GAGAACAATATGACAGTTTTACAAATAAAGAAGTTGGAGAAGAATCCAAAACATCCTTGAAATATTATATCGATTATTTCCGTCATAATTTCGTAGAAAATATTTTGATTTCATGTGCCG
>V1LNDAVN1D111221_0
TAGACATTAAAACAATTGATAACTTCAACCCGCAGTTTGTACCTACTTTAAAATATTTGAGAGAACAATATGACAGTTTTACAAATAAAGAAGTTGGAGAAGAATCCAAAACATCCTTGA
>V1LNDAVN1D111222_0
TCGCTCGTGTCATTACTTTGTTTTAATTTCTTTTAATGGCAGGACGAGTATGCGTTCCCATAGACATTAAAACAATTGATAACTTCAACCCGCAGTTTGTACCTACTTTAAAATATTTGA
>V1LNDAVN1D111223_0
AATGGAACAGGTAAAAAAAGTGAAGGATACACTGCATTGAATCTATCTATTTTTAACTTGTCGCTCGTGTCATTACTTTGTTTTAATTTCTTTTAATGGCAGGACGAGTATGCGTTCCCA
>V1LNDAVN1D111224_0
AGCTGCACAGAAAAACCTTCTTATTAATGAGGAATGACACTTTTTCCTCTTTTGGCTGCAGACGAGCATTCAGAATATGCTACAAGTATTTTGACATTTTATTGGAAGAACAAGACTTTT
>V1LNDAVN1D111225_0
TGAGTAATACAGTGAAACATCATAAATCGACAGGAAACAGTTACGAAATTTAGCTGCACAGAAAAACCTTCTTATTAATGAGGAATGACACTTTTTCCTCTTTTGGCTGCAGACGAGCAT
>V1LNDAVN1D111226_0
TGCCTCTGACACAAAAAAAAAAAGGGTTTCTTTATGGGGAAAAGAAAATTATCCAATGATTGAGTAATACAGTGAAACATCATAAATCGACAGGAAACAGTTACGAAATTTAGCTGCACA
>V1LNDAVN1D111227_0
GTGTCGACTATATCCCACTGATGCGAGAGCAGCTTTGGCCGATTACTTAAATATATTAGCTGCCTCTGACACAAAAAAAAAAAGGGTTTCTTTATGGGGAAAAGAAAATTATCCAATGAT
>V1LNDAVN1D111228_0
AAGTGAGTTAAATTTAAAATGAAATAATTTTTTTTTTTTTTTGCAGGTTTGTGATGAAGCGTGTCGACTATATCCCACTGATGCGAGAGCAGCTTTGGCCGATTACTTAAATATATTAGC
>V1LNDAVN1D111229_0
CGTAAAGGAAAGGAAATAAAAGGAAATCGTTATACCACGCACGCTCTGTTCTTAGCATTTAAGTGAGTTAAATTTAAAATGAAATAATTTTTTTTTTTTTTTGCAGGTTTGTGATGAAGC
>V1LNDAVN1D111230_0
GTGTACTCTGGAAGAAGAGGAATTCACTGTTGGGTTAGTATAAGTTTCATTTTAACTGTTCGTAAAGGAAAGGAAATAAAAGGAAATCGTTATACCACGCACGCTCTGTTCTTAGCATTT
>V1LNDAVN1D111231_0
GCAATAGTGTTACTTGACACAGCACTAAGAGAGGATTTTGATTTTCAAAATATTTTATGGGTGTACTCTGGAAGAAGAGGAATTCACTGTTGGGTTAGTATAAGTTTCATTTTAACTGTT
>V1LNDAVN1D111232_0
GTTTTTCCATCCCTTTTTTGGCTTCTTTTCAAATGTGATAACAGGAAATTTTTAACGATAGCAATAGTGTTACTTGACACAGCACTAAGAGAGGATTTTGATTTTCAAAATATTTTATGG
>V1LNDAVN1D111233_0
TAAATATAAGGTCCTTTATGTGCTTCTATCCAAGTCAATCCTCCATCTCTTGATAAAAACGTATTCACCTCATCAGTTTCATATCGTAAATGACTTCCTACATTACCTGTTCCCATTATT
>V1LNDAVN1D111234_0
TGATTAGTTTTATGCAAATCATCTGCCATTACTATTAATCCACCGTGATCTCCAAATTCATAAATATAAGGTCCTTTATGTGCTTCTATCCAAGTCAATCCTCCATCTCTTGATAAAAAC
>V1LNDAVN1D111235_0
GATAGACTCCCTAAATCAAAATCAAACCAACTTTGTCCTTCATTCCAACTAAACACAATTTGATTAGTTTTATGCAAATCATCTGCCATTACTATTAATCCACCGTGATCTCCAAATTCA
>V1LNDAVN1D111236_0
TATACTAAAAATTCGACAGATGAAGAATTAGGCTCTGCAACAATATTGTCCACATCAATTGATAGACTCCCTAAATCAAAATCAAACCAACTTTGTCCTTCATTCCAACTAAACACAATT
>V1LNDAVN1D111237_0
GGCTGTCCGAGCGCATTAAAATCTAAATGATATAAAACTCCCGTATCGTTTCTAGTTCCATATACTAAAAATTCGACAGATGAAGAATTAGGCTCTGCAACAATATTGTCCACATCAATT
>V1LNDAVN1D111238_0
GGTGTCCACGTTTCATAGTCCGAAGAAACTGAATCCGCAGCCCACAAACCTTTACAAGGGGGCTGTCCGAGCGCATTAAAATCTAAATGATATAAAACTCCCGTATCGTTTCTAGTTCCA
>V1LNDAVN1D111239_0
CTCCTAGTATATATAATTTTTCTTCCCAAAATACATTTATCGCCATTTCCTCCAGAAGAAGGTGTCCACGTTTCATAGTCCGAAGAAACTGAATCCGCAGCCCACAAACCTTTACAAGGG
>V1LNDAVN1D111240_0
GGTTTTTTATCTATTTTTCTTTTTAAATCCTTTCCATTAAAACATTCAGACGTTTGTTTTCTCCTAGTATATATAATTTTTCTTCCCAAAATACATTTATCGCCATTTCCTCCAGAAGAA
>V1LNDAVN1D111241_0
CTGCCTACTTTTCTCGTAAATCCAGTAGCACATTCATAATCTTCCGGTGTGCACTCACATGGTTTTTTATCTATTTTTCTTTTTAAATCCTTTCCATTAAAACATTCAGACGTTTGTTTT
>V1LNDAVN1D111242_0
TAAGAACTGCTTGTGCAACCCTCAATAGTCAATGTCGGATCATTTGGTTTACATTCTAAACTGCCTACTTTTCTCGTAAATCCAGTAGCACATTCATAATCTTCCGGTGTGCACTCACAT
>V1LNDAVN1D111243_0
GGAATCCATCCATTCTCACATATGTCTCCTGGAACTTTTCTATATGCATCTGCATAAAAATAAGAACTGCTTGTGCAACCCTCAATAGTCAATGTCGGATCATTTGGTTTACATTCTAAA
>V1LNDAVN1D111244_0
GAGTGTCACGTACCTTTATTGAAAGGCGCGTGCGCAGGACATGGAACAGGCACTTTCTCCGGAATCCATCCATTCTCACATATGTCTCCTGGAACTTTTCTATATGCATCTGCATAAAAA
>V1LNDAVN1D111245_0
AAACGTATATGCACTTCTTGAGTTTCTAACGAACGCATCAGCAGAAATTACAAATTAAAAGAGTGTCACGTACCTTTATTGAAAGGCGCGTGCGCAGGACATGGAACAGGCACTTTCTCC
>V1LNDAVN1D111246_0
CACACTTTTCTTGTTCGAACCTGTTCTGCATCAATAAATTCCATTTCCGGTTCAAAAACATTTGCATTGACGTTGCCTCTTTTAGTTTTTATAACAGAGTATTTCACGTTTTCAAATGTA
>V1LNDAVN1D111247_0
TCTATTCATAGTTCTATCAAAAAGAATAAAATAAATTTTTAAAGGAGTGTTTCGAATTTCATAATTTAGATTTGGAGCACTAAGTCTGTTTCTCAGGATGATGCCGAGTTTCATGTATTC
>V1LNDAVN1D111248_0
TATATCATACGTTTTTATTAATTGCTTAATTATATAATGATCCCATTGATCGTTTTCATTTAGAAGAAAACTTGTTTCAGTTAACATGTTACTATTTTGATCTAATACATTTTGTTGCAT
>V1LNDAVN1D111249_0
TTGTTGAATTCGCATTTAACCATATATCATACGTTTTTATTAATTGCTTAATTATATAATGATCCCATTGATCGTTTTCATTTAGAAGAAAACTTGTTTCAGTTAACATGTTACTATTTT
>V1LNDAVN1D11125_0
CCCGTCAAATAATAACCTCTATGTCCAGCCACTTGTATACCCTTTTTAAAATTTGCACCTCCTATTTTAACAAGTAAATCAAAATGGTGATAATATTTTTTTTTTGAAGTACCAACTGAC
>V1LNDAVN1D111250_0
CTAACATATGCTTACTATCAGCAACTAACTGATATATAAAATCCACATTTTTCATTGCTTTTGTTGAATTCGCATTTAACCATATATCATACGTTTTTATTAATTGCTTAATTATATAAT
>V1LNDAVN1D111251_0
CTGTTTGTTTTACTGGTTTTGCAGTTCTAGCAAAAAGTATAGTGTCTTGTATATGACTTTCTAACATATGCTTACTATCAGCAACTAACTGATATATAAAATCCACATTTTTCATTGCTT
>V1LNDAVN1D111252_0
TAGGTCGCCTCAATAACATGTTTCCTAAGGAGACAAGTCTTTTAAAGAAACTTCTAAATGCTGTTTGTTTTACTGGTTTTGCAGTTCTAGCAAAAAGTATAGTGTCTTGTATATGACTTT
>V1LNDAVN1D111253_0
TGAATACCTGTTTTATGTTTATCACAGCCCCAAACCAAACAGCATGTTGCACTTTAAAATTAGGTCGCCTCAATAACATGTTTCCTAAGGAGACAAGTCTTTTAAAGAAACTTCTAAATG
>V1LNDAVN1D111254_0
ACCATGACTCCGTTTGATTTTTTAATAATTTTTGAAGTTCATTCAGTTTTTCTAAGACAATGAATACCTGTTTTATGTTTATCACAGCCCCAAACCAAACAGCATGTTGCACTTTAAAAT
>V1LNDAVN1D111255_0
GCTTATCTGTACTTATATCAACAACATGTTGCACCAACTCTATAAATGCTTCTTTCATTAACCATGACTCCGTTTGATTTTTTAATAATTTTTGAAGTTCATTCAGTTTTTCTAAGACAA
>V1LNDAVN1D111256_0
AATCAGGACGAATTGCGATCATTCCTGGATTTCTACGAATTCCAAAGGGTTCTCTTAAATGCTTATCTGTACTTATATCAACAACATGTTGCACCAACTCTATAAATGCTTCTTTCATTA
>V1LNDAVN1D111257_0
GATCTGCGCACATCGATTTTTGAAACTCTATTTTTCTTTCTTCTTCTGGTAGATTTGCATAATCAGGACGAATTGCGATCATTCCTGGATTTCTACGAATTCCAAAGGGTTCTCTTAAAT
>V1LNDAVN1D111258_0
CAGGATTGTTCAAGTGATCAAGAGCAAAATTCACCATGAGTAGCCATATAGAAACGCAGTGATCTGCGCACATCGATTTTTGAAACTCTATTTTTCTTTCTTCTTCTGGTAGATTTGCAT
>V1LNDAVN1D111259_0
CGGTTACAGCATTTGCAAATTTGTGTTGAGAAAAAGTGTTTTCATATTTTTTTAAACTTTCAGGATTGTTCAAGTGATCAAGAGCAAAATTCACCATGAGTAGCCATATAGAAACGCAGT
>V1LNDAVN1D11126_0
TTTTGAACTAAAAAGTTTAGACCATACTGTAAAATAGCATTATGTAGCAAAAATGCCATTCCCGTCAAATAATAACCTCTATGTCCAGCCACTTGTATACCCTTTTTAAAATTTGCACCT
>V1LNDAVN1D111260_0
TGACTTATTTCTTTTTTTAGAGCGGCGAAAGTGGGCGTTGTCAAAAATTAGGTGACAGCAATTGTAGACGAACAAAATGAAAAAAAGAAAGTATAAGAAAGAGGGTCAGATCAAATGTAG
>V1LNDAVN1D111261_0
CTTATTTTGTTGCTCAGTTTTTTTAATCCCTCACTCTTCATTTCTATTTTGTGCTTGACTTATTTCTTTTTTTAGAGCGGCGAAAGTGGGCGTTGTCAAAAATTAGGTGACAGCAATTGT
>V1LNDAVN1D111262_0
TGCTAGCCCATGTTATACATTAACGTTCTTGTGCTTCCCCACACTGTCATTATTTCGTTTCTTATTTTGTTGCTCAGTTTTTTTAATCCCTCACTCTTCATTTCTATTTTGTGCTTGACT
>V1LNDAVN1D111263_0
CATGGTTATAAAATTAAGGACAGGATTTTGAGGTAACAAAAAAAGAAGATTTTCTCTCTTTGCTAGCCCATGTTATACATTAACGTTCTTGTGCTTCCCCACACTGTCATTATTTCGTTT
>V1LNDAVN1D111264_0
GCCATATATGAGATAAATGATGTAACGAAAGAAAAAGGAACGGTTGCAACAGTTATTCAACATGGTTATAAAATTAAGGACAGGATTTTGAGGTAACAAAAAAAGAAGATTTTCTCTCTT
>V1LNDAVN1D111265_0
AATTATGGAATTAATAAATATAATCCTATTAATGAAAAATTCGATCCCTTATTTCACGAGGCCATATATGAGATAAATGATGTAACGAAAGAAAAAGGAACGGTTGCAACAGTTATTCAA
>V1LNDAVN1D111266_0
ATTAATAACATACATAAAGGAATTCAAATGACAGAAACTATTCTTCATAATATTTTTAATAATTATGGAATTAATAAATATAATCCTATTAATGAAAAATTCGATCCCTTATTTCACGAG
>V1LNDAVN1D111268_0
ATTGAAAATAGTAAAATATATTGTATCACAAATTTTGCAAAGTCCCTACTTGATGTTGCTGACAATTTATCTTTAGCAATTCAAAATATAAATGAAGAGTCTTTAAAAAAAAATGAAGAA
>V1LNDAVN1D111269_0
CAGATGAATGACAGTTGGCTCCTGGTCCATGACACTTTATTTGTGACATTTGACTTTTAAAGAATCATATTATAGAAATGAAACGAGCTTAAAAGAGAGAGCAGAAGCATAATTAAGGAA
>V1LNDAVN1D11127_0
CATATTTATTTTTTATTTTTTTTTTGACAAGCGAAGTGTAAAAAGAAAAAGTATGAAATGAAAAGATAGACTACGGCTGTTATCAGAACTACTACATATTGTTTTTATTGTTTTTTTTTT
>V1LNDAVN1D111270_0
AAACAGATGAATGACAGTTGGCTCCTGGTCCATGACACTTTATTTGTGACATTTGACTTTTAAAGAATCATATTATAGAAATGAAACGAGCTTAAAAGAGAGAGCAGAAGCATAATTAAG
>V1LNDAVN1D111271_0
ATTTTCCTGAGAAAAATTTAGTGAATGTTCTAGCAAAATGGAACATGATCGAGCGACGTGAAACAGATGAATGACAGTTGGCTCCTGGTCCATGACACTTTATTTGTGACATTTGACTTT
>V1LNDAVN1D111272_0
TAATACAAGATGAAAAAACTGAGCATTCCATATTAGGCTTTGACGAATTGGGAGGTGATAATTTTCCTGAGAAAAATTTAGTGAATGTTCTAGCAAAATGGAACATGATCGAGCGACGTG
>V1LNDAVN1D111273_0
TGGAAAAAGCTCCCTTTTTATGCGAACGACTAAAAATATGGTGTATACCTACCTTAATGCTAATACAAGATGAAAAAACTGAGCATTCCATATTAGGCTTTGACGAATTGGGAGGTGATA
>V1LNDAVN1D111274_0
ATAGCAAATTAATAAGTTTGTCAAAAAAAATTTTGAGCATTAATTTTATAAAAATAAATGTGGAAAAAGCTCCCTTTTTATGCGAACGACTAAAAATATGGTGTATACCTACCTTAATGC
>V1LNDAVN1D111275_0
AATTGATTTAGAAATAAAAAAATATGAAAACCTAGAAAAAAAGGTATATGAAGAGGTTGACGACGAATTAGAAAATATTAAAAATAAAAGGTTACAAGAATTAAAAAGAAAGAACCAAGA
>V1LNDAVN1D111276_0
AAAACGTCGAAAACCAAATATTGGAAGCTCTGAAAGATAAAGAAAATGAAATTGATTTAGAAATAAAAAAATATGAAAACCTAGAAAAAAAGGTATATGAAGAGGTTGACGACGAATTAG
>V1LNDAVN1D111277_0
TCCATGGCAGATTTCCAACGTATACTTTACATCCTCTTGGTGGGCTCTAAAAAGGTGAAAAAAATTAAAAAAAAAAAATGTATTACTTTCATCTGCACTTTTCATTCATTCATGTTTATC
>V1LNDAVN1D111278_0
CAACCCTTATAACTTCTCCTGCTTTTTTCATGTGATCTTTTAATATTGGCCAGGTCACCCTCCATGGCAGATTTCCAACGTATACTTTACATCCTCTTGGTGGGCTCTAAAAAGGTGAAA
>V1LNDAVN1D111279_0
TTCTGTGTGTGTTGAAGTTGTGTCCCACCTTCGATCGTCCTTGTGCATCTTCGAAAATGTCAACCCTTATAACTTCTCCTGCTTTTTTCATGTGATCTTTTAATATTGGCCAGGTCACCC
>V1LNDAVN1D11128_0
TTAATCTATTACATATTTATTTTTTATTTTTTTTTTGACAAGCGAAGTGTAAAAAGAAAAAGTATGAAATGAAAAGATAGACTACGGCTGTTATCAGAACTACTACATATTGTTTTTATT
>V1LNDAVN1D111280_0
ACAGTCCACCTATATTTGCACAAAAGAGACAAAGAGCGACAATTACGTATATATGCATGTTTCTGTGTGTGTTGAAGTTGTGTCCCACCTTCGATCGTCCTTGTGCATCTTCGAAAATGT
>V1LNDAVN1D111281_0
GTGCAAGAAACAGTCCACCTATATTTGCACAAAACCGACATCCCTAAAAAGGTGCAAGAAACAGTCCACCTATATTTGCACAAAAGAGACAAAGAGCGACAATTACGTATATATGCATGT
>V1LNDAVN1D111282_0
TAATAGCTTCCTGTGCCTCTTCGCTCGTCGCATACTCTACTAAACCACATCCCTAAAAAGGTGCAAGAAACAGTCCACCTATATTTGCACAAAACCGACATCCCTAAAAAGGTGCAAGAA
>V1LNDAVN1D111283_0
CTTCTCTATCCTCCCTTACAAATATCAAGCGATCTTCTATTTTCGTGTCGTTGAGAATTTTAATAGCTTCCTGTGCCTCTTCGCTCGTCGCATACTCTACTAAACCACATCCCTAAAAAG
>V1LNDAVN1D111284_0
AAAATCGATCTTTGCGAAAATTGTTGCTTAGTCGTCGCTTTTCATAGTTTCCGCTTTGCTCTTCTCTATCCTCCCTTACAAATATCAAGCGATCTTCTATTTTCGTGTCGTTGAGAATTT
>V1LNDAVN1D111285_0
CTCCACCTCTTCGATAGTCGTCTCTTCTGTATTCAAAATCCCGTCTTCTTCTTGAATCGTAAAATCGATCTTTGCGAAAATTGTTGCTTAGTCGTCGCTTTTCATAGTTTCCGCTTTGCT
>V1LNDAVN1D111286_0
AATCTCCACTTCTTCTATAATCGCCACCTCTTCTGTAGTCTCCATTACCTCTTCTGTAGTCTCCACCTCTTCGATAGTCGTCTCTTCTGTATTCAAAATCCCGTCTTCTTCTTGAATCGT
>V1LNDAVN1D111287_0
GATTGCAAACAGCTACAGCACAACTTCTTCTAGGTGGCCTTCTAAAATCATCTCTTCTGTAATCTCCACTTCTTCTATAATCGCCACCTCTTCTGTAGTCTCCATTACCTCTTCTGTAGT
>V1LNDAVN1D111288_0
TAACTCTTCCGTGCTTTTTAAATAAATCTTTCAGTTCTTTCCACGTAACATGTGGTGGTAGATTGCAAACAGCTACAGCACAACTTCTTCTAGGTGGCCTTCTAAAATCATCTCTTCTGT
>V1LNDAVN1D111289_0
TGATAACAACGCCTGTAATTTCCTTGGACGAGTTTTCTTCATTTTTGACATCAGCTCTAATAACTCTTCCGTGCTTTTTAAATAAATCTTTCAGTTCTTTCCACGTAACATGTGGTGGTA
>V1LNDAVN1D111290_0
TGGTTTGAAAAGAGGAAACGTTTCGTTCTGCAAATACATTTTCACAAAAATTCAAAAGGATTTTACAAGCAAATGGCACCATCGAACATTTTCTCTAATGATGCTAAACGATGAACTCCG
>V1LNDAVN1D111291_0
ACTATTGCTTTTAAAATACCTAATATGGATATCGATGAATCCCAAAATATTTATCATAAATGGTTTGAAAAGAGGAAACGTTTCGTTCTGCAAATACATTTTCACAAAAATTCAAAAGGA
>V1LNDAVN1D111292_0
AAAGTGGAAGAACCAGATAAAAAATATCAGTATGTGTTATTTGCCGCAGAACCATATGAAACTATTGCTTTTAAAATACCTAATATGGATATCGATGAATCCCAAAATATTTATCATAAA
>V1LNDAVN1D111293_0
TATCCCAAAATTAAGGAAAAGACAATTCCTAAATTCCGCTTTATGTCTTCTTATGAACAAAAAGTGGAAGAACCAGATAAAAAATATCAGTATGTGTTATTTGCCGCAGAACCATATGAA
>V1LNDAVN1D111294_0
TATGATGTTACAAAGGTTCGAAATAAAAATAATCAGCTTGGAATTTTATTTGAAATACATTATCCCAAAATTAAGGAAAAGACAATTCCTAAATTCCGCTTTATGTCTTCTTATGAACAA
>V1LNDAVN1D111295_0
AATAAAGTAAATAAATCTGTTGCTAAACCGGTTTCGATTGTAAAAATTGGAAAACCACAATATGATGTTACAAAGGTTCGAAATAAAAATAATCAGCTTGGAATTTTATTTGAAATACAT
>V1LNDAVN1D111296_0
AAAAAACATCAGATGAACCTGGGGCAAAGGCTATTAAAAGAAAAAAATGAAATAATGACTAATAAAGTAAATAAATCTGTTGCTAAACCGGTTTCGATTGTAAAAATTGGAAAACCACAA
>V1LNDAVN1D111297_0
TGTAAGTTGTGTTTAACTTTACATAATAATGAAAGTTCTTATTTATGCCATACACAAGGGAAAAAACATCAGATGAACCTGGGGCAAAGGCTATTAAAAGAAAAAAATGAAATAATGACT
>V1LNDAVN1D111298_0
GAGACTATAGATATTAGAAAGGATCCATATATTTTGAAAAACAATGTTGGCATGTATGAATGTAAGTTGTGTTTAACTTTACATAATAATGAAAGTTCTTATTTATGCCATACACAAGGG
>V1LNDAVN1D111299_0
CCTCTGACGAGGGAAGACATAAACTTGCAGAGAAAAGAGAGGCTTAAAAAACTGGCGTTAGAGACTATAGATATTAGAAAGGATCCATATATTTTGAAAAACAATGTTGGCATGTATGAA
>V1LNDAVN1D1113_0
ATCCATAAACTGAATTTGCTGAAATTTTTAAAGCCAATTGTCTTCCATTTAGCACCATCTTTGTAATTTTATTATTTGCTTCTGCCATTAATTTTTTCGCTTTTTTTCTGGCTTGTATCA
>V1LNDAVN1D111300_0
TTCTATAAATACAAGATGGATTTTCAAAATAGAGTGGGACACAAAACGGGCAGTGGAATGCCTCTGACGAGGGAAGACATAAACTTGCAGAGAAAAGAGAGGCTTAAAAAACTGGCGTTA
>V1LNDAVN1D111301_0
TTTCAGCTGCTTCCGTTGTGATAACTAAGTAATAAATATTTGGGAAACGTTGACATTTTTTTCTATAAATACAAGATGGATTTTCAAAATAGAGTGGGACACAAAACGGGCAGTGGAATG
>V1LNDAVN1D111302_0
AGAAATTAATTAAAAATCAGAAGAAAGAGTGAAGAAGGATTCTTCTTACATTTATATTTTTTTCAGCTGCTTCCGTTGTGATAACTAAGTAATAAATATTTGGGAAACGTTGACATTTTT
>V1LNDAVN1D111303_0
TATTAATTATATTATTACAGAAGTGGGGATGTATAGAAGCGTGAATAAAAACGCATTAAACGTTTTCGTTCAGAACGTGTAATTGTATTTTTGTGTTTTTCTTCTTTTTTTTATAGTCGC
>V1LNDAVN1D111304_0
GATAAATCTTTTTACGTTGCAAATATATGTAATGACATTACACCATTGAAATATATTAATTATATTATTACAGAAGTGGGGATGTATAGAAGCGTGAATAAAAACGCATTAAACGTTTTC
>V1LNDAVN1D111305_0
AACGAAACGAATTTATTTAGTTCTGTTTCTTCGCACATAAATAAAATAAATGCTAATAGTGATAAATCTTTTTACGTTGCAAATATATGTAATGACATTACACCATTGAAATATATTAAT
>V1LNDAVN1D111306_0
AGTTGACAGTTTTAATATGAATAACATTAATAATAATTTAGATATTTACGACTACATATACTTACACCATTATCATCGTGCAAAAACAGGTTCATTTTCCAAAGGAATTAAGAAGAATGT
>V1LNDAVN1D111308_0
ATGCAGATGTAGGTACAAGCATTATATGTATGATAGCCAATATATTTAATGTAGAAGCTTATATTATTTGCGAAACGTATAAAATTAGTAATAAAATAATAGTTGACAGTTTTAATATGA
>V1LNDAVN1D111309_0
ATATTAAAAGATGTACAAAAATAATTTTAGGTATAGATGCTGTTATACATAATAGTGTATATGCAGATGTAGGTACAAGCATTATATGTATGATAGCCAATATATTTAATGTAGAAGCTT
>V1LNDAVN1D111310_0
GTAGTGATTGCTCTCATTTTATGAGAAACATAAATAAGAAAAGTGCAGCTGGTTTAAGGCTAACATCTGCGCAAAATTTATTAGCGGCTATAAATGAAAATTTCGATACATTACCATTTT
>V1LNDAVN1D111311_0
AATTATATACAAAATTAGGATTAACAGTTACTTATATTTTAATAAGTGGCTTGTCTTATTATATTAAAAGATGTACAAAAATAATTTTAGGTATAGATGCTGTTATACATAATAGTGTAT
>V1LNDAVN1D111312_0
GAAAGAAATTTGAAATTGTTTTAGTCGATTCAGAACCGTTTAAAAATACAAGCAATGTACAATTATATACAAAATTAGGATTAACAGTTACTTATATTTTAATAAGTGGCTTGTCTTATT
>V1LNDAVN1D111313_0
TATTAATATATACTTTTGATTATGTTATATATTTATCTATTTTAAAGGCTGTAAAAAAAGGAAAGAAATTTGAAATTGTTTTAGTCGATTCAGAACCGTTTAAAAATACAAGCAATGTAC
>V1LNDAVN1D111314_0
CACCTTCTATATTTATTTCTAATTTTACTTCTGAAAATATTATACAAGACAATGACGTTATATTAATATATACTTTTGATTATGTTATATATTTATCTATTTTAAAGGCTGTAAAAAAAG
>V1LNDAVN1D111315_0
AAGAAACGAAAGGAATTATAATAAAAAAAATTAATAATTATATTAGAACAAAGATTATTACACCTTCTATATTTATTTCTAATTTTACTTCTGAAAATATTATACAAGACAATGACGTTA
>V1LNDAVN1D111316_0
GAGAAGTAATTCGCTGGTTCAAATGTACAATTAGTAAGCATGTAGGGAAAGGAGTGTTAGAAGAAACGAAAGGAATTATAATAAAAAAAATTAATAATTATATTAGAACAAAGATTATTA
>V1LNDAVN1D111317_0
TAGCAATTGACAAAGAAATCAATTATATAATTATGTGTAAAAAACACAGTGTTAGTATGGGAGAAGTAATTCGCTGGTTCAAATGTACAATTAGTAAGCATGTAGGGAAAGGAGTGTTAG
>V1LNDAVN1D111318_0
AAAAATTCATTCAAGATTACACACTTCCTCCCTATGAACCTATAAACAAACATATGAAAATAGCAATTGACAAAGAAATCAATTATATAATTATGTGTAAAAAACACAGTGTTAGTATGG
>V1LNDAVN1D111319_0
TTAACAAGCATTCACAAACAGCACATAACCACAGAAATGTCGATTTATTAATTGCTTTAAAAAAATTCATTCAAGATTACACACTTCCTCCCTATGAACCTATAAACAAACATATGAAAA
>V1LNDAVN1D11132_0
GATTTAATGGCAAAACATAAAATGTTAAAGTTGAATTTTCAAAATGCGAAGGAAAAACGGTTAGAGAAACAGCAGGGAAGGCAGCAGGCAAAACAGGCGAAGTGACCAATAAATTCCCTC
>V1LNDAVN1D111320_0
AGGGAGAACTGTTTGCCATTGAAACGTTTGCATCTACAGGAAAAGGGTTTGTTACAAGTAGTAGTGATTGCTCTCATTTTATGAGAAACATAAATAAGAAAAGTGCAGCTGGTTTAAGGC
>V1LNDAVN1D111321_0
AAAAGAGAGAACATTTTATTTTTTTTGACAAAATTGTTATATGTACTATAACAGACTCCTACTGGATGCTACTTAACGAATCAATACCTCtatatttagatatatatatataAAATAAAA
>V1LNDAVN1D111322_0
TGTAGTGTTGTGCGCCTTACAAGGTATTTCTGAATTTTTAAAAAAGAGAGAACATTTTATTTTTTTTGACAAAATTGTTATATGTACTATAACAGACTCCTACTGGATGCTACTTAACGA
>V1LNDAVN1D111323_0
TTTGAAAAATGTGGTTTTTCCGTTATTAGGTAGTGGAATTAGTTTATTTAAAAAACAAGATGTAGTGTTGTGCGCCTTACAAGGTATTTCTGAATTTTTAAAAAAGAGAGAACATTTTAT
>V1LNDAVN1D111324_0
TGAAACAGAAAAATTGCAAAAATGTTATGAAAAAGTATTAATGACTAGCAAAAGGCTCAATTTGAAAAATGTGGTTTTTCCGTTATTAGGTAGTGGAATTAGTTTATTTAAAAAACAAGA
>V1LNDAVN1D111325_0
AACAGAAGGGTACAACAGTTCGTATAAATGTATTATACACGTTGTAGAACCTTATTATACTGAAACAGAAAAATTGCAAAAATGTTATGAAAAAGTATTAATGACTAGCAAAAGGCTCAA
>V1LNDAVN1D111326_0
GGAATTATTTGAAGATATGAAAAAGAACGAACAGAAAAATAGCGGGAAAGAAATATTAGTAACAGAAGGGTACAACAGTTCGTATAAATGTATTATACACGTTGTAGAACCTTATTATAC
>V1LNDAVN1D111327_0
TCAAATCATTGCTACTAGTGGGTGCACTCTTCATGCGATTATACCCTGTCTTATTTGATTCAGAGAGTTTAGATACATTACTTCCATTATTCGTATTACAGCTACTATTACTACTGCTAC
>V1LNDAVN1D111328_0
ATCAAAACGAACTCCAACCACATGAGGTAACTGTTCCGCCATTTTTGCATAATTCAAATCATTGCTACTAGTGGGTGCACTCTTCATGCGATTATACCCTGTCTTATTTGATTCAGAGAG
>V1LNDAVN1D111329_0
ATATCTATTAATGCATCTACCATTAATACATATTCCTGATAGCCATCGATTTTGCGATTTATCAAAACGAACTCCAACCACATGAGGTAACTGTTCCGCCATTTTTGCATAATTCAAATC
>V1LNDAVN1D11133_0
TGGGCAAAAGAACTTACCTTTAAGTTTTTTAATTTTTCCCCTTTTATTTTAACATCTCTTGATTTAATGGCAAAACATAAAATGTTAAAGTTGAATTTTCAAAATGCGAAGGAAAAACGG
>V1LNDAVN1D111330_0
TTTTCTATGTTCAATCGCCAATTTTCGTGCTTCTTCAAACCCATATTTATATACGGGAAAATATCTATTAATGCATCTACCATTAATACATATTCCTGATAGCCATCGATTTTGCGATTT
>V1LNDAVN1D111331_0
TATTTGTAGATAAGGTATTCCAAGTGCCGTCATTTTCCTTATTCGTCTGCGGCAGAATTCCAACATTAATTTCGAATTTTGTTTCTTTCGTATGATATCCCAATCCATCTACAAATGAAA
>V1LNDAVN1D111332_0
CCAATGTTTTATTTGTAGATAAGGTATTCCAAGTGCCGTCATTTTCCTTATTCGTCTGCGGCAGAATTCCAACATTAATTTCGAATTTTGTTTCTTTCGTATGATATCCCAATCCATCTA
>V1LNDAVN1D111333_0
AAATTTCACTTTTAGGTAATTTAACATTTACACTATTTTCTAATGTTTGTTCTAAACTTTCCAATGTTTTATTTGTAGATAAGGTATTCCAAGTGCCGTCATTTTCCTTATTCGTCTGCG
>V1LNDAVN1D111334_0
AATTTCTTCTTTTATCAAAAAACATTCCTTGCAACTTTGGCAAACTTGCTGCTTGACTTAAAATTTCACTTTTAGGTAATTTAACATTTACACTATTTTCTAATGTTTGTTCTAAACTTT
>V1LNDAVN1D111335_0
ATACTCCCCGTGTTCTAACACCAAACGATTTTCGAAAGCCACAAACACTAACAGTCCAGTAATTTCTTCTTTTATCAAAAAACATTCCTTGCAACTTTGGCAAACTTGCTGCTTGACTTA
>V1LNDAVN1D111336_0
CTAATCTGTTACTTTCTAAAATACAATTTCTGAATTCCGCCGCCATTTTATATGCTTGATATACTCCCCGTGTTCTAACACCAAACGATTTTCGAAAGCCACAAACACTAACAGTCCAGT
>V1LNDAVN1D111337_0
TCCTTGTGCCTTTTCCAGCGTTTGATGCAGTTCCCCCTCCTCTTTGGGAATTAAGCTTTGCTAATCTGTTACTTTCTAAAATACAATTTCTGAATTCCGCCGCCATTTTATATGCTTGAT
>V1LNDAVN1D111338_0
GGTTTCATTCATTTCTGGAAATATAAATATGTAGATAAAAAAACGGGTAGCATTAAAATATTTCAGTCTATTCCTTTAAACGGAGTTGTCAATAAATTTTCTTTTTCTCACAATAGTGTC
>V1LNDAVN1D111339_0
TATCAGGATCGTATGACGGTTTCATTCATTTCTGGAAATATAAATATGTAGATAAAAAAACGGGTAGCATTAAAATATTTCAGTCTATTCCTTTAAACGGAGTTGTCAATAAATTTTCTT
>V1LNDAVN1D11134_0
ACTATAGAAATTAATTATTTGGAAACTCTTTTAAATGAACAAAAAGAAATTAAAAAAATGTGGGCAAAAGAACTTACCTTTAAGTTTTTTAATTTTTCCCCTTTTATTTTAACATCTCTT
>V1LNDAVN1D111340_0
ATGTTCATAGTAAAAAACCAGTAACAGCTCTCATTAGTATTCCACTGACGAATGTATTTATATCAGGATCGTATGACGGTTTCATTCATTTCTGGAAATATAAATATGTAGATAAAAAAA
>V1LNDAVN1D111341_0
TCTCAGGACACATATATATATTTTCAAAAGCGTATAAAAATCCTTTAGTTATTAAGAATAATGTTCATAGTAAAAAACCAGTAACAGCTCTCATTAGTATTCCACTGACGAATGTATTTA
>V1LNDAVN1D111342_0
TATAGTGGGAGAGGAGAATTGGCAAATAGACAATCTCATTTGTGTAGATTTTTAAGAGGACTACAAAAGATTGCTGATATATATGGAGTGGCTGTTATTATTACGAATCAAGTCGTTGCA
>V1LNDAVN1D111343_0
GCAGACACGAGATTTGCATTATTAATTGTTGATTCTGCTACTGCTTTATATAGATCAGAATATAGTGGGAGAGGAGAATTGGCAAATAGACAATCTCATTTGTGTAGATTTTTAAGAGGA
>V1LNDAVN1D111344_0
GCAAAAGCTTACAATTGTGATCACCAAACCGAATTGCTTGCAGATGCAGGAGCACTGATGGCAGACACGAGATTTGCATTATTAATTGTTGATTCTGCTACTGCTTTATATAGATCAGAA
>V1LNDAVN1D111345_0
GTGTCTATAGCGAAAAGATATGGATTACATCCAACCGATTGTTTAAATAATATAGCATATGCAAAAGCTTACAATTGTGATCACCAAACCGAATTGCTTGCAGATGCAGGAGCACTGATG
>V1LNDAVN1D111346_0
GGTGGAGAAGGAAAATGTTTATGGATAGACACGGAAGGAACATTTCGCCCCGAACGTATAGTGTCTATAGCGAAAAGATATGGATTACATCCAACCGATTGTTTAAATAATATAGCATAT
>V1LNDAVN1D111347_0
GGAAAAAGTCAGTTGTGTCACACTTTGGCTGTAACATGCCAGTTACCAGTTGCCCAATCGGGTGGAGAAGGAAAATGTTTATGGATAGACACGGAAGGAACATTTCGCCCCGAACGTATA
>V1LNDAVN1D111349_0
TTTTTAGATGCTCGACAAAATTTAATAAAATTTACAACAGGCTCATCTCAGTTAGACGCATTATTACAAGGTGGAGTAGAAACAGGAGGCATAACCGAATTATTTGGTGAGTTTCGAACA
>V1LNDAVN1D11135_0
TATAATGAAGATAATTTACCGTCAGATGTTACAGAATTAAAAAGAATTGCACAAAAAGCAACTATAGAAATTAATTATTTGGAAACTCTTTTAAATGAACAAAAAGAAATTAAAAAAATG
>V1LNDAVN1D111350_0
GAAAAATTGAAAAAGGCTTGTAAAGAACTGCTTAACAATGGATTTTGCAATGCAGTAGATTTTTTAGATGCTCGACAAAATTTAATAAAATTTACAACAGGCTCATCTCAGTTAGACGCA
>V1LNDAVN1D111351_0
GTCTCCTTTGCGCCGATGAACGTATTAAGCTCAATCAAAGGAATTAGTTTAGAAAAAGCAGAAAAATTGAAAAAGGCTTGTAAAGAACTGCTTAACAATGGATTTTGCAATGCAGTAGAT
>V1LNDAVN1D111352_0
GGTTTTTTAAGAAATGATATAGAGCTACTTAGAGGTGCAGGGTTGCGAACAGTAGAATGTGTCTCCTTTGCGCCGATGAACGTATTAAGCTCAATCAAAGGAATTAGTTTAGAAAAAGCA
>V1LNDAVN1D111353_0
GCAGAAGTAGATGAAACTATGAACTCTGGCCCAATAAAAATTGAGCATTTATTAGGAAAGGGTTTTTTAAGAAATGATATAGAGCTACTTAGAGGTGCAGGGTTGCGAACAGTAGAATGT
>V1LNDAVN1D111354_0
TCAGCAAGTAATAAAAAAGAGGCCGTGGCAGTAAAACCTACTACCGCTGCGGAGACAGAAGCAGAAGTAGATGAAACTATGAACTCTGGCCCAATAAAAATTGAGCATTTATTAGGAAAG
>V1LNDAVN1D111355_0
TTTCTTTCCAATTTTTCTACTAAAGATTTATTTTGACTATTACATATTTCATGCGTAATATCTTTGCTATCATATGGAAACGGTGAATTGTCAGTATCTAAAGCAATTTTTCCTCCGCAC
>V1LNDAVN1D111356_0
AATCAAAAACATATTGCGGGTGAATCAAGTTTCTTTCATATTTCTTTCTTTCCAATTTTTCTACTAAAGATTTATTTTGACTATTACATATTTCATGCGTAATATCTTTGCTATCATATG
>V1LNDAVN1D111357_0
GAGGTGCTACTGCGTTATAAAAATATTGTTCACATGGTAGCAATTTATTTTGGTTTAAACAATCAAAAACATATTGCGGGTGAATCAAGTTTCTTTCATATTTCTTTCTTTCCAATTTTT
>V1LNDAVN1D111358_0
TATGTTGGCGCTCTTTAGCTCTTTTAATTTTTTCGTAATCAGCAAATGGAGATAAATGTGGAGGTGCTACTGCGTTATAAAAATATTGTTCACATGGTAGCAATTTATTTTGGTTTAAAC
>V1LNDAVN1D111359_0
TATATCATAATAACTCCATACTGAATCGTTTTTTGGCATTGAAAGTTTCTTCAGTGGGAATCGAGAGCAAAAATCTTTATACGCTTCCTGTATTGATATATCTACTGATTCTGCCATCGT
>V1LNDAVN1D11136_0
GAAAATGTGGAATTGTGTGATGAAATTGATGAAGATGAATATGAAGATCTCTTAAAATCATATAATGAAGATAATTTACCGTCAGATGTTACAGAATTAAAAAGAATTGCACAAAAAGCA
>V1LNDAVN1D111360_0
CACAAATACCATGCAAAAATATAATTACATTCTCGTATTTGACATTTATATCATAATAACTCCATACTGAATCGTTTTTTGGCATTGAAAGTTTCTTCAGTGGGAATCGAGAGCAAAAAT
>V1LNDAVN1D111361_0
TGATTCTATATTTGAGTTTTGACAAAAAGTCCATCTGGTAAAAAAAACAACCAGCAGTTCCACAAATACCATGCAAAAATATAATTACATTCTCGTATTTGACATTTATATCATAATAAC
>V1LNDAVN1D111362_0
GGCTATTAACATATATATAATCTTCTAACATTATATTTTTTAAAATTATATGGGGCAAGAAACTATACACTTTTCCATAAAGGTTTCTTAAAGAGGCAATACTTGCAAAGTCTTCCGTCC
>V1LNDAVN1D111363_0
CTTTTAAGTCCATATTGAAATGGCTATTAACATATATATAATCTTCTAACATTATATTTTTTAAAATTATATGGGGCAAGAAACTATACACTTTTCCATAAAGGTTTCTTAAAGAGGCAA
>V1LNDAVN1D111364_0
CTAAATCCGAAGCAGGAATTATATCTAGTTCGTTACTCATAAATTCTAAAGCATTTCTCTCTTTTAAGTCCATATTGAAATGGCTATTAACATATATATAATCTTCTAACATTATATTTT
>V1LNDAVN1D111365_0
AATTGCCAAGTGACAGTGAAGATATAGAAGTCAATATAAATGCTAATGAAGAAGTATTAAGTGAATATAAATTAGAAAAAACTATATCAGGTAAACCTTATGATGTAGTTACAAAATTAT
>V1LNDAVN1D111366_0
TTTCAATTGCCAAGTGACAGTGAAGATATAGAAGTCAATATAAATGCTAATGAAGAAGTATTAAGTGAATATAAATTAGAAAAAACTATATCAGGTAAACCTTATGATGTAGTTACAAAA
>V1LNDAVN1D111367_0
TTAATTTTTGGTTTAATTAATAAAATGAAACAAGGACAAACGGAATATCCTTTTCTTCTTTTTCAATTGCCAAGTGACAGTGAAGATATAGAAGTCAATATAAATGCTAATGAAGAAGTA
>V1LNDAVN1D111368_0
CAGTATACAAATATCAGTAGAATGTTACTAGTACCTAAAACTAATTCTAACCAATATGTTTTAATTTTTGGTTTAATTAATAAAATGAAACAAGGACAAACGGAATATCCTTTTCTTCTT
>V1LNDAVN1D111369_0
GAAATTGAATTATATAAAAAAACATTTAAATTGCATGGAAAATCTTATGATTTTAATGTACAGTATACAAATATCAGTAGAATGTTACTAGTACCTAAAACTAATTCTAACCAATATGTT
>V1LNDAVN1D11137_0
TTTCTAAATATACATAGAATAATAAGACAAAGAGTAATTATTAAATTGATTGGTTTAGGGGAAAATGTGGAATTGTGTGATGAAATTGATGAAGATGAATATGAAGATCTCTTAAAATCA
>V1LNDAVN1D111370_0
ACAGTAGAAAGTATAGCTTCTTTAACAAACATATTTTTACTAGTACCTAGAGGAAAATATGAAATTGAATTATATAAAAAAACATTTAAATTGCATGGAAAATCTTATGATTTTAATGTA
>V1LNDAVN1D111371_0
AATAAAACTTTTCAGAATTTAAAAAATGATATGTTACAGAGAGTAAATATAGGAGACTCAACAGTAGAAAGTATAGCTTCTTTAACAAACATATTTTTACTAGTACCTAGAGGAAAATAT
>V1LNDAVN1D111372_0
CCTGTCAGGAAAATTACTTCGAAAGGATGGAACTGGGGCCAATTTCATTTAGAAAAATCAACTCTGGTTTTTGATATTGATAAAAAATATGCTTTTACTATTGACACTAATAATATAAAT
>V1LNDAVN1D111373_0
CATGTTAAAGAAATTACTGAACATTTTCAAAATCATTTTAACATAACTTTACCTGTCAGGAAAATTACTTCGAAAGGATGGAACTGGGGCCAATTTCATTTAGAAAAATCAACTCTGGTT
>V1LNDAVN1D111374_0
GTGAAATTAAAAGAACCTAAAGAAGAATCTTCTATTTTTTTTGATGGAATTCCAGATAGACATGTTAAAGAAATTACTGAACATTTTCAAAATCATTTTAACATAACTTTACCTGTCAGG
>V1LNDAVN1D111375_0
GCTAGCGAATTAAATACAGGCGAATGGATTAGAACTGGTAATAACAGCTATCGATTAATTGTGAAATTAAAAGAACCTAAAGAAGAATCTTCTATTTTTTTTGATGGAATTCCAGATAGA
>V1LNDAVN1D111376_0
ATGTCGAGTGAACTGTTAGGCTGGAAAAACAAATCAACTAATACTATATATCAATATAAAGCTAGCGAATTAAATACAGGCGAATGGATTAGAACTGGTAATAACAGCTATCGATTAATT
>V1LNDAVN1D111377_0
CCGAACATTTCAGTTGGAAATATTCGAGGTTTTGGAGGAAGTGATGTAGGACCTTTTCGAATGTCGAGTGAACTGTTAGGCTGGAAAAACAAATCAACTAATACTATATATCAATATAAA
>V1LNDAVN1D111378_0
ATAGTTTTGGTAGAAATGGCAGACGTCACTGCTACAACAGCAGCAACATCATCAGATGGTCCGAACATTTCAGTTGGAAATATTCGAGGTTTTGGAGGAAGTGATGTAGGACCTTTTCGA
>V1LNDAVN1D111379_0
TCCGTTTTCGTTTCTGATTCGATTCTGTTTCTTATAAGGTTTTTTTAATATCATTGTTTTATAGTTTTGGTAGAAATGGCAGACGTCACTGCTACAACAGCAGCAACATCATCAGATGGT
>V1LNDAVN1D11138_0
AAGGATATAAGATTTAACATTATAACCGTTGTCAAAGATAAACAGCACCTGCTAACATATTTTCTAAATATACATAGAATAATAAGACAAAGAGTAATTATTAAATTGATTGGTTTAGGG
>V1LNDAVN1D111381_0
TGGATATGCTTTCATAAATAAACGATTATGCTTATTTGGAGATTTCCCTAAACAAGTGATGGAGGATTCTTCTGTTACAGTTTCCTTGTAAGAGACAACTGGATCCGAAACAATAAAATC
>V1LNDAVN1D111382_0
GGGATCATCCTTATCAGAAACTTTTCCCTTGTCAATATCTTCAGCTAGACCTTCTGCTAGTGGATATGCTTTCATAAATAAACGATTATGCTTATTTGGAGATTTCCCTAAACAAGTGAT
>V1LNDAVN1D111383_0
TTTTAAAGCTAAGTTTTTATCAAATCCGAAATTCGTATGCAAATAATTAGCTCTTACTTTGGGATCATCCTTATCAGAAACTTTTCCCTTGTCAATATCTTCAGCTAGACCTTCTGCTAG
>V1LNDAVN1D111384_0
ACCACTAGTATTGTCTGTTAACAAATTAGGGCCTACAGTTTCTGGTCCAAATGCCCATATTTTTAAAGCTAAGTTTTTATCAAATCCGAAATTCGTATGCAAATAATTAGCTCTTACTTT
>V1LNDAVN1D111385_0
TTTAGAAGCCCACTGGAATGCCGATACACAATGTACTTTAATTTCATTCATATATTGAATACCACTAGTATTGTCTGTTAACAAATTAGGGCCTACAGTTTCTGGTCCAAATGCCCATAT
>V1LNDAVN1D111386_0
GTGTACATCATGAATACGATATTCTGATCCTCTCATGTTTTCTTCACATAAAACTCCTTCTTTAGAAGCCCACTGGAATGCCGATACACAATGTACTTTAATTTCATTCATATATTGAAT
>V1LNDAVN1D111387_0
ACACTTTTTACACGCTGGCATAATTTGTCCAGCTCCTCTATGAATTGCGTCAGCATGCATGTGTACATCATGAATACGATATTCTGATCCTCTCATGTTTTCTTCACATAAAACTCCTTC
>V1LNDAVN1D111388_0
GTCCACTAAATAAATAGGTTCTACTAATCTTGGTTTAGCAGTTAATTCACAAGCATAAATACACTTTTTACACGCTGGCATAATTTGTCCAGCTCCTCTATGAATTGCGTCAGCATGCAT
>V1LNDAVN1D111389_0
ACCTCTTCTTTTATTAAGAACTCCATATACACCACTTACTACATCCTGAGGACAACTGATGTCCACTAAATAAATAGGTTCTACTAATCTTGGTTTAGCAGTTAATTCACAAGCATAAAT
>V1LNDAVN1D11139_0
GCGATTGCGAAAGAAAACATAGAAACGGAAATAAATAAAATAAGTAGCGCAAAAGAAGGCAAGGATATAAGATTTAACATTATAACCGTTGTCAAAGATAAACAGCACCTGCTAACATAT
>V1LNDAVN1D111390_0
TAAATATGCTTGTATTTTCATCAAAGGAGTACCACATTTTTGTTCTTCCGAAAGTACAACACCTCTTCTTTTATTAAGAACTCCATATACACCACTTACTACATCCTGAGGACAACTGAT
>V1LNDAVN1D111391_0
AGCTTGTCCAGAAGTAGCTGCTCGTAAAGCGGAAGTAAAACCAAAAGATTCTGCAACTGGTAAATATGCTTGTATTTTCATCAAAGGAGTACCACATTTTTGTTCTTCCGAAAGTACAAC
>V1LNDAVN1D111392_0
ACTTGCATCAAAAGGATCGTCATTAAGAATTGACCAATGATCAAACACACACTGTGGAAAAGCTTGTCCAGAAGTAGCTGCTCGTAAAGCGGAAGTAAAACCAAAAGATTCTGCAACTGG
>V1LNDAVN1D111393_0
CATTTCAACTTTAATACCCTTTCTTTCCCTAATGTTAAGAATAATTTTATAAACATTTCTACTTGCATCAAAAGGATCGTCATTAAGAATTGACCAATGATCAAACACACACTGTGGAAA
>V1LNDAVN1D111394_0
ATTACATTCTTTGAAAGTAAACGATACATTTTTTATAAATGATATTTATTTAAAACCAGGTCAATATACAAAGGTGACATCAGAACTTTCTCTAAAAAAAAATAAGTCTTTGGAAATCAC
>V1LNDAVN1D111395_0
GATACATGATGGTTCATATTCTATATCTGTGGAAATAGGTTCTCCAACAGGAAAACAAGAATTACATTCTTTGAAAGTAAACGATACATTTTTTATAAATGATATTTATTTAAAACCAGG
>V1LNDAVN1D111396_0
TCATCCGTTAGAATGTGTTAAGGAATCATGTGATACAGCGAACAAATGGTCTATTGATTTGATACATGATGGTTCATATTCTATATCTGTGGAAATAGGTTCTCCAACAGGAAAACAAGA
>V1LNDAVN1D111397_0
AACGCCTATTTCTGTCAACAGTTTAAATAAAAATGATTTACATCATGCCGGTATTAGTTTTCATCCGTTAGAATGTGTTAAGGAATCATGTGATACAGCGAACAAATGGTCTATTGATTT
>V1LNDAVN1D111398_0
TGATAATGGAGGACTAAAAGAAACTCATGGAATGTTTAAATACGGATGGGAGAAGTTACCAACGCCTATTTCTGTCAACAGTTTAAATAAAAATGATTTACATCATGCCGGTATTAGTTT
>V1LNDAVN1D111399_0
AATGAACATATTTTTTAGGGGTAAAGATATAAATATAATGAAACCATTAAATTGGCACGTTGATAATGGAGGACTAAAAGAAACTCATGGAATGTTTAAATACGGATGGGAGAAGTTACC
>V1LNDAVN1D1114_0
TAGTAATTGAAACCGCAACTTCCAGACATGGCAATTGTCCTCCAGCTGATGCTCCTGTATATCCATAAACTGAATTTGCTGAAATTTTTAAAGCCAATTGTCTTCCATTTAGCACCATCT
>V1LNDAVN1D11140_0
TTACAGAATGGGCCTGTTTTAATTACAAGTGAAAATGCAAAGATCCAAAATGACTGGATAGCGATTGCGAAAGAAAACATAGAAACGGAAATAAATAAAATAAGTAGCGCAAAAGAAGGC
>V1LNDAVN1D111400_0
CTTGTCATGTGTGAATCAAAAAAATCAAAAAGAATTATTGGAAAAAAAAAATCAATATGAAATGAACATATTTTTTAGGGGTAAAGATATAAATATAATGAAACCATTAAATTGGCACGT
>V1LNDAVN1D111401_0
TGTATTATCAAAAGTTGCCGACGAAAAAGGTCAAAGTGGTGGTTCAGTTGCTTTCTATGGCTTGTCATGTGTGAATCAAAAAAATCAAAAAGAATTATTGGAAAAAAAAAATCAATATGA
>V1LNDAVN1D111402_0
ATTGCCCGGTCATCATCATTATAAACTGAAAAAACCCATAAAAACGAAAACAGTAAAGGTTGTATTATCAAAAGTTGCCGACGAAAAAGGTCAAAGTGGTGGTTCAGTTGCTTTCTATGG
>V1LNDAVN1D111403_0
ATTAGTTAATGAATTGCAGTTACATTTTCCAGATTTAAATAATCCAATTGTCTTTGCTATATTGCCCGGTCATCATCATTATAAACTGAAAAAACCCATAAAAACGAAAACAGTAAAGGT
>V1LNDAVN1D111404_0
TTTTAAGCATGAAGTGGAAATTTACTCTTTTACCTTCAAAACATTAAATTCAAAAGAAAGATTAGTTAATGAATTGCAGTTACATTTTCCAGATTTAAATAATCCAATTGTCTTTGCTAT
>V1LNDAVN1D111405_0
AGAATATTCCACTTGGATAACAGCAAAAAACAAGGCACTAGGTCAATATATAAGTATCAATTTTAAGCATGAAGTGGAAATTTACTCTTTTACCTTCAAAACATTAAATTCAAAAGAAAG
>V1LNDAVN1D111406_0
TTCCTCTGAATCTGCAAAATTCGACTGTAAAGCAGGATTTAGCGGAAACAATGAAGAAAAAGAATATTCCACTTGGATAACAGCAAAAAACAAGGCACTAGGTCAATATATAAGTATCAA
>V1LNDAVN1D111407_0
GGGTGTTCCAATTGAACATGTACCATATCAGCAATTTTCAGTTAGGTGGGATGGGTATTTAAGAATTCCGCAAACAGATAATTACGTTATTACAATAGAACATGATTGTGGAGTTCGACT
>V1LNDAVN1D111408_0
TTTTACAGGATATCCTATATCTATTAATAATGACAAATACATAAATTTCATTTGGGATACGGGTGTTCCAATTGAACATGTACCATATCAGCAATTTTCAGTTAGGTGGGATGGGTATTT
>V1LNDAVN1D111409_0
CGGATATAACATAGAAGAAAGAGCCGATGGACTAATCGGAAGTTATTATGATAATGCATATTTTACAGGATATCCTATATCTATTAATAATGACAAATACATAAATTTCATTTGGGATAC
>V1LNDAVN1D11141_0
GACAATTTCCATTTTGTATCCTATATATCGTTTGAAGATTCTGTTTATTTACTAGATGGATTACAGAATGGGCCTGTTTTAATTACAAGTGAAAATGCAAAGATCCAAAATGACTGGATA
>V1LNDAVN1D111410_0
TCAAGTTGAAAAAAATAGGAAAACATCTTTTGAAAATAGAAAAAACTGTAGTGTTGTAATCGGATATAACATAGAAGAAAGAGCCGATGGACTAATCGGAAGTTATTATGATAATGCATA
>V1LNDAVN1D111411_0
ATTATTATTGCTAGCATCGACTATAGAAGACACCCAAAATAAATATTTTGAATTGGTAGATCAAGTTGAAAAAAATAGGAAAACATCTTTTGAAAATAGAAAAAACTGTAGTGTTGTAAT
>V1LNDAVN1D111412_0
GAAAAAAAAAATAGAAGAGATTAATGATGTTGCAAAAAACTCGAGTAGAAATATAAATAAATTATTATTGCTAGCATCGACTATAGAAGACACCCAAAATAAATATTTTGAATTGGTAGA
>V1LNDAVN1D111413_0
AAAGCTGATCAGCATTTATGAAAAATATCAGCAGGTTTGTGGAACTACTTCGGAATTAGTGAAAAAAAAAATAGAAGAGATTAATGATGTTGCAAAAAACTCGAGTAGAAATATAAATAA
>V1LNDAVN1D111414_0
TTTTCAAGCGAAATCAAATGAATTGACAACAGCAGTAACAAAACTAGAATTAGAAAATAAAAAGCTGATCAGCATTTATGAAAAATATCAGCAGGTTTGTGGAACTACTTCGGAATTAGT
>V1LNDAVN1D111415_0
CTGGGAATACTGTAAAGGAGTAATTAATTATGATGTCGTGAGATCAAAGGCTCGTCTTTTTTTTCAAGCGAAATCAAATGAATTGACAACAGCAGTAACAAAACTAGAATTAGAAAATAA
>V1LNDAVN1D111416_0
GATTACAGGTAAAGATTGGTGTTATGTAGAAGTACAGTTAATAGGAAAGGGTAACCGAGACTGGGAATACTGTAAAGGAGTAATTAATTATGATGTCGTGAGATCAAAGGCTCGTCTTTT
>V1LNDAVN1D111417_0
GGCGTTTGTTCAAGAAGAACACACATACACAGACTGCACGAAAGCAACAGATCCAAATGGGATTACAGGTAAAGATTGGTGTTATGTAGAAGTACAGTTAATAGGAAAGGGTAACCGAGA
>V1LNDAVN1D111418_0
GAAACTTACAGAGTATAGACAGCAACATCGTAAAACGATAGACGGACGCTTGTGCGCCGCGGCGTTTGTTCAAGAAGAACACACATACACAGACTGCACGAAAGCAACAGATCCAAATGG
>V1LNDAVN1D111419_0
AAAAAGTATGCCATATAAAAAACTAAATATATATACGATACAATCTCTTCTTATCTTGTAGAAACTTACAGAGTATAGACAGCAACATCGTAAAACGATAGACGGACGCTTGTGCGCCGC
>V1LNDAVN1D11142_0
AAGAAGGAGCGCGCATAATTGACGTTACCCTTAGTAGTGACCAGTTACATATGTTCCATTAATTTTGTGTTTTCTACATTTCTTTATATGGAGGGTTTTTCATTTAAGTTCTTTCGAAAT
>V1LNDAVN1D111421_0
TACGCATACATATATACGTTTACTGCTTCTATCAGTATTTTATTTGTCATTAATTTCCTTTTTTGTTCTTTTTTTTTCTTTTTCTTTTTTGTTGATAACTCCCTAACAGATGATATCTCA
>V1LNDAVN1D111422_0
TTTAAAGATGTAACAATTTATATTTTAAAATGCAGTAAATGAAATGGATTCATATTTGTATACGCATACATATATACGTTTACTGCTTCTATCAGTATTTTATTTGTCATTAATTTCCTT
>V1LNDAVN1D111423_0
GTTGATAGAACTATTATACAAGCCGACAAAGATGGAGATGGAATGATTTCATTTGAAGAATTTAAAGATGTAACAATTTATATTTTAAAATGCAGTAAATGAAATGGATTCATATTTGTA
>V1LNDAVN1D111424_0
TACAAATTTAAAAAAAAAATACATTATTTGCGTATTCCCCTTTTTCAGTTGCAGCAACTGGTTGATAGAACTATTATACAAGCCGACAAAGATGGAGATGGAATGATTTCATTTGAAGAA
>V1LNDAVN1D111425_0
AATAATCTATTCTAAGTGGAAATCAAACTGAAAGTTGAGATATGTATATATATTGTTTCTTACAAATTTAAAAAAAAAATACATTATTTGCGTATTCCCCTTTTTCAGTTGCAGCAACTG
>V1LNDAVN1D111426_0
ATATGCAGGTGAGATTGAGGTTAAGATACTATTGGTAGTTAAGGTGAAGTTTTATTATGGAATAATCTATTCTAAGTGGAAATCAAACTGAAAGTTGAGATATGTATATATATTGTTTCT
>V1LNDAVN1D111427_0
TGATTTCAAATGGAGAATTATTTACTGTAATGAAAATGATGGTTGGAAATAATTTAAATGATATGCAGGTGAGATTGAGGTTAAGATACTATTGGTAGTTAAGGTGAAGTTTTATTATGG
>V1LNDAVN1D111428_0
CAGATGACTTCCAGAAAAAGAAGTTCGCCTTCGATGTATATGACATCAACAAAGACGGGATGATTTCAAATGGAGAATTATTTACTGTAATGAAAATGATGGTTGGAAATAATTTAAATG
>V1LNDAVN1D111429_0
TTATTTTCCTGATTCAAATTTGAATTTTTTTCTTCTGCTTAGCGAAACTAGCTTCGACCTCAGATGACTTCCAGAAAAAGAAGTTCGCCTTCGATGTATATGACATCAACAAAGACGGGA
>V1LNDAVN1D11143_0
AAAAGAGCAAAAGAAATCGAAAGAACAACAAAAGGCAATGCAAAACGATAAGAAGGAGCGCGCATAATTGACGTTACCCTTAGTAGTGACCAGTTACATATGTTCCATTAATTTTGTGTT
>V1LNDAVN1D111431_0
TTCGGATGGAAAAGTTTCGTTCGTTGAATTTTTAGTTGGAATAAGTACGTATTGAATAATGCTAACTGCTTCTAtttttttttttttttttcttGGTCTTATGCTCAAATGTTTTTTTTC
>V1LNDAVN1D111432_0
TTTTTTTTTTTTTCTTTAGAATCCTTTAGTAAAAAGGGTTATATCAATATTTGATTCTAATTCGGATGGAAAAGTTTCGTTCGTTGAATTTTTAGTTGGAATAAGTACGTATTGAATAAT
>V1LNDAVN1D111433_0
ACTGATATGAACGTGTACCATTACATGTTACCAATTGATCCGGCGGGAAATTATGTAGTTAAAGAAAAAAGATTTCCTCCACATTACAGATCTTTTAAAAGTTACTTAGAAGATATAGAC
>V1LNDAVN1D111434_0
GATAAGCAACAAGAACTCATTGCTTGTATTTTAACATTTTTCCATTTCCCTGTGGATAACACTGATATGAACGTGTACCATTACATGTTACCAATTGATCCGGCGGGAAATTATGTAGTT
>V1LNDAVN1D111435_0
AAGTGCTTTAGTAATTCTCATTTAATTATTTTTGAAAATGCTTCCCATTTACTTTTTTTCGATAAGCAACAAGAACTCATTGCTTGTATTTTAACATTTTTCCATTTCCCTGTGGATAAC
>V1LNDAVN1D111436_0
CTAATTGTTTGTGGAAAGAAAGATCATATCTGCACTGCCAGTGTGTTCCAGAATGTTGGAAAGTGCTTTAGTAATTCTCATTTAATTATTTTTGAAAATGCTTCCCATTTACTTTTTTTC
>V1LNDAVN1D111437_0
TTAAAATTATGGAGTTCGCATGAATTATTTAAAGAAGTAGGGTTAAGTTCCATCCCCGTTCTAATTGTTTGTGGAAAGAAAGATCATATCTGCACTGCCAGTGTGTTCCAGAATGTTGGA
>V1LNDAVN1D111438_0
ATGTGGCAATTATTTGTGAAAAAAAACATTACGCACTCTATTTTAGGCTGTTTAAATAATTTAAAATTATGGAGTTCGCATGAATTATTTAAAGAAGTAGGGTTAAGTTCCATCCCCGTT
>V1LNDAVN1D111439_0
AAAAAATTTCGAAATCTAGATAAACAAGTAGATTCTTCGGATTATTTATATAATCGAATCATGTGGCAATTATTTGTGAAAAAAAACATTACGCACTCTATTTTAGGCTGTTTAAATAAT
>V1LNDAVN1D11144_0
TTTGAGAAAACAAAAAGAAAAAATGGAACGGGAAAGAATTGCGAATGAAAGAAAGTTGAAAAAAGAGCAAAAGAAATCGAAAGAACAACAAAAGGCAATGCAAAACGATAAGAAGGAGCG
>V1LNDAVN1D111440_0
GTATGTCCGTGTGTAATTAAATGCTCTTCTTATTTCGTTTCTCCCTGTTTTATCTCCAAAAAAAAATTTCGAAATCTAGATAAACAAGTAGATTCTTCGGATTATTTATATAATCGAATC
>V1LNDAVN1D111441_0
TTACTTATATCGCCAGTAGGTATGTTAGAAAAAAAACCCTTATTATTAAAGTTATTAAAAGTATGTCCGTGTGTAATTAAATGCTCTTCTTATTTCGTTTCTCCCTGTTTTATCTCCAAA
>V1LNDAVN1D111442_0
ATGGGTTGTGTTATAGCTACTGCTTTTGCTAAAAAATATATTAGACAAGTAAAAAAAATATTACTTATATCGCCAGTAGGTATGTTAGAAAAAAAACCCTTATTATTAAAGTTATTAAAA
>V1LNDAVN1D111443_0
GAAGAATTATTAAATTTTTTAAATCTGCAGAATAAAATTTTTTATTTAATCGGGTTTTCAATGGGTTGTGTTATAGCTACTGCTTTTGCTAAAAAATATATTAGACAAGTAAAAAAAATA
>V1LNDAVN1D111444_0
TGCCCAAAATATAATCATAAAGCAAAAACCTATGGACTTGACTTTTTTGTTTCACAAACGGAAGAATTATTAAATTTTTTAAATCTGCAGAATAAAATTTTTTATTTAATCGGGTTTTCA
>V1LNDAVN1D111445_0
TTAATTCGATACAATTTCCAAGTCTTAAATTTTGATTTATACGGATATGGATTATCTGCTTGCCCAAAATATAATCATAAAGCAAAAACCTATGGACTTGACTTTTTTGTTTCACAAACG
>V1LNDAVN1D111446_0
CTCTTCGGGTTGGGTAGAATAATCAACATTTCCCACAAAAATAGATCTGCTGTTAATCTCTTCTTGTTCTAATTCGTGCGTGTCAAGTGTTGAGTTGTAAGGCATTTGTTGCTGTTGCTG
>V1LNDAVN1D111447_0
TTTATTAACCAAAATAGTTACACGATTTATTATTCCGCACTCGGAAAACAGATTCTGCAACTCTTCGGGTTGGGTAGAATAATCAACATTTCCCACAAAAATAGATCTGCTGTTAATCTC
>V1LNDAVN1D111448_0
TCGAACTGATGATTGATCAGCAAATTCAATATATGCATATCCCTTAGAATGTCCCGTGTTTTTATTAACCAAAATAGTTACACGATTTATTATTCCGCACTCGGAAAACAGATTCTGCAA
>V1LNDAVN1D111449_0
CCTCGCCAGTACCTTAATCTGTCTTCTTTTAAAAAACGACTCGGACAGCGACAAAGCCGTTCGAACTGATGATTGATCAGCAAATTCAATATATGCATATCCCTTAGAATGTCCCGTGTT
>V1LNDAVN1D11145_0
CTTTAACTTGACAGTTGCCTTAACTGATAATTTTGCTTTAAAGAAAAAACAAGACGAACTTTTGAGAAAACAAAAAGAAAAAATGGAACGGGAAAGAATTGCGAATGAAAGAAAGTTGAA
>V1LNDAVN1D111450_0
TTAAAAATGAAGGATGTTATACAAGTACACAAGTATACATAAAAAGCGTTGTTTCTATTCCCTCGCCAGTACCTTAATCTGTCTTCTTTTAAAAAACGACTCGGACAGCGACAAAGCCGT
>V1LNDAVN1D111451_0
ATATTAATTCTTTTAATCAAAAATGAATATTCGATCAAGCATTACACATTCAAAGTCCATTTAAAAATGAAGGATGTTATACAAGTACACAAGTATACATAAAAAGCGTTGTTTCTATTC
>V1LNDAVN1D111452_0
CCTTTTGCTGCAAACCTATATTAACAACGGTGAAAAATAAATTGAAATTTCAAATTCCCAATATTAATTCTTTTAATCAAAAATGAATATTCGATCAAGCATTACACATTCAAAGTCCAT
>V1LNDAVN1D111453_0
CTTCATTCCTCTCCCTCGGAATGGACTCATCTTTTGTCGATTGAACCCAGGAATGTTTCTCCTTTTGCTGCAAACCTATATTAACAACGGTGAAAAATAAATTGAAATTTCAAATTCCCA
>V1LNDAVN1D111454_0
TGTAGTTTTCGTCGTTTTTCTTGGTGTGTTATCATACCTTCCTCTTCCGTTAAAAACTCCCTTCATTCCTCTCCCTCGGAATGGACTCATCTTTTGTCGATTGAACCCAGGAATGTTTCT
>V1LNDAVN1D111455_0
GAGAAAACGGGGATGTACATTTATCCCTTTTCTGCATGTATACATAGAAGACGCGGCTTCTGTAGTTTTCGTCGTTTTTCTTGGTGTGTTATCATACCTTCCTCTTCCGTTAAAAACTCC
>V1LNDAVN1D111456_0
AACATAATTACGTTTTGAGTGTTTTTTTTCCATCTCATAAAAAAGTTACATTATATTAGGGAGAAAACGGGGATGTACATTTATCCCTTTTCTGCATGTATACATAGAAGACGCGGCTTC
>V1LNDAVN1D111457_0
TCTATAAAAGGGTCTAAATCCTGTTGGTCGCAATCTGACGAAAATGAGTAAAAAAAGAAAAACATAATTACGTTTTGAGTGTTTTTTTTCCATCTCATAAAAAAGTTACATTATATTAGG
>V1LNDAVN1D111458_0
CAAGATAATTTAAGTTCTTTCATACGGATTAGAAATCACCTTCTTATAAAATCCACGACCTCTATAAAAGGGTCTAAATCCTGTTGGTCGCAATCTGACGAAAATGAGTAAAAAAAGAAA
>V1LNDAVN1D111459_0
TAACTAGGAGGATGAGGAGGATCAGATTCCATACACCAAGCAACTGGACGAGACTGAAACGTATTATGTACAATTGAAAACCCTAGTGCAAAAAGAATGTAATATTTTAAATTTAGGTAT
>V1LNDAVN1D11146_0
TCAGTTTGAGCGTGTAGGTTTCTTCACAAAAGATAAAGACTCTACTGAAGAATTGCCTGTCTTTAACTTGACAGTTGCCTTAACTGATAATTTTGCTTTAAAGAAAAAACAAGACGAACT
>V1LNDAVN1D111460_0
AAGCCTCTTCTTACACTGGGAATATCATGCGAATGAAAAAATGATTTAAACCAGAACGGGTAACTAGGAGGATGAGGAGGATCAGATTCCATACACCAAGCAACTGGACGAGACTGAAAC
>V1LNDAVN1D111461_0
TGACGAAACTGTAATTGTTCCATCGAATGGCATGTTGCACATATTTGTCTGTATACTTCAAAGCCTCTTCTTACACTGGGAATATCATGCGAATGAAAAAATGATTTAAACCAGAACGGG
>V1LNDAVN1D111462_0
ATATCATATGATGCTGCAATTTGTTTTACTCGGTTTTCTGGATATACTTCATTAACTAAATGACGAAACTGTAATTGTTCCATCGAATGGCATGTTGCACATATTTGTCTGTATACTTCA
>V1LNDAVN1D111463_0
GAGTCTGTTAAAATACCTGGTCTAGTAAACATTTCTCCCTGATCATTTGGACCATCGACAATATCATATGATGCTGCAATTTGTTTTACTCGGTTTTCTGGATATACTTCATTAACTAAA
>V1LNDAVN1D111464_0
GGCATTGCTCCACCATTTGCGTAACGTGCGGCTTCGTCATTAGGATAGGGTTTAGGAAACGAGTCTGTTAAAATACCTGGTCTAGTAAACATTTCTCCCTGATCATTTGGACCATCGACA
>V1LNDAVN1D111465_0
AAAGAAAATAAATAATCAGGACCATTGTGTCTTGCTGAAGAAATTACAGATAAATCGGGAGGCATTGCTCCACCATTTGCGTAACGTGCGGCTTCGTCATTAGGATAGGGTTTAGGAAAC
>V1LNDAVN1D111466_0
TTATAATATAATCCTTGTCTTAGCACGACACCTTCTGGTTCCTTTCTATAACCCGTCAACAAAGAAAATAAATAATCAGGACCATTGTGTCTTGCTGAAGAAATTACAGATAAATCGGGA
>V1LNDAVN1D111467_0
TCAATCATGTCATCCATAAGTGGAGGTGGCATTGATATAGAACCACCAGGAAAATATGTGTTATAATATAATCCTTGTCTTAGCACGACACCTTCTGGTTCCTTTCTATAACCCGTCAAC
>V1LNDAVN1D111468_0
AAAAAATTAACAACGTCTTTCGCCATTTGGGAAACATTGCAAGGTGTCCCATCTTCATATTCAATCATGTCATCCATAAGTGGAGGTGGCATTGATATAGAACCACCAGGAAAATATGTG
>V1LNDAVN1D111469_0
CTTACTAGTTTCAACGCTGTTAGTTTTCGTTCATCATGTGTTGGTTCGGCAGCCCAGCATAAAAAATTAACAACGTCTTTCGCCATTTGGGAAACATTGCAAGGTGTCCCATCTTCATAT
>V1LNDAVN1D11147_0
AATTGTGCATATAGGACTTATTGAAAAATTAGCAAATACATTTAAAGTAGGGGATCCTATTCAGTTTGAGCGTGTAGGTTTCTTCACAAAAGATAAAGACTCTACTGAAGAATTGCCTGT
>V1LNDAVN1D111470_0
TATACAGTCCAGAAGAATCGCTGCCACACTGTCATTAAAATCATTGCAACAAAAGCACCACTTACTAGTTTCAACGCTGTTAGTTTTCGTTCATCATGTGTTGGTTCGGCAGCCCAGCAT
>V1LNDAVN1D111471_0
TATTCCCAATGTTTTACTTACATATATTTAATTTTTCCAAAATCAATTCTTCTAGTTGCGTATACAGTCCAGAAGAATCGCTGCCACACTGTCATTAAAATCATTGCAACAAAAGCACCA
>V1LNDAVN1D111472_0
AATTTTTTTTTATATAACTTATTAAACTGCCACTTTACAAATTTGTCATAATAAGGATTTATTTTTGTTGTTATAAAAGCTCGTCTCCAATCACAACATACGCCTAGCAAATTTAAATGT
>V1LNDAVN1D111473_0
GATCCTTGTTCCATAATATATTAATTTTTTTTTATATAACTTATTAAACTGCCACTTTACAAATTTGTCATAATAAGGATTTATTTTTGTTGTTATAAAAGCTCGTCTCCAATCACAACA
>V1LNDAVN1D111474_0
CTCTCCTTCTGAACGCTCATGATCTGCACATGCCTGATTATTCACTTTGCTAAATATAGTGATCCTTGTTCCATAATATATTAATTTTTTTTTATATAACTTATTAAACTGCCACTTTAC
>V1LNDAVN1D111475_0
CAACTGTTTATTATTATCTATATATATTTTTAATAATGTATACTCCTGACATTTTACTCCCTCTCCTTCTGAACGCTCATGATCTGCACATGCCTGATTATTCACTTTGCTAAATATAGT
>V1LNDAVN1D111476_0
ATGCTCTTCTTCATTTTTAAATTGAACATGAAATTCTTTATTCTTCATGAAAATATCAAACAACTGTTTATTATTATCTATATATATTTTTAATAATGTATACTCCTGACATTTTACTCC
>V1LNDAVN1D111477_0
ACCTAATAAAGCAATTTTTTTACTATTAAAAAATGATTCGCTAAATAATTCCTTTTTCAAATGCTCTTCTTCATTTTTAAATTGAACATGAAATTCTTTATTCTTCATGAAAATATCAAA
>V1LNDAVN1D111478_0
TTCATTGGGATTTACAAATGTATAGTTTTGTCCATATGCTGTTTCGGGTTTCAGTGTTCCACCTAATAAAGCAATTTTTTTACTATTAAAAAATGATTCGCTAAATAATTCCTTTTTCAA
>V1LNDAVN1D111479_0
ATAATTTTTATTCCCGAAATTTAACATTTGTTTAGAAAATCCGAAAGTAAGATAATAATATTCATTGGGATTTACAAATGTATAGTTTTGTCCATATGCTGTTTCGGGTTTCAGTGTTCC
>V1LNDAVN1D11148_0
GGGAAAGGAACAAGTCGAAACAAATGTTGGGTGGAGAAAATATATAAATAAAAATTCCTTAATTGTGCATATAGGACTTATTGAAAAATTAGCAAATACATTTAAAGTAGGGGATCCTAT
>V1LNDAVN1D111480_0
ACAAATATATATACATGCACAATTTTTCATAATTTCTTCTTTAGTCATTATATTATTTACATAATTTTTATTCCCGAAATTTAACATTTGTTTAGAAAATCCGAAAGTAAGATAATAATA
>V1LNDAVN1D111481_0
TTCTACTTTCAACATTGGGATGATTCCTTGATATGCTAAATTATATAAGCTATTTTCTGAACAAATATATATACATGCACAATTTTTCATAATTTCTTCTTTAGTCATTATATTATTTAC
>V1LNDAVN1D111482_0
CTTTCCAAAATATCCATGCCGTTTCTTTCCTCTACATTCTTCTTATTTATATTATATACCTTTTTTCCCCATATAGCCACATGATTAAATAAACACATGGTTAAATGGTTGAATATTAAA
>V1LNDAVN1D111483_0
TTTCGGACTGTCTTTCCAAAATATCCATGCCGTTTCTTTCCTCTACATTCTTCTTATTTATATTATATACCTTTTTTCCCCATATAGCCACATGATTAAATAAACACATGGTTAAATGGT
>V1LNDAVN1D111484_0
TGGGAAAATATCTAATTGTTTCATATTCATCTAAATTCAGATTGTCTATTTCATTTAATATTTCGGACTGTCTTTCCAAAATATCCATGCCGTTTCTTTCCTCTACATTCTTCTTATTTA
>V1LNDAVN1D111485_0
CTTTACTTTTTGACATTTTTTCTTTATTTATTAACACATGACCGTTACAAAAAAAAGATTTGGGAAAATATCTAATTGTTTCATATTCATCTAAATTCAGATTGTCTATTTCATTTAATA
>V1LNDAVN1D111486_0
CAACTCGTGTTCCATCGCTACTGTAGAGAGAAATGCAATTCTTTAAAGTAATAAAATTTCCTTTACTTTTTGACATTTTTTCTTTATTTATTAACACATGACCGTTACAAAAAAAAGATT
>V1LNDAVN1D111487_0
TATTTGCTGTATCTGTATTAAAGTTGGCATCTTCAATTGTATCTCCTGCATCAGCTAAAGCAACTCGTGTTCCATCGCTACTGTAGAGAGAAATGCAATTCTTTAAAGTAATAAAATTTC
>V1LNDAVN1D111488_0
AAACATTATTTTTTGTTTCGATACAAAAATTAATTAAATTGTACAATTTCATAATAGCACTATTTGCTGTATCTGTATTAAAGTTGGCATCTTCAATTGTATCTCCTGCATCAGCTAAAG
>V1LNDAVN1D111489_0
AATTGATTTCATTTTCAAAAATTAAATCATTAAAAGTTTTTTCGCCACATCTAAATATGTAAACATTATTTTTTGTTTCGATACAAAAATTAATTAAATTGTACAATTTCATAATAGCAC
>V1LNDAVN1D11149_0
CGTAATGGAGTTCACAAAAGAAAAAGTGAAAGACGAAAAAGATAATTTGGATGAATTAGAGGGAAAGGAACAAGTCGAAACAAATGTTGGGTGGAGAAAATATATAAATAAAAATTCCTT
>V1LNDAVN1D111490_0
ATTTTAAAACATCCCTAAATAACAACTTTTCGTAAGCCTCCTTACATTTATTTGTTAAATAATTGATTTCATTTTCAAAAATTAAATCATTAAAAGTTTTTTCGCCACATCTAAATATGT
>V1LNDAVN1D111493_0
TTTTACATATTGCAGTTAGACATAGTGATATTGATATAATACGATTATTATGCGATTTTGGTTGTCTTAATTTAGTGTATCATTCATCTATAGAAAACAAACATACCGATGTTTTTCAAT
>V1LNDAVN1D111494_0
TACAGTGGTTGTTAAGTAAAAATGTAAATATTCATCACAGGGATTTTTATGGAAATACTATTTTACATATTGCAGTTAGACATAGTGATATTGATATAATACGATTATTATGCGATTTTG
>V1LNDAVN1D111495_0
AAAATGAACATGGACAAACAGCAATATTTTTATGCGTAAAAAAAAACAATATTAGCGTTTTACAGTGGTTGTTAAGTAAAAATGTAAATATTCATCACAGGGATTTTTATGGAAATACTA
>V1LNDAVN1D111496_0
TATTAGAAGCATTACATATTTTAGAACTGTTATATTTAAATGGTGTAAGTTTAGAAGAACAAAATGAACATGGACAAACAGCAATATTTTTATGCGTAAAAAAAAACAATATTAGCGTTT
>V1LNDAVN1D111497_0
AAAATAGAAGAAAAATGACGCCCTTTTTAACGGCTATAAGTGAATTTAATGAAGAAAAAATATTAGAAGCATTACATATTTTAGAACTGTTATATTTAAATGGTGTAAGTTTAGAAGAAC
>V1LNDAVN1D111498_0
GTAATTATGAAATGGTATTAAAACTAATAAACCAGTATGGAAAAAATATAATATTTCATAAAAATAGAAGAAAAATGACGCCCTTTTTAACGGCTATAAGTGAATTTAATGAAGAAAAAA
>V1LNDAVN1D111499_0
TTTAGAAGAAGCCAAAAAAGAATTTCTCGATTTTTTTTACAAACACAAAAGAAATGCTTGTGAACAGCGGAAGGGAGATAAACTAGTGAGTAGCAAACAAGAGGAAAGAAAAGAATTTCC
>V1LNDAVN1D1115_0
TTTGATTATAATAACTTTCAACCTTTTCTTTTGTCTTTTCAATCATGCATCTTCCTAAAGTAGTAATTGAAACCGCAACTTCCAGACATGGCAATTGTCCTCCAGCTGATGCTCCTGTAT
>V1LNDAVN1D11150_0
TGAAGAACTGCCGACAGATGAACCGGGAGTTGTTACAAATGAATCAGCTGCTAATGGATACGTAATGGAGTTCACAAAAGAAAAAGTGAAAGACGAAAAAGATAATTTGGATGAATTAGA
>V1LNDAVN1D111500_0
CATCATTAAGTGAATTGATCACTTTAGAAGAAGCCAAAAAAGAATTTCTCGATTTTTTTTACAAACACAAAAGAAATGCTTGTGAACAGCGGAAGGGAGATAAACTAGTGAGTAGCAAAC
>V1LNDAVN1D111501_0
TTACACAAAAGAAGTTATGCTTTTTATTTAAATCGCTAAATTTTGATTATGTCTTCGACTCATCATTAAGTGAATTGATCACTTTAGAAGAAGCCAAAAAAGAATTTCTCGATTTTTTTT
>V1LNDAVN1D111502_0
TGTCTTTGTCATTGCAAAGTGTTGTAGCTTTATCTGTATATTTTAACTTACCCCTACAAGTTACACAAAAGAAGTTATGCTTTTTATTTAAATCGCTAAATTTTGATTATGTCTTCGACT
>V1LNDAVN1D111505_0
ATTTAATACATCTTAAAAATAAAAAGACAAATACCAGGAATAAAAATGGAAGAGGTGAAATTGCCTTAACGGACTGCTTAGCCTGTAGTGGTTGCGTCACTGACGAAGAAACTACTTTTT
>V1LNDAVN1D111506_0
GCGTAAAACCATTTTTGTACGAAGTCGAAGCAAATAAATCATCGATATTGGAAAAACCCAATTTAATACATCTTAAAAATAAAAAGACAAATACCAGGAATAAAAATGGAAGAGGTGAAA
>V1LNDAVN1D111507_0
TGTTTTCTAATGCCGTCAAGATTGATAATCTAAATGATTATAATAAAGAAAGTGAAGAATGCGTAAAACCATTTTTGTACGAAGTCGAAGCAAATAAATCATCGATATTGGAAAAACCCA
>V1LNDAVN1D111508_0
AAAAAGAAAGGAACAATGAACAATTCACGGAGAAAAAAAATGCTTCAATCGGGATCAAAATGTTTTCTAATGCCGTCAAGATTGATAATCTAAATGATTATAATAAAGAAAGTGAAGAAT
>V1LNDAVN1D111509_0
TTTATAAGCTGTTTCATTAGCTTCGGCTCCGCTATTCATCAGTAATACTTTATCATAACCAAATGTTTTTGCTAACAATTTTTCGCATGGTCCCAATCTATTGCTATAAAAAAGATCGGA
>V1LNDAVN1D11151_0
AATGAAAGCGGAATTTCGAATGTATGGAAAACTATTTACAAAGGCAAATCCAGAAACAGATGAAGAACTGCCGACAGATGAACCGGGAGTTGTTACAAATGAATCAGCTGCTAATGGATA
>V1LNDAVN1D111510_0
CTTTCTGCATATTTTATAAGCTGTTTCATTAGCTTCGGCTCCGCTATTCATCAGTAATACTTTATCATAACCAAATGTTTTTGCTAACAATTTTTCGCATGGTCCCAATCTATTGCTATA
>V1LNDAVN1D111511_0
ATTATTGCAAAAAATAATCTTGGCTTTATTTTCCGGAATTTTTTTTACTTCATATCCCCACTTTCTGCATATTTTATAAGCTGTTTCATTAGCTTCGGCTCCGCTATTCATCAGTAATAC
>V1LNDAVN1D111512_0
GGTATTGCAAATAGGATCGGTTGAAGCAGATATGCAAGCTACAGTTCTTCCTGAGAAATTATTATTGCAAAAAATAATCTTGGCTTTATTTTCCGGAATTTTTTTTACTTCATATCCCCA
>V1LNDAVN1D111513_0
TAACGCTTCCAAATTATCATATTCAATTTTTATAAATTTTGGAACAAACGGTCCGAAATTGGTATTGCAAATAGGATCGGTTGAAGCAGATATGCAAGCTACAGTTCTTCCTGAGAAATT
>V1LNDAVN1D111514_0
TTCACCTTGTATGGGTTCAAAAAAGAAGGCACACACGTCTGGGTCCTGTAATTCTTTTTCTAACGCTTCCAAATTATCATATTCAATTTTTATAAATTTTGGAACAAACGGTCCGAAATT
>V1LNDAVN1D111515_0
TTTTTTACATAAGTCATAAACACCTTTAATATAATTATTTGATGGTATAACAACTCCTGCTTCACCTTGTATGGGTTCAAAAAAGAAGGCACACACGTCTGGGTCCTGTAATTCTTTTTC
>V1LNDAVN1D111516_0
TAATTTTCCTGTTCTTCCTAAACCTGTTTGTATTTCATCAGCTACTGATAACACATTATATTTTTTACATAAGTCATAAACACCTTTAATATAATTATTTGATGGTATAACAACTCCTGC
>V1LNDAVN1D111517_0
TGATAAAGCTTTCCCTAATAAAACAATATCTGGTTTCACTTGACTATAGTCACAACACAATAATTTTCCTGTTCTTCCTAAACCTGTTTGTATTTCATCAGCTACTGATAACACATTATA
>V1LNDAVN1D111518_0
CTTTAAGACAAGCATAATATCATTGTTTGCCAAAACAGCTGATATAGGATAGAAGCCCCCTGATAAAGCTTTCCCTAATAAAACAATATCTGGTTTCACTTGACTATAGTCACAACACAA
>V1LNDAVN1D111519_0
ACTGATACAAATTTTACAAGCTAAAGGATTTCCTCCATATGTGGAACCATGTTCTCCTGCCTTTAAGACAAGCATAATATCATTGTTTGCCAAAACAGCTGATATAGGATAGAAGCCCCC
>V1LNDAVN1D11152_0
AGTAGCGGACAAAACCAAAAAGATTAAGTCAACGATTCATTGGGTTTCAGCAAGTAATTCAATGAAAGCGGAATTTCGAATGTATGGAAAACTATTTACAAAGGCAAATCCAGAAACAGA
>V1LNDAVN1D111520_0
TAACGTTTTCAAAACGCAAAAAATTGTTTCTTTTAACGAAACGGCATATTTTTCTATTTGGGCTTACCAAACTCCTTACAATTCTCGAAAAAAAATCATTTTTTCTGCTTCTAATACTAT
>V1LNDAVN1D111521_0
TTTTGTTTAACGTTTTCAAAACGCAAAAAATTGTTTCTTTTAACGAAACGGCATATTTTTCTATTTGGGCTTACCAAACTCCTTACAATTCTCGAAAAAAAATCATTTTTTCTGCTTCTA
>V1LNDAVN1D111522_0
GTTATGGTATAAAATATTTTTTTTTTTTTTGAAGTGAAGGACCTATTTCTAAAATATCCATTTTGTTTAACGTTTTCAAAACGCAAAAAATTGTTTCTTTTAACGAAACGGCATATTTTT
>V1LNDAVN1D111523_0
TCTAAAATATATTCATCTTCATTGCATTCAATTTTTTTTTCTCCTTCATTTGTTCTTAACGTTATGGTATAAAATATTTTTTTTTTTTTTGAAGTGAAGGACCTATTTCTAAAATATCCA
>V1LNDAVN1D111524_0
GTAGAGCAACTCCCACCTCGACAACTATATGGCAATTCTACATTTTGTCTTTCGCTCGCATCTAAAATATATTCATCTTCATTGCATTCAATTTTTTTTTCTCCTTCATTTGTTCTTAAC
>V1LNDAVN1D111525_0
TCGTCTAAATAACTTTGTTCCTCATTATCCACTTGCCCTTCTATTAACTTCGCAGCACATGTAGAGCAACTCCCACCTCGACAACTATATGGCAATTCTACATTTTGTCTTTCGCTCGCA
>V1LNDAVN1D111526_0
ACGCAATCAGACTTTGGATAACAAGTGCATAGCAGTATATAATTTTTTTTTAATTGCTCATCGTCTAAATAACTTTGTTCCTCATTATCCACTTGCCCTTCTATTAACTTCGCAGCACAT
>V1LNDAVN1D111527_0
TTTAGTATAAAATAGTTTCACTCCATCTCATGCAACTCATCTTCTTTGTGTGTTTCGATGACGCAATCAGACTTTGGATAACAAGTGCATAGCAGTATATAATTTTTTTTTAATTGCTCA
>V1LNDAVN1D111528_0
GTTTAAATAAACGAATCTTTTTACCTTAGTATAAATGAGTATACGTCATTATGCATCATTTTGTTGTAGAATTTCTGCGTTCTTCCTTTTGGTTGCCAATATTTTTATTGAAACTAACTG
>V1LNDAVN1D111529_0
TATTAGTTTTCTTAACGTGTCATTGTATATGTTTAAATAAACGAATCTTTTTACCTTAGTATAAATGAGTATACGTCATTATGCATCATTTTGTTGTAGAATTTCTGCGTTCTTCCTTTT
>V1LNDAVN1D11153_0
CGAACATGGAAAAGTTATCGAATTGAAATGTACCTATGACAAAAATAGTAAAGGAGGATTAGTAGCGGACAAAACCAAAAAGATTAAGTCAACGATTCATTGGGTTTCAGCAAGTAATTC
>V1LNDAVN1D111530_0
TCTCGCTTCTGTATACTTGCATTGCACGAAGTAGCCGAAACAAAATGAAGAAAGTTTTTATATTAGTTTTCTTAACGTGTCATTGTATATGTTTAAATAAACGAATCTTTTTACCTTAGT
>V1LNDAVN1D111531_0
AAAAAGGAAGTCGAGAAGAAACGATAAAAATTACTTGCATAAACAATTCCCGCACGATTTTCTCGCTTCTGTATACTTGCATTGCACGAAGTAGCCGAAACAAAATGAAGAAAGTTTTTA
>V1LNDAVN1D111532_0
TAAAAAAAAGAGAGATAGAGCAAGACATGTTACGTTTTTTGCCTTTTGGGGAGAAGGGGAAAAAAGGAAGTCGAGAAGAAACGATAAAAATTACTTGCATAAACAATTCCCGCACGATTT
>V1LNDAVN1D111533_0
GACATGGAAAACCTGGTATTGGAGCTACTCATTCTTCTCGTTTTATACCACTTAAATAAATAAAAAAAAGAGAGATAGAGCAAGACATGTTACGTTTTTTGCCTTTTGGGGAGAAGGGGA
>V1LNDAVN1D111534_0
TTAAGCCAGAAATGATTGGATACTACTTAGGGGAATTTTCGATTACTTACAAACATACTAGACATGGAAAACCTGGTATTGGAGCTACTCATTCTTCTCGTTTTATACCACTTAAATAAA
>V1LNDAVN1D111535_0
CTGAAATGATTGGTTCTATCGTTGCAGTACATAATGGAAAACAGTATACAAGTGTAGAAATTAAGCCAGAAATGATTGGATACTACTTAGGGGAATTTTCGATTACTTACAAACATACTA
>V1LNDAVN1D111536_0
GCCCACAAGGAGAAAAACCAAAACCCGTACTGACACATTTAAGAGATATGGTTATAATACCTGAAATGATTGGTTCTATCGTTGCAGTACATAATGGAAAACAGTATACAAGTGTAGAAA
>V1LNDAVN1D111537_0
GAGGAGTATCGAAAAGAGAAAAACATCTGTTAAAAAAATTGAGAAAAGCGAAAAAAGAATGCCCACAAGGAGAAAAACCAAAACCCGTACTGACACATTTAAGAGATATGGTTATAATAC
>V1LNDAVN1D111538_0
ACATAAGTCAGGAGGAATTGGTGAAATTATTTCGAGCTAGACAAAGAAGAAAATTTCAAAGAGGAGTATCGAAAAGAGAAAAACATCTGTTAAAAAAATTGAGAAAAGCGAAAAAAGAAT
>V1LNDAVN1D111539_0
CAAGTCGTAAACACCTACTCAAGGTAAATAAGCATaaaaaaaaaaaaaaaaaTCCAATTAATAATGAAGCAGAACAAAAAGAAAGATTAAAATAGGCCGGAAAAAGAGTAGATCAAATAA
>V1LNDAVN1D11154_0
AAACTCAACAGTTCGATTAAGATATGCTTTTTGCATTACATGTAATGAAGTGGTAAAAGACGAACATGGAAAAGTTATCGAATTGAAATGTACCTATGACAAAAATAGTAAAGGAGGATT
>V1LNDAVN1D111540_0
CTAAGTGCAACAAGTCGTAAACACCTACTCAAGGTAAATAAGCATaaaaaaaaaaaaaaaaaTCCAATTAATAATGAAGCAGAACAAAAAGAAAGATTAAAATAGGCCGGAAAAAGAGTA
>V1LNDAVN1D111541_0
CTACTATAAGTGTAACATTTTTTTCAATATGCTTAGCCTGTTCCAACTGTCTCATATGTCCTAAGTGCAACAAGTCGTAAACACCTACTCAAGGTAAATAAGCATAAAAAAAAAAAAAAA
>V1LNDAVN1D111542_0
CTTCTAATGTCTGCACAGTTACTCCTTTATATTTTCGCGTTTCATAGTCGCTAGCTACTCCTACTATAAGTGTAACATTTTTTTCAATATGCTTAGCCTGTTCCAACTGTCTCATATGTC
>V1LNDAVN1D111543_0
ATGGACAAGGGGAAATTATTTCATCGACCCACCGTATATGCTTCAGTGTTTCCGTTCTCTCTTCTAATGTCTGCACAGTTACTCCTTTATATTTTCGCGTTTCATAGTCGCTAGCTACTC
>V1LNDAVN1D111544_0
TATCATCATGTGCTACAAAATCTAATTTATGCTCATCCATAAAATCAGCTGTAATAACCCATGGACAAGGGGAAATTATTTCATCGACCCACCGTATATGCTTCAGTGTTTCCGTTCTCT
>V1LNDAVN1D111547_0
AAACTCCTTCTGTTCTTTGGGTTGCTTTGAATTTTCCTGCTTTTTTTAGCCAAGCGTATATATCTTCATTTTTTTCTTTCGTTACTTTCTCCTCCGATGTGTCTTCTTCCACTGCGTTAT
>V1LNDAVN1D111548_0
AAGACCTCTCTATATAATCCTCATAATTTTTAAGTATTCGAACTATTAGATCTGTTGTGGAAACTCCTTCTGTTCTTTGGGTTGCTTTGAATTTTCCTGCTTTTTTTAGCCAAGCGTATA
>V1LNDAVN1D111549_0
TTATAGACTGAGCTTTTGTCATTCCTATATTCAGCTCCTTGGGGTGAATTCCTCTCTGTAAAGACCTCTCTATATAATCCTCATAATTTTTAAGTATTCGAACTATTAGATCTGTTGTGG
>V1LNDAVN1D11155_0
CTTTATTGATGAAGAAGATTTTATGGAAGTTCCCACCGAAGACTTTTACAGACTCTCTCCAAACTCAACAGTTCGATTAAGATATGCTTTTTGCATTACATGTAATGAAGTGGTAAAAGA
>V1LNDAVN1D111550_0
TAACTTTTGTTAATTCGTCCGTAACTTTTTCTCCCCATCGAAGTATATTTTTCTTCATTTTTATAGACTGAGCTTTTGTCATTCCTATATTCAGCTCCTTGGGGTGAATTCCTCTCTGTA
>V1LNDAVN1D111551_0
TGTCTCGTATTATGTCAATGCCTTGATCAAAATCTGTCCCTAATGGTTTATCTGTCAAAGTAACTTTTGTTAATTCGTCCGTAACTTTTTCTCCCCATCGAAGTATATTTTTCTTCATTT
>V1LNDAVN1D111552_0
CAAAATCTTTTAATAGCTGTTTCGAATGGTGTCGCCATATTTTAAACAAGTCATGCACTTTGTCTCGTATTATGTCAATGCCTTGATCAAAATCTGTCCCTAATGGTTTATCTGTCAAAG
>V1LNDAVN1D111553_0
TCTGTTGTAGAAACTCCTTCTGTTCTTTGAGTTGCTTTGAATTTTCCAGCAATTTTTAGCCATCTATATACATCTTCTACGTTTTGTTCTGATAAtttttcttttttttttttttttttt
>V1LNDAVN1D111554_0
TAAAGACCTCTCTATATAATCCTCATAATTTTTAAGTATTCGAACTATTAGATCTGTTGTAGAAACTCCTTCTGTTCTTTGAGTTGCTTTGAATTTTCCAGCAATTTTTAGCCATCTATA
>V1LNDAVN1D111555_0
TTTTATAGACTGAGCTTTTGTTACTCCTATATTCAACTCTTTTGGGTGAATTCCTCTCTGTAAAGACCTCTCTATATAATCCTCATAATTTTTAAGTATTCGAACTATTAGATCTGTTGT
>V1LNDAVN1D111556_0
AGTAACTTTTGTTAATTCGTCTGTTACCTTTTCTCTCCATCGAAGTATATTTTTTTTCATTTTTATAGACTGAGCTTTTGTTACTCCTATATTCAACTCTTTTGGGTGAATTCCTCTCTG
>V1LNDAVN1D111557_0
ACGAATTTGAAGGTTTTCAATACCTTGATCAAAATCTGTCCCTAAAGGTTTATCTGTCAAAGTAACTTTTGTTAATTCGTCTGTTACCTTTTCTCTCCATCGAAGTATATTTTTTTTCAT
>V1LNDAVN1D111558_0
GATAAAATCGGTTATTAACTTGTTTGATGCTTTTTTCCATATTTTGTACAGTTCCTTAAAACGAATTTGAAGGTTTTCAATACCTTGATCAAAATCTGTCCCTAAAGGTTTATCTGTCAA
>V1LNDAVN1D111559_0
GATAAAAAAGTTAATCAAGACGCAGAAGATGGAAAAGAGAAAGGAGCGGAAAAGGAAACTGTAAGTGTAAGTGCAAGTGCAAAGGGAACGGGGAGAGGAGGAAAAGATCGGAAGAGCGTC
>V1LNDAVN1D11156_0
TCCAAATCATCCGGAAGATAAGTCATTTGGAGATAGAGCATTAACATTTGAAAAGGAAATCTTTATTGATGAAGAAGATTTTATGGAAGTTCCCACCGAAGACTTTTACAGACTCTCTCC
>V1LNDAVN1D111560_0
AGCATAAAAAAAGGAGAAGAAAGACACCAGGGAAAACAACAGCAAAAGGTGCTGATAAAAAAGTTAATCAAGACGCAGAAGATGGAAAAGAGAAAGGAGCGGAAAAGGAAACTGTAAGTG
>V1LNDAVN1D111561_0
AGCAAAAGAAGTTTTTGTTTTATTTAGAAAATTTGTTAAATTTTGATAACTTTAATTTTGAGCATAAAAAAAGGAGAAGAAAGACACCAGGGAAAACAACAGCAAAAGGTGCTGATAAAA
>V1LNDAVN1D111562_0
TTATGGATCCAGCGATTAATAAAGAAAACCCGCTACTCTGCTTAAGTAGATATGCACAAGAGCAAAAGAAGTTTTTGTTTTATTTAGAAAATTTGTTAAATTTTGATAACTTTAATTTTG
>V1LNDAVN1D111563_0
TGCAAAATACATTTAACCTGTATAAAAAATACAATAAAAGTTTATTTCACATAGATGAAATTATGGATCCAGCGATTAATAAAGAAAACCCGCTACTCTGCTTAAGTAGATATGCACAAG
>V1LNDAVN1D111564_0
TGGAATTATTTCAAAGATTATAAAATGGAAAAAATTTACAAGAGATTTAAAAAAGATAAATTTTATAAAAATGTATACACCAATAGTATAACAAATCATGCTACTACAACCGCTACTGCT
>V1LNDAVN1D111565_0
GCTATTTTATTTGACCAAAGAAAAAATGAAATAATTGATAGAACGTATGTGTGTCCCATGTGGAATTATTTCAAAGATTATAAAATGGAAAAAATTTACAAGAGATTTAAAAAAGATAAA
>V1LNDAVN1D111566_0
AAAATTTTAAAAAAAATGAGACAGAGAGATGAAAAAAAACTGCTGTTAGTTCAGCTGAATGCTATTTTATTTGACCAAAGAAAAAATGAAATAATTGATAGAACGTATGTGTGTCCCATG
>V1LNDAVN1D111567_0
AAAAATTTAGATACCATCATAAAAATGCATAAATTATTGGAAGATTTTCGAAGAATAGACAAAATTTTAAAAAAAATGAGACAGAGAGATGAAAAAAAACTGCTGTTAGTTCAGCTGAAT
>V1LNDAVN1D111568_0
AATTATATAGTGTTTCGACCTAAGGTCAAAGAGAAAATGACTCTTCGAAAGCATAAGAAAAAAAATTTAGATACCATCATAAAAATGCATAAATTATTGGAAGATTTTCGAAGAATAGAC
>V1LNDAVN1D111569_0
AAGACACTAGGCAAACCGCTGCTACGAATGTTATGGGCCAACTGCCACCATAACTTGCCAAATTATATAGTGTTTCGACCTAAGGTCAAAGAGAAAATGACTCTTCGAAAGCATAAGAAA
>V1LNDAVN1D11157_0
CACCAATTTTGAGGAGACACCGAATGAAAATGACAATAAGGATTTCCATTTGTTGACTTGTCCAAATCATCCGGAAGATAAGTCATTTGGAGATAGAGCATTAACATTTGAAAAGGAAAT
>V1LNDAVN1D111570_0
AAATTAAATTATAAAAATCATGTTGTTAAAGAAATTTATGTGTATTGGAAAAAGAGAAGAAAGACACTAGGCAAACCGCTGCTACGAATGTTATGGGCCAACTGCCACCATAACTTGCCA
>V1LNDAVN1D111571_0
TGGATCGATGGAAGCGAGGAAATTAATTATAAGGATGCTTTAGAAATTGCCGATGATTTAAAATTAAATTATAAAAATCATGTTGTTAAAGAAATTTATGTGTATTGGAAAAAGAGAAGA
>V1LNDAVN1D111572_0
CCTGTATCTGATGACGATTTTAGTAAACTGATTGATCGATTTGAAAAAACCACAGGGAAATGGATCGATGGAAGCGAGGAAATTAATTATAAGGATGCTTTAGAAATTGCCGATGATTTA
>V1LNDAVN1D111573_0
TACGATATGTTAAAAGAGGATGAAACGTTTTTGCAGAAATTAAATGAAAGCATAAAAACACCTGTATCTGATGACGATTTTAGTAAACTGATTGATCGATTTGAAAAAACCACAGGGAAA
>V1LNDAVN1D111574_0
TATGAATTATATAGGGATCAAGTGTCGGGAATAAGATTAAATGATGGCACTATTATTCATTACGATATGTTAAAAGAGGATGAAACGTTTTTGCAGAAATTAAATGAAAGCATAAAAACA
>V1LNDAVN1D111575_0
ACGTGTGATAATTATAATTACATTCCAACAAAATTCCAAAGACCTTCTCATTATATTCGATATGAATTATATAGGGATCAAGTGTCGGGAATAAGATTAAATGATGGCACTATTATTCAT
>V1LNDAVN1D111576_0
GAGAAAACTGATAAGATTGaagaaaaaaaaaaaaaaaaTATTATAATTCCAGGAGTACAAACGTGTGATAATTATAATTACATTCCAACAAAATTCCAAAGACCTTCTCATTATATTCGA
>V1LNDAVN1D111579_0
ATAACTAATATGTTTGCGTGTGCACGTGTGTCTAAATGGAATGTGTGCATGGATTGAGAAGGCTATATTCGTATTTCTCAACAATTTTTTCAGATTCGGCGATGTCGAAAAGTCCGACAA
>V1LNDAVN1D11158_0
ACATATGAACAAAACAGCTGTTAGACTTAATGGAGTTCTTAAGCCACTAAAGGTTACAATCACCAATTTTGAGGAGACACCGAATGAAAATGACAATAAGGATTTCCATTTGTTGACTTG
>V1LNDAVN1D111580_0
CCTCCCTCGGTACTGTTCCATTATGCTTGCCAGTTTGGCCTTTATTGATTTTTCTTTTTTTCGCCGTCTGTTCTGCCCCATCTTTTTGTTTTATCCTCTGTGGTGACCGAGGCATATCAA
>V1LNDAVN1D111581_0
TGCCTCCCTCGGTACTGTTCCATTATGCTTGCCAGTTTGGCCTTTATTGATTTTTCTTTTTTTCGCCGTCTGTTCTGCCCCATCTTTTTGTTTTATCCTCTGTGGTGACCGAGGCATATC
>V1LNDAVN1D111582_0
TTCCTTTCTGTGTATTTCATCATGGGTCATGGTTTCGTTTTGTATTTCGGCGTATGGGGGTGCCTCCCTCGGTACTGTTCCATTATGCTTGCCAGTTTGGCCTTTATTGATTTTTCTTTT
>V1LNDAVN1D111583_0
CTTTTTATTATGTTCTGCTTCATTGTAGATTACATCTTTTATCTCTTTTTCATTTTGCATTTCCTTTCTGTGTATTTCATCATGGGTCATGGTTTCGTTTTGTATTTCGGCGTATGGGGG
>V1LNDAVN1D111585_0
ATCAAGCAAATTTCGATTCACCGTTCCCAAATAAGGACACACCTTTCCACGACCCATATTTTTCTTCTCTACACTATTTTTGCTTTCTTCAACTTTCGTAATTTCTACTTTGTTATCTTT
>V1LNDAVN1D111586_0
TAAACAAGCATATACATGTAGGTTTGTCAAACTGCAGCTGCATAATTTTTCAAAATCAAAATCAAGCAAATTTCGATTCACCGTTCCCAAATAAGGACACACCTTTCCACGACCCATATT
>V1LNDAVN1D111587_0
TAAAGAATGTTTATATGCATGAGTGTTTTTCCCTATACCTTGAAAATATAACCCACAAACTAAACAAGCATATACATGTAGGTTTGTCAAACTGCAGCTGCATAATTTTTCAAAATCAAA
>V1LNDAVN1D111588_0
TTCTGGTACGCAATAAGTTTTACATGTTTCTAAATTTATAAAAACATAGTGATTTTTTTCTAAAGAATGTTTATATGCATGAGTGTTTTTCCCTATACCTTGAAAATATAACCCACAAAC
>V1LNDAVN1D111589_0
ATAAACTGGTTTTAAAAAATATTTAATATCATTTAAAGAAGCGTCTTCAATTTCGTAATTTTCTGGTACGCAATAAGTTTTACATGTTTCTAAATTTATAAAAACATAGTGATTTTTTTC
>V1LNDAVN1D11159_0
AATAGGACCCACCAATTCCTATACAAATGATATTTTTAAACTTTGTATTTTTACAAGTTTTAATGGTTCCATTTCTTATCTTTTCAGAATAGTCTTCAATTTTTGTCAGTACTCTATGAA
>V1LNDAVN1D111590_0
TTTTATATATTCCCTGATTGACTGTCCCGCTATGAAATATGTTTGCTATTAAATTATATTTGGTAACAGGATTTTGTTCTATATATTTGGGGTTAATATAGTCCTTCATGTCCAAATTTT
>V1LNDAVN1D111591_0
CGTACCATTCATTCGACGACTGATTCAGCACGTGTATTTTATATATTCCCTGATTGACTGTCCCGCTATGAAATATGTTTGCTATTAAATTATATTTGGTAACAGGATTTTGTTCTATAT
>V1LNDAVN1D111592_0
ACGATTCTGACAATAATATCAACTGAGGTAAAACGGAGGTAACATGCAAATCTTCGATCTCGTACCATTCATTCGACGACTGATTCAGCACGTGTATTTTATATATTCCCTGATTGACTG
>V1LNDAVN1D111596_0
GTTACGAAAAAATGAAAAAAGGGAAAAAAGGACAAGTTCACCCCAATCTTTAGAAAGAAAATATGCAAAGTGCGAGTAATACTATAATAGAAAATAATTGAGCAAGAACAGAAAAGTACA
>V1LNDAVN1D111597_0
AAGGGCTGTTGTTGGTATTCAAACGTCTACGAGGAGTTCCCATTGTCGAATCATAAGCGTGTTACGAAAAAATGAAAAAAGGGAAAAAAGGACAAGTTCACCCCAATCTTTAGAAAGAAA
>V1LNDAVN1D111598_0
ATCGACTCGATCCAAAAACGTTAGAACCAAAGACACTTGAGCCCATTGCGTTAGAGCCCAAAGGGCTGTTGTTGGTATTCAAACGTCTACGAGGAGTTCCCATTGTCGAATCATAAGCGT
>V1LNDAVN1D111599_0
TGCTCGACATAGGAGTTCCCATAAAACTGGATCCAACACCTCCTCCCCCAGGTCCTCCAAATCGACTCGATCCAAAAACGTTAGAACCAAAGACACTTGAGCCCATTGCGTTAGAGCCCA
>V1LNDAVN1D1116_0
TTACCATAACTGAGTCTGTATCACCATAGACAACAACGGCATTATGCTTATAACCATTTTTTTGATTATAATAACTTTCAACCTTTTCTTTTGTCTTTTCAATCATGCATCTTCCTAAAG
>V1LNDAVN1D11160_0
AATAATATTTTACAGCTTCATACACAAATTACGTTCCTAAATAGGACCCACCAATTCCTATACAAATGATATTTTTAAACTTTGTATTTTTACAAGTTTTAATGGTTCCATTTCTTATCT
>V1LNDAVN1D111600_0
TCAAGGATTTGCTTTCATTCAACATGCTATTCACGAAACTCTTTTGATTTCTCATTCTTCTGCTCGACATAGGAGTTCCCATAAAACTGGATCCAACACCTCCTCCCCCAGGTCCTCCAA
>V1LNDAVN1D111601_0
GAATGGCTAAAGGCGTGTTTCCGTAGCGGACGAACTGACTACCTGTGGTGTTACTCTGCATCAAGGATTTGCTTTCATTCAACATGCTATTCACGAAACTCTTTTGATTTCTCATTCTTC
>V1LNDAVN1D111602_0
CTTCCATAAAAGCTTCTCTTCCTACATCTCCAATATCAGCTCGAGCACATTTAATTCTTCGAATGGCTAAAGGCGTGTTTCCGTAGCGGACGAACTGACTACCTGTGGTGTTACTCTGCA
>V1LNDAVN1D111603_0
ATTCTTTTACTTGCTCTAAATTGTCATCTATAAAATGCGGTAATCTTCCAGATTCATTATCTTCCATAAAAGCTTCTCTTCCTACATCTCCAATATCAGCTCGAGCACATTTAATTCTTC
>V1LNDAVN1D111604_0
TAAATTCCAAAACATCACTATAATTAGTAATATTAAATTCATCAAAAAATTGATTAAATAATTCTTTTACTTGCTCTAAATTGTCATCTATAAAATGCGGTAATCTTCCAGATTCATTAT
>V1LNDAVN1D111605_0
ACACTTTTAAATTGTCTCTGTTCAACAAAATATATTCACTAATACTATGATCTTCATCTGTAAATTCCAAAACATCACTATAATTAGTAATATTAAATTCATCAAAAAATTGATTAAATA
>V1LNDAVN1D111606_0
TTTCTGACTGTCTTCCCGTTTCAATAAATTTCACCATTTTCCATCCATAATATGCTAAATACACTTTTAAATTGTCTCTGTTCAACAAAATATATTCACTAATACTATGATCTTCATCTG
>V1LNDAVN1D111607_0
TAGATATATTAAATCAAATCGCGAGAATAAAGAAGGCGGTAAATTGATGTTTTCTACAACTGCTTTCGTTTTGTCGTATCTACTGTTAATAGGGTTAGCCGAGGCCAAAATAGAGGTTCT
>V1LNDAVN1D111608_0
ATTTTTGCATAAAACGGTTGCAAGTTTGGTGTCTTCTTCTTCATTCGCCTGATCTATAACTAGATATATTAAATCAAATCGCGAGAATAAAGAAGGCGGTAAATTGATGTTTTCTACAAC
>V1LNDAVN1D111611_0
GGTATTGGGATCAACTATATAATTTCTGAGTTTTTTTCTTTTTTCGAAAACTTGAGGATCATTTAAATTTTGTCCAATTCGCTCATTTGATCTTTCATCCTCTATTAAGAGTGCATCATT
>V1LNDAVN1D111612_0
GCTTTCTAAAGAGATTATTGGATTGCATGTGATACGACAGTAAGCAATATATAAAGCCAAGGTATTGGGATCAACTATATAATTTCTGAGTTTTTTTCTTTTTTCGAAAACTTGAGGATC
>V1LNDAVN1D111613_0
GGGAGATTTGGATCCTTCTTTGCATCTCATCTTTATATATTCTTCAACGATAATTTTTTTGCTTTCTAAAGAGATTATTGGATTGCATGTGATACGACAGTAAGCAATATATAAAGCCAA
>V1LNDAVN1D111614_0
CATTTTTGCCAAACTTTGACTTAATCGTACTAAACCTTCTAACTGTCTTGGACTAGCCGTGGGAGATTTGGATCCTTCTTTGCATCTCATCTTTATATATTCTTCAACGATAATTTTTTT
>V1LNDAVN1D111615_0
TATATTCATCAGCCGCACGGCTTCCATTGCTTCTTCAGGTGTTACAACATTCTTTAATTTCATTTTTGCCAAACTTTGACTTAATCGTACTAAACCTTCTAACTGTCTTGGACTAGCCGT
>V1LNDAVN1D111616_0
ATTGACCTGATCAAAATCAATACGACCGCTTAATGGGTCTATTAAACTTTGAAAAGTTGCTATATTCATCAGCCGCACGGCTTCCATTGCTTCTTCAGGTGTTACAACATTCTTTAATTT
>V1LNDAVN1D111617_0
ATTCATAACTAAGTCTTTAATCATTTCTGATTTTTTCTTCCTTTGGGTAGTTTGACCTAAATTGACCTGATCAAAATCAATACGACCGCTTAATGGGTCTATTAAACTTTGAAAAGTTGC
>V1LNDAVN1D111618_0
GAAAGCTTCTTGGCAATACACTAGTAATTCATCTTTGGACATATTTCTCAAAATTAAGGCATTCATAACTAAGTCTTTAATCATTTCTGATTTTTTCTTCCTTTGGGTAGTTTGACCTAA
>V1LNDAVN1D111619_0
TTGAAAAGCCTCTTCAAAGGATTTTCTATCCATTGGTTGAGGACAGTCTGGATCATTCATGAAAGCTTCTTGGCAATACACTAGTAATTCATCTTTGGACATATTTCTCAAAATTAAGGC
>V1LNDAVN1D111620_0
CATTTTGCATTCATATATTCTTTTCTGCACGTGTCTTATTTTTGCTTTATTTCTTCTTTCACTGTTCGTCAGTTTTTCTTGGTTTTGCCTTTAATGTTTTTTTTCCTTTTATCTTTTTTT
>V1LNDAVN1D111621_0
ATTTTTCATTTTGCATTCATATATTCTTTTCTGCACGTGTCTTATTTTTGCTTTATTTCTTCTTTCACTGTTCGTCAGTTTTTCTTGGTTTTGCCTTTAATGTTTTTTTTCCTTTTATCT
>V1LNDAVN1D111622_0
AGAGCCAACAAACCGCGACTTTGCGCTTGAAATTAAGACGCTAATTGCGCTATACTTTTTATTTTTCATTTTGCATTCATATATTCTTTTCTGCACGTGTCTTATTTTTGCTTTATTTCT
>V1LNDAVN1D111623_0
ATATGAATTAGAAGCAGGTTTGAAAAATAGTGATAATATGATTCAGTCCGTGAAAATGTAAGAGCCAACAAACCGCGACTTTGCGCTTGAAATTAAGACGCTAATTGCGCTATACTTTTT
>V1LNDAVN1D111624_0
GGGAAACTCCAAAATGCCTGCATTAAATGAATGTCTTACTTTGAACAAAGTACCCAAACCATATGAATTAGAAGCAGGTTTGAAAAATAGTGATAATATGATTCAGTCCGTGAAAATGTA
>V1LNDAVN1D111625_0
TAAAAAGAATTTTGTAGGATTTTTTGTTAAAAATGATAGAGTAATATCTATATTAACGTTGGGAAACTCCAAAATGCCTGCATTAAATGAATGTCTTACTTTGAACAAAGTACCCAAACC
>V1LNDAVN1D111626_0
TTTTCGCATTTCTGGCTTTGCGCCAATGTATGACAGAATAATTTATGAAGGGGATTTAAGTAAAAAGAATTTTGTAGGATTTTTTGTTAAAAATGATAGAGTAATATCTATATTAACGTT
>V1LNDAVN1D111627_0
TAAAAAGAAAATGGAATTTCGATATTTACCCTTTTTCAACACCAACATTATGGGAAATAATTTTCGCATTTCTGGCTTTGCGCCAATGTATGACAGAATAATTTATGAAGGGGATTTAAG
>V1LNDAVN1D111628_0
CTGCCATTGGAATGTAGCGATTCAGCAAGGTAGAATAGCAGCGCACAATATGCTGAACGATAAAAAGAAAATGGAATTTCGATATTTACCCTTTTTCAACACCAACATTATGGGAAATAA
>V1LNDAVN1D111629_0
CCTTTCTTTTGCTCTGCTTGGCCTTACTTTTGTTTTTTTTTCAGATGAGATGTCGAACATCTGCCATTGGAATGTAGCGATTCAGCAAGGTAGAATAGCAGCGCACAATATGCTGAACGA
>V1LNDAVN1D11163_0
AAGTTTTCGAAATGACAATAACTAATGTGTCGGTAGGATCTAAATCACATATAGCTCTGTTCACATCGTTAGGATCTACATTGGCTAAGAAACGAACGTTAAAAATTTTATCATGATGAT
>V1LNDAVN1D111630_0
CACTTTTACGTTTACTTTTGCGTACACATGTACACATACCCATTTTTGTTTTATATCTTTCCTTTCTTTTGCTCTGCTTGGCCTTACTTTTGTTTTTTTTTCAGATGAGATGTCGAACAT
>V1LNDAVN1D111631_0
ATGTATGTATCTTTCCTTATTTTTATACAAGTATGTTGAAACCGTGGAATATTGCAGTGCTTATGTTGCGTACCTTCATTCTGGCTTTCATTCTGGCTTTCATGCTCTCTCATATATATA
>V1LNDAVN1D111632_0
ATGCAGCTGGAGATGTATGTATCTTTCCTTATTTTTATACAAGTATGTTGAAACCGTGGAATATTGCAGTGCTTATGTTGCGTACCTTCATTCTGGCTTTCATTCTGGCTTTCATGCTCT
>V1LNDAVN1D111633_0
CCCCAAATAATTTTATTATTACAGATAAATATTTTAAAGTTAAAGACTCCCAAGATATGTATGCAGCTGGAGATGTATGTATCTTTCCTTATTTTTATACAAGTATGTTGAAACCGTGGA
>V1LNDAVN1D111634_0
ACGTGATTGAAGCAATGGGATGCTTACCAAATTCTGATTTCGTAGATGCCAAATTTAAAACCCCAAATAATTTTATTATTACAGATAAATATTTTAAAGTTAAAGACTCCCAAGATATGT
>V1LNDAVN1D111635_0
AAGATCACTGTGAAAAGAAAACTATTTTGATCGTGGGAGGTGGTGCAGCAGCTTTAGGTGCTATTGAAACTTTTTTAAAAAATGGATTTTCTGGAAGATTAATTATCTGCAGTAAAGATC
>V1LNDAVN1D111636_0
ATTTACCAAAAGATATAAATATCAAGAAAAAAAAACAAGTGTGTTCTTGTAAAGATCACTGTGAAAAGAAAACTATTTTGATCGTGGGAGGTGGTGCAGCAGCTTTAGGTGCTATTGAAA
>V1LNDAVN1D111637_0
CATCATTTGATGATATTCCTGCATTCAAAGTAGAAATCGAAGGTGATGATATTTATGCATATTTACCAAAAGATATAAATATCAAGAAAAAAAAACAAGTGTGTTCTTGTAAAGATCACT
>V1LNDAVN1D111638_0
TAACATGTCCTTGGCATGATGCCAAGTTTGATTTACAGACAGGAGAATGCTTAAATGGCCCATCATTTGATGATATTCCTGCATTCAAAGTAGAAATCGAAGGTGATGATATTTATGCAT
>V1LNDAVN1D111639_0
GACCGAAATGCCCCCATTATAGTGCCCCTCTACATAATGGCTTTTTAGCAGAAAAATATGTAACATGTCCTTGGCATGATGCCAAGTTTGATTTACAGACAGGAGAATGCTTAAATGGCC
>V1LNDAVN1D11164_0
TTTTCAAAGCCAACCAGTTCTTAATAGTTCTTGCATTTAACATAGTTTCAGCAGTTGTAAAAGTTTTCGAAATGACAATAACTAATGTGTCGGTAGGATCTAAATCACATATAGCTCTGT
>V1LNDAVN1D111640_0
TACATGATGGAAAAGATTCTGTATTATTAGTACATATGCATAACAAATATTATTGCTTAGGACCGAAATGCCCCCATTATAGTGCCCCTCTACATAATGGCTTTTTAGCAGAAAAATATG
>V1LNDAVN1D111641_0
AAAAGGTGTTTTTGATAAAAAAAAATGAAATAAAAAAAGGAGAAATGTTAGAAGTCAAAGTACATGATGGAAAAGATTCTGTATTATTAGTACATATGCATAACAAATATTATTGCTTAG
>V1LNDAVN1D111642_0
ATGAAGTCAGTTGCATGGACACAGACACATTTAATAAAACCGAGAAATATGAAAAGTTGGAAAAGGTGTTTTTGATAAAAAAAAATGAAATAAAAAAAGGAGAAATGTTAGAAGTCAAAG
>V1LNDAVN1D111643_0
CTTTATTTTGTATCCCTCTTCCTTTATTTTTGAATCAGAAGTTGCTGAATGAAAAAAGAAATGAAGTCAGTTGCATGGACACAGACACATTTAATAAAACCGAGAAATATGAAAAGTTGG
>V1LNDAVN1D111649_0
GGTCATTAAATACAGGGGACATAATTGGAAACGTAAGTTCTACTTTTTCGAATATACTAAACAAGGCATCATCAGTAACAACAAATACTATTAACAATATTAATCCTAATGAGATTCTTG
>V1LNDAVN1D11165_0
TTAATTTTAAATTCGTACTTATAGCAACTAAATGTCTACTCAGTTCTTCAGGTTTTTTTATTTTCAAAGCCAACCAGTTCTTAATAGTTCTTGCATTTAACATAGTTTCAGCAGTTGTAA
>V1LNDAVN1D111650_0
ATGAAGCAAGTAATGATGATTTTAATAATGGAAATCTAAATTCTCAGAACAGTTATTTGGGGTCATTAAATACAGGGGACATAATTGGAAACGTAAGTTCTACTTTTTCGAATATACTAA
>V1LNDAVN1D111651_0
ATGGAGGAAATCCGAATAGAATTATGAACGAAAGTCTTCCGATCTATCAGTTTGTAAATGATGAAGCAAGTAATGATGATTTTAATAATGGAAATCTAAATTCTCAGAACAGTTATTTGG
>V1LNDAVN1D111652_0
TTCAAAACTTAGAACCTCCTGCACCTCTACCGTTACAAGAAGGAAGAAATATCATAAATTATGGAGGAAATCCGAATAGAATTATGAACGAAAGTCTTCCGATCTATCAGTTTGTAAATG
>V1LNDAVN1D111653_0
CTGAAAGAAAGTATAAGACCAAAGCGGCAGAGCACTATAGGAAAACCTTGCGTTCACTTGTTCAAAACTTAGAACCTCCTGCACCTCTACCGTTACAAGAAGGAAGAAATATCATAAATT
>V1LNDAVN1D111654_0
AGGGAGGAAATAAAAAATTTCAGACCTATTTAGAAAATTATGGAATAAATGATTTTATTTCTGAAAGAAAGTATAAGACCAAAGCGGCAGAGCACTATAGGAAAACCTTGCGTTCACTTG
>V1LNDAVN1D111655_0
GTATTGTGAAAAGCTTAAAAATGGACATTTTCAGCGACGAACAATTAAAATATATGGAAAAGGGAGGAAATAAAAAATTTCAGACCTATTTAGAAAATTATGGAATAAATGATTTTATTT
>V1LNDAVN1D111656_0
ATGGAATTTTTTTGTGCATTAATTGTTCGGGAGTTCATAGAAGCATGGGAGTTCACATCAGTATTGTGAAAAGCTTAAAAATGGACATTTTCAGCGACGAACAATTAAAATATATGGAAA
>V1LNDAVN1D111657_0
AAAGTAATAACAAATGTTTTGATTGTGGAATATCTAATCCCGATTGGGCTTCTGTTAATCATGGAATTTTTTTGTGCATTAATTGTTCGGGAGTTCATAGAAGCATGGGAGTTCACATCA
>V1LNDAVN1D111658_0
CCACAGTTACAATGAATGCAAACACGGTAGAAGTTTTTAGCAGGTTGAAACGAGAAGATGAAAGTAATAACAAATGTTTTGATTGTGGAATATCTAATCCCGATTGGGCTTCTGTTAATC
>V1LNDAVN1D111659_0
TTTTTGGGGGAAAGGTGATTGTTATCACTACCACTGTTACTACTGCTGCTATTACAACCTCCACAGTTACAATGAATGCAAACACGGTAGAAGTTTTTAGCAGGTTGAAACGAGAAGATG
>V1LNDAVN1D11166_0
GGATGTTTTCTTCAGATTGACCTACATATTTATTTAAAATTTCTGGTCCATTAATAATTTTAGGTTCCCTTGCATTTAACGTTTTCCCTATTTGTCTTGCTATGAGAGTCTTTCAGATCG
>V1LNDAVN1D111660_0
ATATTTGTCTTTTGCTCATAGGGTAAGAAAGTATTTAACAGTCGTTCTTAATTTGTTAGATTTTTGGGGGAAAGGTGATTGTTATCACTACCACTGTTACTACTGCTGCTATTACAACCT
>V1LNDAVN1D111661_0
AACTATCTTTGAGCAAATTCAGTATCGTTGCTAGTTTTATTTATTTGTTTTTACAAGTATATATTTGTCTTTTGCTCATAGGGTAAGAAAGTATTTAACAGTCGTTCTTAATTTGTTAGA
>V1LNDAVN1D111662_0
GATATTTTCTTAGAACACCTAGTATGAATTACGAAAACAAAAATATAACAATAAAAAAAGCTTTTTCCTTTTCGCAGATATTATAAAAATGAAGCGTGCAAACCACTACATACCTTTTTT
>V1LNDAVN1D111663_0
ATGAAACTAATAAGAGAGAAGATGATGTTCCAATAAACAGTGATATTTTCTTAGAACACCTAGTATGAATTACGAAAACAAAAATATAACAATAAAAAAAGCTTTTTCCTTTTCGCAGAT
>V1LNDAVN1D111664_0
ATATGTCAGAAAATTGCAGCACAGAGAAGAAAAACAAAATAAACGGAAAAATCCAGGAAGATGAAACTAATAAGAGAGAAGATGATGTTCCAATAAACAGTGATATTTTCTTAGAACACC
>V1LNDAVN1D111665_0
ATGCTGCTAATAATAATGAATATGAAGACCTCTTTTATGAAGAAACTGAAGAAGATAAAGATATGTCAGAAAATTGCAGCACAGAGAAGAAAAACAAAATAAACGGAAAAATCCAGGAAG
>V1LNDAVN1D111669_0
TCCATATGGTTGAGAACCTAACATTGTATATGTTTTTCCACTCCCCGTTTGGCCATAAGCAAAACAGGAACATACACAGTTGTTCTTAAAAAGATCAACTAATAAAGGTTTTATTGTATT
>V1LNDAVN1D11167_0
CACTTTGCTTGTATTCTAGTTCCGCATCTTTAAAAAGGTTGCGGATGTTTTCTTCAGATTGACCTACATATTTATTTAAAATTTCTGGTCCATTAATAATTTTAGGTTCCCTTGCATTTA
>V1LNDAVN1D111670_0
GGTCGAATCAGCTGAAAACCAATCATCCCCAAGTTGTGAGAGAAGTCATAAAAGACTTCGACTTGAAAATCAATCTGTGTTATATTCAAATATAAGTAAATTCGGTAGTTGTGAACCTTC
>V1LNDAVN1D111671_0
TATACAGGAAAATCGAAAGGTTTTGGTTTTATTCAATTTCACAAAGCATCAGAAGCTATTGAGGCTATGTCTGTAATGAACGGTATGGAAGTGGCTGGAAGAGAAATCAAAGTAGGGTAT
>V1LNDAVN1D111672_0
TTAAAACAGTTGTTTTTACCATTTGGAGATATATTAGATGTAGAAATACACAGAGATCCTTATACAGGAAAATCGAAAGGTTTTGGTTTTATTCAATTTCACAAAGCATCAGAAGCTATT
>V1LNDAVN1D111673_0
CCTTTAAAATTATATATAGGTGGGTTGTTAGGACCGTTAAGTAATATTACAGAGCAAGAATTAAAACAGTTGTTTTTACCATTTGGAGATATATTAGATGTAGAAATACACAGAGATCCT
>V1LNDAVN1D111674_0
GCAGAAAAAAATAGAGCAGCAAAAGCAGCTAAACATCAGCCCATTGATCCAAATGATATACCTTTAAAATTATATATAGGTGGGTTGTTAGGACCGTTAAGTAATATTACAGAGCAAGAA
>V1LNDAVN1D111675_0
GCATTAGCAGCAAATGGTTATATGTTGAAAAATAAACCAATAAAAGTACAATCTTCGCAAGCAGAAAAAAATAGAGCAGCAAAAGCAGCTAAACATCAGCCCATTGATCCAAATGATATA
>V1LNDAVN1D111676_0
TCAGGAAAATCGAAAGGAGTGGCATATGTAGAATTTTATACGCAAGAATCGGTTATAAAGGCATTAGCAGCAAATGGTTATATGTTGAAAAATAAACCAATAAAAGTACAATCTTCGCAA
>V1LNDAVN1D111677_0
GAATTTTTTTCAGAAGTAGCAGGAAAAGTAAGAGATATACAATGTATAAAAGATCAGCGTTCAGGAAAATCGAAAGGAGTGGCATATGTAGAATTTTATACGCAAGAATCGGTTATAAAG
>V1LNDAVN1D111678_0
GATGATTTAACTGTGTTAGTACTGAATTTAAGTTTACAAACAGATGAACGAGATATATATGAATTTTTTTCAGAAGTAGCAGGAAAAGTAAGAGATATACAATGTATAAAAGATCAGCGT
>V1LNDAVN1D111679_0
GAAAAAGAAAGAGAAAGAGAAGAGAGAAGATTAAAAGCAGAGATTGAAGAAGCAAAAAGAGATGATTTAACTGTGTTAGTACTGAATTTAAGTTTACAAACAGATGAACGAGATATATAT
>V1LNDAVN1D11168_0
GTTGTCTACATATGGCATCAATTTCATCTAATATAATAATATGCAATAAAGAATTTTCCCCACTTTGCTTGTATTCTAGTTCCGCATCTTTAAAAAGGTTGCGGATGTTTTCTTCAGATT
>V1LNDAVN1D111684_0
TTTGCTGATATTCTAATTTCTAATTTTATTTCATCTCCTAATACAGATTCATCAGACAAAGACAAGAAACGAATTTTTTCTAGAGCATCGGCTGCATTGGAAATAAGTTCTCTTAAAAAT
>V1LNDAVN1D111685_0
AAAATATTTTTTTCCGGATTTGCTGATATTCTAATTTCTAATTTTATTTCATCTCCTAATACAGATTCATCAGACAAAGACAAGAAACGAATTTTTTCTAGAGCATCGGCTGCATTGGAA
>V1LNDAVN1D111686_0
GTACCCAAATTATTTATCAAGTCATCTTTTGTCATACCTATACCACTGTCTTGAATTGACAAAATATTTTTTTCCGGATTTGCTGATATTCTAATTTCTAATTTTATTTCATCTCCTAAT
>V1LNDAVN1D111687_0
ATATCTCCTCCGCTTTTAGAGATAGCTTCTAAAAAATTAGATGTTCCCGATTTCGCAATAGTACCCAAATTATTTATCAAGTCATCTTTTGTCATACCTATACCACTGTCTTGAATTGAC
>V1LNDAVN1D111688_0
ACTCTATCTGCTACTAAAAATGCGGAATAAAAACCTACACCAAACTGTCCTATTAAACTCATATCTCCTCCGCTTTTAGAGATAGCTTCTAAAAAATTAGATGTTCCCGATTTCGCAATA
>V1LNDAVN1D11169_0
TAGACAACAACTGATTTACTATACTATCATTTACTCCTGTCGATGCTCCAGAACTACCACGTTGTCTACATATGGCATCAATTTCATCTAATATAATAATATGCAATAAAGAATTTTCCC
>V1LNDAVN1D111690_0
CATATAATTTCATAAAATTCTGTTTTATAAATAACTGTTCATTCATGTTATATGATTTAGAAGGAATATAAATTAGACACTTAAATTCTATTTCTCCTTCTGCGAAAAAATAGATCGGAA
>V1LNDAVN1D111691_0
AATTCTACAAACTCATCAGCAACTAATACCCTTCTGACATATAATTTCATAAAATTCTGTTTTATAAATAACTGTTCATTCATGTTATATGATTTAGAAGGAATATAAATTAGACACTTA
>V1LNDAVN1D111692_0
TTCAAAGGTAAATCATCACTATCTACTACACCTCTGACAAAATTCATATATCTTGGTAAAAATTCTACAAACTCATCAGCAACTAATACCCTTCTGACATATAATTTCATAAAATTCTGT
>V1LNDAVN1D111693_0
ACAATTCTTTTAGAAATAGCTTTTAAAATTTTACTTTGCTGTAACTGTTCTCTTGACACATTCAAAGGTAAATCATCACTATCTACTACACCTCTGACAAAATTCATATATCTTGGTAAA
>V1LNDAVN1D111694_0
GCTTCTTTATTTTTTTTTCCTTCCGTATATAATTTACGGAAAGTATCTAATATTTTTCGCACAATTCTTTTAGAAATAGCTTTTAAAATTTTACTTTGCTGTAACTGTTCTCTTGACACA
>V1LNDAVN1D111697_0
CTGTATACAAGATTCATCAATGGATTCTGTCAAAAATAGAACGTCGATGTTTTTTTTCTTGAAAATCTGTAATTGAGGAATTTTTGATAAATACTCGTAGTTTTCTCCTGATGCATAATA
>V1LNDAVN1D111698_0
TGTAATTTCTCCCTTCTGAATTGACTTAAATCTCTTGCCTTCATATTCTTGTACTCTCTGTATACAAGATTCATCAATGGATTCTGTCAAAAATAGAACGTCGATGTTTTTTTTCTTGAA
>V1LNDAVN1D1117_0
TTCTTTCAGCTGCATCTTTTCCCATTCTCATAGCTTCATCAATATCTGAAGTTCCAAATTTTACCATAACTGAGTCTGTATCACCATAGACAACAACGGCATTATGCTTATAACCATTTT
>V1LNDAVN1D11170_0
CAATTCTATTTGTCATACCAATTAACAAAATATTATTTAAACTATTAATTCCGTCTATTTTAGACAACAACTGATTTACTATACTATCATTTACTCCTGTCGATGCTCCAGAACTACCAC
>V1LNDAVN1D111701_0
CATTTGTCCTGATAATCCCCATTCTGTTGAAACAACCGCGCATGGTGCATCTACTAATCTTCTAGAAATTTCTACTTTGAAAATTTGGTTTCTCAAAGTATCTGAAATAACATCTATTAA
>V1LNDAVN1D111702_0
CCGAAAATAAGTTACACAATGATTTAAAAAAAAAAAAATCAATTTTATATATTTTTAACGACTCTCAGATATCTGAAAAAACGAAAGAAAAACAACATACTATGTTACGAATTACAAGTT
>V1LNDAVN1D111703_0
TATAAAGCGAGGTGCCGAAAATAAGTTACACAATGATTTAAAAAAAAAAAAATCAATTTTATATATTTTTAACGACTCTCAGATATCTGAAAAAACGAAAGAAAAACAACATACTATGTT
>V1LNDAVN1D111704_0
AATAAAAAAAAGGAGAATATTACAGTAAGTGGCTACAAGCGAAAGTCGTACATAAAAAGATATAAAGCGAGGTGCCGAAAATAAGTTACACAATGATTTAAAAAAAAAAAAATCAATTTT
>V1LNDAVN1D111705_0
ATCTCCAATCACTAAAACTAACTCTCCTATATCCCCGAGATTTGCACTCATTTGAAAAAAAATAAAAAAAAGGAGAATATTACAGTAAGTGGCTACAAGCGAAAGTCGTACATAAAAAGA
>V1LNDAVN1D111706_0
CGTTTTTAACAATTCTCGGAAACAATCCGGTAACCCCAAATTTCGCATAGGAGAGTGGAAATCTCCAATCACTAAAACTAACTCTCCTATATCCCCGAGATTTGCACTCATTTGAAAAAA
>V1LNDAVN1D111707_0
CATTTCTAAATTGCCACTAGAGCCAATGTTCCCGGTACATAATACATGTTTTATTTTATCCGTTTTTAACAATTCTCGGAAACAATCCGGTAACCCCAAATTTCGCATAGGAGAGTGGAA
>V1LNDAVN1D111708_0
AAAATCGTAAGTATCCATATCTCCTTTAACAATATGAATAGAATCTGCTATATTTTTTATCATTTCTAAATTGCCACTAGAGCCAATGTTCCCGGTACATAATACATGTTTTATTTTATC
>V1LNDAVN1D111709_0
TTGATGACCATGGATCAACGCTATTTTAAATCCTCCTATATTAAACGAAGTTTCTTCAGGAAAATCGTAAGTATCCATATCTCCTTTAACAATATGAATAGAATCTGCTATATTTTTTAT
>V1LNDAVN1D11171_0
AAGATATTTCGATATGCAATTCAAATCGACCTGGTCTCAGCAAAGCATCATCAATTAGATCAATTCTATTTGTCATACCAATTAACAAAATATTATTTAAACTATTAATTCCGTCTATTT
>V1LNDAVN1D111710_0
ATCACTATCATACTTTTTCTGCCATTGTAAAAGCGCATTTTTATTTCTCCACGGTACAACTTGATGACCATGGATCAACGCTATTTTAAATCCTCCTATATTAAACGAAGTTTCTTCAGG
>V1LNDAVN1D111711_0
GAATGTTTTTTGAACTGTTTACAAACAGAATGGGGAATCTATCTAATGATTCTATTAAAAGAAAGATATCCAAATTCGTTAAAACGAAAATGAAACTGATTTTTTCTTTTGTCTTACCTT
>V1LNDAVN1D111712_0
TGAAGAATATACTTGTACTTTTAACTGTTTATTTCATATATTTTTTTTTCTGAAAAAAATGAATGTTTTTTGAACTGTTTACAAACAGAATGGGGAATCTATCTAATGATTCTATTAAAA
>V1LNDAVN1D111713_0
ACATATGTTCTTATGTATATACTTGTACATCTTTCTGTGAATTTCATATATTTTTTTTTCTGAAGAATATACTTGTACTTTTAACTGTTTATTTCATATATTTTTTTTTCTGAAAAAAAT
>V1LNDAVN1D111714_0
TCGATATCATTTTTGGGGGATTTTTTCTTAAATGAATAATTAAAAATGTTTTTGATAAAAACATATGTTCTTATGTATATACTTGTACATCTTTCTGTGAATTTCATATATTTTTTTTTC
>V1LNDAVN1D111715_0
TCAACTGAATGCAAATATTTTCTATCTTTAAAAAATAAAAAAACGCAACAGGAAATATCGTCGATATCATTTTTGGGGGATTTTTTCTTAAATGAATAATTAAAAATGTTTTTGATAAAA
>V1LNDAVN1D111716_0
AAGTACTTTTAGCAGATGACACATGGTATGTAGACGAATACGTATGTTTTCTACTGTCTTTCAACTGAATGCAAATATTTTCTATCTTTAAAAAATAAAAAAACGCAACAGGAAATATCG
>V1LNDAVN1D111717_0
ATTCTCTGGCGTTATGGGCGGGTCTTTATTTAATAGGAGCCATTTTTATAATGTCCTTTCAAGTACTTTTAGCAGATGACACATGGTATGTAGACGAATACGTATGTTTTCTACTGTCTT
>V1LNDAVN1D111718_0
TATTCAGTTACGATTTGAGAAATATAAATGATGAATATCGTGTCGATCAAACTTTTAGAAATTCTCTGGCGTTATGGGCGGGTCTTTATTTAATAGGAGCCATTTTTATAATGTCCTTTC
>V1LNDAVN1D111719_0
TAGAATTTATAGCTTTAACATTTCTGTTTATGAATCACTGGACTAATGGGGGAAAAGGATTATTCAGTTACGATTTGAGAAATATAAATGATGAATATCGTGTCGATCAAACTTTTAGAA
>V1LNDAVN1D11172_0
TATTTCTCATACTCTTTGTATGTATATTTAAAATTTGAATCCTTCCATTTTTATCTGGCAAAGATATTTCGATATGCAATTCAAATCGACCTGGTCTCAGCAAAGCATCATCAATTAGAT
>V1LNDAVN1D111720_0
GAGGTCCTTGTGTTCAGATCAATGGGCTTTTTGGCACTACTTTAAGAATAGGTTTTTTTTTAGAATTTATAGCTTTAACATTTCTGTTTATGAATCACTGGACTAATGGGGGAAAAGGAT
>V1LNDAVN1D111721_0
AAATCAGAATGTGGTTCACAACAAGACAAGATGGACTGGACGACGGGTGTCATACGAACAGAGGTCCTTGTGTTCAGATCAATGGGCTTTTTGGCACTACTTTAAGAATAGGTTTTTTTT
>V1LNDAVN1D111722_0
ATAAAAATAAATTCTATTGTTTTTCCTTTTTTCAAAATAATTTTATTTTTAGTTAAAACAAAATCAGAATGTGGTTCACAACAAGACAAGATGGACTGGACGACGGGTGTCATACGAACA
>V1LNDAVN1D111723_0
ATATAAACATTTCAATTCTTCTTAGCAACGAGCATTTTCTTTTTGCATTGCAGGCTATTTATAAAAATAAATTCTATTGTTTTTCCTTTTTTCAAAATAATTTTATTTTTAGTTAAAACA
>V1LNDAVN1D111724_0
CCCATGCCCATGAAAGACACATTTTTTACATTTATTTGCTTAGATTGAAAATATAAAAGTTGATCCGTTATCTCATCTAAATCTAATTGTCTCTTCATACCTATTTTTCCAGTTGCACAA
>V1LNDAVN1D111725_0
AAATTATCATTCGTAAAAAAATCAATAGCATCAAAAACTCGAGGATTTGCTAAAGGTTCTCCCATGCCCATGAAAGACACATTTTTTACATTTATTTGCTTAGATTGAAAATATAAAAGT
>V1LNDAVN1D111726_0
TTTATCCCCGGTAATAAGCCCACCGTGGAAATATTTATTCTTCGTTTTGCAAAAGAAAAGAAATTATCATTCGTAAAAAAATCAATAGCATCAAAAACTCGAGGATTTGCTAAAGGTTCT
>V1LNDAVN1D111727_0
GAAAAAGGAGAATGTAAAGAAAAGGATAAATTCACCTGCGGAAACGACTCATTCAATTTTTTTATCCCCGGTAATAAGCCCACCGTGGAAATATTTATTCTTCGTTTTGCAAAAGAAAAG
>V1LNDAVN1D111728_0
TCAAACACTTCTAAAAAAGGGAAAAATCTATTTATAGGAACTAAGCGATCTCTTTCTTCTGAAAAAGGAGAATGTAAAGAAAAGGATAAATTCACCTGCGGAAACGACTCATTCAATTTT
>V1LNDAVN1D111729_0
AGTAATATATAGCTAATCCAAACTCTTCTTTTTGTTTTTCTTATTCTGTCATCTAGTAAGTCAAACACTTCTAAAAAAGGGAAAAATCTATTTATAGGAACTAAGCGATCTCTTTCTTCT
>V1LNDAVN1D11173_0
AATAATTTGGAGTATTTTCTGCCAGTTCAGATAAATTAACATCTGGACTTAATTTATCACTATTTCTCATACTCTTTGTATGTATATTTAAAATTTGAATCCTTCCATTTTTATCTGGCA
>V1LNDAVN1D111730_0
CTATTTGAGATATGTTCACAGAGAGCTTCTGCATGTTCTTTTGAATCATTAACATCTTTTAGTAATATATAGCTAATCCAAACTCTTCTTTTTGTTTTTCTTATTCTGTCATCTAGTAAG
>V1LNDAVN1D111731_0
TTTTTTGCTTTATTGTAAGGTATGAGACAAACATTATATAAATATTTCACATCTTTCGGTCTATTTGAGATATGTTCACAGAGAGCTTCTGCATGTTCTTTTGAATCATTAACATCTTTT
>V1LNDAVN1D111732_0
ACTTTTTCAAATTGCACAATTTTGTTCTCTTCTGTCAATTTATGAAAATCATCATTTACATTTTTTGCTTTATTGTAAGGTATGAGACAAACATTATATAAATATTTCACATCTTTCGGT
>V1LNDAVN1D111733_0
GCCTCAATTGATAAACCAAATGAATTTCTGTAAAAAAAAGACACACCGTGTTTGCTCAACACTTTTTCAAATTGCACAATTTTGTTCTCTTCTGTCAATTTATGAAAATCATCATTTACA
>V1LNDAVN1D111734_0
TTATATTATTTTTTTTTTTGATTTGTCAAGGGTTTACCCGCGTGTAGTTGTCCACAGGCTGCCTCAATTGATAAACCAAATGAATTTCTGTAAAAAAAAGACACACCGTGTTTGCTCAAC
>V1LNDAVN1D111735_0
ATTATGCATATTTCGTAAACGGTTGAAATAACAGTGCATAAAATAAAGCAGTTCCTGTTATTATATTATTTTTTTTTTTGATTTGTCAAGGGTTTACCCGCGTGTAGTTGTCCACAGGCT
>V1LNDAVN1D111736_0
GCTGTTCCGATTTGTTCTCTTCCATATTTAGGTTGATAATCTGACGAAAAAAAAATAAAGATTATGCATATTTCGTAAACGGTTGAAATAACAGTGCATAAAATAAAGCAGTTCCTGTTA
>V1LNDAVN1D111737_0
TGAATTATCACATCATCATTATGATCCACACAATTTGTAGCTTTATCGGTGTTACAATTCAATAAACTTTTTTCATTTCCGGAACATAAAATACCTGCTCCACTAAATGGATATCCATAT
>V1LNDAVN1D111738_0
ACATCGACAATTCGTATTGTTCCATCTGCTATTACATAGTTGTTAGAAAATTCTAAGCACTGAATTATCACATCATCATTATGATCCACACAATTTGTAGCTTTATCGGTGTTACAATTC
>V1LNDAVN1D111739_0
AAACTGTTATGATAGTAAATTTGTAATCTTCCTATCCCATCAGTGGAAGGACTACCATTGACATCGACAATTCGTATTGTTCCATCTGCTATTACATAGTTGTTAGAAAATTCTAAGCAC
>V1LNDAVN1D11174_0
GACAGTTTATCTACTGCACGATTCTTTTCCTTCTACCTAATCACGTTTTTCCAATCTTCCTTCTCGAAATAACCAACACGTCCCGCTTTTTGCTTATTTTTTTCTGCGTTCAAGTTGCGT
>V1LNDAVN1D111740_0
ATCTCAAGACAAGCAATATGTTCGGTTTCTTTCAACCATCCTTCCGAGCAAATAGATCCGAAACTGTTATGATAGTAAATTTGTAATCTTCCTATCCCATCAGTGGAAGGACTACCATTG
>V1LNDAVN1D111741_0
CCGGATATGTCCGAACATAGACGGTGCGAAAATCCATTCCCTTTCATTCCTTTATAGCCCATCTCAAGACAAGCAATATGTTCGGTTTCTTTCAACCATCCTTCCGAGCAAATAGATCCG
>V1LNDAVN1D111742_0
CCTTTACACCGGAAGTTGACTGCATTTATTTTTTCTGTATCTTGTCCACATAAATTAGTTCCGGATATGTCCGAACATAGACGGTGCGAAAATCCATTCCCTTTCATTCCTTTATAGCCC
>V1LNDAVN1D111743_0
TGGGAGCAATAGATATCTTCATGTGCATCGTGTGGACAATCTTTTAAGTTGTGTTCACTTCCTTTACACCGGAAGTTGACTGCATTTATTTTTTCTGTATCTTGTCCACATAAATTAGTT
>V1LNDAVN1D111744_0
AACCCAATTCCAGAAGCATCTCCCTCGCCACCCTCGCAACCTATAACTACATCTTCATCATGGGAGCAATAGATATCTTCATGTGCATCGTGTGGACAATCTTTTAAGTTGTGTTCACTT
>V1LNDAVN1D111745_0
AATTCAATTTTATGAGGAAAATCTCGTTTTTCTAATTTCAGTAAGTTTTTGTGGCCCGTTAACCCAATTCCAGAAGCATCTCCCTCGCCACCCTCGCAACCTATAACTACATCTTCATCA
>V1LNDAVN1D111746_0
ACATCTCCTACATTTGCGCTACTTATATCCGATTTTGACAAAATTTTATCAAAACAAGTTAATTCAATTTTATGAGGAAAATCTCGTTTTTCTAATTTCAGTAAGTTTTTGTGGCCCGTT
>V1LNDAVN1D111747_0
AAAGTACCTTTTACAACGCCACTTTCCTCATCACATTTTTCTGGACAGGATGCTAAAAATACATCTCCTACATTTGCGCTACTTATATCCGATTTTGACAAAATTTTATCAAAACAAGTT
>V1LNDAVN1D111748_0
CTGTTTAACGCTCCGGAGTGAATCGCCGCTTTGCAAATAGGTGAATCAAAAGTGTATATGAAAGTACCTTTTACAACGCCACTTTCCTCATCACATTTTTCTGGACAGGATGCTAAAAAT
>V1LNDAVN1D111749_0
GTACCGACAAACGTTTTATGCTTATGCCCAACAATTATGACGATTTCATCTGCTGCATTGCTGTTTAACGCTCCGGAGTGAATCGCCGCTTTGCAAATAGGTGAATCAAAAGTGTATATG
>V1LNDAVN1D111750_0
TAATTGCCTTTTTTCCATTTATATATAAAATAACAGTTTTTGTCGACTTGTTGAAAACTACTGCGAAATGATTGGATGCTCCCATATGGGGTTTAAATCCGCTTTTTATTAATTTCGGGT
>V1LNDAVN1D111751_0
TTCACCATTTAAAGTAAAATCGTATTGAGATTTGGAGATAATTGCCTTTTTTCCATTTATATATAAAATAACAGTTTTTGTCGACTTGTTGAAAACTACTGCGAAATGATTGGATGCTCC
>V1LNDAVN1D111752_0
CAAATGAATATTTCCAATAAAATGATCAGTCGTCGATTTACTTGATCGGCCAATAACTAATTCACCATTTAAAGTAAAATCGTATTGAGATTTGGAGATAATTGCCTTTTTTCCATTTAT
>V1LNDAVN1D111755_0
TAAATTTTTTGTTACTAATATATCAGACTTTCCTTTCACTAAGTATACTCCCGGAAAACGATGCGGAACCACTATTACTTTATTAGGTCTCACATTTTGACCGCCTCTACCTCCGCCTCC
>V1LNDAVN1D111756_0
TTTTTCGGATTCATCCATAACTTCATATCTTTTTTCCCCATATACACTTTCTCCTGTTACTAAATTTTTTGTTACTAATATATCAGACTTTCCTTTCACTAAGTATACTCCCGGAAAACG
>V1LNDAVN1D111757_0
TCCTCCCATTAAGCAAGCTCCCAGCTTTGAACGAAATGGGTTCCATACTCTATATTCTATTTTTTCGGATTCATCCATAACTTCATATCTTTTTTCCCCATATACACTTTCTCCTGTTAC
>V1LNDAVN1D111758_0
TCCGCTTGCTGCTCCTAAATATAACACTTTACTTCCAGGTTGTATTGGCATATGTCCCACTCCTCCCATTAAGCAAGCTCCCAGCTTTGAACGAAATGGGTTCCATACTCTATATTCTAT
>V1LNDAVN1D111759_0
CTCCACTGCATACACAACACCTTCTTCTCCTACCATATCAGAAACGTGAGAAACGGAAGTTCCGCTTGCTGCTCCTAAATATAACACTTTACTTCCAGGTTGTATTGGCATATGTCCCAC
>V1LNDAVN1D111760_0
AACTATATTCGACCTCTTTTTTGACATGTTCGTTAAATCTCTTCCCGATCTATGTGAAAACTCCACTGCATACACAACACCTTCTTCTCCTACCATATCAGAAACGTGAGAAACGGAAGT
>V1LNDAVN1D111761_0
ATCCACCATATCTACCAACATTCTATATTTCTGTGGTTGTCTTGCATCTTCAACAATAGGAACTATATTCGACCTCTTTTTTGACATGTTCGTTAAATCTCTTCCCGATCTATGTGAAAA
>V1LNDAVN1D111762_0
TTGCGCATTCATTGCAACTATTCGTGCTTGATCCGGTTGAGCTACGTCAGCAAATATAACATCCACCATATCTACCAACATTCTATATTTCTGTGGTTGTCTTGCATCTTCAACAATAGG
>V1LNDAVN1D111763_0
TGAATCTACACAATTGGCTTTAATTGAAATAATAAACCACCCTCCTGTTTTTAAAAACATTTGCGCATTCATTGCAACTATTCGTGCTTGATCCGGTTGAGCTACGTCAGCAAATATAAC
>V1LNDAVN1D111764_0
ACATCTTTCTTTTTTTAACTTTTCCATTTCAGAAGCAAAAACAACCTCAGGCTTTTCGGTTGAATCTACACAATTGGCTTTAATTGAAATAATAAACCACCCTCCTGTTTTTAAAAACAT
>V1LNDAVN1D111765_0
ACCCAATACCATCGCATGGTTTCGGTGAAACGGTTCCAGTGTTAACTTCTCTTTTGGTTTACATCTTTCTTTTTTTAACTTTTCCATTTCAGAAGCAAAAACAACCTCAGGCTTTTCGGT
>V1LNDAVN1D111766_0
TTTGAACAAAGTGGAAATAATTTTTTAGAAAAACAAATTTATTTTTAAAAAGATCCCAATTATACATATGCGTTATTAAAAATTCATTTTTACAATGTAAGATAGAGATCGGAAGAGCGT
>V1LNDAVN1D111767_0
GTAACATATTTTGAACAAAGTGGAAATAATTTTTTAGAAAAACAAATTTATTTTTAAAAAGATCCCAATTATACATATGCGTTATTAAAAATTCATTTTTACAATGTAAGATAGAGATCG
>V1LNDAVN1D111768_0
ATTCGGTATAAAGTTTTTTAACAATAAATTTGATTCAATTAAAGGATGTCTTGAGTTTTTCATTTCCAATATAATTCCATTCTGTTCTAATATAGGACGTACGTAAGATGAGACACTGGA
>V1LNDAVN1D111769_0
TCCCATATTAGGACCTGTTATAATGTTCAATCTTTTTTTTTCTTTATCCATTGATATATCATTCGGTATAAAGTTTTTTAACAATAAATTTGATTCAATTAAAGGATGTCTTGAGTTTTT
>V1LNDAVN1D11177_0
AACTACACTATCAAGAAGCCGCAGTTTATCGGCGTCAAAAGGAGTGTTTTTGTCTAATAAAGACAGCGGATTGAGTGCTTCATTCTCCATCATGTCTATTATAAACCAATGTTTGCTTAC
>V1LNDAVN1D111770_0
GCATCCTATTTGAGCCATAAAGCATATGAGCGCTATTTGTCTTATATAAGTACTTTTTCCTCCCATATTAGGACCTGTTATAATGTTCAATCTTTTTTTTTCTTTATCCATTGATATATC
>V1LNDAVN1D111771_0
TCCCACCCTACACATTATTTGTGAAAATATAGGTAGTCGAGCGTAAGAACAAGGCACGAAGCATCCTATTTGAGCCATAAAGCATATGAGCGCTATTTGTCTTATATAAGTACTTTTTCC
>V1LNDAVN1D111772_0
TGATATTTCAATCATTTCTGAAAAAAATGTAGAGATTCCTTTTAGTTGAATGTCTGATGATCCCACCCTACACATTATTTGTGAAAATATAGGTAGTCGAGCGTAAGAACAAGGCACGAA
>V1LNDAVN1D111773_0
TCCTCTTCCTAATTCGTCAATTATTACTAACGTGTTTTTATCTGCATTTTTAATGATTGCTGATATTTCAATCATTTCTGAAAAAAATGTAGAGATTCCTTTTAGTTGAATGTCTGATGA
>V1LNDAVN1D111774_0
TGTATTAAGAATATAATGGGCAATAGACCAGCTAATTCCGAATCCTTCATATGTGGATGTTCCTCTTCCTAATTCGTCAATTATTACTAACGTGTTTTTATCTGCATTTTTAATGATTGC
>V1LNDAVN1D111775_0
TTCGTCTTCTAAATTCGACATTTCATGAAAGTGAGTAGCAAATAAACAGAAGCACTGAATTGTATTAAGAATATAATGGGCAATAGACCAGCTAATTCCGAATCCTTCATATGTGGATGT
>V1LNDAVN1D111776_0
AATTCTTTTCTTTTCTGTGTCTACTTTGGCTGCTACATGATTATTTATAACTCCCGAATATTCGTCTTCTAAATTCGACATTTCATGAAAGTGAGTAGCAAATAAACAGAAGCACTGAAT
>V1LNDAVN1D111777_0
AGCAACGTGTACTCCATAACTTTTATCTGCATATCCTTTTTTGATTTCATAAAGAAATGAAATTCTTTTCTTTTCTGTGTCTACTTTGGCTGCTACATGATTATTTATAACTCCCGAATA
>V1LNDAVN1D111778_0
TAATTCTTTCGATTTTTCAAATGCTTTGTCAATTACTTCGGGAGGCAATTTTGCAATTTGAGCAACGTGTACTCCATAACTTTTATCTGCATATCCTTTTTTGATTTCATAAAGAAATGA
>V1LNDAVN1D111779_0
GCTGTCTTCTTCACTTGTTTTTAATTTTTTTTTAAAATAATGTCTATTTTCCACAGATTCTAATTCTTTCGATTTTTCAAATGCTTTGTCAATTACTTCGGGAGGCAATTTTGCAATTTG
>V1LNDAVN1D11178_0
ATTCAACAAATTTTGAGCAAAGTCTCTTCGGTTTTTGTCTTTTGTGTCAAGTAATGCATCAACTACACTATCAAGAAGCCGCAGTTTATCGGCGTCAAAAGGAGTGTTTTTGTCTAATAA
>V1LNDAVN1D111780_0
AGAAAATATTTTCTTCAGATTGGATTCATATACATTACAAATAGATATTCTATTATTATTGCTGTCTTCTTCACTTGTTTTTAATTTTTTTTTAAAATAATGTCTATTTTCCACAGATTC
>V1LNDAVN1D111781_0
CTGTTAGCTCCTGCAGCACTACCACTATGTCTTTCTATTTCGATTTCTACTACTTCTCCTTCAATTACTTCGGATTCTTCTTTCACTCGAACTCCTATAGATCTTCTAAATGCTTGTGTT
>V1LNDAVN1D111782_0
GCTCCCTTTTTTTTTGCAGGATTTTTAGTTGTACTAACAGGAGGTCTGCCACCTGTTCCTCTGTTAGCTCCTGCAGCACTACCACTATGTCTTTCTATTTCGATTTCTACTACTTCTCCT
>V1LNDAVN1D111783_0
CCTAAATCATACAAGGTTTCCATCTCAGTGGTTTTAAGGACTAGTTTCCCTAGAACCCCTGCTCCCTTTTTTTTTGCAGGATTTTTAGTTGTACTAACAGGAGGTCTGCCACCTGTTCCT
>V1LNDAVN1D111784_0
ATACATATTACATCTCCAGCAGTTATATTTTCTTTTTGTAAAGCTTCAATCATTTTACTGCCTAAATCATACAAGGTTTCCATCTCAGTGGTTTTAAGGACTAGTTTCCCTAGAACCCCT
>V1LNDAVN1D111785_0
AAATCCTTTGCTTTCCCAAAAGATCTTCCAAGTTTTGTTATTTTTCCAGTTCCTTTATCAATACATATTACATCTCCAGCAGTTATATTTTCTTTTTGTAAAGCTTCAATCATTTTACTG
>V1LNDAVN1D111786_0
CTTTTCTGCAATTCTCCTTCTGGACATTGAACAAAGACAGTATTGGGATCCATTGCATCAAAATCCTTTGCTTTCCCAAAAGATCTTCCAAGTTTTGTTATTTTTCCAGTTCCTTTATCA
>V1LNDAVN1D111787_0
TGAGTTCTGCTATTGATAACATCAATATCATGCAAAGTGACAGTATGCACTAATTCTTTTCTTTTCTGCAATTCTCCTTCTGGACATTGAACAAAGACAGTATTGGGATCCATTGCATCA
>V1LNDAVN1D111788_0
TGTTCTCGAATTTCACTTTTAATTTCTCCCGTGTCTCCAGAAAATAAAGCTAAGAACCCCTGAGTTCTGCTATTGATAACATCAATATCATGCAAAGTGACAGTATGCACTAATTCTTTT
>V1LNDAVN1D111789_0
ACTCCTGGAACAATTTCTGCCTTTTCATCTTCTTGCCATTCTTTAATCTTCATATCAATATGTTCTCGAATTTCACTTTTAATTTCTCCCGTGTCTCCAGAAAATAAAGCTAAGAACCCC
>V1LNDAVN1D11179_0
TTTACTATGTTCAAGTATTATAGACACCGATTTCCACGCATTATCAAGTAGTTTAAATTGATTCAACAAATTTTGAGCAAAGTCTCTTCGGTTTTTGTCTTTTGTGTCAAGTAATGCATC
>V1LNDAVN1D111790_0
GCTCTGTTTAAATATGAAAAGCATTCAATATCTAGCATATGGACTTCATCAATAAATAAAACTCCTGGAACAATTTCTGCCTTTTCATCTTCTTGCCATTCTTTAATCTTCATATCAATA
>V1LNDAVN1D111791_0
ATGTGTGTTATGCCTCTATTAGTTGCCATAATGACAATCGGAGACTGTTCACTTTCTAAAGCTCTGTTTAAATATGAAAAGCATTCAATATCTAGCATATGGACTTCATCAATAAATAAA
>V1LNDAVN1D111792_0
AGAGTTCGATCTAATAAATCTAAAGGCATTCCGTGAGGTGCCTTATAATCCGTTCCTCTAATGTGTGTTATGCCTCTATTAGTTGCCATAATGACAATCGGAGACTGTTCACTTTCTAAA
>V1LNDAVN1D111793_0
GCTCTTTGTTCTAAAATTTTTAAAATATCTTGACGTTTATAGGGATAGGTAGGTATAATAAGAGTTCGATCTAATAAATCTAAAGGCATTCCGTGAGGTGCCTTATAATCCGTTCCTCTA
>V1LNDAVN1D111795_0
ATACGGAAAGGTTTCTTTGTTTTTTTACAAATATTAAGTCCGCTGATAAACAGTTCGTTGGGTTTACATGCTGTTTTACCGTGTATTGCGTTGTTATATAATTCATTTTTTTTTTTTTGA
>V1LNDAVN1D111796_0
GAAGAACTAAGAAAAATGCATTTCGTTTTACTGAAAGAAGAATTTTTTTTTGAATAAATGATACGGAAAGGTTTCTTTGTTTTTTTACAAATATTAAGTCCGCTGATAAACAGTTCGTTG
>V1LNDAVN1D111797_0
GTTTGCAACTGCAATAGGCACTAACAATTTGACAGCAAGTTCTATTTTAAAACAGGTAATGAAGAACTAAGAAAAATGCATTTCGTTTTACTGAAAGAAGAATTTTTTTTTGAATAAATG
>V1LNDAVN1D111798_0
TGATGTCAAAGATGGATATCAATTATATCATACGGATCCAAGCGGAAATTACTCGGGATGGTTTGCAACTGCAATAGGCACTAACAATTTGACAGCAAGTTCTATTTTAAAACAGGTAAT
>V1LNDAVN1D111799_0
AAGTTATACACAATATGGTGGTTTAAGACCTTATGGAGTTAGTTTTTTAATTGCTGGTTATGATGTCAAAGATGGATATCAATTATATCATACGGATCCAAGCGGAAATTACTCGGGATG
>V1LNDAVN1D1118_0
AGTAGGGACAATATACTTTTTCAAATTCTAATTTAATAGGTGACAAAAACTCTTTACTAATTCTTTCAGCTGCATCTTTTCCCATTCTCATAGCTTCATCAATATCTGAAGTTCCAAATT
>V1LNDAVN1D11180_0
ATGCTTTCCTGTTTCTCTTCATATGGGACACATGAAATCACATGAGCGATTGCCTCATATAACATTAGATTCAACTTTTCAGGTAATTTATGCATTATATTATTATGAAATTTTATAAAT
>V1LNDAVN1D111800_0
TAATTATAATGACGTTCAACCAGTTTCACAACTAGTAGTTCAAATATGTGATATAAAACAAAGTTATACACAATATGGTGGTTTAAGACCTTATGGAGTTAGTTTTTTAATTGCTGGTTA
>V1LNDAVN1D111801_0
AAATGCAGATGCTAATATTCTAATAAACCAATCAAGATTATATACCCAAAGATATTTATATAATTATAATGACGTTCAACCAGTTTCACAACTAGTAGTTCAAATATGTGATATAAAACA
>V1LNDAVN1D111802_0
AAAAAATTTTGAAAAAATATATAAAATTGATAATCATATATTTTGTGGAGTAGCTGGTTTAAATGCAGATGCTAATATTCTAATAAACCAATCAAGATTATATACCCAAAGATATTTATA
>V1LNDAVN1D111804_0
TCAAGTAGAATATGCTCTTGAGGCAATAAACAATGCGAGTATAACAGTGGGCATAATAACAAGTGAAGGAGTAATATTAGGTGCAGATAAAGTTTTCATATCGAAATTAATAGATAAATC
>V1LNDAVN1D111805_0
CATTATGGCAAGAAGATACGATAGTAGAACAACAACGTTTTCACCAGAGGGAAGATTATATCAAGTAGAATATGCTCTTGAGGCAATAAACAATGCGAGTATAACAGTGGGCATAATAAC
>V1LNDAVN1D111806_0
TTATAATTTACAAAATAGCCATTGATAAAATAGCGTAATATATCTTAATACGTAACATTACATTATGGCAAGAAGATACGATAGTAGAACAACAACGTTTTCACCAGAGGGAAGATTATA
>V1LNDAVN1D111807_0
TTATTATATTACTCAATTAGGGATATACGTACAACATTAATAATACTACTAAGGTTTTTCTAACACCTGTATCTGAAAAAAAGTTGAATACCAAGCAAGGAAAATCAAAACAAATGAAAT
>V1LNDAVN1D111808_0
GCTAAATACGGTAATTGCTCTGTCATAACTCATATTTATAACGACAATATAATTACTCTATTATTATATTACTCAATTAGGGATATACGTACAACATTAATAATACTACTAAGGTTTTTC
>V1LNDAVN1D111809_0
ACAACCTCCTTTTTTTACAGCTTCTAACGCATGTTCTACTTGTAGCAAATGGCCATCAGGGCTAAATACGGTAATTGCTCTGTCATAACTCATATTTATAACGACAATATAATTACTCTA
>V1LNDAVN1D11181_0
AATCCATCAATTTACTCATTAATATCTTTATGCTTTCCTGTTTCTCTTCATATGGGACACATGAAATCACATGAGCGATTGCCTCATATAACATTAGATTCAACTTTTCAGGTAATTTAT
>V1LNDAVN1D111810_0
TGGAATATTCTTTTTTTCTACTGCTAAAACGGCAAAACCTTTACTCTTTATTGCTACAGCACAACCTCCTTTTTTTACAGCTTCTAACGCATGTTCTACTTGTAGCAAATGGCCATCAGG
>V1LNDAVN1D111811_0
TAAACAGTTGTGCTTATCCAATTTCACCAACTTTTCTGTAGTTTTCGGATTCTGTAATTTTGGAATATTCTTTTTTTCTACTGCTAAAACGGCAAAACCTTTACTCTTTATTGCTACAGC
>V1LNDAVN1D111812_0
AGAAATGGTTTTTACCTTATTAACGAGAACTCTAGCATCAGCATTCAAACCAGCAAAAGCTAAACAGTTGTGCTTATCCAATTTCACCAACTTTTCTGTAGTTTTCGGATTCTGTAATTT
>V1LNDAVN1D111813_0
ATTATATAAAATTAAAAACATACTAAAGAAATATATAAATGTTGAATTTTTTTTTTTTGTAGAAATGGTTTTTACCTTATTAACGAGAACTCTAGCATCAGCATTCAAACCAGCAAAAGC
>V1LNDAVN1D111814_0
GGAAATTACAGGGGGTAGAAAAAAAAAAAAAGCGAGATAAGAGGTAAAAAATGACGTGATATTATATAAAATTAAAAACATACTAAAGAAATATATAAATGTTGAATTTTTTTTTTTTGT
>V1LNDAVN1D111815_0
CATACTCGCTCATGTTTAGATAGTACCGCTGACATTCTAGTCGCGTCTATCATTTGAAATGGAAATTACAGGGGGTAGAAAAAAAAAAAAAGCGAGATAAGAGGTAAAAAATGACGTGAT
>V1LNDAVN1D111816_0
CTCTATGAGTAAATTTCTGCTGAACCTTTGCTACATATTTTGCTATATAGTCAACAGGAGCATACTCGCTCATGTTTAGATAGTACCGCTGACATTCTAGTCGCGTCTATCATTTGAAAT
>V1LNDAVN1D111817_0
TATCTTTATTATTCTTAAATCCGACAATTAAAGTGGCTATACCAAATGGTCTCACTCCACCTCTATGAGTAAATTTCTGCTGAACCTTTGCTACATATTTTGCTATATAGTCAACAGGAG
>V1LNDAVN1D111818_0
CAATAGCTTGTGCTTTCCAAGCTGCATATATTCCACTTGGCTCTGTTTGATAAATACATATATCTTTATTATTCTTAAATCCGACAATTAAAGTGGCTATACCAAATGGTCTCACTCCAC
>V1LNDAVN1D111819_0
TTTCCATATCCTCTTTATAATTTTTTTCTAAAAATTCCTGAACTATTTTGGCATTTTTTCCAATAGCTTGTGCTTTCCAAGCTGCATATATTCCACTTGGCTCTGTTTGATAAATACATA
>V1LNDAVN1D11182_0
AAAGCTGTCCGTTTCCATCCTTTGTTACACCGGTATTACTGGATATAAGATTATTCCATAAATCCATCAATTTACTCATTAATATCTTTATGCTTTCCTGTTTCTCTTCATATGGGACAC
>V1LNDAVN1D111820_0
TCTTACAGAAAAAGGCCATTGCCAGTTTAGCGAGGAAGAACAAACCAGGTATGCACTCTACCGTTTCATTAATACGTTACTCTTCCGTATGTACATACTCTTTTACAAAACGCATGAGTG
>V1LNDAVN1D111821_0
AAACGCAGTTAGGAAAAATAGAAAGAAATGAAGAAGATCCTTTCTTACAGAAAAAGGCCATTGCCAGTTTAGCGAGGAAGAACAAACCAGGTATGCACTCTACCGTTTCATTAATACGTT
>V1LNDAVN1D111824_0
TGCCTGAATGGTTTGTAGAAGAAGAAAAAACATTTAGAAAACCAATCATACCGGTTGATAAATCCGTTTTAAAACAATATAAGACGAAACTTGACAAAATCACAAAAATGCCAATTAAAA
>V1LNDAVN1D111825_0
GAATGGAATTAATCGATGCATCATTTAATAAACACTCCTTTTTAGAAGATGAGGATACGTTGCCTGAATGGTTTGTAGAAGAAGAAAAAACATTTAGAAAACCAATCATACCGGTTGATA
>V1LNDAVN1D111826_0
ATGAAGAAGAATTAGCATTTATTAGATATGTGGGAGAGAAGTTAATACATAAAAAAAGTAGAATGGAATTAATCGATGCATCATTTAATAAACACTCCTTTTTAGAAGATGAGGATACGT
>V1LNDAVN1D111827_0
ATGAAGAAGCTAAAGAAAAATCAGAAAAATTAGTAAATTATTTTGCCGATTTAGTAAAAGATGAAGAAGAATTAGCATTTATTAGATATGTGGGAGAGAAGTTAATACATAAAAAAAGTA
>V1LNDAVN1D111829_0
CCAGATATTGTTAATGAGAATACAGAAAGGAAGACAGTGAAGATGAAGCAAAAAAAATAAAAAAGAAAAACAAGAAAGGAATTGCAACGATTCTAAAAGACAAAAAAAAAAAAAGAAGAA
>V1LNDAVN1D11183_0
TACATAAATGTTCCATATTCTTTAAATCATCCATGTTATTATTCATAGTGTTATTTAAACAAAGCTGTCCGTTTCCATCCTTTGTTACACCGGTATTACTGGATATAAGATTATTCCATA
>V1LNDAVN1D111830_0
TTTAAAAATGAAAAAGACCAAACAAAAGCGGGAGTGAAAGAATTCACGTACGGAGTTATACCAGATATTGTTAATGAGAATACAGAAAGGAAGACAGTGAAGATGAAGCAAAAAAAATAA
>V1LNDAVN1D111831_0
TATCTAGATACAAAAATAGATAAAAAATATTTTGACTATAATTATATATTCAGCGATCAGTTTAAAAATGAAAAAGACCAAACAAAAGCGGGAGTGAAAGAATTCACGTACGGAGTTATA
>V1LNDAVN1D111832_0
CATATAAAGCCAAGAAGCAGTAGAGACATATCGGCAGAAATATATGTTGTCGCTCTAAATTATCTAGATACAAAAATAGATAAAAAATATTTTGACTATAATTATATATTCAGCGATCAG
>V1LNDAVN1D111833_0
CGAAATCAAGAATATATTTCTCTAATTTGGATTTTGGAAAAAATGTTTGCACAAGTAAAACATATAAAGCCAAGAAGCAGTAGAGACATATCGGCAGAAATATATGTTGTCGCTCTAAAT
>V1LNDAVN1D111834_0
AGTATTAAACTGGCCTCGATGTTTTTAAAAAAAAATGGAATATTTGTAACAAAAGTATTTCGAAATCAAGAATATATTTCTCTAATTTGGATTTTGGAAAAAATGTTTGCACAAGTAAAA
>V1LNDAVN1D111835_0
CCAAATGTAGGAACTACGTATTCATATGATAGTTTACATCAAAATATATTAGTTCTTAGTAGTATTAAACTGGCCTCGATGTTTTTAAAAAAAAATGGAATATTTGTAACAAAAGTATTT
>V1LNDAVN1D111836_0
ATGAAAATAAAAAACATAATTCAGAATGAAAAAGCAGATGTTATATTAAATGATGGAGCTCCAAATGTAGGAACTACGTATTCATATGATAGTTTACATCAAAATATATTAGTTCTTAGT
>V1LNDAVN1D111837_0
AGAAAAATTGATAATAATGTTATAACCATCAGAAGTGATATTACTACTGGAGAATGTATTATGAAAATAAAAAACATAATTCAGAATGAAAAAGCAGATGTTATATTAAATGATGGAGCT
>V1LNDAVN1D111838_0
GCTTATCAAAACATGAATAAAAATGACAGCATTATTATTGGAGTGGATATAGTTCCTATTAGAAAAATTGATAATAATGTTATAACCATCAGAAGTGATATTACTACTGGAGAATGTATT
>V1LNDAVN1D111839_0
TTCAAAAATGCAAAAATTTTGATAGATCTATGTGCAGCTCCTGGAGGGTGGTTACAAGTAGCTTATCAAAACATGAATAAAAATGACAGCATTATTATTGGAGTGGATATAGTTCCTATT
>V1LNDAVN1D11184_0
CATAAGCCAATCTGCAATTAACTCTCACAAATGTGATGATTAACTTCGAATTTTCGTAACTACATAAATGTTCCATATTCTTTAAATCATCCATGTTATTATTCATAGTGTTATTTAAAC
>V1LNDAVN1D111840_0
GCTGGTTATAGAGCTAGATCAGCATTCAAATTGATACAGATTGCTCAAAAATATAACTTTTTCAAAAATGCAAAAATTTTGATAGATCTATGTGCAGCTCCTGGAGGGTGGTTACAAGTA
>V1LNDAVN1D111841_0
GGATCTAAGAAGAAAGTAGGAAAAGAGCGTATTGACAAATACTACCGATTAGCCAAATCGGCTGGTTATAGAGCTAGATCAGCATTCAAATTGATACAGATTGCTCAAAAATATAACTTT
>V1LNDAVN1D111842_0
ACCTTCTTTCACACTCTGAGGCAATTTCTTATACGAGCATGCAATACATGTTTCGTCGCCAACGAAATCATAATCAACTACAAATTTCAACTTCTCTCCTTGTTTTAAATGGACTTCTTA
>V1LNDAVN1D111843_0
TCCATCGGCGATTAAAATAATATTACCTTCTTTCACACTCTGAGGCAATTTCTTATACGAGCATGCAATACATGTTTCGTCGCCAACGAAATCATAATCAACTACAAATTTCAACTTCTC
>V1LNDAVN1D111844_0
ATTTAATATTTCAGTCACAACATGATCTTCATGTGTTTCTAAAACTTTGCAGCTTACGGATCCATCGGCGATTAAAATAATATTACCTTCTTTCACACTCTGAGGCAATTTCTTATACGA
>V1LNDAVN1D111845_0
AGGCAAATCTACTTTAACGTTTGGCAAATTCATATTTTTTTTTTCTCCAATAACAGCAGTATTTAATATTTCAGTCACAACATGATCTTCATGTGTTTCTAAAACTTTGCAGCTTACGGA
>V1LNDAVN1D111846_0
ATTGCAACCCATCGGAATTGCAAAATTAAGAATGTCGTTTTTATCTTTCTCACTAATGATAGGCAAATCTACTTTAACGTTTGGCAAATTCATATTTTTTTTTTCTCCAATAACAGCAGT
>V1LNDAVN1D111847_0
TAAAAGATTTCTGATCAATCGAACATCATCTGCTGACTGCACAAAAGACGCAGCAATAAAATTGCAACCCATCGGAATTGCAAAATTAAGAATGTCGTTTTTATCTTTCTCACTAATGAT
>V1LNDAVN1D111848_0
TACAATACCTTCTATATTTTCAATTTTCGGAATTATCTTAATATGTCTTCCTCTTGGCCCTAAAAGATTTCTGATCAATCGAACATCATCTGCTGACTGCACAAAAGACGCAGCAATAAA
>V1LNDAVN1D111849_0
CCCTAAATCTCCCCTTGCAATCATAATTCCGTCGGCTTCTGCTAAAATTTTGTCAAACTGTACAATACCTTCTATATTTTCAATTTTCGGAATTATCTTAATATGTCTTCCTCTTGGCCC
>V1LNDAVN1D11185_0
AAATACGCAAAAAGTCTAAGAACACTAAAGACAACTGCTCATAATAAAAATAGGAAAGTGCATAAGCCAATCTGCAATTAACTCTCACAAATGTGATGATTAACTTCGAATTTTCGTAAC
>V1LNDAVN1D111850_0
CTCTTACTTGGTAATCATCAGTTTTTGAGCAAGAAAAACTTTTTCTGGTGAAATTTCCATCCCTAAATCTCCCCTTGCAATCATAATTCCGTCGGCTTCTGCTAAAATTTTGTCAAACTG
>V1LNDAVN1D111851_0
GCACCGTCTTTTATCTATGATTACATTTTTCTATTTGTTTTTTTTTTCTTTGAATTGTCCCTCTTACTTGGTAATCATCAGTTTTTGAGCAAGAAAAACTTTTTCTGGTGAAATTTCCAT
>V1LNDAVN1D111855_0
ATTTCTTGAACAGTTTTTTATTTCTGATAAGGAATCTTGTAATATATGTAAAGGAATATCTATTTTGTCAGATAACCCCAGCTTTGATTTGATTTCTTTTTTTTTCTTTTCCTCTGGATT
>V1LNDAVN1D111856_0
AGCAATACATGTGATATTATCAGAATCCAATTTCCAGTTTAATGGACAATGTTCTCTATAATTTCTTGAACAGTTTTTTATTTCTGATAAGGAATCTTGTAATATATGTAAAGGAATATC
>V1LNDAVN1D111857_0
CACTGTTATGTCAATGGCACTGTTCAACCTTTTTTCGCAAGGACCTAAATAAGAATCAGGAGCAATACATGTGATATTATCAGAATCCAATTTCCAGTTTAATGGACAATGTTCTCTATA
>V1LNDAVN1D111858_0
TTGAACACAGTTATTCTCACATCTCCAGAAAAAAGCACATTCTTTTTCTTTCTTTTTTTTCACTGTTATGTCAATGGCACTGTTCAACCTTTTTTCGCAAGGACCTAAATAAGAATCAGG
>V1LNDAVN1D111859_0
TTTACACGTTACGTCATCTACTTGTTCCCAATATAAAGGACATATGTATTTTTCCATATCTTGAACACAGTTATTCTCACATCTCCAGAAAAAAGCACATTCTTTTTCTTTCTTTTTTTT
>V1LNDAVN1D11186_0
TGATTCGCTTTGTTCCATTATTAACCACTTCCATATTAATGTATTTGCTATATAATTGATAAATACGCAAAAAGTCTAAGAACACTAAAGACAACTGCTCATAATAAAAATAGGAAAGTG
>V1LNDAVN1D111860_0
GTTTTCCATACTACCAAACTTCATTATGTTGAAGCATTTACCGGTGTAATTACTTGGGGCTTTACACGTTACGTCATCTACTTGTTCCCAATATAAAGGACATATGTATTTTTCCATATC
>V1LNDAVN1D111861_0
ACATTTCTCTTTACATGGCCACATAATATCGCATAAGTTCGAATAAATTAATTTTTCTTTGTTTTCCATACTACCAAACTTCATTATGTTGAAGCATTTACCGGTGTAATTACTTGGGGC
>V1LNDAVN1D111862_0
ACATTACATAATTTTTCAAACTGttttttttcttctatattttttttttttAAAATATAATTTTCTTTACAATTTCCATCATAGTATTCAGATGGAGCACATTCGTTTTCATTAATTGGA
>V1LNDAVN1D111863_0
ATAATCTCTTTGACAAGTTTGTACGCAAGAATAAGAAACATTACATAATTTTTCAAACTGttttttttcttctatattttttttttttAAAATATAATTTTCTTTACAATTTCCATCATA
>V1LNDAVN1D111864_0
AGTACTAGGCGCAAGGCAATAGGTCAAAGTTTCTTTCCACCCAATGGGGCAGTTGGAGGAATAATCTCTTTGACAAGTTTGTACGCAAGAATAAGAAACATTACATAATTTTTCAAACTG
>V1LNDAVN1D111865_0
TTGAATTTTTTCTACTTCTTTCAAGTTTTTACGCATTGTCTTTTTGCAGTCATATTTGTAAGTACTAGGCGCAAGGCAATAGGTCAAAGTTTCTTTCCACCCAATGGGGCAGTTGGAGGA
>V1LNDAVN1D111866_0
ATGCTTTAAAAGAACTTCATAATTAGAACAGGGCCAAAATACATGACATTTTTTACTTATTTGAATTTTTTCTACTTCTTTCAAGTTTTTACGCATTGTCTTTTTGCAGTCATATTTGTA
>V1LNDAVN1D111867_0
ATCTACGGGACCGTTAAGAATGGAGATGTAGTCTTGTTCGGACATATTTTCATGTAGTAAATGCTTTAAAAGAACTTCATAATTAGAACAGGGCCAAAATACATGACATTTTTTACTTAT
>V1LNDAVN1D111868_0
TGTAAGTTTTGGTGTAATATATAAATAGAATCATGTGCTTATTACTTCACCTGTAAACGAATCTACGGGACCGTTAAGAATGGAGATGTAGTCTTGTTCGGACATATTTTCATGTAGTAA
>V1LNDAVN1D111869_0
AATAGCAGGGATATTTTCTTTCAATAATAAGTAATTGGCTTCATCGTCAAATCCCCACTGACAAATTACAAAATTTGCTCCCGCTTTTTTCAACGCACTGACCATATCATAAAAATATTT
>V1LNDAVN1D11187_0
GGAAACGCACTAACTCAATGTAACCAAACATAAGGCAACCGTTTTAACTGTTAAAGTTTCTGTTTATGGGCTAGTTTTTGTTTTTAGCATTTCACAGAAATTTTATTTACAGAAGTCTAA
>V1LNDAVN1D111870_0
AATAATTTTACCTCCAGTAGCAATTGCAATTAATTCCATTTCCATTCCACCAACCCATCTAATAGCAGGGATATTTTCTTTCAATAATAAGTAATTGGCTTCATCGTCAAATCCCCACTG
>V1LNDAVN1D111871_0
AATTTCTTTAATCAAATCTGCTTTTCCTAATTTGGAAGCATCAATATCTTCAAATCTTGGAATAATTTTACCTCCAGTAGCAATTGCAATTAATTCCATTTCCATTCCACCAACCCATCT
>V1LNDAVN1D111872_0
AGCTTTCGTGTTAGAACATCCCTCAATATACACCAATGGGTTATTAACCGTTCCTTGAGTAATTTCTTTAATCAAATCTGCTTTTCCTAATTTGGAAGCATCAATATCTTCAAATCTTGG
>V1LNDAVN1D111873_0
TACACTTCTTTCACATTCATCGATAATCATCTGATTGCCTCCCCTTAACAAAATTGTTATAGCTTTCGTGTTAGAACATCCCTCAATATACACCAATGGGTTATTAACCGTTCCTTGAGT
>V1LNDAVN1D111874_0
ACCTCCTGGTACAATTCTGTTATCTCGAATTAAATTTCTTACAGAGCACAAAGCATCATGTACACTTCTTTCACATTCATCGATAATCATCTGATTGCCTCCCCTTAACAAAATTGTTAT
>V1LNDAVN1D111875_0
TCCTTTGCATTTATCTGCCTCATTTTCAATTTCTACAGCCGCGTATATTTCCGCTGAGCCACCTCCTGGTACAATTCTGTTATCTCGAATTAAATTTCTTACAGAGCACAAAGCATCATG
>V1LNDAVN1D111876_0
TAAATTTAATGGAATAGACAAAAGCGCATTCCCAAAAGCTCTTATAGCATACTGTTCAATTCCTTTGCATTTATCTGCCTCATTTTCAATTTCTACAGCCGCGTATATTTCCGCTGAGCC
>V1LNDAVN1D111877_0
AATTATTTTGGTTTTAATTTCAGAAATAATATCAATACTGTTTAATCCCATATTATTGCATAAATTTAATGGAATAGACAAAAGCGCATTCCCAAAAGCTCTTATAGCATACTGTTCAAT
>V1LNDAVN1D111878_0
TATCATGTCTCCCACTTTATAATTCAAACTATCGATGCCCAAATTTTTAGCATTGTCTTTAATTATTTTGGTTTTAATTTCAGAAATAATATCAATACTGTTTAATCCCATATTATTGCA
>V1LNDAVN1D111879_0
TTGTGTTGCAAGTGATAATTGATTATACTTAGAATTGAAAGTCTCGAAAATACCTCTTTCTATCATGTCTCCCACTTTATAATTCAAACTATCGATGCCCAAATTTTTAGCATTGTCTTT
>V1LNDAVN1D11188_0
AGAAGTTAAAACAAAAAGTTAATCACAATACAAAGGGAAACGCACTAACTCAATGTAACCAAACATAAGGCAACCGTTTTAACTGTTAAAGTTTCTGTTTATGGGCTAGTTTTTGTTTTT
>V1LNDAVN1D111880_0
TACTCAAGCGTAGTCGTTGGGAGCTATTACATCGTCAATCTTGAGAATCATCTTAACCACTTGTGTTGCAAGTGATAATTGATTATACTTAGAATTGAAAGTCTCGAAAATACCTCTTTC
>V1LNDAVN1D111881_0
ATAATTAATGCTTTAATGGCATGTTTGAAGACCTAGATGTAAGGGATCTTCAATACAACATACTCAAGCGTAGTCGTTGGGAGCTATTACATCGTCAATCTTGAGAATCATCTTAACCAC
>V1LNDAVN1D111884_0
GTTTGATAAATGCGTCCCTTTAACGCGCTACAGATCATAACTATATAAAACTTAAGCAGATGTGTAACAATCTGTACGTAAACTTCTTCAAATCACTATGCCAACTTCTTACTTATTATG
>V1LNDAVN1D111885_0
TGTCACTTACCTCCATTTTCCGTCTGTAAGTAGCAGTGTGCCGGTTTCTCTCTTTGTTACGTTTGATAAATGCGTCCCTTTAACGCGCTACAGATCATAACTATATAAAACTTAAGCAGA
>V1LNDAVN1D111886_0
CTTCTGCCTCCGTTCGAATTTCTAGATTCGGGTCCACCGTTGCGTATAAAATCTGCGCAATGTCACTTACCTCCATTTTCCGTCTGTAAGTAGCAGTGTGCCGGTTTCTCTCTTTGTTAC
>V1LNDAVN1D111887_0
CTGCTGACAATTGATTTATGTACTGAACGAAATTTGTAACTTTCGCATGTTTTAGCTTTGCTTCTGCCTCCGTTCGAATTTCTAGATTCGGGTCCACCGTTGCGTATAAAATCTGCGCAA
>V1LNDAVN1D111888_0
TTTTTATTAACAGTCCTGCAATCTGCCTTAAATAAGGATCATTCTGACTTTTGCAAAACTCTGCTGACAATTGATTTATGTACTGAACGAAATTTGTAACTTTCGCATGTTTTAGCTTTG
>V1LNDAVN1D111889_0
ATTTAATCCAGTTTTGTGCGCATTCTTCACTTTCATAAGCATCTTTTGCAGTAAATGCATTTTTTATTAACAGTCCTGCAATCTGCCTTAAATAAGGATCATTCTGACTTTTGCAAAACT
>V1LNDAVN1D11189_0
ATCATTAACAAAAAATTGTATATTATCTGGAAGAAAGCAAATAAGAAAAAAAAATGTTATAGAAGTTAAAACAAAAAGTTAATCACAATACAAAGGGAAACGCACTAACTCAATGTAACC
>V1LNDAVN1D111890_0
ATTAAGCATTCATAAGCTGCTACTTGGACGCTGAATCTTCCTGAATCTTTGCACCCGTCGATAACAGTTTTCATAATAATGTCTCTTTCGACTTGCGTTTTAAAATTCTGGTCTATAAAT
>V1LNDAVN1D111891_0
AAGGGTCCAATTGCGTACATATAAGCATCTAAATAAGAATAAAAATAACTTACAATATTTATTAAGCATTCATAAGCTGCTACTTGGACGCTGAATCTTCCTGAATCTTTGCACCCGTCG
>V1LNDAVN1D111892_0
CAAAATTCAATGGCACTAATTGCAATTCGTTCATTTTCAGATTCAATGGCGTTCCATGTTAAGGGTCCAATTGCGTACATATAAGCATCTAAATAAGAATAAAAATAACTTACAATATTT
>V1LNDAVN1D111893_0
GTCTTTCCTTCACTGGCTTCATATTGATTTATGAAAGTTTCTTCTTCACAAACCGTATTCCAAAATTCAATGGCACTAATTGCAATTCGTTCATTTTCAGATTCAATGGCGTTCCATGTT
>V1LNDAVN1D111894_0
ATTGCATTAAAAATTTTCGGTAATAAAAATACCATAGCCTGTTTTACAATGTTGTGGCTTGTCTTTCCTTCACTGGCTTCATATTGATTTATGAAAGTTTCTTCTTCACAAACCGTATTC
>V1LNDAVN1D111895_0
GCTGCCGCCATAGATAACGTCCAAGCGTCTATATCCAAATCTTCACTTTCCTGAGTTACCATTGCATTAAAAATTTTCGGTAATAAAAATACCATAGCCTGTTTTACAATGTTGTGGCTT
>V1LNDAVN1D111896_0
GAAATCACTGGTTCTACTATATCGTTTTTTAATAATTGAGCACTCAAAGCTAAAAAGGTGGCTGCCGCCATAGATAACGTCCAAGCGTCTATATCCAAATCTTCACTTTCCTGAGTTACC
>V1LNDAVN1D111897_0
GCTAATACGGCAGCTTCTCTTCTTCTCCACTCTTCATGAATAAAATTCTCTTCTACAAATGAAATCACTGGTTCTACTATATCGTTTTTTAATAATTGAGCACTCAAAGCTAAAAAGGTG
>V1LNDAVN1D111898_0
GATTCTTCTATCAAAGGTCTTAATTTATCCGTATCAGGTCCCTCCATAATCGACCCATATGCTAATACGGCAGCTTCTCTTCTTCTCCACTCTTCATGAATAAAATTCTCTTCTACAAAT
>V1LNDAVN1D111899_0
GCTGCAGTATCTCGCACCGCAACTGATGGATCTCTTAACACTTCTGACAACTGTCCTACGGATTCTTCTATCAAAGGTCTTAATTTATCCGTATCAGGTCCCTCCATAATCGACCCATAT
>V1LNDAVN1D1119_0
TATCATATTTTGTAGGATTGGTATATAAAAGACCAGCATACCTTTTTTTATTTAACAATAAGTAGGGACAATATACTTTTTCAAATTCTAATTTAATAGGTGACAAAAACTCTTTACTAA
>V1LNDAVN1D11190_0
TCTAAGTATCTCAACTCTCCGATAAAAATGTTCAAAAGACATTTGCACACCATAATAAATATCATTAACAAAAAATTGTATATTATCTGGAAGAAAGCAAATAAGAAAAAAAAATGTTAT
>V1LNDAVN1D111900_0
CTCCCTAAAACGTTGAAAATAATTTCTGAGTGAAAAGTAGTAATTTTTCCAATAGTCCAAGCTGCAGTATCTCGCACCGCAACTGATGGATCTCTTAACACTTCTGACAACTGTCCTACG
>V1LNDAVN1D111901_0
CGTGGGTAATCATTTAACCTCTCTAATAATATTCCAAATAAAGAATCAGGATTCGTATAACTCCCTAAAACGTTGAAAATAATTTCTGAGTGAAAAGTAGTAATTTTTCCAATAGTCCAA
>V1LNDAVN1D111902_0
TATGTAGTTCTTTTATTGACTGCTAACTGATTTATAACCCAACATATATTAGCTGCCACTCGTGGGTAATCATTTAACCTCTCTAATAATATTCCAAATAAAGAATCAGGATTCGTATAA
>V1LNDAVN1D111903_0
TATGAATACCAAACGTTTTCAGCGCGTTCCACAAACATTCTAAAATACTTTCCATTTCTTTTTTGAATTCAATAGTCCATGGAATACATATATCCGATATCATTTCAATACATATTTTAC
>V1LNDAVN1D111904_0
AACACTGTTATAATACTAATTTTCAGCGAGCTATGAATACCAAACGTTTTCAGCGCGTTCCACAAACATTCTAAAATACTTTCCATTTCTTTTTTGAATTCAATAGTCCATGGAATACAT
>V1LNDAVN1D111905_0
TTTAAAAAGAATGTTAAATAATCCACAAGATGTGAACCCAAAGCAGTAGCTATATCTCCTAACACTGTTATAATACTAATTTTCAGCGAGCTATGAATACCAAACGTTTTCAGCGCGTTC
>V1LNDAVN1D111906_0
TAATCATCATTGTCTTCCATATCTGCAGTAATACGAAGATCTGACAATTCCGTAATTATATTTAAAAAGAATGTTAAATAATCCACAAGATGTGAACCCAAAGCAGTAGCTATATCTCCT
>V1LNDAVN1D111907_0
TATATAATGTTACTGTATGTCAACAAAATAGCATCTCTCATGTCAAAAACGTAATTGAGATAATCATCATTGTCTTCCATATCTGCAGTAATACGAAGATCTGACAATTCCGTAATTATA
>V1LNDAVN1D111908_0
TCCAGAATTGCTGACACATACATTTTTAATTGTACTATTTGATTTCCATCTAACAAAGAATATATAATGTTACTGTATGTCAACAAAATAGCATCTCTCATGTCAAAAACGTAATTGAGA
>V1LNDAVN1D111909_0
TTTTGAAAATTTTGAGCATTAAAATGCTGGATATCATTTATAAGAATAATTTCCAGTAAATCCAGAATTGCTGACACATACATTTTTAATTGTACTATTTGATTTCCATCTAACAAAGAA
>V1LNDAVN1D11191_0
ACCAAGAAAAGAATTGTGTCCATAATGAAAGCCCGAGCATTATCTATCAACTGCTCCACTTCTAAGTATCTCAACTCTCCGATAAAAATGTTCAAAAGACATTTGCACACCATAATAAAT
>V1LNDAVN1D111910_0
GCGTTATCGGCTAATTCATAACCAAAAGCATGAATTAAATCTCCCAATAAAGAAACTGCATTTTGAAAATTTTGAGCATTAAAATGCTGGATATCATTTATAAGAATAATTTCCAGTAAA
>V1LNDAVN1D111911_0
GATTGACTTGATAACACGTCTACTTTACCATACACAGAAACAACCAATTCGGCTAATTTTGCGTTATCGGCTAATTCATAACCAAAAGCATGAATTAAATCTCCCAATAAAGAAACTGCA
>V1LNDAVN1D111912_0
TATACCAAATTTTTGCAAATACAACCCTGCTGTGACGCCAGATGGACCTCCACCAATGATAAGAACGAACGTTTTTCTGATCTTCGCTTTCATATTTTCATCTTTCTATCTTTTCATCTT
>V1LNDAVN1D111913_0
TATGGGGTATACCAAATTTTTGCAAATACAACCCTGCTGTGACGCCAGATGGACCTCCACCAATGATAAGAACGAACGTTTTTCTGATCTTCGCTTTCATATTTTCATCTTTCTATCTTT
>V1LNDAVN1D111914_0
GATTATTGTAATAGTGTGCTTTAGGTATCTTTTTTATTAATTTTTCTTTTTCAATTAAAATATGGGGTATACCAAATTTTTGCAAATACAACCCTGCTGTGACGCCAGATGGACCTCCAC
>V1LNDAVN1D111915_0
CTAAAACACCTATGTATTCGTTAAATATAAAATATAACATAGCGGGATTATTTTTAATTAAATAACTCAATTGTTTCGAATGAAAATGTATATTTACAAATTTAATGTAGGTTCTCTTTT
>V1LNDAVN1D111916_0
TTCTGATATATATGGAAGATGTAATACTCCCTCCCCTTCCTTAAAATTATGAATAACTAAAACACCTATGTATTCGTTAAATATAAAATATAACATAGCGGGATTATTTTTAATTAAATA
>V1LNDAVN1D111917_0
AATTAATTTTTCTAAAACTGGTATGCACCGGGTTTTGTCTGTATACATTGATACTTCTCTTTCTGATATATATGGAAGATGTAATACTCCCTCCCCTTCCTTAAAATTATGAATAACTAA
>V1LNDAVN1D111918_0
TGAGCTACTCATTGTCCACTTCTTAGCATCATGTATATGTAAATCACTTAAAGAAAATCCAATTAATTTTTCTAAAACTGGTATGCACCGGGTTTTGTCTGTATACATTGATACTTCTCT
>V1LNDAVN1D111919_0
TGCAGCATCTCCCAAAAGAATAATGCGATTTGATCTTTTGTCGACAAACGTAGAAGCAATTGAGCTACTCATTGTCCACTTCTTAGCATCATGTATATGTAAATCACTTAAAGAAAATCC
>V1LNDAVN1D11192_0
AGATACCTGATTAAAATGACCGAAGACACTTCCTTCCCATTTATTGTCGGTTTCGACAAAACCAAGAAAAGAATTGTGTCCATAATGAAAGCCCGAGCATTATCTATCAACTGCTCCACT
>V1LNDAVN1D111920_0
ATTTAAAACTTCTCCTATTCCCAGATTAAGTCCAAAACCACCAGATGGAGGTAATTTATGTGCAGCATCTCCCAAAAGAATAATGCGATTTGATCTTTTGTCGACAAACGTAGAAGCAAT
>V1LNDAVN1D111921_0
TTGAAGTTTTATGAAAGCGTTTTTTTTCACATAAAATATTCTACCTATTTTCCAAGTAATATTTAAAACTTCTCCTATTCCCAGATTAAGTCCAAAACCACCAGATGGAGGTAATTTATG
>V1LNDAVN1D111922_0
GTATAATACCCACATTGTGAGAATCTGTATACTGTAAAGCAGTTATAACTACTATTTGTCGAAGAGAAGCTGCAACTGATATTATTGCTAATGGGATGTATGCTTTAGTCGGTATTAAGT
>V1LNDAVN1D111923_0
AATAAGACATTACTGAAGTAAATACAGGAACACTAGGTTGTATAATACCCACATTGTGAGAATCTGTATACTGTAAAGCAGTTATAACTACTATTTGTCGAAGAGAAGCTGCAACTGATA
>V1LNDAVN1D111924_0
CAAGAAATGTGCATAATATGGAAATGATAGTAATTATATCAAGCTTATCAATTTTTAAATAATAAGACATTACTGAAGTAAATACAGGAACACTAGGTTGTATAATACCCACATTGTGAG
>V1LNDAVN1D111925_0
ATAAACAAAATCCTAAATCGATTGAATTCATTTTCCATATTTCAGCTGCCACTGCCAAACCAAGAAATGTGCATAATATGGAAATGATAGTAATTATATCAAGCTTATCAATTTTTAAAT
>V1LNDAVN1D111926_0
ATTTAGAAGCAACACTAATATAAATCACTTGTAATCCTTTTGTTACAGGTACTGTTAATAATAAACAAAATCCTAAATCGATTGAATTCATTTTCCATATTTCAGCTGCCACTGCCAAAC
>V1LNDAVN1D111927_0
CCATTTATCATTTTTTTTTTCTCTTTACCTGGTAAAATATGTTCCGCTGCATGTGTGATGTCGATCTCTTCATTCTCACCTTTATCATCTTCTTCTCTTTTCTCTTTTTCTTTGTCATTA
>V1LNDAVN1D111928_0
TTTTGACTTTCACGTTCACCTTTACTTTTAATATCTGTACCCGCATCTTTATTGACGACCCCATTTATCATTTTTTTTTTCTCTTTACCTGGTAAAATATGTTCCGCTGCATGTGTGATG
>V1LNDAVN1D11193_0
AGCTAGTACATGCTACTTAAAATATTTTCCTTGCAGATGTGTTGACTACTTAAACCTGTATCAGTTTTTAAAGTAACATGGTACAAAACAAAAAATATAAAGGATATTCTACATATTTTA
>V1LNDAVN1D111931_0
ATTGCTGTTTTTCCACTTCCACTAGGTCCAGCTAGTAATAAGCATTTGCATATGTTTTTTTCTTTTATCAAACTTAAGAAAATTCCCGCTGCTTCTCTTGCTTTCTTTTGTCCAACCATT
>V1LNDAVN1D111932_0
GCATTAAAAATACAGAACGGAATAGATTCTTCACTTATTTCTTTACTTATGGCAATTGCTATTGCTGTTTTTCCACTTCCACTAGGTCCAGCTAGTAATAAGCATTTGCATATGTTTTTT
>V1LNDAVN1D111933_0
TTTCGAATATACTGCGTTAATATTTCTGTTTTTTTCACCTCACATGAATAAACCTGAGATGCATTAAAAATACAGAACGGAATAGATTCTTCACTTATTTCTTTACTTATGGCAATTGCT
>V1LNDAVN1D111934_0
ATATTTATAACTTCTCCTTCAAAAACTTCTTTCGTTTCTTTAATTTTTACTGCTATACTTTTTCGAATATACTGCGTTAATATTTCTGTTTTTTTCACCTCACATGAATAAACCTGAGAT
>V1LNDAVN1D111935_0
AACGTTACATGAGCATAGGATACTTTTTTTTCTTCATATACGTTATCGTAAAATACTTCTATATTTATAACTTCTCCTTCAAAAACTTCTTTCGTTTCTTTAATTTTTACTGCTATACTT
>V1LNDAVN1D111936_0
AAAATATTTTCATAAATGGATGAATGTAATTTAATTTTTTTTTCTTCTTTTAAAGTTTTTAACGTTACATGAGCATAGGATACTTTTTTTTCTTCATATACGTTATCGTAAAATACTTCT
>V1LNDAVN1D111937_0
TTCACAATTCCTGTTTGAGATTCTATATATATAACGTCTTTTTCTTGCACATTTTCTTTTAAAATATTTTCATAAATGGATGAATGTAATTTAATTTTTTTTTCTTCTTTTAAAGTTTTT
>V1LNDAVN1D111938_0
ACATATATATCTGTGTCTATATCAAACATATCTTGATAAAGATTGCATTTTCCAACTCTTTTCACAATTCCTGTTTGAGATTCTATATATATAACGTCTTTTTCTTGCACATTTTCTTTT
>V1LNDAVN1D111939_0
TGCAAAGTTATATTTTGAAGGATGTTTTTTTTTTTATGCACGTTTCCCTTGGGCAAATCTACATATATATCTGTGTCTATATCAAACATATCTTGATAAAGATTGCATTTTCCAACTCTT
>V1LNDAVN1D11194_0
ATATAATTGACAAAGGTGTTGGGAAACATATATACGCAAATACAGCTAGTACATGCTACTTAAAATATTTTCCTTGCAGATGTGTTGACTACTTAAACCTGTATCAGTTTTTAAAGTAAC
>V1LNDAVN1D111942_0
TGAATAGAAATCGAAAGAGTCGCTGATCATAGATGAAATGGATAAATAAATGAACAATAATATTTAAAAAAGAGAAGTTGCAAATGAGAAAATGTTATTAAAGAAAGAAGCAAATGATAT
>V1LNDAVN1D111943_0
CTGTGCGACACTCTTTAATGTAAAATGGCATAGATAGCCCTTATGAATAGAAATCGAAAGAGTCGCTGATCATAGATGAAATGGATAAATAAATGAACAATAATATTTAAAAAAGAGAAG
>V1LNDAVN1D111944_0
TTGCTACTGTAATTTCAAATTGATTTATCAGTCGCATCAATTTGAACAATTTGTTGTGTACTGTGCGACACTCTTTAATGTAAAATGGCATAGATAGCCCTTATGAATAGAAATCGAAAG
>V1LNDAVN1D111945_0
AAAAGAAAAAAAGAAAGACAACCAGAAGAAATAATGCATGTATACATTTGTATGCATATTTTGCTACTGTAATTTCAAATTGATTTATCAGTCGCATCAATTTGAACAATTTGTTGTGTA
>V1LNDAVN1D111946_0
CAGCGGCGCTTAAGGCAATTTTCATTGGTTCTTACAAGTAGTAGGTATTAAGTATAGAAGAAAAGAAAAAAAGAAAGACAACCAGAAGAAATAATGCATGTATACATTTGTATGCATATT
>V1LNDAVN1D111947_0
AGGCGAATTATCAAAACATGCTGTTTCCGAAGGAACAAAAGCCGTAACTAAATACACCACCAGCGGCGCTTAAGGCAATTTTCATTGGTTCTTACAAGTAGTAGGTATTAAGTATAGAAG
>V1LNDAVN1D111948_0
CAATAAAAAAAGAACCTTGTCATCCCGAGAGATCCAAACTGCAGTTCGATTACTTTTACCAGGCGAATTATCAAAACATGCTGTTTCCGAAGGAACAAAAGCCGTAACTAAATACACCAC
>V1LNDAVN1D111949_0
CTCTTTTATTAATGATATTTTCGACAGGTTAGTGACTGAAGCAACCAGATTAATTCGTTACAATAAAAAAAGAACCTTGTCATCCCGAGAGATCCAAACTGCAGTTCGATTACTTTTACC
>V1LNDAVN1D11195_0
TGACGTAGATGAAACATTTGTAAAAAACAAATGATAAAAAAGATAAAATGTGAAAAAAAAATATAATTGACAAAGGTGTTGGGAAACATATATACGCAAATACAGCTAGTACATGCTACT
>V1LNDAVN1D111950_0
AGTTTTAAAACAGGTTCATCCAGAAACTGGTGTAACCAAGAAGAGTATGAATATTATGAACTCTTTTATTAATGATATTTTCGACAGGTTAGTGACTGAAGCAACCAGATTAATTCGTTA
>V1LNDAVN1D111951_0
CTTAGGACCAAGACATAAAAGAAGAAAGAGAACCGAATCCTTCTCATTGTACATTTTTAAAGTTTTAAAACAGGTTCATCCAGAAACTGGTGTAACCAAGAAGAGTATGAATATTATGAA
>V1LNDAVN1D111952_0
AATGTCAGGAAAAGTACCCGCGCAGAAATCCCAAGCAGCAAAAAAAACTGCTGGAAAAACCTTAGGACCAAGACATAAAAGAAGAAAGAGAACCGAATCCTTCTCATTGTACATTTTTAA
>V1LNDAVN1D111953_0
TTAAATTCTAAAGTTGTTTCTCATAATTCTTCTCTTCTAGCCCCGATAGCTGTAGACGTTGTTTTAAAAATCACGGATATCAACAAAGATAGTAATGTCGATTTGAATAATATAAGAATT
>V1LNDAVN1D111954_0
ATGGCTATACCGATTGACTTAAATGACAGAAATATGTTAATAAAAAGTGCTATTACTTCTTTAAATTCTAAAGTTGTTTCTCATAATTCTTCTCTTCTAGCCCCGATAGCTGTAGACGTT
>V1LNDAVN1D111955_0
CAGAAAATCTCAGATAGTTTTTTTGAAGCAGCAAAAAAAAGTGAAGAAATTCTTAATGAGATGGCTATACCGATTGACTTAAATGACAGAAATATGTTAATAAAAAGTGCTATTACTTCT
>V1LNDAVN1D111956_0
GTTATGTGCGGATCTTTTTTAAATGCTTGTAAATTATTATTGGATAAGAATATTCATTGTCAGAAAATCTCAGATAGTTTTTTTGAAGCAGCAAAAAAAAGTGAAGAAATTCTTAATGAG
>V1LNDAVN1D111957_0
ATTGTGGAGTTGAGCAAATCACAAGATGTAGAGGCTGGTGACGGCACTACATCAGTTGTTGTTATGTGCGGATCTTTTTTAAATGCTTGTAAATTATTATTGGATAAGAATATTCATTGT
>V1LNDAVN1D111958_0
ACAAACGATGGGGCAACAATTCTTAAGGAAATGGAAGTAGGTCATCCAACGGCAAAAATGATTGTGGAGTTGAGCAAATCACAAGATGTAGAGGCTGGTGACGGCACTACATCAGTTGTT
>V1LNDAVN1D111959_0
TTTTATTCTTACTTGCTTTCTTTTTTTCAGATTGAGGACGGTCGTGGAGGAGTAATCATAACAAACGATGGGGCAACAATTCTTAAGGAAATGGAAGTAGGTCATCCAACGGCAAAAATG
>V1LNDAVN1D111960_0
AAACAAAAACATAAATAACTAAAGAGAAAACAGTCAGTTGTACATTGTTCCTTTTGCTCATTTTATTCTTACTTGCTTTCTTTTTTTCAGATTGAGGACGGTCGTGGAGGAGTAATCATA
>V1LNDAVN1D111962_0
TAACTAAAGAGAAAACAGTCAGTTGTACATTGTTCCTTTTGCTCATTTTATTCTTACTTGCTTTCTTTTTTTCAGATTGAGGTCGGAAGGGAATGGACAAAATGGTAAATACAAAAACAA
>V1LNDAVN1D111964_0
GCGACGTACGCCAAATGAACATCCTTGCAGCGAAAGCTGTTGCCGATGTGACGCGGACTAGTTTAGGTCCTAAGGGAATGGACAAAATGGTAAATACAAAAACAAAAACAAAAACATAAA
>V1LNDAVN1D111965_0
CTTCTTTTATCTTATTAGAACCAAGAGGAAACGAAAACCTTAATAGAAATGAGAAGCAAAGCGACGTACGCCAAATGAACATCCTTGCAGCGAAAGCTGTTGCCGATGTGACGCGGACTA
>V1LNDAVN1D111966_0
TGTCAATAATAAAGACTCTGTTATCAGACATACATACAGTTGTTAGAATGTCTTGATGATATATTGATGTAATATACACATTTCTATTCTTGTCATTAGTGCTAACATTACAAGAGCGAC
>V1LNDAVN1D111967_0
ATTTTCTTGATACGAATTTTTGTGCGATGTCAATAATAAAGACTCTGTTATCAGACATACATACAGTTGTTAGAATGTCTTGATGATATATTGATGTAATATACACATTTCTATTCTTGT
>V1LNDAVN1D111968_0
GTAAGAGATAATCCTGCTTTTATGGAATTAAAAAAAATAGAACTTTCTAAAGAAGTTTCTAGTATTATATCGAAATGTCAAAATAAAGTTATGTTGTCATCGGATGCCTTATTGCTTAAT
>V1LNDAVN1D111969_0
AAATCTACTATTATACGGGCCCAAGGAGAAGCAGAAGCGGCCAAATTAATTGGAACGGCAGTAAGAGATAATCCTGCTTTTATGGAATTAAAAAAAATAGAACTTTCTAAAGAAGTTTCT
>V1LNDAVN1D11197_0
TCTGAATAATGTAGATAAAATTCATATACAAGGGTATGGCGTCAATCATGTAAATTTTTACGGATCGGATCACTGCCCTGTAATTCTGTATCTTAAGGATATTCATAAATCGGAAAGAAG
>V1LNDAVN1D111970_0
GTGGCACAACAAGAAGCTGAAAGAAGTAAATATATTGTTTTAAAAGCAGAACAAGAGAAAAAATCTACTATTATACGGGCCCAAGGAGAAGCAGAAGCGGCCAAATTAATTGGAACGGCA
>V1LNDAVN1D111971_0
GTTTCTCTAACGCATTTAAGTTTTAGTAGTGAATATGAAAAAGCAGTAGAAGCTAAGCAAGTGGCACAACAAGAAGCTGAAAGAAGTAAATATATTGTTTTAAAAGCAGAACAAGAGAAA
>V1LNDAVN1D111972_0
AAATCCGTGAGGGAACAATTAGTTCAAAGAGCAAAGGATTTTAATATTCTTTTAGATGATGTTTCTCTAACGCATTTAAGTTTTAGTAGTGAATATGAAAAAGCAGTAGAAGCTAAGCAA
>V1LNDAVN1D111973_0
AAAAGTGTAGTGGCGCAGTATAATGCTTCTCAGTTAATTACGCAAAGAGAAATTGTAAGTAAATCCGTGAGGGAACAATTAGTTCAAAGAGCAAAGGATTTTAATATTCTTTTAGATGAT
>V1LNDAVN1D111974_0
AGAACCTTAGGAAAAGAATATGATGAAAAAGTGTTACCATCCATTATTAACGAAGTATTAAAAAGTGTAGTGGCGCAGTATAATGCTTCTCAGTTAATTACGCAAAGAGAAATTGTAAGT
>V1LNDAVN1D111975_0
GTAAACATTACGTGTAGAGTTTTGTCAAGACCCAATGAAAAAAAACTAGTGGAAATTTATAGAACCTTAGGAAAAGAATATGATGAAAAAGTGTTACCATCCATTATTAACGAAGTATTA
>V1LNDAVN1D111976_0
GACGTAAGAACAAAACCAAGAGTGTTAATGTCTTTAACAGGATCAAGAGATTTACAAATGGTAAACATTACGTGTAGAGTTTTGTCAAGACCCAATGAAAAAAAACTAGTGGAAATTTAT
>V1LNDAVN1D111977_0
AAAATATATGGAGAAGGAACCCATTTTTTAATTCCTTATTTGGAAAGATCTGTTATATATGACGTAAGAACAAAACCAAGAGTGTTAATGTCTTTAACAGGATCAAGAGATTTACAAATG
>V1LNDAVN1D111978_0
TATAATGTGGAAGCAGGAAAAAGGGCAATAAAATACAACAGAATATTTGGTTTGTCAAATAAAATATATGGAGAAGGAACCCATTTTTTAATTCCTTATTTGGAAAGATCTGTTATATAT
>V1LNDAVN1D111979_0
AGTGTAGGAGCATTAATTGGAGTTACATCTTTCGGCAGCTGGATTTTTAATAATAGTCTTTATAATGTGGAAGCAGGAAAAAGGGCAATAAAATACAACAGAATATTTGGTTTGTCAAAT
>V1LNDAVN1D11198_0
GTGTTGAGGATTACTCATCAAAAAAAAATATACAGTAGGGACAAGTCGATTCACAAGAACGCGCATAGAAGCGAATGTTGTATGGATGCAAAGGTATGCTGCATGTACATAATATTAACC
>V1LNDAVN1D111980_0
GAAATGAACAACCCAAATTTCGACATAAACAATTTGCGCAAATTGGGTAGGGTTGGTCTTAGTGTAGGAGCATTAATTGGAGTTACATCTTTCGGCAGCTGGATTTTTAATAATAGTCTT
>V1LNDAVN1D111981_0
TTTTATTATTCTATCAATTGCCTCCGACTGTGTTTCATAAACCGATTTCATCTTACAACCTGTACTACTGCCATATTCATTTGAATGTTGCTGTTCTAATCCTGTGTGGTAACGAAAACC
>V1LNDAVN1D111982_0
ACAGTGGTAATCATTAACGAAAATGTCTTCTTTTATTATTCTATCAATTGCCTCCGACTGTGTTTCATAAACCGATTTCATCTTACAACCTGTACTACTGCCATATTCATTTGAATGTTG
>V1LNDAVN1D111983_0
ATCAGTACATTCGGCGCATCGAATACGAATAGAATGTGTTATATCTTTGTTACAAACGTCACAGTGGTAATCATTAACGAAAATGTCTTCTTTTATTATTCTATCAATTGCCTCCGACTG
>V1LNDAVN1D111984_0
GGCATTTTTTGATGTAATTAATTCTTTTCCACTGCTGAAACATTCGACACATAAATCAAAATCAGTACATTCGGCGCATCGAATACGAATAGAATGTGTTATATCTTTGTTACAAACGTC
>V1LNDAVN1D111985_0
TTTCATAAGGTCTTCCATCATCACGCCTTAACAATTTTTCATTATCAGGCAAAGGTGCACTTATGGACTTTAAATAAAATTCATAGTAATGGTATTCACATTCCTTTTCACTTTTTGTTA
>V1LNDAVN1D111986_0
TTGTAATCGTCACTCTCATCTTCATAATGCTCATATACTTCCTGAATTTCATAAGGTCTTCCATCATCACGCCTTAACAATTTTTCATTATCAGGCAAAGGTGCACTTATGGACTTTAAA
>V1LNDAVN1D111987_0
CCTCGCAAAGGCCAATACCCTACTATTTGCGTTCTGTTATTGCTCTTCACCACTGGTGGGTTGTAATCGTCACTCTCATCTTCATAATGCTCATATACTTCCTGAATTTCATAAGGTCTT
>V1LNDAVN1D111988_0
CGGAAATGCATATCTGCTAGAAGTAGTTCTGCTTCATTGTCATACTCAATATCAAAATCTCCTCGCAAAGGCCAATACCCTACTATTTGCGTTCTGTTATTGCTCTTCACCACTGGTGGG
>V1LNDAVN1D111989_0
GAATTATAAATTTCCAAAACAGCTAATTTTAATTCCTTTTGTTGCGGGGAATCCGTGTCTCGGAAATGCATATCTGCTAGAAGTAGTTCTGCTTCATTGTCATACTCAATATCAAAATCT
>V1LNDAVN1D11199_0
GACAGATTACTAAAACTAAAGTGTTGAGGATTACTCATCAAAAAAAAATATACAGTAGGGACAAGTCGATTCACAAGAACGCGCATAGAAGCGAATGTTGTATGGATGCAAAGGTATGCT
>V1LNDAVN1D111990_0
GGATTAATTGAATGCAGACGCTTTCTTGTTTTTTATTTTTTTTTAAATACATGAAAGCATTTCAGTTATTCAACAAATGAAATGTTTTTTAAGCACATTCAATTTTATACGTACATATCT
>V1LNDAVN1D111991_0
GTTCCATGAGTTATTATTACGAATTAACAAGTGGGTCAAAAAATGGATATACTAAAGTTTGGATTAATTGAATGCAGACGCTTTCTTGTTTTTTATTTTTTTTTAAATACATGAAAGCAT
>V1LNDAVN1D111992_0
AGGAAAAAAATAGAAAACAGAAAAGTACTTCGTATTTGTATATTGGCGTATTCCATTTGTGTTCCATGAGTTATTATTACGAATTAACAAGTGGGTCAAAAAATGGATATACTAAAGTTT
>V1LNDAVN1D111993_0
CGTACGTCAGCATAATATCAATTCTTTTTGAACTGGTCACTGTGAGGCAAGGCACGAAAAAGGAAAAAAATAGAAAACAGAAAAGTACTTCGTATTTGTATATTGGCGTATTCCATTTGT
>V1LNDAVN1D111994_0
TATTACGAATTAACAAGTGAGTCAAAAAATGGATATTCTAAGGAATGTGTTAAAAAAGAACGTACGTCAGCATAATATCAATTCTTTTTGAACTGGTCACTGTGAGGCAAGGCACGAAAA
>V1LNDAVN1D111995_0
AAACAGAAAAGTACTTCGTATTTGTATATTGGCGTATTCCATTTGTGTTCCATGAGTTATTATTACGAATTAACAAGTGAGTCAAAAAATGGATATTCTAAGGAATGTGTTAAAAAAGAA
>V1LNDAVN1D111996_0
ATATCAATTCTTTTTGAACTGGTCACTGTGAGGCAAGGCACGAAAAGGGAAAAAAATAGAAAACAGAAAAGTACTTCGTATTTGTATATTGGCGTATTCCATTTGTGTTCCATGAGTTAT
>V1LNDAVN1D111997_0
GATAGAGTAAAAGAGTTATAGATAGACGGAAAATGCTAAAAAAGAACGTACGTCAGCATAATATCAATTCTTTTTGAACTGGTCACTGTGAGGCAAGGCACGAAAAGGGAAAAAAATAGA
>V1LNDAVN1D111998_0
AAGTTCTCATGCTAAGGGTATTGTTATTGAGAAAGTTGCAATTGAAGCTAAACAGGTAAAGATAGAGTAAAAGAGTTATAGATAGACGGAAAATGCTAAAAAAGAACGTACGTCAGCATA
>V1LNDAVN1D111999_0
TGACAAGCATTACAAGAAAGCTCATTTAGGAACAAAATGGAAGTCTGATCCATTTAGAGGAAGTTCTCATGCTAAGGGTATTGTTATTGAGAAAGTTGCAATTGAAGCTAAACAGGTAAA
>V1LNDAVN1D112_0
CGAAAACAAAAATCATTTCGGTTATTGATGGATCTGGAGTGTTATATGATAAAAAGGGTTTAAATAAAAAAGAATTAGTCCGATTGGCCAACATTAGAAAGTATGGGACTGCATCAAAGG
>V1LNDAVN1D1120_0
TATACCACCTTTTTGTCCAAAGCGTGTTCTCAAACATGGCTTATACAAATTTTGTATAAATACATGGAGCTATGAGGAAACGGTAGCAGTTTTTGCGAATTGTCCTTTTCGTAATTTATT
>V1LNDAVN1D11200_0
AACAACTACCAAAGTGGAGACGACCAGAACAATAGTAATGAATGGTAAATCCTCTCTGCAGACAGATTACTAAAACTAAAGTGTTGAGGATTACTCATCAAAAAAAAATATACAGTAGGG
>V1LNDAVN1D112000_0
ACCCAGAGGAATAAGGGCGGCGCGTAAATTGTGCAACCGCAGAAAGTCACAAAGATGGGCTGACAAGCATTACAAGAAAGCTCATTTAGGAACAAAATGGAAGTCTGATCCATTTAGAGG
>V1LNDAVN1D112001_0
AGAAAGGATTTAATCAAAGAAACAATTCGTCGAACATTTTTTTTTGTTTGTAACAGGTAAACCCAGAGGAATAAGGGCGGCGCGTAAATTGTGCAACCGCAGAAAGTCACAAAGATGGGC
>V1LNDAVN1D112002_0
TAAATCAAACAGCACGGAAAAAGAAAAAAATAAAATTTCAGTAAAAGCATAGGAGGTACAAGAAAGGATTTAATCAAAGAAACAATTCGTCGAACATTTTTTTTTGTTTGTAACAGGTAA
>V1LNDAVN1D112003_0
TATATATTAACTGTCTATTTATGAAAACATTACAACCGTGCGAAATAATGTTTTCTACTTTAGTTTTCATTTTAGCTCTTTCCTCATTTTCCAATTCTTGAACTGCTTCAAAACTACTCA
>V1LNDAVN1D112004_0
CAAAATCACTGTGCTCAATAGTCATTACATTATTTTCTCTAAATACTTGTTCAGGATAATTATATATTAACTGTCTATTTATGAAAACATTACAACCGTGCGAAATAATGTTTTCTACTT
>V1LNDAVN1D112005_0
CTTTTTCAAATGTCGATGCTATTTCTGCTCCCAAACACTGTGCTAATCTTTCCATTCCATCAAAATCACTGTGCTCAATAGTCATTACATTATTTTCTCTAAATACTTGTTCAGGATAAT
>V1LNDAVN1D112006_0
TATCTTCACCAATTATTACTTCATCAATTTTTTCACAATATCCTAACTGTATGGTTAAATCTTTTTCAAATGTCGATGCTATTTCTGCTCCCAAACACTGTGCTAATCTTTCCATTCCAT
>V1LNDAVN1D112007_0
CACCTCTTAATATGATTGTACAAGCTCCATTTTTTTTGCAACCAGAAAAACGAATTAATTTATCTTCACCAATTATTACTTCATCAATTTTTTCACAATATCCTAACTGTATGGTTAAAT
>V1LNDAVN1D112008_0
CCAACACAGCTAGGGCATCATGTAAAGACCTTTCACTTTCTTCTAATATATGAGTAGATGCACCTCTTAATATGATTGTACAAGCTCCATTTTTTTTGCAACCAGAAAAACGAATTAATT
>V1LNDAVN1D112009_0
TCATGAGCATTTCCGAACAGCCTGCTCCTAACACTACTCTATTATCTTTTAAAGTTTCTGCCAACACAGCTAGGGCATCATGTAAAGACCTTTCACTTTCTTCTAATATATGAGTAGATG
>V1LNDAVN1D11201_0
AGCACTGCGAATAATAGTAGTAACGGAAATAAACCTTTTGAATCGTACCGACCACAAAGAAACAACTACCAAAGTGGAGACGACCAGAACAATAGTAATGAATGGTAAATCCTCTCTGCA
>V1LNDAVN1D112010_0
CTTCAATTGCTAAACTTTTTTTTCCTTCGACTGTTCTCGCTAAATTATCTACCGCATTACTCATGAGCATTTCCGAACAGCCTGCTCCTAACACTACTCTATTATCTTTTAAAGTTTCTG
>V1LNDAVN1D112011_0
TATCAAAACCTCCATTTTCTAAAATATACGTTGGTATTTGTCTTAGTGCTTTGGCATAGGCTTCAATTGCTAAACTTTTTTTTCCTTCGACTGTTCTCGCTAAATTATCTACCGCATTAC
>V1LNDAVN1D112012_0
TACCCGCATATTTGTTTCCCTTTGTATGTTGTGCTCTAATTTTACTAACAATTTCCGAACTATCAAAACCTCCATTTTCTAAAATATACGTTGGTATTTGTCTTAGTGCTTTGGCATAGG
>V1LNDAVN1D112013_0
TGTAAGATTCATAAATACCTAATTCCATTATATTTCCCACATCTCCATTAACAATATCAATACCCGCATATTTGTTTCCCTTTGTATGTTGTGCTCTAATTTTACTAACAATTTCCGAAC
>V1LNDAVN1D112014_0
CCACCCTTAAAATCATTTCTACTGCTTCTGTTGCTGAAGTAAGTTGAGACAACTTGGAATTGTAAGATTCATAAATACCTAATTCCATTATATTTCCCACATCTCCATTAACAATATCAA
>V1LNDAVN1D112015_0
TCTTGTATGAAAGGAGTTACACTCCTTGCCTTCTTCTGGGTGCACATTTTATAATATTGTCCACCCTTAAAATCATTTCTACTGCTTCTGTTGCTGAAGTAAGTTGAGACAACTTGGAAT
>V1LNDAVN1D112016_0
CCCTATGGTGATATAATTCGTAAAATGGCAGATGAAAATATAACTCCTGTTTTAAAATTATCAGTTGGATGCCATTTTATTCTACCACAATGGTATTCGTCGAGAAACAATGGTATGATA
>V1LNDAVN1D112017_0
GATAAAATTAATAATGAAGAAATCGAAATTTATTCAAAAATTATTATCAATGCTTCTGGTCCCTATGGTGATATAATTCGTAAAATGGCAGATGAAAATATAACTCCTGTTTTAAAATTA
>V1LNDAVN1D112018_0
GAAGTAACTGGTTTTATAAAAGATGAAAACACACATAAAATCATTGGTGTAAAAGCATATGATAAAATTAATAATGAAGAAATCGAAATTTATTCAAAAATTATTATCAATGCTTCTGGT
>V1LNDAVN1D112019_0
ACAAGCGCTATTGACAGTTACATCCCTGGACAAGTAGGTGCTACTATTTGTAATCATATGGAAGTAACTGGTTTTATAAAAGATGAAAACACACATAAAATCATTGGTGTAAAAGCATAT
>V1LNDAVN1D11202_0
AATAGTGCATTCAATAGAAATAATCATCATAACAATTATGGAAACAGTTATCGAAACAACAGCACTGCGAATAATAGTAGTAACGGAAATAAACCTTTTGAATCGTACCGACCACAAAGA
>V1LNDAVN1D112020_0
TCGTTAATTTATTTTGATGGACAACATAATGATAGCAGAATGAATCTTAATTTAGTACTGACAAGCGCTATTGACAGTTACATCCCTGGACAAGTAGGTGCTACTATTTGTAATCATATG
>V1LNDAVN1D112021_0
ATTAACAAAACCAACACATTAGATAGTTTTCCTTTATTAATAAAGAAGAAACTAAAAGGTTCGTTAATTTATTTTGATGGACAACATAATGATAGCAGAATGAATCTTAATTTAGTACTG
>V1LNDAVN1D112022_0
TACGATTTTTTAGCTGATTTAGTATGTTGTTTTGAAAAAGGAGTACCAAACTCTTTTTATATTAACAAAACCAACACATTAGATAGTTTTCCTTTATTAATAAAGAAGAAACTAAAAGGT
>V1LNDAVN1D112023_0
ATTTTAATGCCCATTTATAAATTATGGCAAGTTCCATATTTTGCATATAATATAAAAGTGTACGATTTTTTAGCTGATTTAGTATGTTGTTTTGAAAAAGGAGTACCAAACTCTTTTTAT
>V1LNDAVN1D112024_0
GCATTAGCAGAAAGAGCTCATACAATGAATATTGCCCCCTATATGTCTCGACCTGTTTCTATTTTAATGCCCATTTATAAATTATGGCAAGTTCCATATTTTGCATATAATATAAAAGTG
>V1LNDAVN1D112025_0
CGCTATTTAGAAAGCGCAGTAAAGAATTTTGATTTATCAGAATTATATTTTGTTTGGGAGGCATTAGCAGAAAGAGCTCATACAATGAATATTGCCCCCTATATGTCTCGACCTGTTTCT
>V1LNDAVN1D112026_0
AGAGATGATTTTTCTAGTGGAACTTCTTCAAAATCAACGAAATTGTTACATGGAGGTATTCGCTATTTAGAAAGCGCAGTAAAGAATTTTGATTTATCAGAATTATATTTTGTTTGGGAG
>V1LNDAVN1D112027_0
ACTGGCAGTGGTATTGCACTCGACTGTGCCACCAGAGGAATTCGGTGTGCTCTGATTGAAAGAGATGATTTTTCTAGTGGAACTTCTTCAAAATCAACGAAATTGTTACATGGAGGTATT
>V1LNDAVN1D112028_0
GAAATGATCAAAAAATTAAAAAGTATTAATTATGACGTACTGATCATTGGTGGGGGGGCAACTGGCAGTGGTATTGCACTCGACTGTGCCACCAGAGGAATTCGGTGTGCTCTGATTGAA
>V1LNDAVN1D112029_0
ATATAGTCATGTTTTTCAGGGAGAAGTAAATGAAAATTTGTTACCAGATGTGCTAAGCTATAAATGTGCATTAAATGAAGATAAGTTTTTGCCTTATGTTAAAAAGAAAACTGTATTAGC
>V1LNDAVN1D11203_0
GGCAACGGAAGTAACAGTGGCTATAACAATAATAGCGGTGGAGGAAATTTATTAGGTAGAAATAGTGCATTCAATAGAAATAATCATCATAACAATTATGGAAACAGTTATCGAAACAAC
>V1LNDAVN1D112030_0
AGGCTAGTGAAGTTGAAAAAAAATTTGAGGATCTTTATAATAAATATAGTCATGTTTTTCAGGGAGAAGTAAATGAAAATTTGTTACCAGATGTGCTAAGCTATAAATGTGCATTAAATG
>V1LNDAVN1D112031_0
CATAGCAATTATGATACAGATATTTTTTTGCCAATTTTTAAGCAGATCAACAATATTTTTCCATATTTACCCAAATATTCGGGGAAAGTGAATGATGAGGATGTGGGGCAGATAGACACT
>V1LNDAVN1D112032_0
TCGCCCTGTGTCGATACAGGTATGGGGTTAGAGAGAATTACTTCTATTTTGCAGAATGTACATAGCAATTATGATACAGATATTTTTTTGCCAATTTTTAAGCAGATCAACAATATTTTT
>V1LNDAVN1D112033_0
TGGAATATTGTTTTTATGCAATATAATAAAGATGAAAATAAAAATTTGAATAAGTTACCATCGCCCTGTGTCGATACAGGTATGGGGTTAGAGAGAATTACTTCTATTTTGCAGAATGTA
>V1LNDAVN1D112034_0
ATAGGAAATAGAGATGCTTCAAATCTGGTAAATAAAGATGATCCAAGTGTTTTAGAAATTTGGAATATTGTTTTTATGCAATATAATAAAGATGAAAATAAAAATTTGAATAAGTTACCA
>V1LNDAVN1D112035_0
TTTTGGGAAATGGCCGAAACGGGTCCTTGTGGTCCATGTACAGAAATTCATTATGATAGAATAGGAAATAGAGATGCTTCAAATCTGGTAAATAAAGATGATCCAAGTGTTTTAGAAATT
>V1LNDAVN1D112036_0
AACATTTGGAAAAAATATTTACCGGATAATCGAATTTTACCTTTCGGATTAAAAGATAACTTTTGGGAAATGGCCGAAACGGGTCCTTGTGGTCCATGTACAGAAATTCATTATGATAGA
>V1LNDAVN1D112037_0
GTGACATATTATGGTGGAGATAAGGATTTACCATCTTGTCCTGAAGATATAGAGGCAAAAAACATTTGGAAAAAATATTTACCGGATAATCGAATTTTACCTTTCGGATTAAAAGATAAC
>V1LNDAVN1D112038_0
ATTGCTTATGCATGGGAGTTATTAACTAATGTGTATAAAATTAACCCTGATAGATTATATGTGACATATTATGGTGGAGATAAGGATTTACCATCTTGTCCTGAAGATATAGAGGCAAAA
>V1LNDAVN1D112039_0
CACACCTTTTTTGAAATGTTAGGAAATTGGAGTTTTGGAGATTATTTTAAAGAAGAGAGTATTGCTTATGCATGGGAGTTATTAACTAATGTGTATAAAATTAACCCTGATAGATTATAT
>V1LNDAVN1D11204_0
GGATTTTCTAGTAATCCCGGAGGAAGAGGACATTACTTTAACAGTAACAATAATTATAATGGCAACGGAAGTAACAGTGGCTATAACAATAATAGCGGTGGAGGAAATTTATTAGGTAGA
>V1LNDAVN1D112041_0
GGAAATGTAGATAAAAATAGTGATTTCGGAAATTTGAAAAGAGCAGTAGACACTCAGAAATGTATTCGAGCAGGAGGAAAACATAATGACCTTGATGATGTTGGAAAAGATGTGTATCAT
>V1LNDAVN1D112042_0
AATGACAATACTCTTCTTTTCACGAACGCAGGGATGAATCAGTTTAAATCTATATTTTTAGGAAATGTAGATAAAAATAGTGATTTCGGAAATTTGAAAAGAGCAGTAGACACTCAGAAA
>V1LNDAVN1D112043_0
ATAAATTATTTTTATAAAAAAAATCATACGGTTATAGAAAGTGCTTCGGTTGTCCCTTACAATGACAATACTCTTCTTTTCACGAACGCAGGGATGAATCAGTTTAAATCTATATTTTTA
>V1LNDAVN1D112044_0
TCATTTATTTCTACTCGAGGAAAATATGCAAATTTGGGGAATTCCTTTCCTAACTCTCCACATATATAGGCTATTAATAACCCTTGTGCCAACTGCCACCACGTTACAAAAACAGGAAAT
>V1LNDAVN1D112045_0
GCTAATACTAACATAACGCAATAAAAAACAGAGGGGACAAATAACACCTTTAACATATTTTCATTTATTTCTACTCGAGGAAAATATGCAAATTTGGGGAATTCCTTTCCTAACTCTCCA
>V1LNDAVN1D112046_0
GTGAAACTTACAAGTACGGGGAATGTCGCCACACATGGTGTTTTGTATAATAAATAATTTGCTAATACTAACATAACGCAATAAAAAACAGAGGGGACAAATAACACCTTTAACATATTT
>V1LNDAVN1D112047_0
CTTAAAGGCATGTACTCTTCTCCGCATCCGACAAAACGTGTAAGATGATGAAAAACAACCGTGAAACTTACAAGTACGGGGAATGTCGCCACACATGGTGTTTTGTATAATAAATAATTT
>V1LNDAVN1D112048_0
GTTTTAGAATCAAAACATCCAATTACAAATGCAACTAATAGGAACACAATGGATTGCCACCTTAAAGGCATGTACTCTTCTCCGCATCCGACAAAACGTGTAAGATGATGAAAAACAACC
>V1LNDAVN1D112049_0
CTGAATACGGCTGAAGATAAACCATACAAAATAGCCCACATTATAGCTCCTTTTCCATTGGTTTTAGAATCAAAACATCCAATTACAAATGCAACTAATAGGAACACAATGGATTGCCAC
>V1LNDAVN1D11205_0
AGAGGAGGAGGAAACAGTCGATATGGAAATTATAACAGAAATAGAAATAATTATAATGGAGGATTTTCTAGTAATCCCGGAGGAAGAGGACATTACTTTAACAGTAACAATAATTATAAT
>V1LNDAVN1D112050_0
TTATGTAAAGTATTTCCTCTTCCTTCTACTAAATGCATTATTTTTTGCATAAAACCTGCTCTGAATACGGCTGAAGATAAACCATACAAAATAGCCCACATTATAGCTCCTTTTCCATTG
>V1LNDAVN1D112051_0
CATTCTCCACTTAAAAAAACCAGTACTGGTAAAATTAAAACTCCTAAAAAATGCTGATTATTATGTAAAGTATTTCCTCTTCCTTCTACTAAATGCATTATTTTTTGCATAAAACCTGCT
>V1LNDAVN1D112052_0
CCCCACAACTGCCAAGTGTGTAAAGAAGTAAAATCAAAAGACATGTGCTGATAAACTCTCCATTCTCCACTTAAAAAAACCAGTACTGGTAAAATTAAAACTCCTAAAAAATGCTGATTA
>V1LNDAVN1D112053_0
ACAAGTCTATTAGAAATTACATTTTTGATAAATGGCATAGTACCTACAGTGATCAAACATCCCCACAACTGCCAAGTGTGTAAAGAAGTAAAATCAAAAGACATGTGCTGATAAACTCTC
>V1LNDAVN1D112054_0
AAAACTAAAATGATTGAAACGATTTCTAAAAACCTCCATGGACCCTGTCCTGTTCTCCTTACAAGTCTATTAGAAATTACATTTTTGATAAATGGCATAGTACCTACAGTGATCAAACAT
>V1LNDAVN1D112055_0
ACGCATATAATTGCTAAATAGCCTTTATATGTAGGTGGATTAAAAGACATACCGATTAAAAAAACTAAAATGATTGAAACGATTTCTAAAAACCTCCATGGACCCTGTCCTGTTCTCCTT
>V1LNDAVN1D112056_0
ATCATGTAATCCGAAGCATTTAACAGCACGTCAAATGCTCCAATAGATCTTCCTATAATAACGCATATAATTGCTAAATAGCCTTTATATGTAGGTGGATTAAAAGACATACCGATTAAA
>V1LNDAVN1D112057_0
AAATACAATGTAAAAGTACGGACATATCAACTAAAAATGGAAGACTTTTTCCCCATTATCGAAAAGAAAAAAAAAAGCCCTCGCGAGCTTATTGATGTGATCAAACAGACGCAACAAGAA
>V1LNDAVN1D112058_0
GTTAACTCCCATTTTAGAAAAATACAATGTAAAAGTACGGACATATCAACTAAAAATGGAAGACTTTTTCCCCATTATCGAAAAGAAAAAAAAAAGCCCTCGCGAGCTTATTGATGTGAT
>V1LNDAVN1D112059_0
TAACATTTGTAAATTTCTAAATCAAACAACGAATATCTCTGAAGAAAAAATTGTTAAAGTGTTAACTCCCATTTTAGAAAAATACAATGTAAAAGTACGGACATATCAACTAAAAATGGA
>V1LNDAVN1D11206_0
TGGTTTTTCAATTTAGTAATGAAACATACGGCGAGTGCTAGAACAACGAAAGGAGGTGCTAGAGGAGGAGGAAACAGTCGATATGGAAATTATAACAGAAATAGAAATAATTATAATGGA
>V1LNDAVN1D112060_0
TAAATTTCCCAAAGTTTCTAAAGACATAAAAAAATTTCACTGGTCCTTTCCTAATTTAGATAACATTTGTAAATTTCTAAATCAAACAACGAATATCTCTGAAGAAAAAATTGTTAAAGT
>V1LNDAVN1D112061_0
TTATAAAATGAATTGGATATTTCCATCGAATTTTCCGGATAAAGAAGTGTATAAATGTTTTAAATTTCCCAAAGTTTCTAAAGACATAAAAAAATTTCACTGGTCCTTTCCTAATTTAGA
>V1LNDAVN1D112062_0
TAGAGAAATTGATGAAAGTTATAGTGAAGATGTAAAACATTTTTTAAGAACACATAAAAATTATAAAATGAATTGGATATTTCCATCGAATTTTCCGGATAAAGAAGTGTATAAATGTTT
>V1LNDAVN1D112063_0
AAAAGCATTTCCGACATTTGATGATTTAAAACAATTTAAAGAAATTGTTGCAAACCCCTTTAGAGAAATTGATGAAAGTTATAGTGAAGATGTAAAACATTTTTTAAGAACACATAAAAA
>V1LNDAVN1D112064_0
TGGTTGTGATTATACTATAGGAGTGCATGGGATCGGTATTGTAAATGCTTTAGAAGTAATAAAAGCATTTCCGACATTTGATGATTTAAAACAATTTAAAGAAATTGTTGCAAACCCCTT
>V1LNDAVN1D112065_0
ACTCATCGAACAGAAATTAGGTTTGTCGCAAAATGAGTTGATAAATATTTCACTTTTGTGTGGTTGTGATTATACTATAGGAGTGCATGGGATCGGTATTGTAAATGCTTTAGAAGTAAT
>V1LNDAVN1D112066_0
AAATACAGTTATTAAAAATTTTTTTAACAAAAAGAAAACGGTAGAAATATATGAACAGAGACTCATCGAACAGAAATTAGGTTTGTCGCAAAATGAGTTGATAAATATTTCACTTTTGTG
>V1LNDAVN1D112067_0
TAATAATAATTATTGCGATGCCATAATAAGTGACGATTCTGATGTTTTAGTTTTCAATGGAAATACAGTTATTAAAAATTTTTTTAACAAAAAGAAAACGGTAGAAATATATGAACAGAG
>V1LNDAVN1D112068_0
TTTCGGAATTCCTTACATACAGTCTCCATGTGAAGCGGAAGCGCAGTGCTCGTATTTAAATAATAATAATTATTGCGATGCCATAATAAGTGACGATTCTGATGTTTTAGTTTTCAATGG
>V1LNDAVN1D112069_0
AAAAAATAATATAGAAATAAGTGAAGATGCAAGTGACGATATAAAAGTTCTTTTAGATTTTTTCGGAATTCCTTACATACAGTCTCCATGTGAAGCGGAAGCGCAGTGCTCGTATTTAAA
>V1LNDAVN1D11207_0
AGAAATATATTTAGAGAATTATTAGGAATATTAGAAGAGTGTAACCAAACTATTCCTCCATGGTTTTTCAATTTAGTAATGAAACATACGGCGAGTGCTAGAACAACGAAAGGAGGTGCT
>V1LNDAVN1D112070_0
TTATATTAACGAAACTAATAAAAAAAACGATGAATTAATGAAAGAATTTCGAAAGTTAAAAAAAAATAATATAGAAATAAGTGAAGATGCAAGTGACGATATAAAAGTTCTTTTAGATTT
>V1LNDAVN1D112073_0
ACAGATTTTGAAATTGAGAAATTAAAAATGAAAATGGCAGAACATGTACATAATGTGGAAGGGGAAGTGTTGGTTAATAAAGAATTTTCGAAAGCCTTTGAAAATTTAAATGTTAAAGAT
>V1LNDAVN1D112074_0
AAAGATGACATGGATGCATTTGCCCAAGGTCAACTAGAAACGTATGTCCGAATGATTAAAACAGATTTTGAAATTGAGAAATTAAAAATGAAAATGGCAGAACATGTACATAATGTGGAA
>V1LNDAVN1D112075_0
ATTTTACAAGATATAAAAGTCGAGTGGTATGAAGATAACAGAAGAAAAGCACTCTGCTCGAAAGATGACATGGATGCATTTGCCCAAGGTCAACTAGAAACGTATGTCCGAATGATTAAA
>V1LNDAVN1D112076_0
TTGTTCAAAGAAATAAATAAAGAAGTGTTCGACAAATTGCCGAATCAATTGCAATACCAGATTTTACAAGATATAAAAGTCGAGTGGTATGAAGATAACAGAAGAAAAGCACTCTGCTCG
>V1LNDAVN1D112077_0
AAGAAAGATCACAAGGAAATGTAGACATGTTTCCTAGTAGGGATAGCGTAGATTTACTTGAAAATGACTTTTTAAGTATAACTCACCCAGCGCACTTAAATAATAATAGCAAAAACAATA
>V1LNDAVN1D112078_0
CAGAAGAAAGATCACAAGGAAATGTAGACATGTTTCCTAGTAGGGATAGCGTAGATTTACTTGAAAATGACTTTTTAAGTATAACTCACCCAGCGCACTTAAATAATAATAGCAAAAACA
>V1LNDAVN1D112079_0
TATTTTTGAAACATTATACAAATCAATATAAGGAAAAGCAGAACAGTTCCCTTGTATTATCAGAAGAAAGATCACAAGGAAATGTAGACATGTTTCCTAGTAGGGATAGCGTAGATTTAC
>V1LNDAVN1D11208_0
GGAAGAACGGGAAGGGCAGGTAATATTGGTATTGCGACTTCGTTTGTTAACGAAAACAACAGAAATATATTTAGAGAATTATTAGGAATATTAGAAGAGTGTAACCAAACTATTCCTCCA
>V1LNDAVN1D112080_0
CAAAAACATTAAAAGAACTAGAAGACAAATATAGAAATACTTATTCAGAAGATTATGACATATTTTTGAAACATTATACAAATCAATATAAGGAAAAGCAGAACAGTTCCCTTGTATTAT
>V1LNDAVN1D112081_0
TGAGAAGAACGATAGACGATATCGACATAAATGATAGTAATATGGATATTTTAGAATATGCAAAAACATTAAAAGAACTAGAAGACAAATATAGAAATACTTATTCAGAAGATTATGACA
>V1LNDAVN1D112082_0
ATTTAGCAAGAAAAAAGTACTATGATGGAATACCTCAACATTTCAAAGGTTTTTTTACGATGAGAAGAACGATAGACGATATCGACATAAATGATAGTAATATGGATATTTTAGAATATG
>V1LNDAVN1D112083_0
AAAAGTACAATAGAAGTATTATTGATAGTAAGATAAATGAAGAAATTTTAAGACAAAAGGATTTAGCAAGAAAAAAGTACTATGATGGAATACCTCAACATTTCAAAGGTTTTTTTACGA
>V1LNDAVN1D112084_0
GGAAATCTGTTGATATAAATGAAGATGATAACAGAAAAGAAAATGACGTTAATGAAAACAAAAAGTACAATAGAAGTATTATTGATAGTAAGATAAATGAAGAAATTTTAAGACAAAAGG
>V1LNDAVN1D112085_0
TGAAAAAAAAAAATTTGGATGGAGAGAAAAATGCACAATTCACAAAAAGTAGTGAATTGGGGAAATCTGTTGATATAAATGAAGATGATAACAGAAAAGAAAATGACGTTAATGAAAACA
>V1LNDAVN1D112086_0
TTTGTAAATTGCTTTATTATAACATCAGACCTATATTTGTATTTGACGGCACGCCACCAGAATTGAAAAAAAAAACAATTTTTCAAAGAAACTTGAGAAAAACAAACTATGATGAGAAAT
>V1LNDAVN1D112087_0
CGAATTTGTAAATTGCTTTATTATAACATCAGACCTATATTTGTATTTGACGGCACGCCACCAGAATTGAAAAAAAAAACAATTTTTCAAAGAAACTTGAGAAAAACAAACTATGATGAG
>V1LNDAVN1D112088_0
ACAATAGGAGAAATTAAAAGTGACAATTTAAAAAAAGCGCATTTATATTTTTTCTTTTTACGAATTTGTAAATTGCTTTATTATAACATCAGACCTATATTTGTATTTGACGGCACGCCA
>V1LNDAVN1D112089_0
AAAAACAAAAATTTTGATAATATTAGTATATTTAATGATCTGTGGCTAGATTTTTCTGAAACAATAGGAGAAATTAAAAGTGACAATTTAAAAAAAGCGCATTTATATTTTTTCTTTTTA
>V1LNDAVN1D11209_0
ATCAAGCATGTTATCAATTATGATGTACCAAATAACATAGACGATTACATTCATAGAATTGGAAGAACGGGAAGGGCAGGTAATATTGGTATTGCGACTTCGTTTGTTAACGAAAACAAC
>V1LNDAVN1D112090_0
GCGGTCGATGTGAGCATATGGCTGTATGAATTAACTTATGCAACAAATTTAAAAGGGTTTAAAAACAAAAATTTTGATAATATTAGTATATTTAATGATCTGTGGCTAGATTTTTCTGAA
>V1LNDAVN1D112095_0
AACTTCCAAATATAATAGTTTTTAATGAATCTGTATCAAAATTGTGATTTTCTCCATGCTTGTCTAAAGTATGGTAAAAATCATGAATTTCTTTGGATTTAGCAACGTCTTCGTTGTAAT
>V1LNDAVN1D112096_0
TAATACCATCCAAACTTCCAAATATAATAGTTTTTAATGAATCTGTATCAAAATTGTGATTTTCTCCATGCTTGTCTAAAGTATGGTAAAAATCATGAATTTCTTTGGATTTAGCAACGT
>V1LNDAVN1D112097_0
TTACCTGTGCAGGTGTTATTTTGGCTCCTACGCAGCCGGAAACAATTGCAAATATCGTTATAATACCATCCAAACTTCCAAATATAATAGTTTTTAATGAATCTGTATCAAAATTGTGAT
>V1LNDAVN1D112098_0
TATACTCACTAAACCCCATAGAAATGGCATTAGCAAATAAATTTCCAACGCCGATTATAATTACCTGTGCAGGTGTTATTTTGGCTCCTACGCAGCCGGAAACAATTGCAAATATCGTTA
>V1LNDAVN1D112099_0
TTTCCCATTCTTCTCTCTTTTTTTCTGCTAACATAAAATCTCTTTGTGCCGTCGAGCTAGTATACTCACTAAACCCCATAGAAATGGCATTAGCAAATAAATTTCCAACGCCGATTATAA
>V1LNDAVN1D1121_0
ATACAAGTCTATCAATAAGTCTTGGACATTCTACGTGTATACTCAGTTAATTATGATATACCACCTTTTTGTCCAAAGCGTGTTCTCAAACATGGCTTATACAAATTTTGTATAAATACA
>V1LNDAVN1D11210_0
GGAGACAAACCAATTTTAGTAGCAACTGATGTAGCGGCAAGAGGTTTAGATGTTTCTAATATCAAGCATGTTATCAATTATGATGTACCAAATAACATAGACGATTACATTCATAGAATT
>V1LNDAVN1D112100_0
TATATTTATTCATATAAATATCAATCATTTCCTGTTTTTCTTCCGATGGGCAATTTTCAATTTCCCATTCTTCTCTCTTTTTTTCTGCTAACATAAAATCTCTTTGTGCCGTCGAGCTAG
>V1LNDAVN1D112101_0
AAAATTTTTTGTTTCGAAAAGCAATTTCGACCAAACTCTTTGCATCGTCACTGTCAAATTTATATTTATTCATATAAATATCAATCATTTCCTGTTTTTCTTCCGATGGGCAATTTTCAA
>V1LNDAVN1D112102_0
CATTTTTATCTTCACTAGTTAAAATTAATCCTAATTCTTCAGACATCATATGCTCCAAGAAAAATTTTTTGTTTCGAAAAGCAATTTCGACCAAACTCTTTGCATCGTCACTGTCAAATT
>V1LNDAVN1D112103_0
ACGGGACGAGGCCAAAAACACAAAAACTTAAAAACATGATAACTCCTTTTTTCATAGATTCATTTTTATCTTCACTAGTTAAAATTAATCCTAATTCTTCAGACATCATATGCTCCAAGA
>V1LNDAVN1D112104_0
GAAAAGACGTGTTGTAATCCATATTATCAAAAAATACTATATAAGCCACAAAAGCCGATAACGGGACGAGGCCAAAAACACAAAAACTTAAAAACATGATAACTCCTTTTTTCATAGATT
>V1LNDAVN1D112105_0
TTATAAAAAAAGTACATGGTGTCATGACAAGAGACTGACAAATGCCTCCCGCAGCTCCTCCGATAAACCCACCAGTCGTCTTATTTACATTTAATATGTTACATATCTCTAAAACTTTTT
>V1LNDAVN1D112106_0
AATGTTTAAAAATAGACTTAATTTTTTGCTTGTAATTAATTTGCTTATCAATACTGGCTGTTATAAAAAAAGTACATGGTGTCATGACAAGAGACTGACAAATGCCTCCCGCAGCTCCTC
>V1LNDAVN1D112107_0
AATTTGTACCTTGTCGTAGACACATGGCAGTATTTCCTTTATATAAAGTAAAAATTCCAGAATGTTTAAAAATAGACTTAATTTTTTGCTTGTAATTAATTTGCTTATCAATACTGGCTG
>V1LNDAVN1D112108_0
TGTTTTTTCTCTGCAAAAACTTACTTCTTACGAATTCGGTTATTCCTTGTCTACTTGCCCAATTTGTACCTTGTCGTAGACACATGGCAGTATTTCCTTTATATAAAGTAAAAATTCCAG
>V1LNDAVN1D112109_0
GTATGAGGCGGCTATTAAAGTAAATCCAACGGATATTATGTATCATTATAATAAAGCAGCAGTATATTTAGAAATGAAAGATAATGAAAAGGCAGTAGAAACGTGTCTCTATGCTCTAGA
>V1LNDAVN1D11211_0
TGTATCCATGGGGATAAAAGTCAAGATGAACGAGAAAGAGCTCTAAGATTGTTCAAAAGAGGAGACAAACCAATTTTAGTAGCAACTGATGTAGCGGCAAGAGGTTTAGATGTTTCTAAT
>V1LNDAVN1D112110_0
TTGCCCAATTTGTACCTTGTCGTAGACACTTTAATTCACTGACGTGTTCTACGGTTTGTTTGTTTTTTCTCTGCAAAAACTTACTTCTTACGAATTCGGTTATTCCTTGTCTACTTGCCC
>V1LNDAVN1D112111_0
TTTGTTTGTTTTTTCTCTGCAAAAACTTACTTCTTACGAATTCGGTTATTCCTTGTCTACTTGCCCAATTTGTACCTTGTCGTAGACACTTTAATTCACTGACGTGTTCTACGGTTTGTT
>V1LNDAVN1D112112_0
TGAAGTTATTTTGTTCCTGTAATTCGTTTTCATCGTTTAATTCACTGACGTGTTCTACGGTTTGTTTGTTTTTTCTCTGCAAAAACTTACTTCTTACGAATTCGGTTATTCCTTGTCTAC
>V1LNDAVN1D112113_0
CACACAGTATTTCTTCTTTTGTCGTAAGCGTCAACGCCTTTGATTCCTTTACACAATCTTTGAAGTTATTTTGTTCCTGTAATTCGTTTTCATCGTTTAATTCACTGACGTGTTCTACGG
>V1LNDAVN1D112114_0
TATAAACTCGTATAACATCAAATGGATTGTTCCACACGGACAATGCTCCTCCGATTACACCACACAGTATTTCTTCTTTTGTCGTAAGCGTCAACGCCTTTGATTCCTTTACACAATCTT
>V1LNDAVN1D112115_0
ATAAAGTAACAGAAGACTGGAAAAAGTTTACTTTTATATTTTTGTTTGCATTATTCTGCATATAAACTCGTATAACATCAAATGGATTGTTCCACACGGACAATGCTCCTCCGATTACAC
>V1LNDAVN1D112116_0
TGCATAGAAAACAACGTGGTATTACTCCTTTGTAAAGAACAGTAATTCCTCCTTCTTTGTATAAAGTAACAGAAGACTGGAAAAAGTTTACTTTTATATTTTTGTTTGCATTATTCTGCA
>V1LNDAVN1D112117_0
TTTTTTAAAAATAGTTGTTAATAATTTTAACCCCAGTAACCATGAACAAGGTTTGCCATATGCATAGAAAACAACGTGGTATTACTCCTTTGTAAAGAACAGTAATTCCTCCTTCTTTGT
>V1LNDAVN1D112118_0
ACCGGCATAGGAGAAATGTTTCTGTCCACTGTATGTTTCATCTTCTGCTGAAATTTTTCATTTTTTAAAAATAGTTGTTAATAATTTTAACCCCAGTAACCATGAACAAGGTTTGCCATA
>V1LNDAVN1D112119_0
TCATAAATTAAAAGGAAATGAGTTGTATAAACAGAAAAAATTTGAAGAAGCCTTAAAAGAGTATGAGGCGGCTATTAAAGTAAATCCAACGGATATTATGTATCATTATAATAAAGCAGC
>V1LNDAVN1D11212_0
ACAAAGAGAAAAGCAAATATTGTGGAACGATTTTTAAATAGCAAGCGATTAAATGCGATTTGTATCCATGGGGATAAAAGTCAAGATGAACGAGAAAGAGCTCTAAGATTGTTCAAAAGA
>V1LNDAVN1D112121_0
GTTGAGAAACTGGGGTGAATAATATTAGTGCCAGTAGCAATCATTTTTATTTTACACTAATATAATAATAAAAAAAGGAGGTGATAAGTAAATTAAGTCCTGTAATTATTCGTCACTCAC
>V1LNDAVN1D112122_0
ATTTCGTACAGAACAGCTTCGGTCACATCTTCGTTTAAATCTCCAACATACAACGAAGCCGTTGAGAAACTGGGGTGAATAATATTAGTGCCAGTAGCAATCATTTTTATTTTACACTAA
>V1LNDAVN1D112123_0
TTTCTTGTAACACTATCTCTGCAAACACGAATAGAGGACACATGTCCTACTGTATTGAAAATTTCGTACAGAACAGCTTCGGTCACATCTTCGTTTAAATCTCCAACATACAACGAAGCC
>V1LNDAVN1D112124_0
TCTAAGGCCCTTTCTGCATCAGTTAAATTGTGATAATTGACATATGCATATCCCAACGATTTTCTTGTAACACTATCTCTGCAAACACGAATAGAGGACACATGTCCTACTGTATTGAAA
>V1LNDAVN1D112125_0
TCTCTGTGGCTCCACATTATTCTTGCTGGTTGTCCCTTTATATTAGTATAATTCAATGTGTCTAAGGCCCTTTCTGCATCAGTTAAATTGTGATAATTGACATATGCATATCCCAACGAT
>V1LNDAVN1D112126_0
ATAGATTTGTCTAAGTTCTTTACAAAAACATTTCCTGCTCCACTTTTTCTTAAAGAAGGATCTCTGTGGCTCCACATTATTCTTGCTGGTTGTCCCTTTATATTAGTATAATTCAATGTG
>V1LNDAVN1D112127_0
ACCTTACATGATAATATATTTCCAAACATGCTAAATGCATCAAATAAAGCTTTGTTATCAATAGATTTGTCTAAGTTCTTTACAAAAACATTTCCTGCTCCACTTTTTCTTAAAGAAGGA
>V1LNDAVN1D112128_0
TCTTCATCTTCATAATGAACAAAACCGTAGCTTTTACTTTTTCCAAATTCATCTGTTGCCACCTTACATGATAATATATTTCCAAACATGCTAAATGCATCAAATAAAGCTTTGTTATCA
>V1LNDAVN1D112129_0
TAAACAGGCTTAGAACCAAGCGTTGCCCCATTCACCTTTTCGATGGCCTCTTTGGCGCTTTCTTCATCTTCATAATGAACAAAACCGTAGCTTTTACTTTTTCCAAATTCATCTGTTGCC
>V1LNDAVN1D11213_0
AATTATGTAGTGAATTTATTACAAGAGAATAATAATGGATTAACATTGATATTTGTCGAAACAAAGAGAAAAGCAAATATTGTGGAACGATTTTTAAATAGCAAGCGATTAAATGCGATT
>V1LNDAVN1D112130_0
AGATTAGTGTATTTGTTATCAACTGAAACTCTTTCCGATTTTTTAATAAAATGTCCTACATAAACAGGCTTAGAACCAAGCGTTGCCCCATTCACCTTTTCGATGGCCTCTTTGGCGCTT
>V1LNDAVN1D112131_0
GGACTGAATAATTTTTTTAAATCGTTTTCCGTTACACTGTCTGGGAAATTCTTTACATAGAGATTAGTGTATTTGTTATCAACTGAAACTCTTTCCGATTTTTTAATAAAATGTCCTACA
>V1LNDAVN1D112133_0
TTGCTTGGGTGCATAGTACTGTTCATTATTCCATTTTGATGCATATTACTCTGGTGCATATTGTTTTGAGAATACATGCGCATCGGATTTATGTGTCCTCTCATGTTATTGTTAAAATTC
>V1LNDAVN1D112134_0
CCTTGCCCAGGTTGATTCTGATTCATGTGCTGATTCATACTGTTTCCAAATTGATTGTTTTTGCTTGGGTGCATAGTACTGTTCATTATTCCATTTTGATGCATATTACTCTGGTGCATA
>V1LNDAVN1D112135_0
TGGTTCATTCCTTGCCCATGTGCACCTGCTGCCCCCATTCCAACTGCTTGTTGATTTGGACCTTGCCCAGGTTGATTCTGATTCATGTGCTGATTCATACTGTTTCCAAATTGATTGTTT
>V1LNDAVN1D112136_0
CTGCTATTAACACTTCTCATAGTGTTCATCATTTGGTTTCCTGGAGCTATTCCATTCGACTGGTTCATTCCTTGCCCATGTGCACCTGCTGCCCCCATTCCAACTGCTTGTTGATTTGGA
>V1LNDAVN1D112137_0
ATAGACATTTGCTTTTGAGCATTTGCCATATTCATATTTTGCATATGGTTTCTACCTGATCTGCTATTAACACTTCTCATAGTGTTCATCATTTGGTTTCCTGGAGCTATTCCATTCGAC
>V1LNDAVN1D112138_0
ACAGCTGCTCCTCCTTGCTGCATCGGAGATTGCTGGTTGTTTTTATTTGGCATAGGATTCATAGACATTTGCTTTTGAGCATTTGCCATATTCATATTTTGCATATGGTTTCTACCTGAT
>V1LNDAVN1D112139_0
TGGTTTTGCTGGTTATGCTGGTTATTCGGTGTGCCCATATTTACAACATTCATACCACCAACAGCTGCTCCTCCTTGCTGCATCGGAGATTGCTGGTTGTTTTTATTTGGCATAGGATTC
>V1LNDAVN1D11214_0
GGCAGCACACATGAATATATTAAACAGAACGTTGTGTATGTAGAAGAAGAAGAAAAGGGAAATTATGTAGTGAATTTATTACAAGAGAATAATAATGGATTAACATTGATATTTGTCGAA
>V1LNDAVN1D112140_0
ATTCTGTTTCTAGCTTGGGGAGTAAATTTAAAATTATTTACTTGGCTGGCCTGAGTCATTTGGTTTTGCTGGTTATGCTGGTTATTCGGTGTGCCCATATTTACAACATTCATACCACCA
>V1LNDAVN1D112143_0
GGAGGTGCTACTGCTAAAGCTGCAGCAGTCAATACAGTTGGGTTATTTCCACTATTGGAATTAACATTCGCGCCCATACTATTACTATTATTAACATTGGACGCACTATTGACAGCGGTA
>V1LNDAVN1D112144_0
GGATGATAATTAGCAACCAAAGGATATAAATTTTCTCCTAATAAATGTTTCTGCATAGATGGAGGTGCTACTGCTAAAGCTGCAGCAGTCAATACAGTTGGGTTATTTCCACTATTGGAA
>V1LNDAVN1D112145_0
TATAATCATAGTTGTTTCCACCGAATACATATAAAAAGTTATTTAGAACGGCACTTCCAAAATATGCTTTTTTAGTAGCCATAGGAGTACACATACGCCAACATTGCTGATTTATATCTA
>V1LNDAVN1D112146_0
TGCTAGAAACGAACCACACATCTCGTAATCGATCATACACTTCTGTTTCAAACAAAGCTTTATAATCATAGTTGTTTCCACCGAATACATATAAAAAGTTATTTAGAACGGCACTTCCAA
>V1LNDAVN1D112147_0
TGCAGTAAATTCTTCCATTTAAAGTTACACCTGAATTGTTTCTTCTGGGTATATTTAAATTGCTAGAAACGAACCACACATCTCGTAATCGATCATACACTTCTGTTTCAAACAAAGCTT
>V1LNDAVN1D112148_0
TCATTCTATGGTCATACGCTTCTACATTAGGTATTATAGTTGTACCGTCATATCCACCTATGCAGTAAATTCTTCCATTTAAAGTTACACCTGAATTGTTTCTTCTGGGTATATTTAAAT
>V1LNDAVN1D112149_0
TAACTACGCTCATCGTTGAAGACCTTGCTGTGTTTAAAGGTGCTACTTCTATCCATGCTTTCATTCTATGGTCATACGCTTCTACATTAGGTATTATAGTTGTACCGTCATATCCACCTA
>V1LNDAVN1D11215_0
ATTCAGGTATTAGCAAAAGAATATTTGTGCAATTATACGTACTTGCTAGTCGGAAAGGTTGGCAGCACACATGAATATATTAAACAGAACGTTGTGTATGTAGAAGAAGAAGAAAAGGGA
>V1LNDAVN1D112150_0
CTTCAATCGATTTTAATCGTTCTCCATTAGTTCCACCAATTACATAAATTTTATTGTCCATAACTACGCTCATCGTTGAAGACCTTGCTGTGTTTAAAGGTGCTACTTCTATCCATGCTT
>V1LNDAVN1D112151_0
TTCTAGCTTCTAATAGATCATGAGGGAATTTTTCCCAAACATTCATTTTTTCATCATACACTTCAATCGATTTTAATCGTTCTCCATTAGTTCCACCAATTACATAAATTTTATTGTCCA
>V1LNDAVN1D112152_0
CATTGTCGACACCTCCCATTACATATATTTGATTCAAATAGGAAAATGCCGAACCTGAACTTCTAGCTTCTAATAGATCATGAGGGAATTTTTCCCAAACATTCATTTTTTCATCATACA
>V1LNDAVN1D112153_0
AAAATTGCCATCTTTTGTTAAAGGATTGATACTGTTCTACTGAATTTAATGTATTATGATCATTGTCGACACCTCCCATTACATATATTTGATTCAAATAGGAAAATGCCGAACCTGAAC
>V1LNDAVN1D112154_0
TATAAGAATCTGCTAGAGTGGCAGCAGCAAAATTCATTTTGTTTTCTGGTATATTGCTCAAAAATTGCCATCTTTTGTTAAAGGATTGATACTGTTCTACTGAATTTAATGTATTATGAT
>V1LNDAVN1D112155_0
TATCTGGAGAAAAGAAATAACAAGTATTTAGAACTCCTCCATTTTCGCCTCCGGTGATAATATAAGAATCTGCTAGAGTGGCAGCAGCAAAATTCATTTTGTTTTCTGGTATATTGCTCA
>V1LNDAVN1D112156_0
CCAAAACTGAATGTCCAAATCTAGGTACAAGTAAAGAAGGTCCAATTTGCCATTCGCTAGTATCTGGAGAAAAGAAATAACAAGTATTTAGAACTCCTCCATTTTCGCCTCCGGTGATAA
>V1LNDAVN1D112157_0
GTAAATCCTGCATCAGGACAATTTAAATATATACATTTTCTTTCATTTATAAATTAGCAACCAAAACTGAATGTCCAAATCTAGGTACAAGTAAAGAAGGTCCAATTTGCCATTCGCTAG
>V1LNDAVN1D112158_0
AATGGAAAAAAGGAAAAATGGAAAAAAGGAGAAAAGAAACTTAGTTTGAGTGAACTGGAATCAGTAAGAAACATATTTGAAAGATTTTCTGCGCACAGGTTTAAACCGCGAGTAATGAAA
>V1LNDAVN1D11216_0
TATTGCCAAGAAGAAATGAAAAGACAAACGATTATGTTCAGCGCCACTTTTAGAAAGGAAATTCAGGTATTAGCAAAAGAATATTTGTGCAATTATACGTACTTGCTAGTCGGAAAGGTT
>V1LNDAVN1D112160_0
AAAGCCTATTTTGAAAAATTAATAGGAGAGTTTCCTAAGAGGTCCGACATTTGGTTTACGTATCTGGACGTGCATATTAGCTCGTTATTAAAAGATAGTAAACACAGTGAACAAATGGAA
>V1LNDAVN1D112161_0
TTGCATATGATAATTAGTGCGGCTCGGTTCGAATACAAATATTCAAACAAAGACAGAGGAAAAGCCTATTTTGAAAAATTAATAGGAGAGTTTCCTAAGAGGTCCGACATTTGGTTTACG
>V1LNDAVN1D112162_0
GAAGAAACTGCTCATGAAGTGTTGTTAAAATCCTTGCACTCTTTATCAAAAAAAAAACATTTGCATATGATAATTAGTGCGGCTCGGTTCGAATACAAATATTCAAACAAAGACAGAGGA
>V1LNDAVN1D112163_0
AAACGTTCCAAAAAAATATGGATATGTTATCTAGAAGTGTTACATGATGTTTTTGAAGACGAAGAAACTGCTCATGAAGTGTTGTTAAAATCCTTGCACTCTTTATCAAAAAAAAAACAT
>V1LNDAVN1D112164_0
AAAAAAAATAAAAAATTAAAGCAATTAAAAGAAATATGCGAAAAAGCAGTAAAAAGATTTAAACGTTCCAAAAAAATATGGATATGTTATCTAGAAGTGTTACATGATGTTTTTGAAGAC
>V1LNDAVN1D112165_0
AAAAGAGCTTTAATATATAACGACGAAAAACAGATATATTTACATATGATCCACATTTTAAAAAAAAATAAAAAATTAAAGCAATTAAAAGAAATATGCGAAAAAGCAGTAAAAAGATTT
>V1LNDAVN1D112166_0
GTGTATTTATGTTACTTAAATATGGAATGTATATACGGAAACAGATTAGACGAAATTTTCAAAAGAGCTTTAATATATAACGACGAAAAACAGATATATTTACATATGATCCACATTTTA
>V1LNDAVN1D112167_0
AAAGTAGCAGAGAGAGCATTGAAATCTATAGATATGAATAAAACTGAAGAAAAACTAAACGTGTATTTATGTTACTTAAATATGGAATGTATATACGGAAACAGATTAGACGAAATTTTC
>V1LNDAVN1D112168_0
GCTGTGTGGATCAGTTACATAGGGTATTATATTGAACAGGGAAATATAAACGAAGCGAGAAAAGTAGCAGAGAGAGCATTGAAATCTATAGATATGAATAAAACTGAAGAAAAACTAAAC
>V1LNDAVN1D112169_0
GAAATGAACTACAAACCCGTCGACTTCGAAAGACTAGTGGCTTCTGCAAGAAACAGTAGCGCTGTGTGGATCAGTTACATAGGGTATTATATTGAACAGGGAAATATAAACGAAGCGAGA
>V1LNDAVN1D11217_0
CGTCGACATTTTAGTCATTCCGGTGGCATGGGAACAGGTAACAAGTTGGAATATCAGAAGTATTGCCAAGAAGAAATGAAAAGACAAACGATTATGTTCAGCGCCACTTTTAGAAAGGAA
>V1LNDAVN1D112170_0
GACATAAAGAATAAACATGAAGAAAATATAGAAATGCTGAAACTTGACAAAAGTTGTGAAGAAATGAACTACAAACCCGTCGACTTCGAAAGACTAGTGGCTTCTGCAAGAAACAGTAGC
>V1LNDAVN1D112171_0
GAAATTAGAAATATGGTAAAGGAGTTATGTGGTGAGAAACATTCGGAGCAAATCAGAATATTATATGGTGGTAGCGTAAGTCCAGAAAATTGCGTAGAGTTAATAAAGCAAAAAGATGTT
>V1LNDAVN1D112172_0
GGGCTATAGGCACTGGAAAAACAGCAACTCCTAAAGAAGCTCAAGATGTTCATCAAGAAATTAGAAATATGGTAAAGGAGTTATGTGGTGAGAAACATTCGGAGCAAATCAGAATATTAT
>V1LNDAVN1D112173_0
AATCCTTCATTGATTTAGTTCACAATTTTGAACAAGTAGTTTTAGCCTATGAGCCCATATGGGCTATAGGCACTGGAAAAACAGCAACTCCTAAAGAAGCTCAAGATGTTCATCAAGAAA
>V1LNDAVN1D112174_0
GAGAAACTTTAGAAGAAAGAGAACAAAACAAAACTATTGAAGTTGTGAAGAGACAGTTGAAATCCTTCATTGATTTAGTTCACAATTTTGAACAAGTAGTTTTAGCCTATGAGCCCATAT
>V1LNDAVN1D112175_0
ATGTTCGTGAGAAGTTGCAAGATTGTTTGAAACACAATGTGAAAGCTGTTGTTTGTTTTGGAGAAACTTTAGAAGAAAGAGAACAAAACAAAACTATTGAAGTTGTGAAGAGACAGTTGA
>V1LNDAVN1D112176_0
CCGAATATGTTATAATTGGGCATTTTGAGAGAAGAAAATATTTTGAAGAAAAAGATTCAGATGTTCGTGAGAAGTTGCAAGATTGTTTGAAACACAATGTGAAAGCTGTTGTTTGTTTTG
>V1LNDAVN1D112177_0
AGTTTGGAAATGGTCCATATACAGGAGAGGTTAGTGCAGAAATAGCCAAAGATATTCATGCCGAATATGTTATAATTGGGCATTTTGAGAGAAGAAAATATTTTGAAGAAAAAGATTCAG
>V1LNDAVN1D112178_0
TTGATCGTGTCAGAAATATGTTAGACAAAAAATTTGGTGTTGGTATCCAGAACGTTTCTAAGTTTGGAAATGGTCCATATACAGGAGAGGTTAGTGCAGAAATAGCCAAAGATATTCATG
>V1LNDAVN1D11218_0
TTTAAATCTATTTCTGTTTTGCTACCTTTTGTTCTTTTAGCATTTCTAAGGTGAGCGCTTAATTTCCCACTTTTAATAGTATCATAATTGACACTCAAACCTATAGCAGTAATTAATGAT
>V1LNDAVN1D112181_0
CTTTATTGAAGGGAAATTCGTACCTATCATTATTGTTTTACTCGCGGTTATTACGAAATATTTCGGGTATTGGTAATAAACTAAACTTTCAGATTGAATATGTTCAGGAAAAAAAAAAGA
>V1LNDAVN1D112182_0
AAAAGAAAATGAAAGTTTGAAAAATCAGTTGAAAACGTTAAACAGTAATTCAAGTAAATTCTTTATTGAAGGGAAATTCGTACCTATCATTATTGTTTTACTCGCGGTTATTACGAAATA
>V1LNDAVN1D112183_0
AAAATATCATGAGCTTTTAAACTATTGCGTCTTCGTGGATAAACAGAAGGCAGCACTAGAAAAAGAAAATGAAAGTTTGAAAAATCAGTTGAAAACGTTAAACAGTAATTCAAGTAAATT
>V1LNDAVN1D112184_0
TCATCATTGTTTTTTTTTTTTTGCTTCAGGGATGAAAGGGGGTCTTCCAGGCATGCAGAGAAAATATCATGAGCTTTTAAACTATTGCGTCTTCGTGGATAAACAGAAGGCAGCACTAGA
>V1LNDAVN1D112185_0
TTGTCAGATAAGAAAGTAGCATTTAAAATAAAAACAACGGCTCCAAATAATTATTTGGTGAGGCCATCTTTTGGAATTATTCACGTAAAAGAAACAGTAGAAATTCAGAAGATCGGAAGA
>V1LNDAVN1D112186_0
AATTAGAAAATTTGTCAGATAAGAAAGTAGCATTTAAAATAAAAACAACGGCTCCAAATAATTATTTGGTGAGGCCATCTTTTGGAATTATTCACGTAAAAGAAACAGTAGAAATTCAGA
>V1LNDAVN1D112187_0
CGCCAGAAAGGAATATAGAATTTCCTCATATTTCTTTTCAAGCAGTAACACAAACAGTGAAATTAGAAAATTTGTCAGATAAGAAAGTAGCATTTAAAATAAAAACAACGGCTCCAAATA
>V1LNDAVN1D112188_0
TGGGGGCGGAGAAAACCGTAACTGAAGGCGAATCATTAAAAATGAAGCTTTTAAAAATAACGCCAGAAAGGAATATAGAATTTCCTCATATTTCTTTTCAAGCAGTAACACAAACAGTGA
>V1LNDAVN1D112189_0
ATTCTGCCTTTCACAGTACAAGCTAATGGGGAAAGCAATGAATTCCGAATGTTTTTTAACCAAATCTTTAATTCTCTTTTCTTCCAGATACTCCAACTGATCTTCTTTCAAGTGCAAAAT
>V1LNDAVN1D11219_0
CACTTTTTAAATCTATTTCTGTTTTGCTACCTTTTGTTCTTTTAGCATTTCTAAGGTGAGCGCTTAATTTCCCACTTTTAATAGTATCATAATTGACACTCAAACCTATAGCAGTAATTA
>V1LNDAVN1D112191_0
TTTGGGGTGTTCTTTACTTTCTTCATTATCTTCTTTCTTTTCTTCATCTGCCTTAGCTTCTCCATCTTCTTCTTTCTTTTTTTCATCTTCTTCATCGTCTGAAGCAGTGATCTCTTTCTC
>V1LNDAVN1D112192_0
CTTCTTTTTCTTCTCTTTTTTCTCTTCTGCTTTTTCTAATTCTTCAGTAACATCTTCAACTTTGGGGTGTTCTTTACTTTCTTCATTATCTTCTTTCTTTTCTTCATCTGCCTTAGCTTC
>V1LNDAVN1D112193_0
TAACCACAAAGGTTTTTGTTTATTTAATTCTTCCCATTCATGTTCAACAGTGTGTACCTTCTTCTTTTTCTTCTCTTTTTTCTCTTCTGCTTTTTCTAATTCTTCAGTAACATCTTCAAC
>V1LNDAVN1D112194_0
ATTGGTTAAAGATTTATAAAAACTGGCATATTCCTCATTGGTAACTTCTTCTGGTTTTCTTAACCACAAAGGTTTTTGTTTATTTAATTCTTCCCATTCATGTTCAACAGTGTGTACCTT
>V1LNDAVN1D112195_0
TTTGAATTCTAATTGACCTTCCACTGAGAAATGTTTTACAGCTAAATGATCTTCCCAATCATTGGTTAAAGATTTATAAAAACTGGCATATTCCTCATTGGTAACTTCTTCTGGTTTTCT
>V1LNDAVN1D112196_0
TCTCTTCTTTCTATTTTCAAACATGTCAAAAGGAGCTCTCTTCGGAATAAATAACAAAGCTTTGAATTCTAATTGACCTTCCACTGAGAAATGTTTTACAGCTAAATGATCTTCCCAATC
>V1LNDAVN1D112197_0
TATAAGCTCTTCACAATCATCCATAATAAAAACTCTTCTTACGTACAATTTGATGTTGTTTCTCTTCTTTCTATTTTCAAACATGTCAAAAGGAGCTCTCTTCGGAATAAATAACAAAGC
>V1LNDAVN1D112198_0
AATGTTCAGAGGCAAATCTTCTGAATCTACCACACCTTTTACAAAACTGAGCCATTCTGGTATAAGCTCTTCACAATCATCCATAATAAAAACTCTTCTTACGTACAATTTGATGTTGTT
>V1LNDAVN1D112199_0
CTTAATAAGATTTTTTTTAATAACTTTCAGAATTTTGTTTTGTTGTAATGACTCTCTTGAAATGTTCAGAGGCAAATCTTCTGAATCTACCACACCTTTTACAAAACTGAGCCATTCTGG
>V1LNDAVN1D1122_0
GTAAATATGTAAATTTAATCGATAACAATTAATGCACTTtatatatatacatatatatacataCAAGTCTATCAATAAGTCTTGGACATTCTACGTGTATACTCAGTTAATTATGATATA
>V1LNDAVN1D11220_0
ACATGCCTACAACAAAGGTAAGTGTTTTTCCTGATCCGTTTTGCGACTGAGCAATTAAATTTCTGTTACTATTTAAAATAAATTGGTAATGAAAACGCTTGAATTTTTGATGGATTATAA
>V1LNDAVN1D112200_0
ATAAAACTTTTTGTAGTTCTCCTTGTTTTCTGCTAATTCACTGAACATATCAAGACATTTCTTAATAAGATTTTTTTTAATAACTTTCAGAATTTTGTTTTGTTGTAATGACTCTCTTGA
>V1LNDAVN1D112201_0
CTTCATTCTGTTGACATTGTCCTCATGAATACCTAACTTGAGATTTTTGCTGAATTGTTCATAAAACTTTTTGTAGTTCTCCTTGTTTTCTGCTAATTCACTGAACATATCAAGACATTT
>V1LNDAVN1D112202_0
AAATATCTTTTTGGTTTTCCTTCATTCTGTCTACATATTCCTTTAATCCTATCATTTCATCTCCAGATTTAGATGTTTGGAATCGAAGCAACTCAGTAATCTGCAAAAATAACAAAGAAG
>V1LNDAVN1D112203_0
TCAAAGCTTCTAAAAATGGTGAGTTAGCAACCGCTGTAATGGATTCTCCTGTGATGTAGTAAATATCTTTTTGGTTTTCCTTCATTCTGTCTACATATTCCTTTAATCCTATCATTTCAT
>V1LNDAVN1D112204_0
GTTGTACAGCGTATTCGTCAATGGGATCAACCATATAAATAACTTCAAATCCTCTTCTAGTCAAAGCTTCTAAAAATGGTGAGTTAGCAACCGCTGTAATGGATTCTCCTGTGATGTAGT
>V1LNDAVN1D112205_0
CAAAGTCCAATCCTTCCTTTGAACAGCATTTCAATTTTTTACCATCGAAATCTTTTAGTTGTTGTACAGCGTATTCGTCAATGGGATCAACCATATAAATAACTTCAAATCCTCTTCTAG
>V1LNDAVN1D112206_0
ATAATCCTTCATATTCTGCTTTCATAGTTTCAAAATCTTTCTTGGCATCTTCTGTATCATCAAAGTCCAATCCTTCCTTTGAACAGCATTTCAATTTTTTACCATCGAAATCTTTTAGTT
>V1LNDAVN1D112207_0
TTCGTTGTCCAACAACAACCTTCTCTACCTTTTCATGCAATACATCTTTAATGACTTTGCATAATCCTTCATATTCTGCTTTCATAGTTTCAAAATCTTTCTTGGCATCTTCTGTATCAT
>V1LNDAVN1D112208_0
TTTCCATGTTTGCAGACCATCCGAATTCAGATGTTACTAGAACACAAGGGGAATCGGTTATTCGTTGTCCAACAACAACCTTCTCTACCTTTTCATGCAATACATCTTTAATGACTTTGC
>V1LNDAVN1D112209_0
TTTTCGATAACATGTAATTTGTCATAGAGTTATCTCTTAGAGCTTGTGCTTTCATAATTCTTTCCATGTTTGCAGACCATCCGAATTCAGATGTTACTAGAACACAAGGGGAATCGGTTA
>V1LNDAVN1D11221_0
TTCTGTTAATTTTCGATAACATGCCTACAACAAAGGTAAGTGTTTTTCCTGATCCGTTTTGCGACTGAGCAATTAAATTTCTGTTACTATTTAAAATAAATTGGTAATGAAAACGCTTGA
>V1LNDAVN1D112210_0
CATCAGCTTTTTGTTTCAAAGCTGTAACAATTGGATGTCTGGCATTAATCTCCATAATTTTTTTCGATAACATGTAATTTGTCATAGAGTTATCTCTTAGAGCTTGTGCTTTCATAATTC
>V1LNDAVN1D112211_0
ACAAAGCAGTGTCAAATAATAACCAGATTAAATCTTTAACAGTTTTGTCTGATTTATCGACATCAGCTTTTTGTTTCAAAGCTGTAACAATTGGATGTCTGGCATTAATCTCCATAATTT
>V1LNDAVN1D112212_0
TCATTCGGTGAATTCTCTTTGCAAAAACAGTTGGGTCTTCTAAAGCAAAACCAGACGTCAACAAAGCAGTGTCAAATAATAACCAGATTAAATCTTTAACAGTTTTGTCTGATTTATCGA
>V1LNDAVN1D112213_0
CAAGGGGGGGTAATTCCATCTCGGCATTCTCATCTTCATCTATTGATAAACCTAATTTAATCATTCGGTGAATTCTCTTTGCAAAAACAGTTGGGTCTTCTAAAGCAAAACCAGACGTCA
>V1LNDAVN1D112214_0
TTTAAGCATCTGCTTAATCTACTTCTTCCATTTTGGAGTCGACACCTTCCATGGTTTCTTCAAGGGGGGGTAATTCCATCTCGGCATTCTCATCTTCATCTATTGATAAACCTAATTTAA
>V1LNDAVN1D112215_0
ATAAAGGATTCATGATTTATGATTGATGTATAGAGGAAGAAACACAGGGAAAATCAAATTACGAAAAGTGCAAAAAAATCAGTCCGTATAAAAGAAAAAAAATAATGTGTCATTATTCTT
>V1LNDAVN1D112218_0
TTGGAAGATTTTTTACCTAGTCACCCGTGCTACTTATATATGAGCAAGTACCACCATGATACAGAGCTTCTTCGAAAAAGAAAAGAGGAAGCCGCTGAAAAAAAAGCTGAAAGTGAAGAA
>V1LNDAVN1D112219_0
ACAAACCCGATTACTAGGTATTTAGATAGAAGACGAAAGGAAAGAGGACCTCACTGGATTTTGGAAGATTTTTTACCTAGTCACCCGTGCTACTTATATATGAGCAAGTACCACCATGAT
>V1LNDAVN1D11222_0
AATTTTGTTGAGATAATTCTCTAGTTGGACAAATACACATGGCTTGCAAATTATAAACACTTCTGTTAATTTTCGATAACATGCCTACAACAAAGGTAAGTGTTTTTCCTGATCCGTTTT
>V1LNDAVN1D112220_0
CCGAAAAGATTTACTGTAGAATGGATTGAAGCCAATAAAGAAAGAGAGAGAGCAGAAAACACAAACCCGATTACTAGGTATTTAGATAGAAGACGAAAGGAAAGAGGACCTCACTGGATT
>V1LNDAVN1D112221_0
TTTTTATTTGCATTTGGATTATCATTTACTTTTCATAATATTTCTTATTTGGGAATTAAACCGAAAAGATTTACTGTAGAATGGATTGAAGCCAATAAAGAAAGAGAGAGAGCAGAAAAC
>V1LNDAVN1D112222_0
CATAAACCATTAATGGCGTGGTTGCTACAGTTTCCATTGCCTTTAGCCTTTATTCCGTATTTTTTATTTGCATTTGGATTATCATTTACTTTTCATAATATTTCTTATTTGGGAATTAAA
>V1LNDAVN1D112223_0
TGGAATTTACGACCTGCTGGGGTTTTTCATACATATTTATATGGAGAATTTGCTAAAGACCATAAACCATTAATGGCGTGGTTGCTACAGTTTCCATTGCCTTTAGCCTTTATTCCGTAT
>V1LNDAVN1D112224_0
GAACCCAAAAAATACAGATTAAATCAACGAACTTATAACCACAAATATGATTGGGAGCGGTGGAATTTACGACCTGCTGGGGTTTTTCATACATATTTATATGGAGAATTTGCTAAAGAC
>V1LNDAVN1D112225_0
TCTACTCCTCTTGGAATTAATATTCCAGAACCTCCCCCGAGGGAATTTTTGCCAAATGGTGAACCCAAAAAATACAGATTAAATCAACGAACTTATAACCACAAATATGATTGGGAGCGG
>V1LNDAVN1D112226_0
GACTTTTGGAATTTTAGAAATGACAAAGCAATAAATATTTTCGTAAAACGATGGATTGCTTCTACTCCTCTTGGAATTAATATTCCAGAACCTCCCCCGAGGGAATTTTTGCCAAATGGT
>V1LNDAVN1D112227_0
TTTAAGCAATCTCTTGTGTACAATAATTCTCTTTTAACCGAATTGGGATCATTCATATTAAACCATTCTACATATATGGGATGAGTTATTTTTTCAATGCATTCATACTCTTTCACTTTA
>V1LNDAVN1D112228_0
TAGAACGCGGTTAACTTAATTTGCCCTTTCTCATTCAGAACAATTCGCTTCTGTTTTTTTTTTAAGCAATCTCTTGTGTACAATAATTCTCTTTTAACCGAATTGGGATCATTCATATTA
>V1LNDAVN1D112229_0
TTGACGATGCATGAACCTAACTCTTTAATGCAATTGGAAGGTAATTCCGGCGTGTTTTCATAGAACGCGGTTAACTTAATTTGCCCTTTCTCATTCAGAACAATTCGCTTCTGTTTTTTT
>V1LNDAVN1D11223_0
AAGGAACTGCTAAAAATACGTTTAATTTTAGGTAATTGGAAAAGTTTTTTATAACTTCAAAATTTTGTTGAGATAATTCTCTAGTTGGACAAATACACATGGCTTGCAAATTATAAACAC
>V1LNDAVN1D112230_0
TAATTCGTAAAAGCAGTCATAACTCTGGATTCTACAATTTTTTCATTCTTTTCACTAATTTTGACGATGCATGAACCTAACTCTTTAATGCAATTGGAAGGTAATTCCGGCGTGTTTTCA
>V1LNDAVN1D112231_0
TCTTTTGCTTTAATCACCGTTCTGGAAACAGTCTCTGCTCCGACAAAAGCGAACGTATCATAATTCGTAAAAGCAGTCATAACTCTGGATTCTACAATTTTTTCATTCTTTTCACTAATT
>V1LNDAVN1D112232_0
TTCCTCTCTCCATTCCCTTTAGTTTGTTCATTTCCTTTCTCTTGCCCTTTCTTTTTATCGTCTTTTGCTTTAATCACCGTTCTGGAAACAGTCTCTGCTCCGACAAAAGCGAACGTATCA
>V1LNDAVN1D112236_0
ATGATATCTGATTTTGTGTAACAGCCAGGAGCTAATAAGACTTCAATTGGAACTGACATATAGGAAGTTTGAACTTTCCCCTCCTCCCCCTTTTTCAGATCCATCGTTTTCTCCCTTTCT
>V1LNDAVN1D112237_0
AATCGTTCTCCTTCTAATGTATCATTGTGCTGCATATTTAATTCTTCTTCGTTAAAATTGATGATATCTGATTTTGTGTAACAGCCAGGAGCTAATAAGACTTCAATTGGAACTGACATA
>V1LNDAVN1D112238_0
ATTTCATTTAATCTACTTCTTGTTTCATAAATAATGGTTTCTAACTCATTTCTGTTTTTCAATCGTTCTCCTTCTAATGTATCATTGTGCTGCATATTTAATTCTTCTTCGTTAAAATTG
>V1LNDAVN1D112239_0
AGATCATCTAAAATTAATAAGATCCTATCTCGTTCTTCCTCTAGAACAAAATCTTTGTACATTTCATTTAATCTACTTCTTGTTTCATAAATAATGGTTTCTAACTCATTTCTGTTTTTC
>V1LNDAVN1D11224_0
TTTTTCCTGGAGTTCCCACATATAACTGCCATCCACCATTTTTGTTGTATTTTTCACATAAAGGAACTGCTAAAAATACGTTTAATTTTAGGTAATTGGAAAAGTTTTTTATAACTTCAA
>V1LNDAVN1D112240_0
GAAGATGTAATAAAAACAAATTTAAATTCTTTATTTTATGTAACTCAACCTATATCAAAACGAATGACTGCTAATAGATATGGGCGTATTATTAATATTTCTAGTATTGTTGGCTTAATA
>V1LNDAVN1D112241_0
GTTAACAATGCGGGGATTACTAAAGACAATATATTTATGCGAATGAAAGGGGAAGAATGGGAAGATGTAATAAAAACAAATTTAAATTCTTTATTTTATGTAACTCAACCTATATCAAAA
>V1LNDAVN1D112242_0
GAAGAAATTACCGAATTGATAAACAAGTTATTAACAGATCATAAAAATATTGATATATTAGTTAACAATGCGGGGATTACTAAAGACAATATATTTATGCGAATGAAAGGGGAAGAATGG
>V1LNDAVN1D112243_0
GATGAATTAAAGTCAATGGGTTATAAATCCACAGGATATGCAGGAGATGTCTCCAATCGAGAAGAAATTACCGAATTGATAAACAAGTTATTAACAGATCATAAAAATATTGATATATTA
>V1LNDAVN1D112244_0
TAAACATATATATAATTTGTTTGCTTTTCACGAATTCAGAAATCCTGCGATAGTGTAGTTGATGAATTAAAGTCAATGGGTTATAAATCCACAGGATATGCAGGAGATGTCTCCAATCGA
>V1LNDAVN1D112245_0
ATTTACTTGTTGATTTATTTCTTGATTTACTTTTATTACCTGACTTGATTTAAGTCCATGTAAACATATATATAATTTGTTTGCTTTTCACGAATTCAGAAATCCTGCGATAGTGTAGTT
>V1LNDAVN1D112246_0
TTCAAATCCAATGGATATGAATCCCCCTGGAAATGACCTTCCTTTATTTGACTTTTTTTAATTTACTTGTTGATTTATTTCTTGATTTACTTTTATTACCTGACTTGATTTAAGTCCATG
>V1LNDAVN1D112247_0
TGCCTAGGGaaataaatgtataaataaatcaataTTTTCAAAAAGCGAACACAAAGATAATTCAAATCCAATGGATATGAATCCCCCTGGAAATGACCTTCCTTTATTTGACTTTTTTTA
>V1LNDAVN1D112248_0
TCAGTAAAACTCAGGTGAGATGCTGTATAACAATACAAAAGAAAATAACGTAATCACTACTGCCTAGGGaaataaatgtataaataaatcaataTTTTCAAAAAGCGAACACAAAGATAA
>V1LNDAVN1D112249_0
GAGGTATTGGAAAAAGTATTGCTAAGACGTTAGCAAAATCGGTGTCTCATGTTTTGTGTATCAGTAAAACTCAGGTGAGATGCTGTATAACAATACAAAAGAAAATAACGTAATCACTAC
>V1LNDAVN1D11225_0
GGGATGTAGTTTTATTACATACTGCAAAATTTAATAATGCGGAGGAACTGATAAAAATTTGGTTAAACAACTTACCTATTAAAGAAGATGATGCTGAAGGTAGAAGAGTACATAAAAATT
>V1LNDAVN1D112250_0
AAAAAGAAAATTTTTATTACTGTGGCGAGAACAAGATAGCTTTAGTTACTGGTGCTGGTAGAGGTATTGGAAAAAGTATTGCTAAGACGTTAGCAAAATCGGTGTCTCATGTTTTGTGTA
>V1LNDAVN1D112251_0
AGTTGTCTCCTTACATAAAAAAAGAAAGCCCCAATGACGTCTTACATATGTTAAAACAGGAAAAAGAAAATTTTTATTACTGTGGCGAGAACAAGATAGCTTTAGTTACTGGTGCTGGTA
>V1LNDAVN1D112252_0
GCATTATTTTAGTTTAACCGCAAACACATTTTATTGTTTCCGTGTTCCATTTCTTTCTGTAGTTGTCTCCTTACATAAAAAAAGAAAGCCCCAATGACGTCTTACATATGTTAAAACAGG
>V1LNDAVN1D112253_0
AAGCGGAGTTATAATATAGAAGAATCGGCAGATGGGAGAGATTTTCATTTAAAATTAAATGATCGAATGTCGTCTATTATGGCCGAATCTTGTGTCGATGTTTTAAAAGAATTAGGATAT
>V1LNDAVN1D112254_0
CATACTGCTATTGATAAATTACCAAAAGAACATAAACTAATTTTAATGAAAAATTTAGATAAGCGGAGTTATAATATAGAAGAATCGGCAGATGGGAGAGATTTTCATTTAAAATTAAAT
>V1LNDAVN1D112255_0
CACGCTAAATGGATTCCAGCAAATGTTACTTATAGAATTGCTCACAAAGTGTTAATCAATCATACTGCTATTGATAAATTACCAAAAGAACATAAACTAATTTTAATGAAAAATTTAGAT
>V1LNDAVN1D112256_0
TTAGCTAAAAATCAAACCTTACACTTAAAACTTGTCGCAACAAAAGGAATTGGAAAAATGCACGCTAAATGGATTCCAGCAAATGTTACTTATAGAATTGCTCACAAAGTGTTAATCAAT
>V1LNDAVN1D112257_0
ATGCCTATCCCGAATAGGCTACTGGAAAGAAATGTGGATAATGCAATTCCCATTGTTACGTTAGCTAAAAATCAAACCTTACACTTAAAACTTGTCGCAACAAAAGGAATTGGAAAAATG
>V1LNDAVN1D112258_0
AATTCTATGCCCATTTCTCATTTCGACATTGAAGCAGTAGATCAGAATATGAATGTGCCAATGCCTATCCCGAATAGGCTACTGGAAAGAAATGTGGATAATGCAATTCCCATTGTTACG
>V1LNDAVN1D112259_0
AAAGAAACTTGTTCAAAATGTACTATTGAATATACAATAGAAGTAACTTGTAACAATAGTAATTCTATGCCCATTTCTCATTTCGACATTGAAGCAGTAGATCAGAATATGAATGTGCCA
>V1LNDAVN1D11226_0
GCTATTGATAATGCCGTGGCCGCATTAGGGGATGTAGTTTTATTACATACTGCAAAATTTAATAATGCGGAGGAACTGATAAAAATTTGGTTAAACAACTTACCTATTAAAGAAGATGAT
>V1LNDAVN1D112260_0
CTAATTCCTATTGACAGTTCCAACGTAAATGAATATGAATTTAGAGAGAAATGCAAGTGTAAAGAAACTTGTTCAAAATGTACTATTGAATATACAATAGAAGTAACTTGTAACAATAGT
>V1LNDAVN1D112261_0
GTGAACGTGTACGAAAATACGAGTGCCTTTCATGATGAATTTCTAGCTCACAGGTTAGGTCTAATTCCTATTGACAGTTCCAACGTAAATGAATATGAATTTAGAGAGAAATGCAAGTGT
>V1LNDAVN1D112262_0
ATGGCCAATGCAATAAGACGAGTAATATTATCAGAGGTTCCAACACTAGCCATTGACATTGTGAACGTGTACGAAAATACGAGTGCCTTTCATGATGAATTTCTAGCTCACAGGTTAGGT
>V1LNDAVN1D112263_0
GAAATTACTCAGCTGACTAAAAATGTCATACGTTTTACATTATCAAATAGTAATGCCAGTATGGCCAATGCAATAAGACGAGTAATATTATCAGAGGTTCCAACACTAGCCATTGACATT
>V1LNDAVN1D112264_0
TAGCCTTTTCTTGATTGCAACATGGATCCACACATTGATGCGACCACACGACACCAAGTTGAAATTACTCAGCTGACTAAAAATGTCATACGTTTTACATTATCAAATAGTAATGCCAGT
>V1LNDAVN1D112266_0
GAAGAATATTTAAAAAATATGTCGAAGAATGGTTACTGGGGCGATGAACTGTGTATTAAAGCTACTGCTGATGTATTTGAATGTGTTGTTTATATAATAACATCTACAGCAGAAAATTGG
>V1LNDAVN1D112267_0
TTTATTTTGAAAAGAAAGAATTCGAAGAATATTTAAAAAATATGTCGAAGAATGGTTACTGGGGCGATGAACTGTGTATTAAAGCTACTGCTGATGTATTTGAATGTGTTGTTTATATAA
>V1LNDAVN1D112268_0
ATATGTATGTAAGAAGACGGTGTGTTGAACATATGAAGAATTGTCGAGAAGAATATTCGGTTTATTTTGAAAAGAAAGAATTCGAAGAATATTTAAAAAATATGTCGAAGAATGGTTACT
>V1LNDAVN1D112269_0
GGGACGGGAATTGTTTATTTCGCTCTATATCATGCAATTTATTCAAAAAACAAAAATATCATATGTATGTAAGAAGACGGTGTGTTGAACATATGAAGAATTGTCGAGAAGAATATTCGG
>V1LNDAVN1D11227_0
TATTTATTAAAATTTATTCACCAAAATACCCCCAATAAAAAATCGAAAGGATTAATTGCGGCTATTGATAATGCCGTGGCCGCATTAGGGGATGTAGTTTTATTACATACTGCAAAATTT
>V1LNDAVN1D112270_0
GAAGGAAGACGCTAGAAAAAAGGTTAACATCTATCGGTTGTGAACTTGTTGAAATAGTTGGGGACGGGAATTGTTTATTTCGCTCTATATCATGCAATTTATTCAAAAAACAAAAATATC
>V1LNDAVN1D112271_0
TAAGTAAACGCTTTATGTTTCTCCAAAAAACGATTGAACCCGTTACTGGAGAAATAGGTGGAAGGAAGACGCTAGAAAAAAGGTTAACATCTATCGGTTGTGAACTTGTTGAAATAGTTG
>V1LNDAVN1D112272_0
TTGTACTTAAATTGTTATTATTAGTTAAAAAAAAGAAAAAGTTGAAACGATGTCATAGTATAAGTAAACGCTTTATGTTTCTCCAAAAAACGATTGAACCCGTTACTGGAGAAATAGGTG
>V1LNDAVN1D112273_0
GTAACAATTATGAGCAGAAAAAGTGATAGCAGAAAAAAAAAAGACGCAACAAAAGAATGAAGGAAAAGGCTATTAAACCCAGACGACTATGCTGTATTTTATAATACAGCAAATTGGGAA
>V1LNDAVN1D112274_0
GGTCAAAGAATAACAATTATGTAACAATTATGAGCAGAAAAAGTGATAGCAGAAAAAAAAAAGACGCAACAAAAGAATGAAGGAAAAGGCTATTAAACCCAGACGACTATGCTGTATTTT
>V1LNDAVN1D112275_0
ACTGGTAAATGACAAATGACGAATGACAAACGGTATAATTCATGGTGAGATATAACGAAAGGTCAAAGAATAACAATTATGTAACAATTATGAGCAGAAAAAGTGATAGCAGAAAAAAAA
>V1LNDAVN1D112277_0
GCAGTAGAAGCTTCGCGATATGTGAAGCTAATCTACCCAACAAGTGATCTTTACAATCAATGATGTGCACCTAAGGGAAAGCAGAAGGGGGAAAATAAAAGGCGGTTGGTGATAACTGAC
>V1LNDAVN1D112278_0
TGTGCAAACTTCCAGAAATATTAATGTCTTCACAACGAACAGCAACTACCCTGCGACCACGCAGTAGAAGCTTCGCGATATGTGAAGCTAATCTACCCAACAAGTGATCTTTACAATCAA
>V1LNDAVN1D112279_0
CTTTTTTAGGATTTGTGTTTGTTCTTAATCTCAAAAACTTTGCATACTTCAATTTGTTTCTGTGCAAACTTCCAGAAATATTAATGTCTTCACAACGAACAGCAACTACCCTGCGACCAC
>V1LNDAVN1D11228_0
GGAGTTATTCAAGCTGCCAAAATTCAACAGTTTGAAAAATATGCGACAATGACGGTAGATTATTTATTAAAATTTATTCACCAAAATACCCCCAATAAAAAATCGAAAGGATTAATTGCG
>V1LNDAVN1D112280_0
GCATCATTCCTCTAACACATCTCCAAAGAATTTTGTTTGGTTCTCTTAAATGGAAAGGACCTTTTTTAGGATTTGTGTTTGTTCTTAATCTCAAAAACTTTGCATACTTCAATTTGTTTC
>V1LNDAVN1D112281_0
GAACACCAACAAATGCTTTTAATTTTTTTAATGCTAAATTTCCTCTTTTCGTTTTATGTGGCATCATTCCTCTAACACATCTCCAAAGAATTTTGTTTGGTTCTCTTAAATGGAAAGGAC
>V1LNDAVN1D112282_0
AACGAAATGCTCTCATCGCTCGTGGTATTACATATCTTTTCATTTTACTGAAAGGATGTGGAACACCAACAAATGCTTTTAATTTTTTTAATGCTAAATTTCCTCTTTTCGTTTTATGTG
>V1LNDAVN1D112283_0
AATTCCAACCAACTCTAGTACTTAAAGTTCCCAAGCGGCAGTATCTCCTATGTTTCTTTAAACGAAATGCTCTCATCGCTCGTGGTATTACATATCTTTTCATTTTACTGAAAGGATGTG
>V1LNDAVN1D112284_0
CATAATATTTTTTTGAAGCTTGTTTTCTATTTTCTTCGTTTTTCTTTACTAAATCATCGTAATTCCAACCAACTCTAGTACTTAAAGTTCCCAAGCGGCAGTATCTCCTATGTTTCTTTA
>V1LNDAVN1D112285_0
TAAATTTCTCTTCATTAAAATATATATCTCCCCACAAATACTGCGCAAATTCATCTATATCAATATGAAATGTTTTATAAATATTGCAGTAAATTTTGCTGAACGATTTTAACGTAAAAA
>V1LNDAVN1D112286_0
TTAAAATGAATTCCACAAAAGATCGTTTCTGATTGGAGTATAGTGGAGTTGCAGAAAAAGTAAATTTCTCTTCATTAAAATATATATCTCCCCACAAATACTGCGCAAATTCATCTATAT
>V1LNDAVN1D112287_0
AAGGAATTAAAAATTCTTTTTCTTCGGAACATACATACCCAAATATTTTATATAAGGGATTTAAAATGAATTCCACAAAAGATCGTTTCTGATTGGAGTATAGTGGAGTTGCAGAAAAAG
>V1LNDAVN1D112288_0
AATAGCGGGTACTGAATAAATACTCTCTGTTCTTTAATTTTATATTAAAATTTTGTAAAAAAGGAATTAAAAATTCTTTTTCTTCGGAACATACATACCCAAATATTTTATATAAGGGAT
>V1LNDAVN1D112289_0
TAATTACGTCTACAAACGGAGTAGTGTTTTTAAAAATTAAAGTATTAATTCTTTTTAATAAATAGCGGGTACTGAATAAATACTCTCTGTTCTTTAATTTTATATTAAAATTTTGTAAAA
>V1LNDAVN1D11229_0
GACGCTTTGTTACTGCACATAAATCACGCCGATGACAAAGTTCGACAAGCAGCATGCTACGGAGTTATTCAAGCTGCCAAAATTCAACAGTTTGAAAAATATGCGACAATGACGGTAGAT
>V1LNDAVN1D112290_0
CCGAGTACAGCTGCAACACTTTGTTTTTTGCATTTTCAACAGGAGACGGACAATTATCAATAATTACGTCTACAAACGGAGTAGTGTTTTTAAAAATTAAAGTATTAATTCTTTTTAATA
>V1LNDAVN1D112291_0
CCGTTGAATCCCCACTTAAGCAATGCAGCATATCGAAGCATACCTTTGTGTTTAGCGCACCCGAGTACAGCTGCAACACTTTGTTTTTTGCATTTTCAACAGGAGACGGACAATTATCAA
>V1LNDAVN1D112292_0
AATCAAAAACTATGCACTCGGGACGATGATAATTCTTTACAATATAAATCATCAAATTATCCGTTGAATCCCCACTTAAGCAATGCAGCATATCGAAGCATACCTTTGTGTTTAGCGCAC
>V1LNDAVN1D112293_0
CTCCCAAAATACGAATGGTCTGACCTTTTCGAATTGTTCCGCACATTACTCTTCCGAATAAATCAAAAACTATGCACTCGGGACGATGATAATTCTTTACAATATAAATCATCAAATTAT
>V1LNDAVN1D112294_0
TCCACAAATGAGTAACCACACGAGTAATCATATCTTCTTCATCATCTAATCTATATCCTTCTCCCAAAATACGAATGGTCTGACCTTTTCGAATTGTTCCGCACATTACTCTTCCGAATA
>V1LNDAVN1D112295_0
TTAAAACAAAATTTCCAGCAGGCACTTCATCCACTTCTACTCTATATCTCCCTTCAAAAATCCACAAATGAGTAACCACACGAGTAATCATATCTTCTTCATCATCTAATCTATATCCTT
>V1LNDAVN1D112296_0
TTTCCCCAGGAACATTTGTCACTGTGCATGTTTTGTTAATGCATATGTCGACGCCCCCTATTAAAACAAAATTTCCAGCAGGCACTTCATCCACTTCTACTCTATATCTCCCTTCAAAAA
>V1LNDAVN1D112297_0
CACCTTGTTCTTCAACTTTATAACTTCCTCTTTTCATGTTTTTCATGTTTTTATTGCCTCTTTCCCCAGGAACATTTGTCACTGTGCATGTTTTGTTAATGCATATGTCGACGCCCCCTA
>V1LNDAVN1D112299_0
AAAATATTAGGGTTATTATTTTCCGGTCCAAATGTCCATATAGATCGAATAGATAATAAATCCCAGTCATATTTATTACTCAATATAGACACTACTTTATCGCTAATATTGTAGTTTAAT
>V1LNDAVN1D1123_0
TATCTCCTTCTATAACAGCTCCTTGACACTTACATAATTTACACTTTCATTTGATCATGTATTTGTGAAAACGAAGATATTTACATTAAGTGTCCATTTGACATATATACTGTATACATG
>V1LNDAVN1D11230_0
TGTGACGATTTATTAGAATTTTTACAAGAGAAAAGTGTTTGTCTTTGGGAGCATTTTATGGACGCTTTGTTACTGCACATAAATCACGCCGATGACAAAGTTCGACAAGCAGCATGCTAC
>V1LNDAVN1D112300_0
TTTTCTTTTATTGAATATAAATTTGTTTTATTCGTTTCTTTATATAACGTATCATCAATTAAAATATTAGGGTTATTATTTTCCGGTCCAAATGTCCATATAGATCGAATAGATAATAAA
>V1LNDAVN1D112301_0
TTCATATTTTCTTCCATTAAAGGTCCTTCTCTTGTAGCCCAACAAAAACCATGCACGATATTTTCTTTTATTGAATATAAATTTGTTTTATTCGTTTCTTTATATAACGTATCATCAATT
>V1LNDAVN1D112302_0
GCACTTCTTTTAATTGGATCGTCATCTATTTCAGCCCTTAATATTTTTACTTTTACATTTTTCATATTTTCTTCCATTAAAGGTCCTTCTCTTGTAGCCCAACAAAAACCATGCACGATA
>V1LNDAVN1D112303_0
GGATTCGCCAATAAAAATGATGAATATATGGCTCTTCTTACAGTTGGTATAATCTGTCCTGCACTTCTTTTAATTGGATCGTCATCTATTTCAGCCCTTAATATTTTTACTTTTACATTT
>V1LNDAVN1D112304_0
GCAGATACACAGTCACCCGAACAAATAATTTCTGTAAATAAAATAGGTTCTAAAATTCTTGGATTCGCCAATAAAAATGATGAATATATGGCTCTTCTTACAGTTGGTATAATCTGTCCT
>V1LNDAVN1D112305_0
CCAACTTTAGGAAAATCTTTTAATATATGTCCTCTTCTTCTTGATAATACATTATAAACAGCAGATACACAGTCACCCGAACAAATAATTTCTGTAAATAAAATAGGTTCTAAAATTCTT
>V1LNDAVN1D112306_0
GTTTCAAAACCAAATGATTCAATTGCGGGGATATAGGCATGAACTATATATAACGGTGTACCAACTTTAGGAAAATCTTTTAATATATGTCCTCTTCTTCTTGATAATACATTATAAACA
>V1LNDAVN1D112307_0
TGCCAATGATCAAACATTGACAAACAGAATGCTTGCCCACTAGTATGAGTTCTTAAGTCAGTTTCAAAACCAAATGATTCAATTGCGGGGATATAGGCATGAACTATATATAACGGTGTA
>V1LNDAVN1D112308_0
GGTGCTGGTTCCAGCGGCCTTAATATAATAGACTTATCCATTGGATCTCCTGGTACTATATGCCAATGATCAAACATTGACAAACAGAATGCTTGCCCACTAGTATGAGTTCTTAAGTCA
>V1LNDAVN1D112309_0
TCGGGTAGACCTTTCCGCCTTCTTGTTTTTAACATAAACTCCCTTGCTAAATGATCAACAGGTGCTGGTTCCAGCGGCCTTAATATAATAGACTTATCCATTGGATCTCCTGGTACTATA
>V1LNDAVN1D11231_0
TTTATTAATCATTATTTAAATTCTTCTGTTTCAGATGATGTTGCTTTAGCTTTATATGTATGTGACGATTTATTAGAATTTTTACAAGAGAAAAGTGTTTGTCTTTGGGAGCATTTTATG
>V1LNDAVN1D112310_0
TATTCATCTTTGATATTAGCCAACATTGGGTCATCGAAAAACATATTGATAGTAACATCATCGGGTAGACCTTTCCGCCTTCTTGTTTTTAACATAAACTCCCTTGCTAAATGATCAACA
>V1LNDAVN1D112311_0
TTTGATGATAAGGAAATTCGAATACGTCGCAGATTGTACTTCTCGCCACCCTCTATGGGGGCGCCCTTGGTAGCCAATTTGCTCATTTGGTATGTTGATCTGTTGTTACAATTTGTTTTA
>V1LNDAVN1D112312_0
GTTTTCTAATTTTTTTTACCTTTTTCAATTGCTCTCAAATTCTTTGATGATAAGGAAATTCGAATACGTCGCAGATTGTACTTCTCGCCACCCTCTATGGGGGCGCCCTTGGTAGCCAAT
>V1LNDAVN1D112313_0
AGCAGAAAATTACCGTGAGAAACACATTCGAAACAAATAAAGCACAATCGATTTCTCATTCCACTAAATACACAAACGGGCCCTTCTTTATCACATAAAGAAAAGAAAACGCTTCACATT
>V1LNDAVN1D112314_0
CTTTCATCAATTCGCTGCTAACTGTTTGCCAAAAAATGAGAAGAAGCAGAAAATTACCGTGAGAAACACATTCGAAACAAATAAAGCACAATCGATTTCTCATTCCACTAAATACACAAA
>V1LNDAVN1D112315_0
TCATAGTTTTAACCGGAAGTCTTACTGGCCCAGATACATTCAAATTCTTTTCTTGTACACCTTTCATCAATTCGCTGCTAACTGTTTGCCAAAAAATGAGAAGAAGCAGAAAATTACCGT
>V1LNDAVN1D112316_0
ATTCAAATCGATCCCACGTATTTGTCCCTTCTCCACAAGGTGATTTTCTTGTCGTTATCTTCATAGTTTTAACCGGAAGTCTTACTGGCCCAGATACATTCAAATTCTTTTCTTGTACAC
>V1LNDAVN1D112317_0
TAATTTGTGAAACTATTTCGCAAGGGGCTCGTAAATCTATAAGTCTTTTATAAATTCGTAATTCAAATCGATCCCACGTATTTGTCCCTTCTCCACAAGGTGATTTTCTTGTCGTTATCT
>V1LNDAVN1D112318_0
CAAATTAACTATCGGTTATAATTACTTCCACTTCAACAACTGGATCGATGTTAATGGAAGTAATTTGTGAAACTATTTCGCAAGGGGCTCGTAAATCTATAAGTCTTTTATAAATTCGTA
>V1LNDAVN1D112319_0
AAAGGATAATAACATAAGCATTTATTATTTTCTTTAAGTGCGTATATTTTCTTCAATTTTCCGGCATCTTTAGCTACTAATCCCATAATTTTATGAATATTAACATCTGGAGATTGTTTA
>V1LNDAVN1D11232_0
GTGTTAATTAAGCATCATCCGACAAAATTTCTGAATACATGTTTCAGAGTTTGTGTTAATTTTATTAATCATTATTTAAATTCTTCTGTTTCAGATGATGTTGCTTTAGCTTTATATGTA
>V1LNDAVN1D112320_0
TCATAGTTTTCATCAATTAAAATGTCTATAAGTTTCTTTATATGGTGGTATGGCGTCAACAAAGGATAATAACATAAGCATTTATTATTTTCTTTAAGTGCGTATATTTTCTTCAATTTT
>V1LNDAVN1D112321_0
TCATACAAAAGTCGTGCAACAAATTTGGCATCCCAATGTACAGTCCAAGTATTTTCATACTCATAGTTTTCATCAATTAAAATGTCTATAAGTTTCTTTATATGGTGGTATGGCGTCAAC
>V1LNDAVN1D112322_0
ACAGTAGTGTCATTCACAACTTTCTTAATCTTTAATTTGCTTGCTACTGGAATTAAACCTTCATACAAAAGTCGTGCAACAAATTTGGCATCCCAATGTACAGTCCAAGTATTTTCATAC
>V1LNDAVN1D112323_0
GATGCATACAAGATCTGACATAATGGATTTTAGGGATAAGCAAAGGTTCTTCACATTTTAACAGTAGTGTCATTCACAACTTTCTTAATCTTTAATTTGCTTGCTACTGGAATTAAACCT
>V1LNDAVN1D112324_0
TTGTTATATAAAATTTTTTGCACAATTTTTTTACTTTTTTAGAAATATGAATTTCAGTTGGATGCATACAAGATCTGACATAATGGATTTTAGGGATAAGCAAAGGTTCTTCACATTTTA
>V1LNDAVN1D112325_0
ACCAATTTTCTCCATGTTTTTCAATAATTCCTTCTATCACTCCATCAAAATCTTTATCAATTGTTATATAAAATTTTTTGCACAATTTTTTTACTTTTTTAGAAATATGAATTTCAGTTG
>V1LNDAVN1D112326_0
TTTTATATTTCTCTTCTTTATCAAATAGTTTTTTAAATTCTTTCTGAATAAAAGGATACAACCAATTTTCTCCATGTTTTTCAATAATTCCTTCTATCACTCCATCAAAATCTTTATCAA
>V1LNDAVN1D112327_0
CAATTTCTCCAGCAACTAATTCATCATCATACCATACTTCAACAGAGTGCATTTCTACATTTTTATATTTCTCTTCTTTATCAAATAGTTTTTTAAATTCTTTCTGAATAAAAGGATACA
>V1LNDAVN1D112328_0
CCGCTGAGTTTTTTCTTTGAAACCCAGTTAAGCTTGTATACACAGCACCTACCGAATTTCCAATTTCTCCAGCAACTAATTCATCATCATACCATACTTCAACAGAGTGCATTTCTACAT
>V1LNDAVN1D112329_0
CCCACAACTGAAAATTCTGATGTTCAAGCAATTTAGCCAAAGCGCATAACTGTATAGTCCCCGCTGAGTTTTTTCTTTGAAACCCAGTTAAGCTTGTATACACAGCACCTACCGAATTTC
>V1LNDAVN1D11233_0
ATAAATAGAGAAGAAGAATTGGAACAAAATTTTAGGACGAATCTTTTAGACGTATTGGGAGTGTTAATTAAGCATCATCCGACAAAATTTCTGAATACATGTTTCAGAGTTTGTGTTAAT
>V1LNDAVN1D112330_0
CTCTCATAGCCACTTCTTTCGATCCAATATCCTTTTTATAAGGTAATAACATACCCAAATCCCACAACTGAAAATTCTGATGTTCAAGCAATTTAGCCAAAGCGCATAACTGTATAGTCC
>V1LNDAVN1D112331_0
TAAAAGGCACTTTAAATTGAGCTTCTTGATGCTTATATTTTCTATGCTTCATAAAAAAATCTCTCATAGCCACTTCTTTCGATCCAATATCCTTTTTATAAGGTAATAACATACCCAAAT
>V1LNDAVN1D112332_0
ACACTACTTATTATGTAGTAGTAAACTTAATTATACTGTAATTTATACGATGCATATATATTATGATTTATTAATAACCTCATATGGAGACCCACATATATTTAAACAAAGATCGGAAAA
>V1LNDAVN1D112333_0
ACCAGATGAAAGCGAATGGAACTAAAACAACACTACTTATTATGTAGTAGTAAACTTAATTATACTGTAATTTATACGATGCATATATATTATGATTTATTAATAACCTCATATGGAGAC
>V1LNDAVN1D112334_0
ATTTGAAGATGTCCCAGCTGAAGGAGAAAAAGATTTTGACGAACAAGAACAATTCAAATTACCAGATGAAAGCGAATGGAACTAAAACAACACTACTTATTATGTAGTAGTAAACTTAAT
>V1LNDAVN1D112335_0
CGCTGGTTATAAATTCGTATCGGGATCAACAGCATCCGCACTTCAATCTGATGGTGTGCCATTTGAAGATGTCCCAGCTGAAGGAGAAAAAGATTTTGACGAACAAGAACAATTCAAATT
>V1LNDAVN1D112336_0
TAACGGTTATAAAATTGCAGGAGGAGTACTCGGAGGAGCTGCATTATTAGGAACAGCATTCGCTGGTTATAAATTCGTATCGGGATCAACAGCATCCGCACTTCAATCTGATGGTGTGCC
>V1LNDAVN1D112337_0
CAGGTAATGGTACTACGATAGTTTTATCTAATCTTCCAGGCCTCACTAAAGCTTTATCTAAACTTTGAGGGAAATTCGTTGCACATATTACTACAATCCCTTCATTCTGTTCAAATCCAT
>V1LNDAVN1D112338_0
CTTTTGCTAACACTATTTTGTTACTATACATTTTTAAAATCTCGTATCTTCCTTTAATATCAGGTAATGGTACTACGATAGTTTTATCTAATCTTCCAGGCCTCACTAAAGCTTTATCTA
>V1LNDAVN1D112339_0
TACTTAAATCGGCACCTGTCATTCCTACTGTTCTTCTTGATAAAACGTGTAAATCAACATCTTTTGCTAACACTATTTTGTTACTATACATTTTTAAAATCTCGTATCTTCCTTTAATAT
>V1LNDAVN1D11234_0
AGGTCTTTGTATAATCAGAAGAAAAAAATGGAAGATGTGGATGAAGACGAATTATTAATCATAAATAGAGAAGAAGAATTGGAACAAAATTTTAGGACGAATCTTTTAGACGTATTGGGA
>V1LNDAVN1D112340_0
TCATATCTACTGCTTTTTTCCCTTCCACCGAACATTTAATAGCCGCTATATTTAAAATGTTACTTAAATCGGCACCTGTCATTCCTACTGTTCTTCTTGATAAAACGTGTAAATCAACAT
>V1LNDAVN1D112341_0
TTAAAGGAGATTTTCTCTGTAATCCCACAACTACACGATCAAATGCTTGTTCTATAGAATTCATATCTACTGCTTTTTTCCCTTCCACCGAACATTTAATAGCCGCTATATTTAAAATGT
>V1LNDAVN1D112342_0
AAATGTTTACTAACGTATGTCCTCCTTCGTGATATGCAGTGATATTTTTCTCTTCGTCATTTAAAGGAGATTTTCTCTGTAATCCCACAACTACACGATCAAATGCTTGTTCTATAGAAT
>V1LNDAVN1D112343_0
CTAAAGACATACCCCTCGGCATAATAGTTGCTTTATGAACCGGATCTGATCCTTTTGTATAAATGTTTACTAACGTATGTCCTCCTTCGTGATATGCAGTGATATTTTTCTCTTCGTCAT
>V1LNDAVN1D112344_0
TTTGTACATCTTTAATTTTTTGGCTATATTTATCATGTGTAGGTATTTTCCAAGTGACACCTAAAGACATACCCCTCGGCATAATAGTTGCTTTATGAACCGGATCTGATCCTTTTGTAT
>V1LNDAVN1D112345_0
TATTTTTTCCAAAAATAATTTCTTCTGCTACTAATCCTCCCATTAATACATCGATTTCACTTTGTACATCTTTAATTTTTTGGCTATATTTATCATGTGTAGGTATTTTCCAAGTGACAC
>V1LNDAVN1D112346_0
CTAACGACTGAGCTATATGTGTTGCCTTTTGTAAATCACTAGAACATCCTGTAGTTACATTATTTTTTCCAAAAATAATTTCTTCTGCTACTAATCCTCCCATTAATACATCGATTTCAC
>V1LNDAVN1D112347_0
TTTTATCGTGTAAAAACATAGAGATGTTATCTTCATTTATTCCTACACCATAATTCATAACTAACGACTGAGCTATATGTGTTGCCTTTTGTAAATCACTAGAACATCCTGTAGTTACAT
>V1LNDAVN1D112348_0
CTAGTAATATGCTTTGAATACATTTGTCAATTTTTATTTTCATTTCTTCACTGATATTTGTTTTATCGTGTAAAAACATAGAGATGTTATCTTCATTTATTCCTACACCATAATTCATAA
>V1LNDAVN1D112349_0
CGATTTTATGTAATTCGTCAATGTGCTGATTAAGTACATTTTTTGCTCTATTATAAGATTCTAGTAATATGCTTTGAATACATTTGTCAATTTTTATTTTCATTTCTTCACTGATATTTG
>V1LNDAVN1D11235_0
GCAACGTTAAATATATTTTTTAACCAAGTATTTAAGCTTCTGGAATGTTCTACCGAAAGAAGGTCTTTGTATAATCAGAAGAAAAAAATGGAAGATGTGGATGAAGACGAATTATTAATC
>V1LNDAVN1D112350_0
AAAATGTTCTTAAAGGTTCTTCTGCTTGTGCTCTTATATAATTGAACTCGTGTGCCATCTTTTCTTTGCACTTTTGAGAGATAGTGGTAACAGCAATTGGCGACGGTTCATCCATCATGA
>V1LNDAVN1D112351_0
AAAAATGTTCTTAAAGGTTCTTCTGCTTGTGCTCTTATATAATTGAACTCGTGTGCCATCTTTTCTTTGCACTTTTGAGAGATAGTGGTAACAGCAATTGGCGACGGTTCATCCATCATG
>V1LNDAVN1D112352_0
AAAGTGCCCTGAATTAAACTTATGACATTATCAATCATTTTTTCTTTTGCTATATAATCTAAAAATGTTCTTAAAGGTTCTTCTGCTTGTGCTCTTATATAATTGAACTCGTGTGCCATC
>V1LNDAVN1D112353_0
TGTGGAAAATATCCCAACGGATCTACACGAGATAACAATTCCTCTGCTGGTTTATTATTTAAAGTGCCCTGAATTAAACTTATGACATTATCAATCATTTTTTCTTTTGCTATATAATCT
>V1LNDAVN1D112354_0
AACACTTTTAAAACGTCATCATGAGAATTCTGAACATCCATTGCTGTAATTGCCTTCATTTGTGGAAAATATCCCAACGGATCTACACGAGATAACAATTCCTCTGCTGGTTTATTATTT
>V1LNDAVN1D112355_0
GTAACTGATAACACACGAAAATCTGCAACACATTTTAAAATATGACCCATTACTTCTTCTGTTTTTCCTCCTAATTTTTTAATAAATTCATAAAAATCTTCTAACCATGCTTTTTTTAAT
>V1LNDAVN1D112356_0
TATGGTATTTAATGTAACTGATAACACACGAAAATCTGCAACACATTTTAAAATATGACCCATTACTTCTTCTGTTTTTCCTCCTAATTTTTTAATAAATTCATAAAAATCTTCTAACCA
>V1LNDAVN1D112357_0
ACCAAAACACGGAAACATATTGTTTCTATCATTTTGCAACTCCATGCTTAAAGAAGAATTTATGGTATTTAATGTAACTGATAACACACGAAAATCTGCAACACATTTTAAAATATGACC
>V1LNDAVN1D112358_0
CTGTACAGTTTCATCATTCCAGCATTTGCGAATTTGATCCGTCCCTTCCGGGTAAAGATAACCAAAACACGGAAACATATTGTTTCTATCATTTTGCAACTCCATGCTTAAAGAAGAATT
>V1LNDAVN1D112359_0
ATAAAACTGTTTACATTCTTCATAAATATTATAATACAATGGGTACTGTTTTAACGCTGTCTGTACAGTTTCATCATTCCAGCATTTGCGAATTTGATCCGTCCCTTCCGGGTAAAGATA
>V1LNDAVN1D11236_0
ATAGAATCCCAAGGACTGTATTTATGTTTACAAAAAGCTGGAATGGATATTTTGCCAGAAGCAACGTTAAATATATTTTTTAACCAAGTATTTAAGCTTCTGGAATGTTCTACCGAAAGA
>V1LNDAVN1D112360_0
TAACGACTTAATTTTATTATCGACAATTCTGCTTTCTCCAACAGCATTCTCATCTTTTAAATAAAACTGTTTACATTCTTCATAAATATTATAATACAATGGGTACTGTTTTAACGCTGT
>V1LNDAVN1D112361_0
ACAATGTTGCTCAAAGGCGGTTTCACACAATTTCACCAGTTTGACATACAAAAGGTCTTCTAACGACTTAATTTTATTATCGACAATTCTGCTTTCTCCAACAGCATTCTCATCTTTTAA
>V1LNDAVN1D112362_0
AACGATATTTCTAATTTCCTGTTCCTTTAATTTAACCCATGCATAAAAGATTCCAAAATGACAATGTTGCTCAAAGGCGGTTTCACACAATTTCACCAGTTTGACATACAAAAGGTCTTC
>V1LNDAVN1D112363_0
AATTGGAACAATGCTGTCAATACAATCTTTTCTGTTCATTAAAATCATATCGGAAATCCAAACGATATTTCTAATTTCCTGTTCCTTTAATTTAACCCATGCATAAAAGATTCCAAAATG
>V1LNDAVN1D112364_0
TTCTTTTATAAACCCTATCATGTACTGTGGTCCGTATCAATATTACACCAATGGTTCGAAAATTGGAACAATGCTGTCAATACAATCTTTTCTGTTCATTAAAATCATATCGGAAATCCA
>V1LNDAVN1D112365_0
CATTTATATGTGCATAACTTTTGAATATATGCCGTTGTTATGCATTCTTTTGTGTAGATTTTCTTTTATAAACCCTATCATGTACTGTGGTCCGTATCAATATTACACCAATGGTTCGAA
>V1LNDAVN1D112369_0
ACATGACGCTAACGTCGTAGACATCCAGCTAAACAATGGTAGTTCTCAGAAAGAAAAGGGAGTAATGGGAAATTGTTCTTGTTAGTCAGGGtatttttttagttctttatttatttatAT
>V1LNDAVN1D11237_0
AGAAGCTTGGCCGAAGCAAAATTGGATGAAAATTGTGAATACGTTTTAGAAGTAATGATTATAGAATCCCAAGGACTGTATTTATGTTTACAAAAAGCTGGAATGGATATTTTGCCAGAA
>V1LNDAVN1D112370_0
TATAAAATTGCTATTTAAAAAGGTAGCTTCTAAATTACCTAATTTAGAAAATGCAAATTTACATGACGCTAACGTCGTAGACATCCAGCTAAACAATGGTAGTTCTCAGAAAGAAAAGGG
>V1LNDAVN1D112371_0
GCAAAAAGCACAAGAATACAATACTATGTTTCATGAAACTAGTGCAAAGGCCGGTCAAAATATAAAATTGCTATTTAAAAAGGTAGCTTCTAAATTACCTAATTTAGAAAATGCAAATTT
>V1LNDAVN1D112372_0
TTTAGTAGGAAATAAAACCGATTTAGAAGACTCCAGAAAAGTTACTTATGAAGAAGGGTTGCAAAAAGCACAAGAATACAATACTATGTTTCATGAAACTAGTGCAAAGGCCGGTCAAAA
>V1LNDAVN1D112373_0
AAATACGACTAAGTGGATTCAAGATATTTTAAATGAAAGAGGACAAGAGGTGCTAATTGCTTTAGTAGGAAATAAAACCGATTTAGAAGACTCCAGAAAAGTTACTTATGAAGAAGGGTT
>V1LNDAVN1D112374_0
TATAAGAGACTCTGCAGCAGCTATCGTTGTATATGACATTACTAACAGACAGTCTTTTGAAAATACGACTAAGTGGATTCAAGATATTTTAAATGAAAGAGGACAAGAGGTGCTAATTGC
>V1LNDAVN1D112375_0
GCGTCTCCAACTGTGGGACACAGCAGGACAAGAAAGATTTCGAAGTTTAATACCGAGTTATATAAGAGACTCTGCAGCAGCTATCGTTGTATATGACATTACTAACAGACAGTCTTTTGA
>V1LNDAVN1D112376_0
CAAGTCTACTATAGGTATTGATTTTCTTAGCAAAACGCTTTATCTAGAAGATGGACCTGTGCGTCTCCAACTGTGGGACACAGCAGGACAAGAAAGATTTCGAAGTTTAATACCGAGTTA
>V1LNDAVN1D112377_0
GAATGCTCAAAAGTAGCACAAACTATTTTAAAGACAGTACACAATTTAAGGCATTCGAAACCACCAAGTAAATTTAGAGAAAACTTAAAGGCTTGGGATCTTTTTGTTAAATTAACTTCT
>V1LNDAVN1D112378_0
TTAGGGATGAATATGATTTTATTTGTCTCAGGAAGATTTGTATGTAGACAAAAAGGTGTCGAATGCTCAAAAGTAGCACAAACTATTTTAAAGACAGTACACAATTTAAGGCATTCGAAA
>V1LNDAVN1D112379_0
AATCCACCTGAAGTGTTGAGGAATACTGGACCAATGACTGAGAAAATCGATAATTATGCCTTAGGGATGAATATGATTTTATTTGTCTCAGGAAGATTTGTATGTAGACAAAAAGGTGTC
>V1LNDAVN1D11238_0
AAAAACAAGGATGCGAGCATTTTACACGCAATATTGACAACATCTGCAGAAAGAGTATTGAGAAGCTTGGCCGAAGCAAAATTGGATGAAAATTGTGAATACGTTTTAGAAGTAATGATT
>V1LNDAVN1D112380_0
TCAGAACATGTCGATTCCTGTAATCTACATCCTTCTGAATGGCCAGGAACTTTAGAAATCAATCCACCTGAAGTGTTGAGGAATACTGGACCAATGACTGAGAAAATCGATAATTATGCC
>V1LNDAVN1D112381_0
AAACCGACCAACATTTTAAAACACGACAATAAAAAAATTGTAATTGCCGATTTCGGGTGGTCAGAACATGTCGATTCCTGTAATCTACATCCTTCTGAATGGCCAGGAACTTTAGAAATC
>V1LNDAVN1D112382_0
ATACAACTATTTCAAGCAATGTATTATATACAAGATATGAATATTGTGCACAGAGATTTGAAACCGACCAACATTTTAAAACACGACAATAAAAAAATTGTAATTGCCGATTTCGGGTGG
>V1LNDAVN1D112383_0
GATGGAACCTTATGGAAAGAAAATTTAACAAATAGTATTGAAGAGGCATTTTTATATTTTATACAACTATTTCAAGCAATGTATTATATACAAGATATGAATATTGTGCACAGAGATTTG
>V1LNDAVN1D112384_0
AAGTTACATAAAGTTATAGGGGGAAAGGAAGGATGGGTGTTAATACAAGATTACGTAAATGATGGAACCTTATGGAAAGAAAATTTAACAAATAGTATTGAAGAGGCATTTTTATATTTT
>V1LNDAVN1D112385_0
GTAGAAATGTTCACAAAGGAGATTATCAACTTATCTATTTGCCAATGTCCAGGAGTAGTAAAGTTACATAAAGTTATAGGGGGAAAGGAAGGATGGGTGTTAATACAAGATTACGTAAAT
>V1LNDAVN1D112386_0
ATATATGCAGCGAAATTGTTACAACCTTCACAATTTCCCAAGGAATCTTTTAACAGAATTGTAGAAATGTTCACAAAGGAGATTATCAACTTATCTATTTGCCAATGTCCAGGAGTAGTA
>V1LNDAVN1D112387_0
AGTTTAGGAAAAGGAACTTACGCACAAGTGTGGAAAGTGAAGCACGAATTAACAAATGAAATATATGCAGCGAAATTGTTACAACCTTCACAATTTCCCAAGGAATCTTTTAACAGAATT
>V1LNDAVN1D112388_0
AATCATATAAAAATTGTCAGAACCAATGACTCTTGTTTTAAAGAGTATTCGATTTTAGGCAGTTTAGGAAAAGGAACTTACGCACAAGTGTGGAAAGTGAAGCACGAATTAACAAATGAA
>V1LNDAVN1D112389_0
TCGGGACCTAGTTTCACCAATAATATGAACGATGCGTTTCAGTTACCTTCTGTTTTACATAATCATATAAAAATTGTCAGAACCAATGACTCTTGTTTTAAAGAGTATTCGATTTTAGGC
>V1LNDAVN1D11239_0
CAGAAAGCATTGACAGCGGTGAGTGAGTTAATAGATGCAGCTAGAATTTTATCCGAAAAAAAAAACAAGGATGCGAGCATTTTACACGCAATATTGACAACATCTGCAGAAAGAGTATTG
>V1LNDAVN1D112391_0
GCATTTCCCCAGAACCGGGAACAACCGGTACCGCGATTTTCTTTGAAAAGTTAGGAAAATTCATTTTACTTGTTACTTTTCTTTCCGTTAATGTTTAGTTATATCGTTTATTATTTTTTT
>V1LNDAVN1D112392_0
CTCTTTCTAAAGCTGTTGGATCAAAATTCCCTGTTATGTGTTCTTTGCCCTTATCACTCAGCATTTCCCCAGAACCGGGAACAACCGGTACCGCGATTTTCTTTGAAAAGTTAGGAAAAT
>V1LNDAVN1D112393_0
TTAATTCAAATGCCTTATTGGAATTTGCCGATTGATCCAATTCCTTCAATGCTTTGGCACCTCTTTCTAAAGCTGTTGGATCAAAATTCCCTGTTATGTGTTCTTTGCCCTTATCACTCA
>V1LNDAVN1D112394_0
GTGATAATTCTTCCATTTGTTTTTCATATTCTTTTTGCTTTGTCAATTCTTGTAATTTTATTAATTCAAATGCCTTATTGGAATTTGCCGATTGATCCAATTCCTTCAATGCTTTGGCAC
>V1LNDAVN1D112395_0
TTTTTCTTTTTTCTTCATTTTCTATCCTCGTTCTATTATTCATTGTTTGCATTCGCTGTAGTGATAATTCTTCCATTTGTTTTTCATATTCTTTTTGCTTTGTCAATTCTTGTAATTTTA
>V1LNDAVN1D112396_0
CTTCTAATTTCGTTTTATATTCCGCAGTAATTCTTTCTTGTTCCTGCTGATAATTTATGGTTTTTCTTTTTTCTTCATTTTCTATCCTCGTTCTATTATTCATTGTTTGCATTCGCTGTA
>V1LNDAVN1D112397_0
TTCTCAGCCATTCTTCATTTTGTCTTTGCTGATCCATTAATTTTTTTTGATATGCCTCAGCTTCTAATTTCGTTTTATATTCCGCAGTAATTCTTTCTTGTTCCTGCTGATAATTTATGG
>V1LNDAVN1D112398_0
ATCGACCACGTTAGTTTTTCTTTTAATTCTTCATTTAATATTATTTGATCAAAAAATTTGTAGTCTTTTTCCTTTTCGCCTTTTCCGAATTTTCTTCTTATTAATTTATAATTGTTTTTA
>V1LNDAVN1D112399_0
AAGCAATATATTTTTCAAATGCAAGTCATATTGTTTTGAATTTTTTAAACTGTTTATCGACCACGTTAGTTTTTCTTTTAATTCTTCATTTAATATTATTTGATCAAAAAATTTGTAGTC
>V1LNDAVN1D1124_0
TACGAAAATACATATGGAAATACAAACATGCTGAAATATATATGGTGGAATATCTCCTTCTATAACAGCTCCTTGACACTTACATAATTTACACTTTCATTTGATCATGTATTTGTGAAA
>V1LNDAVN1D11240_0
GAAGTTACCGCTACTTCAGTAATACCATTGTTAAACTATGAATTATCCGATGATATTAAACAGAAAGCATTGACAGCGGTGAGTGAGTTAATAGATGCAGCTAGAATTTTATCCGAAAAA
>V1LNDAVN1D112400_0
ATTGCTGAAAGAAGATAACGTTTTAGCAAATAACGTTTTTCCTGTTCCTGGTGGACCATAAAGCAATATATTTTTCAAATGCAAGTCATATTGTTTTGAATTTTTTAAACTGTTTATCGA
>V1LNDAVN1D112401_0
TACAGAAGCACGGATTCCTAATGCACTAACATCTCCTCCACTGAGAATAATATAATCGAAATTGCTGAAAGAAGATAACGTTTTAGCAAATAACGTTTTTCCTGTTCCTGGTGGACCATA
>V1LNDAVN1D112402_0
AAAAATGATTGTTCTTTTGTTCTTTCTTTTTTTAATAAACTCAAATATTTTGTTCAATTCTACAGAAGCACGGATTCCTAATGCACTAACATCTCCTCCACTGAGAATAATATAATCGAA
>V1LNDAVN1D112403_0
CGAAAAATCATTAGAACTTTCATTTCTACCTTTTCTCAAAAAGGCTTCTGCTTCATCAATAAAAATGATTGTTCTTTTGTTCTTTCTTTTTTTAATAAACTCAAATATTTTGTTCAATTC
>V1LNDAVN1D112404_0
CTGTTTAGACTCTGTTCCTGTATGATATAAAAAGGCCGCTAACGCATTTCGTAAACTTTCCGAAAAATCATTAGAACTTTCATTTCTACCTTTTCTCAAAAAGGCTTCTGCTTCATCAAT
>V1LNDAVN1D112405_0
ACGATCAAGCACAGCATTGTCTAATATGTCTTTACAATTTGTTGCCAATATAACCGCAAACTGTTTAGACTCTGTTCCTGTATGATATAAAAAGGCCGCTAACGCATTTCGTAAACTTTC
>V1LNDAVN1D112406_0
AGAAATCATTTTGTGTACTTCCTTTTTTTGCGGTAAATCAAAATTATACTTTTCATCTATACGATCAAGCACAGCATTGTCTAATATGTCTTTACAATTTGTTGCCAATATAACCGCAAA
>V1LNDAVN1D112407_0
TTCAGAGTCTATTACTATGTCATATTTTTTTAAAGGAAAGACGTATTTATTAAAATAATAAGAAATCATTTTGTGTACTTCCTTTTTTTGCGGTAAATCAAAATTATACTTTTCATCTAT
>V1LNDAVN1D112408_0
AAAAATATAACTACACTATTATTATGTATTAGTAGTTAGTACACAAGAATACATGTCATCATTTTTATGAGCGTGTGTGTTTTCACTCGCCAAATGCTTCATATCTAAATAGTTTCTTCC
>V1LNDAVN1D112409_0
TCTGTTCAAGGATTAACGATAGTCCGTCTTACATATATAAGCAATCATGTGCACGTAATAAAAATATAACTACACTATTATTATGTATTAGTAGTTAGTACACAAGAATACATGTCATCA
>V1LNDAVN1D11241_0
GCGCTCGATTTGTTAATCATTATTATAGAAGTGTTGAAAGAGAATTATGAAGAATACATAGAAGTTACCGCTACTTCAGTAATACCATTGTTAAACTATGAATTATCCGATGATATTAAA
>V1LNDAVN1D112412_0
TCTTTCTTCTCTCTCATCATTTTTTCTTAACACAACCATTTTTGAGCCTTCGCCCAAAATTTCCAAAAACTTACTCATGTCGTCTTTTAAATCTGCCTTCCTATCTTCCCTGTTTCTTCT
>V1LNDAVN1D112413_0
GTTTTGACAATCTGACATATTCATTTCTTTAAATAAAATGCACGGAGTTTTGGGGTTTTCTCTTTCTTCTCTCTCATCATTTTTTCTTAACACAACCATTTTTGAGCCTTCGCCCAAAAT
>V1LNDAVN1D112414_0
AAAATGTACGTATTTAAATTTGTTAAAATATATGTAAAAAAAAGCAACATGCTCTATTATGTTTTGACAATCTGACATATTCATTTCTTTAAATAAAATGCACGGAGTTTTGGGGTTTTC
>V1LNDAVN1D112415_0
TTTCTGTTCATTTTTTTTTTCAATTTTGATCACTGAATTCTTTACAAAATTGTAACTATAAAAATGTACGTATTTAAATTTGTTAAAATATATGTAAAAAAAAGCAACATGCTCTATTAT
>V1LNDAVN1D112416_0
TATGTGGTCTTGGTAATATTTTAACTGCTTGACCCAGTTATATTGCAATGTGACATCAAATTTCTGTTCATTTTTTTTTTCAATTTTGATCACTGAATTCTTTACAAAATTGTAACTATA
>V1LNDAVN1D112417_0
TTTATTTACTATTTTTGATCGAAGTGTGGCATCGAATGCACTAATGTTTTGTATTAAATTTCTGTGCATATCATTATATTTTTTTTGTTCTAATAACAAATATAGATCGGAAGAGCGTAG
>V1LNDAVN1D112418_0
AATTATGGGCATTGTTATATCTGTTATTTCTTTATTTACTATTTTTGATCGAAGTGTGGCATCGAATGCACTAATGTTTTGTATTAAATTTCTGTGCATATCATTATATTTTTTTTGTTC
>V1LNDAVN1D112419_0
GAAAAAAGAAATCTTCTTTATCCCATGTTAGAAGGTACAAGGTTCGTTTTCTAAAAACGTTTTATGTTTTAGAAAGGGAAATAAATCGGGTTGAGAAGAATCCTTTTTTTTATTCATCAT
>V1LNDAVN1D11242_0
ATGCTGTCGAATGGGCAGTATATAGGTTTGAAAACATCTTTGTTAGAAGATCAGGAAAAAGCGCTCGATTTGTTAATCATTATTATAGAAGTGTTGAAAGAGAATTATGAAGAATACATA
>V1LNDAVN1D112422_0
GGCTTTTACCACCTAACTGGAAATATCAGTCAAGCACTGCTAGTGCGCTAATAGCATAAGAGTACGTCATTATTAGCCATTGTGCCAGGTGTGAAATTAAAGGACCAAGCCATGAAAGGG
>V1LNDAVN1D112423_0
TTCGTTTAATTTTGACAGAATCCAAAATACACAGAATTGCAAGATATTATAAAAGAAAGAGGCTTTTACCACCTAACTGGAAATATCAGTCAAGCACTGCTAGTGCGCTAATAGCATAAG
>V1LNDAVN1D112424_0
AAAAAGCTGTATCGATGAGAAAGCATTTGGAACAAAATAAAAAAGATACTGATTGTAAATTTCGTTTAATTTTGACAGAATCCAAAATACACAGAATTGCAAGATATTATAAAAGAAAGA
>V1LNDAVN1D112425_0
GAATTTTAAGAGCACATGGTGTTGCTACAACAATCCCAGAAGATTTATATTTTTTAATTAAAAAAGCTGTATCGATGAGAAAGCATTTGGAACAAAATAAAAAAGATACTGATTGTAAAT
>V1LNDAVN1D112426_0
CGTTGAGAGATAATTATGGAATACCCAGAGTCACTCCCGTAACAGGAACCAAAATTTTACGAATTTTAAGAGCACATGGTGTTGCTACAACAATCCCAGAAGATTTATATTTTTTAATTA
>V1LNDAVN1D112427_0
TTGAAGAAACGATTATCAAATTAGCTAAAAAAGGACAAACACCTTCTCAAATTGGTTCAACGTTGAGAGATAATTATGGAATACCCAGAGTCACTCCCGTAACAGGAACCAAAATTTTAC
>V1LNDAVN1D112428_0
CTTCGGCGATACCATATAGAAGAAAGCCCCCTACGTGGTTAAAACAGAAGCCATCTGAGATTGAAGAAACGATTATCAAATTAGCTAAAAAAGGACAAACACCTTCTCAAATTGGTTCAA
>V1LNDAVN1D112429_0
TTATATTTCCTCTATTCAGAAAAATGGGAAGAATGTACGGTAAAGGAAAGGGTATTTCCGCTTCGGCGATACCATATAGAAGAAAGCCCCCTACGTGGTTAAAACAGAAGCCATCTGAGA
>V1LNDAVN1D11243_0
TCTATTTTATCACTGTTGCCAAAACCATTAGATGATGATGATGAAGACTTGACGGTAAAAATGCTGTCGAATGGGCAGTATATAGGTTTGAAAACATCTTTGTTAGAAGATCAGGAAAAA
>V1LNDAVN1D112430_0
CTTCGTTTGTTCTTTTCGCATAATAACCCATTTCTCTTTTAGAGCATATTTCACTTGTTTTTATATTTCCTCTATTCAGAAAAATGGGAAGAATGTACGGTAAAGGAAAGGGTATTTCCG
>V1LNDAVN1D112431_0
GATGACTACTTTTCCTGGTTTCAATCTACGAAAGAAATGTAGCAGCAAACAAAAAAAACGATGACGTACGTaaaaaaaaaaaaaaaaaaaaaaaaaaaaaaGTAATATTATATATTCATT
>V1LNDAVN1D112432_0
GATTTTCATAAGTATTTACAACAACAGCTTTTTTTCCAGCTCTTCGGCCGTTTAATATGATGACTACTTTTCCTGGTTTCAATCTACGAAAGAAATGTAGCAGCAAACAAAAAAAACGAT
>V1LNDAVN1D112433_0
TTAAGGGATGTTTTTGAATCCCTGCAACTAAGCAATAGCTATAAGGTCTTTCCTTTGTTTGATTTTCATAAGTATTTACAACAACAGCTTTTTTTCCAGCTCTTCGGCCGTTTAATATGA
>V1LNDAVN1D112434_0
CGAAGGCTTTTACTCGGCATCTCTTTTTAATTTTCTTGTTGCTCATTTTTCTATTTACTCTTAAGGGATGTTTTTGAATCCCTGCAACTAAGCAATAGCTATAAGGTCTTTCCTTTGTTT
>V1LNDAVN1D112435_0
CAAGTGGTGTCTGTTTCACTTACCTTGTTGGAAGTATATGATTGACGTTAATATATTTCACGAAGGCTTTTACTCGGCATCTCTTTTTAATTTTCTTGTTGCTCATTTTTCTATTTACTC
>V1LNDAVN1D112436_0
AGTACTTCCATAAAATTGTGTAACTGTTATATCCATTGAAAATTCACGATATTGGTTTTACAAGTGGTGTCTGTTTCACTTACCTTGTTGGAAGTATATGATTGACGTTAATATATTTCA
>V1LNDAVN1D112437_0
TGTTATTAAGTCATTATAATTTAATAAATTAAAATCATGTGATTTACTATAAGCATTATTTAGATTTGCCTTTATATTTCCGTTATTTGATAAAGCTGAAACTATTAATTCTCCTTTAAG
>V1LNDAVN1D112438_0
ATACCATTGGGACCTGTATTTATCCTTACTGTTATTAAGTCATTATAATTTAATAAATTAAAATCATGTGATTTACTATAAGCATTATTTAGATTTGCCTTTATATTTCCGTTATTTGAT
>V1LNDAVN1D112439_0
TTATTCATAGTTAAACTCTGTATATATAACGATTTTTTATAATCGTAAAAGTGTACGCTAATACCATTGGGACCTGTATTTATCCTTACTGTTATTAAGTCATTATAATTTAATAAATTA
>V1LNDAVN1D11244_0
TGCAGGGCATTGGGAGATGACTTTTATCCGTATTTAAGAAGTATTGTACCTACTATTTTATCTATTTTATCACTGTTGCCAAAACCATTAGATGATGATGATGAAGACTTGACGGTAAAA
>V1LNDAVN1D112440_0
TTTCTGTCTTCGTTAAAATTAAAAGCACTAAATCCAATGTAGTTTTTTCTTGAAACTTTTTTATTCATAGTTAAACTCTGTATATATAACGATTTTTTATAATCGTAAAAGTGTACGCTA
>V1LNDAVN1D112441_0
ATGTGAAATAAGCAAAAAGAAACAGTATTGCAACTATCAACGCAATATGTAAACACATAAAACGCAAACAATACATGAGACACGTCACTACACCAAGCATACTACTTCACGCATTGCAAA
>V1LNDAVN1D112442_0
GAAAGAATATTAATAAGTGCATACACAAATTTATATGTGAAATAAGCAAAAAGAAACAGTATTGCAACTATCAACGCAATATGTAAACACATAAAACGCAAACAATACATGAGACACGTC
>V1LNDAVN1D112444_0
TCAATCGTTTCAACAAATTTTCTCTTTTTCTTCCTTGTTCCTTCCAAGACATCGGCGATGGCTTTTTTCAATACTTCTTGGTTCAGTTTGCTAAAAAAAAAGGAGATACAAAAAAAAAAA
>V1LNDAVN1D112445_0
ACAGTTCCTGAAAAACGTTTATCTCTTTGAGTATCATAATCTTTCAAACCTATTTGCAACTCAATCGTTTCAACAAATTTTCTCTTTTTCTTCCTTGTTCCTTCCAAGACATCGGCGATG
>V1LNDAVN1D112446_0
TGTACGGCATCACCTAAAATACACACCTTAAATCGGCTCCTAACAGGATATGATAACTTAACAGTTCCTGAAAAACGTTTATCTCTTTGAGTATCATAATCTTTCAAACCTATTTGCAAC
>V1LNDAVN1D112447_0
AATTTCTTCATAGCTTCTATATCCATATAATCCAATTCCAATTTTTGAGCTTCTTCCACATGTACGGCATCACCTAAAATACACACCTTAAATCGGCTCCTAACAGGATATGATAACTTA
>V1LNDAVN1D112448_0
CTTGCTAAAAAGGCATTATATCGCTTGGCCAGTTTTTTCACTAAAGTTTTGTCTTTATTTAATTTCTTCATAGCTTCTATATCCATATAATCCAATTCCAATTTTTGAGCTTCTTCCACA
>V1LNDAVN1D112449_0
TTTCCTGCTTTGTTTAAACCAGGACCCAATAATTTGGGAATCTGCGGTAAAATAACCTGACTTGCTAAAAAGGCATTATATCGCTTGGCCAGTTTTTTCACTAAAGTTTTGTCTTTATTT
>V1LNDAVN1D11245_0
ACGAAAATGGATTCGGACGATACAGTGAAAGAATATATTCAAGAAGCCATCGGTAGAATTTGCAGGGCATTGGGAGATGACTTTTATCCGTATTTAAGAAGTATTGTACCTACTATTTTA
>V1LNDAVN1D112450_0
GCTTGTAACTCATTTATTTTGTCACTTATTTTGTCATTATGAGTAATTAAAGCAGGAAATTTTCCTGCTTTGTTTAAACCAGGACCCAATAATTTGGGAATCTGCGGTAAAATAACCTGA
>V1LNDAVN1D112451_0
TTCGCATGTCCAACTGGTACCCCCATGCACAATACCTTCTTCAACTGGAATTTAATAGAAGCTTGTAACTCATTTATTTTGTCACTTATTTTGTCATTATGAGTAATTAAAGCAGGAAAT
>V1LNDAVN1D112452_0
AGAGATGCCAAAAAGTTAATGGCATGAATTATATTATTTCTAAGTTGTTCCTCTGTCAGATTCGCATGTCCAACTGGTACCCCCATGCACAATACCTTCTTCAACTGGAATTTAATAGAA
>V1LNDAVN1D112453_0
GTCTTTCCCAAGGTACTCTTAATATGCAGAGTTTTAATATTTTGCCAATTTTTTTTCAAAAGAGATGCCAAAAAGTTAATGGCATGAATTATATTATTTCTAAGTTGTTCCTCTGTCAGA
>V1LNDAVN1D112454_0
ATTATTTAACTTTAGCTGCTTTAGTAGACAATCAGATATTTTGTGTACATGGTGGTCTATCTCCAGAAATAAAGTTAATAGATCAATTGAGACTAATAAATCGAGTACAAGAAATACCAC
>V1LNDAVN1D112455_0
AAATGCAAATGCTTGGAAATATTGTACAGATCTCTTCGATTATTTAACTTTAGCTGCTTTAGTAGACAATCAGATATTTTGTGTACATGGTGGTCTATCTCCAGAAATAAAGTTAATAGA
>V1LNDAVN1D112457_0
AAGACTCGAGTTTCATCAGATGGACGAGTCGGATCCACTGCCGCTGTGTATGCTGCTGCTATTTTAGAATATTTGACTGCGGAAGTGTTAGAGTTAGCCGGAAACGCAACGAAGGATTTG
>V1LNDAVN1D112458_0
TTATCCCGTGCTTCAAGAGCTGGTTTACAGTTCCCGGTAGGACGAGTGCACAGAATGCTTAAGACTCGAGTTTCATCAGATGGACGAGTCGGATCCACTGCCGCTGTGTATGCTGCTGCT
>V1LNDAVN1D112459_0
CTAtttttcttatttttttttttttttAATAAAGGTTCTGGAAAAACCAAAAAGGCACCCTTATCCCGTGCTTCAAGAGCTGGTTTACAGTTCCCGGTAGGACGAGTGCACAGAATGCTT
>V1LNDAVN1D11246_0
AAAGATTTATTTTTAGAAGATGCCAAAGAATGTATGAACGCATTGTTGCAGATTAGCAGCACGAAAATGGATTCGGACGATACAGTGAAAGAATATATTCAAGAAGCCATCGGTAGAATT
>V1LNDAVN1D112460_0
TAAATATATCTTTGCCTTTTGTACATATATATGTATGATGTTTTACACGTGTTCATGTAACTAtttttcttatttttttttttttttAATAAAGGTTCTGGAAAAACCAAAAAGGCACCC
>V1LNDAVN1D112461_0
CTTCGCATTGTTACATTTGTAAAACATCTACATTTTTGTGCATATACTTCTTATTCCTGTTAAATATATCTTTGCCTTTTGTACATATATATGTATGATGTTTTACACGTGTTCATGTAA
>V1LNDAVN1D112462_0
TTGCTTCGCATTGTTACATTTGCTAAAACATCTATTCCAAGCATCCATGCAGGCCCCCTGCTTCGCATTGTTACATTTGTAAAACATCTACATTTTTGTGCATATACTTCTTATTCCTGT
>V1LNDAVN1D112463_0
TGCTGTTTAATGTACCTTTTTCAGCTTGGGAAGCATTTCCAAGCATCCATGCAGGCCCCCTTGCTTCGCATTGTTACATTTGCTAAAACATCTATTCCAAGCATCCATGCAGGCCCCCTG
>V1LNDAVN1D112464_0
ACTTATAAATAACAGAGCGCTTGGTGTACGAATTGCATGAATACGTTAGATTAATGTTTATGCTGTTTAATGTACCTTTTTCAGCTTGGGAAGCATTTCCAAGCATCCATGCAGGCCCCC
>V1LNDAVN1D112465_0
AATGGAAGCAGCCGAAGGAGAAAGAATGTTCAAACTGGTTTCTTTTTTTGTTCTGAGTTCACTTATAAATAACAGAGCGCTTGGTGTACGAATTGCATGAATACGTTAGATTAATGTTTA
>V1LNDAVN1D112466_0
AAAAGGAAAAACAGGTTAAAAAACATTTCTGAAAAAGAGTACACATATAACAAGGAAGAGAATGGAAGCAGCCGAAGGAGAAAGAATGTTCAAACTGGTTTCTTTTTTTGTTCTGAGTTC
>V1LNDAVN1D112467_0
AGTGTGCGGAAAAGTTGGAGGAAAGGTTGGTGGAAAGGTTCTCGGTCTTGGAAAAGGAGGAAAAGGAAAAACAGGTTAAAAAACATTTCTGAAAAAGAGTACACATATAACAAGGAAGAG
>V1LNDAVN1D112468_0
ATTTTTATTTTTCGTTAAAAAATATTTAAACTATTCAGCAGAAATGGATGTTACTGGAAAAGTGTGCGGAAAAGTTGGAGGAAAGGTTGGTGGAAAGGTTCTCGGTCTTGGAAAAGGAGG
>V1LNDAVN1D112469_0
TTTTTCGAAACTTGGTGAATTCTTTGTTTTAAAGCACATTTTTTACATAAGAGTTTCTTTATTTTTATTTTTCGTTAAAAAATATTTAAACTATTCAGCAGAAATGGATGTTACTGGAAA
>V1LNDAVN1D11247_0
GAAAAAACTTGTAGAGGGAAAGCAATCGAATGCATTTCAATCATTGGTTTATCGGTTGGTAAAGATTTATTTTTAGAAGATGCCAAAGAATGTATGAACGCATTGTTGCAGATTAGCAGC
>V1LNDAVN1D112470_0
TACAATGCATGGTGACGACGGGTGGGACTTCTTTAAGGGAAGACATTATGAGACTTTACAACGTAGTGCATATTTTATGTGGTACGCCTGGGCGTATACTTGATCTAGCAAACAAAGATG
>V1LNDAVN1D112471_0
CAAGAGAGCTTGCGTTGCAAACTTCTGCAATGATTAAAGAATTGGGAAAGCATATGAAAGTACAATGCATGGTGACGACGGGTGGGACTTCTTTAAGGGAAGACATTATGAGACTTTACA
>V1LNDAVN1D112472_0
TCATCGTTTGCTACTTTTTATTGTTTTGCAAAATGTACGCAGGTCTTATATTAGTTCCAACAAGAGAGCTTGCGTTGCAAACTTCTGCAATGATTAAAGAATTGGGAAAGCATATGAAAG
>V1LNDAVN1D112473_0
GTTGTGTGTGTGTGCTTCATTACTTGCATCTTCTGTTCTTTAACTTGTTCGTAACCGTTTTCATCGTTTGCTACTTTTTATTGTTTTGCAAAATGTACGCAGGTCTTATATTAGTTCCAA
>V1LNDAVN1D112474_0
AAGAAAAAGAAAATGTCATCGTTTGTTATATTTCTTGAGTGATTAATTACATGGTGTGTGGTTGTGTGTGTGTGCTTCATTACTTGCATCTTCTGTTCTTTAACTTGTTCGTAACCGTTT
>V1LNDAVN1D112475_0
TTGCCATTCCCCTTCTGGAAAAATGCAATACGCACAAAAACTTTATTCAAGGTAACAACAAAGAAAAAGAAAATGTCATCGTTTGTTATATTTCTTGAGTGATTAATTACATGGTGTGTG
>V1LNDAVN1D112476_0
CATTGGCCGGTAAAAATATTTTGGCGAGAGCTAAAAATGGAACAGGAAAAACTGCAGCTTTTGCCATTCCCCTTCTGGAAAAATGCAATACGCACAAAAACTTTATTCAAGGTAACAACA
>V1LNDAVN1D112477_0
GCATTTTTGAAAAAGGCTACGAAAAACCATCGCCTATACAAGAAGAAAGTATACCTGTTGCATTGGCCGGTAAAAATATTTTGGCGAGAGCTAAAAATGGAACAGGAAAAACTGCAGCTT
>V1LNDAVN1D112479_0
AGGCGTGGAAGAAGAGAGTACTGGAGCCCTTAAAGGATCGCAGGTACAAGACGGAGGATGTAACAAAAACCAAAGGAAATGAGTTTGAAGATTACTTTTTAAAAAGAGAGCTGCTTATGG
>V1LNDAVN1D11248_0
TATTATGCAACGGTAGTTCCATTAATGAAAGACATTATTCAAAAGGCCGTTTCAGTAGAAGAAAAAACTTGTAGAGGGAAAGCAATCGAATGCATTTCAATCATTGGTTTATCGGTTGGT
>V1LNDAVN1D112480_0
TAAATGCTTTGAATAATTCTAACACCCAAAACAAAATGGATGACAACATAATTTTCGACGAGGCGTGGAAGAAGAGAGTACTGGAGCCCTTAAAGGATCGCAGGTACAAGACGGAGGATG
>V1LNDAVN1D112481_0
TTGCACGTATTTCTTTCCGACTGAAAATGAGTTACCAGACTAATTGCGCCGCTTCGAATGTAAATGCTTTGAATAATTCTAACACCCAAAACAAAATGGATGACAACATAATTTTCGACG
>V1LNDAVN1D112482_0
CTTTTTTTCTATCATCCCTTTTTCTTTGTGCCACCTTTTCTTTTGGATTGCCGTTACCTGTTGCACGTATTTCTTTCCGACTGAAAATGAGTTACCAGACTAATTGCGCCGCTTCGAATG
>V1LNDAVN1D112483_0
AATCACTTAAAAAAAACATACCTTTCTTATTTTTTCAGTTTCTAAGGTAATATACTGTACTATGCTATAACAGTGATACATATGCAAGTGCTTATATGCTGCAGCAATTATACATGTGCA
>V1LNDAVN1D112484_0
GAACAAATTCTTGAAAAATTCCATTTTTACTTCTTATTTCAATAACCAATCACTTAAAAAAAACATACCTTTCTTATTTTTTCAGTTTCTAAGGTAATATACTGTACTATGCTATAACAG
>V1LNDAVN1D112485_0
TAAATTTTTCAATAATATTTCCGTTTCATTAAAAGTGAATAATTTCTTTCTGTCCAACCCGAACAAATTCTTGAAAAATTCCATTTTTACTTCTTATTTCAATAACCAATCACTTAAAAA
>V1LNDAVN1D112486_0
TTCAGGAGTTGGATAATCTTCCGGTCGCACATTTTGAATGTTTAAATTTTCTCTTTCGTTTAAATTTTTCAATAATATTTCCGTTTCATTAAAAGTGAATAATTTCTTTCTGTCCAACCC
>V1LNDAVN1D112487_0
TACCATATTTGACTGAAAAACATAATATTTTGGTATTCTATCTGGGTCTTCTAAATATTTTTCAGGAGTTGGATAATCTTCCGGTCGCACATTTTGAATGTTTAAATTTTCTCTTTCGTT
>V1LNDAVN1D112488_0
AGTCAGTCTCTTATCAACTTCCAACTGCCTTAACATTCCTGGTTGTAAATCTTCATCTGTTACCATATTTGACTGAAAAACATAATATTTTGGTATTCTATCTGGGTCTTCTAAATATTT
>V1LNDAVN1D112489_0
CCATGAGTGTATAACATCAGTGGCTGTTACTAGAAAAGAAATATGAGTTCTAGTAGGTAAAGTCAGTCTCTTATCAACTTCCAACTGCCTTAACATTCCTGGTTGTAAATCTTCATCTGT
>V1LNDAVN1D11249_0
GAACAAGCCGTCACAGCAATCGCAGTTATTGCAGGAGTTATTGAAGAAGATTTTATGAAATATTATGCAACGGTAGTTCCATTAATGAAAGACATTATTCAAAAGGCCGTTTCAGTAGAA
>V1LNDAVN1D112490_0
CGTTACTTTATGTAATCTCCCTGGTACCGCATCTGCCTTTATTCCTAAACTCGGTATAGACCATGAGTGTATAACATCAGTGGCTGTTACTAGAAAAGAAATATGAGTTCTAGTAGGTAA
>V1LNDAVN1D112491_0
TAATGTGCCACACATTTCAGAACATTGTCCATAATATACTCCTTCTCTTAAAATAAAAGTCGTTACTTTATGTAATCTCCCTGGTACCGCATCTGCCTTTATTCCTAAACTCGGTATAGA
>V1LNDAVN1D112492_0
AGCATGAGCAGCATAAGCTTCTGGAGAAACTGCTTCAATGACGATTGGCATAAAACCATGTAATGTGCCACACATTTCAGAACATTGTCCATAATATACTCCTTCTCTTAAAATAAAAGT
>V1LNDAVN1D112493_0
CAACCATTGCGGAATATAAAAAACATATAGAAAATTCTCCAGCTTTTGAAAGAAGATTTGAAAAAATTTTAATACATCCTCCATCAGTCGATACTACTATTAAAATATTAAGATCTCTAA
>V1LNDAVN1D112494_0
ATGCGGCGAATTTATTAAAACCCGTTTTATCGAAAGGAGAAATAAAATTAATTGGTGCAACAACCATTGCGGAATATAAAAAACATATAGAAAATTCTCCAGCTTTTGAAAGAAGATTTG
>V1LNDAVN1D112495_0
TTTTGTTTGTCGACGAAATTCACTTATTATTAGGGGCAGGAAAGTCCGAGGGTGGCACAGATGCGGCGAATTTATTAAAACCCGTTTTATCGAAAGGAGAAATAAAATTAATTGGTGCAA
>V1LNDAVN1D112496_0
AATTTGAATCGCGTATAAAAAATATCATAAATGAATTAAAAAAGAAGAAAAAGAAATTAATTTTGTTTGTCGACGAAATTCACTTATTATTAGGGGCAGGAAAGTCCGAGGGTGGCACAG
>V1LNDAVN1D112497_0
GCCATACTATCATCAGCTTGAATTTCCAAAAATTTATCGCGGGTACATCGTATAGAGGAGAATTTGAATCGCGTATAAAAAATATCATAAATGAATTAAAAAAGAAGAAAAAGAAATTAA
>V1LNDAVN1D112498_0
CAATTGTAGAAGCTCTTGCGTATAGAATTGAAAATAATGATGTACCCAAATTTTTAGAAGGCCATACTATCATCAGCTTGAATTTCCAAAAATTTATCGCGGGTACATCGTATAGAGGAG
>V1LNDAVN1D112499_0
TTTGCCGATATAATAAAAACAGTCCTGTATTAGTAGGTTTTCCAGGGGTTGGTAAAACATCAATTGTAGAAGCTCTTGCGTATAGAATTGAAAATAATGATGTACCCAAATTTTTAGAAG
>V1LNDAVN1D1125_0
CCATGCCGATTTTTAATTCAAGCTTTAACAAAACTAGAATAAAACTAGAATAAACGATTATACGAAAATACATATGGAAATACAAACATGCTGAAATATATATGGTGGAATATCTCCTTC
>V1LNDAVN1D11250_0
GACATTATCATAGATATTCTTTTACAGAAATTGAATTCTGCTAATTATCTCTTAGTGAGAGAACAAGCCGTCACAGCAATCGCAGTTATTGCAGGAGTTATTGAAGAAGATTTTATGAAA
>V1LNDAVN1D112500_0
AGGGAAAAATTCCTAATATATATGGAAGAGAAGAAGAATTAAGAGCAATTATTGAGTCACTTTGCCGATATAATAAAAACAGTCCTGTATTAGTAGGTTTTCCAGGGGTTGGTAAAACAT
>V1LNDAVN1D112501_0
AGCACGGTGGGAAATACTACTTAGAACAGTTTGGAACAAATTTAAATGAAAAAATAAGGAAGGGAAAAATTCCTAATATATATGGAAGAGAAGAAGAATTAAGAGCAATTATTGAGTCAC
>V1LNDAVN1D112502_0
AAAGTATAAAAAACATTTTGAAAAATAAATATGAAGCTGCAAATAAAAAGGATATAGAAGAGCACGGTGGGAAATACTACTTAGAACAGTTTGGAACAAATTTAAATGAAAAAATAAGGA
>V1LNDAVN1D112503_0
GTGGGTTATCTAAAGACGAAATGGTGAGCGAGGTGTTTGAAGAAGCGCATCTTTCAGATGAAAGTATAAAAAACATTTTGAAAAATAAATATGAAGCTGCAAATAAAAAGGATATAGAAG
>V1LNDAVN1D112504_0
TTGCTGAAAAGCATATGAAAAAGTATGGAGGGAAAAAGGTTGACGTAGAACATTTATTGAGTGGGTTATCTAAAGACGAAATGGTGAGCGAGGTGTTTGAAGAAGCGCATCTTTCAGATG
>V1LNDAVN1D112505_0
AGCCACTAGAAAAAAAGGTGAAAGTGACGAATTCAGATGAAACGGAAGACATTCTGGCTGTTGCTGAAAAGCATATGAAAAAGTATGGAGGGAAAAAGGTTGACGTAGAACATTTATTGA
>V1LNDAVN1D112506_0
GTTGTTTTCGCCACTCCCAAAAAATACTTGTTCCATAGTAGAACAGATGCCATCGAATCTACTTTGCATTTAGATACACTGGTTATTGAGGCTATTGCTAAACGTGATGTTATATTTTTT
>V1LNDAVN1D112507_0
ATATCAATGACAATTTAATGAATGTAGAAGATTTGTTTGGAGATGCTGTTGTTTTCGCCACTCCCAAAAAATACTTGTTCCATAGTAGAACAGATGCCATCGAATCTACTTTGCATTTAG
>V1LNDAVN1D112508_0
TTGGATTAATATGTCCTTTAGAGAGTGTTGAAAGTTTTACATGCTTCGATGAAGTATTTGATATCAATGACAATTTAATGAATGTAGAAGATTTGTTTGGAGATGCTGTTGTTTTCGCCA
>V1LNDAVN1D112509_0
ATTTACATAAAACTAGAATAATAGAAATTATTGTAACCGATTTCAGCACGGAACAAACACTTGGATTAATATGTCCTTTAGAGAGTGTTGAAAGTTTTACATGCTTCGATGAAGTATTTG
>V1LNDAVN1D11251_0
ACTGCTGCTTTTGTTAATTATGCGGAAGAACTAGATAAGAGTGCTTTGCTTCCTTATTCCGACATTATCATAGATATTCTTTTACAGAAATTGAATTCTGCTAATTATCTCTTAGTGAGA
>V1LNDAVN1D112510_0
CTATTTTCGAGGGTGTCGATTTTACAAATGTATCTCCTAATTATCGTCATATAGATATTGATTTACATAAAACTAGAATAATAGAAATTATTGTAACCGATTTCAGCACGGAACAAACAC
>V1LNDAVN1D112515_0
AAATCCCTAGGTGGTCTATTTTTGAGTGGTTTACAACTGAAGAAATTCAAGATAGACCTGATGTGGGAGAATTAATTAGAAGAGAAATATGGCATAACCCTATTAATTATTATTTAGGAA
>V1LNDAVN1D112516_0
GGAAAGAAGGGAAAAACCCAATAGCAGCAGTAAAAAATAACAGAGCTGATTTAGATAGTGAAATCCCTAGGTGGTCTATTTTTGAGTGGTTTACAACTGAAGAAATTCAAGATAGACCTG
>V1LNDAVN1D112517_0
TTAAACATGTAACATTTGATAACAATCAGGAGAAAGTGGTGGAATGTACGAGCATTAAATGGAAAGAAGGGAAAAACCCAATAGCAGCAGTAAAAAATAACAGAGCTGATTTAGATAGTG
>V1LNDAVN1D112518_0
ATAAAATTACATTTATTTTTAATGAAAAGGCAAGTGAATATATGGAACCGCTAACTCTAGTTAAACATGTAACATTTGATAACAATCAGGAGAAAGTGGTGGAATGTACGAGCATTAAAT
>V1LNDAVN1D112519_0
AGATTTTAAATCACTTGGTTAAAGTGGATTTGAAAGATAATATGGACAACAATGGTTCTTATAAAATTACATTTATTTTTAATGAAAAGGCAAGTGAATATATGGAACCGCTAACTCTAG
>V1LNDAVN1D11252_0
ATATTGCCAGCTTTAATAAATACGATGAATGATGTTCATTTACGCGTGCAATCTCATGCCACTGCTGCTTTTGTTAATTATGCGGAAGAACTAGATAAGAGTGCTTTGCTTCCTTATTCC
>V1LNDAVN1D112520_0
TTTGGGGTAACACATTGCGCAAACACCCTGCGTTAACTGACATAGTACCTGAAGATATTGAGATTTTAAATCACTTGGTTAAAGTGGATTTGAAAGATAATATGGACAACAATGGTTCTT
>V1LNDAVN1D112521_0
ACGAAAAAAAAAAACCTCTGTTTGAAAAGAGAGAAAAAATCATTGAGAAAGTTCCAGGATTTTGGGGTAACACATTGCGCAAACACCCTGCGTTAACTGACATAGTACCTGAAGATATTG
>V1LNDAVN1D112522_0
ATATAGAGCAGCTTGATATTAAATGCGCTCATAAACAGATGAATATACAGAAGGAATATGACGAAAAAAAAAAACCTCTGTTTGAAAAGAGAGAAAAAATCATTGAGAAAGTTCCAGGAT
>V1LNDAVN1D112523_0
TAACCGTGTGTTCTTATATATTTTATTTATATTTTTTTTTCTGTTCACCAGTACAAAAGGATATAGAGCAGCTTGATATTAAATGCGCTCATAAACAGATGAATATACAGAAGGAATATG
>V1LNDAVN1D112524_0
AGATTCACATACGTAAAGTTTGTTTCCTAAGGTGTTGTTGTGCCAAGCTGTGTTGTGTAGAAGTTCTGTGATGTGCAATTCACTGTTTTCAAATAATTTATTTCTCATTGTATGCAATCG
>V1LNDAVN1D112525_0
CGGAGAAAAATGTTTCATCATGAAATTTCTCAAGTTATTCGAAGTGTAATTTTCAATACTAGATTCACATACGTAAAGTTTGTTTCCTAAGGTGTTGTTGTGCCAAGCTGTGTTGTGTAG
>V1LNDAVN1D112526_0
TGACGTCCACTTTGTCAATTCATCGTGACTTACATTAATTCCAACCAATGTCATGTTTTTCGGAGAAAAATGTTTCATCATGAAATTTCTCAAGTTATTCGAAGTGTAATTTTCAATACT
>V1LNDAVN1D112527_0
CTTCGGTTCTGTCTCTTCCTGTTTTGTAAATGGAATAGCTACGTAATCTTGAAAAGCTCTTGACGTCCACTTTGTCAATTCATCGTGACTTACATTAATTCCAACCAATGTCATGTTTTT
>V1LNDAVN1D112528_0
AATGGCTATATTGGTTTTTTTCACATTTTTATCCTCCACACTTACAAAACCTCCTGTATACTTCGGTTCTGTCTCTTCCTGTTTTGTAAATGGAATAGCTACGTAATCTTGAAAAGCTCT
>V1LNDAVN1D112529_0
TTGTAAAACCGTTAGTACAATCATTTCCGGTGTTTTCCACCCGCCCTTTGTTTCATAAGCAATGGCTATATTGGTTTTTTTCACATTTTTATCCTCCACACTTACAAAACCTCCTGTATA
>V1LNDAVN1D11253_0
GCTATAGGTCAAATATCATTAGATCATCAACCATATGTACAGAAAGAGTTTTACAACGAAATATTGCCAGCTTTAATAAATACGATGAATGATGTTCATTTACGCGTGCAATCTCATGCC
>V1LNDAVN1D112530_0
AGAATACATTCCTTTTCCGGGTCCTCCTGTTGAAAAAGAACCACCTCCTCCTAATAAAGTTTGTAAAACCGTTAGTACAATCATTTCCGGTGTTTTCCACCCGCCCTTTGTTTCATAAGC
>V1LNDAVN1D112531_0
ACTGAAAGCCATACAGGATTCTATATAATTGTAAGTATTTAAAACATTTAAGAAAAGTCTAGAATACATTCCTTTTCCGGGTCCTCCTGTTGAAAAAGAACCACCTCCTCCTAATAAAGT
>V1LNDAVN1D112532_0
TGTATTTGCTGGTTCTCCTGTGAAATATAAACCAAACAATCCCGAATCTGAATACTGTGTACTGAAAGCCATACAGGATTCTATATAATTGTAAGTATTTAAAACATTTAAGAAAAGTCT
>V1LNDAVN1D112533_0
TTCTTCTGTAATTTTATCCATTTTTTTAAATTCTGTTGCCATCGCTTTTATTATGTCGGTTGTATTTGCTGGTTCTCCTGTGAAATATAAACCAAACAATCCCGAATCTGAATACTGTGT
>V1LNDAVN1D112534_0
TTTATATTCTAAACTCATCCATATAAAACTTTGCAGACTTTTTTTCGCTCTTTCTAATTCTTCTTCTGTAATTTTATCCATTTTTTTAAATTCTGTTGCCATCGCTTTTATTATGTCGGT
>V1LNDAVN1D112535_0
CCCTGATAAAATTCTATTGAGAATCATCATTTGCCTAGCTATATCTTCCATTAAGATAGATTTATATTCTAAACTCATCCATATAAAACTTTGCAGACTTTTTTTCGCTCTTTCTAATTC
>V1LNDAVN1D112536_0
ATGAACTGCTTTAGTGATATCTTCTTTTGTAATTGTATTTATAGCTTCACATAATTCTTTCCCTGATAAAATTCTATTGAGAATCATCATTTGCCTAGCTATATCTTCCATTAAGATAGA
>V1LNDAVN1D112537_0
GCATCTATTAAAAGATCGGACAAGATTGTGGTTCTCAACAACACAGACAAAATGGGGTCTTCTGTGCAAGCACAAGGAACGCATAATGAATTACTTGAAATACAAGATTGTATTTACAAA
>V1LNDAVN1D112538_0
TGCATCTATTAAAAGATCGGACAAGATTGTGGTTCTCAACAACACAGACAAAATGGGGTCTTCTGTGCAAGCACAAGGAACGCATAATGAATTACTTGAAATACAAGATTGTATTTACAA
>V1LNDAVN1D112539_0
AGCATTTGAAAAAATAAAAAATAAAAGGGATACAACTGTTATAACTATTGCTCACAGAATTGCATCTATTAAAAGATCGGACAAGATTGTGGTTCTCAACAACACAGACAAAATGGGGTC
>V1LNDAVN1D11254_0
CATATGTTATTACAAGTATTAACCGATCAAGATGTGCGAGTTCGATACGCAGCTTGTCAAGCTATAGGTCAAATATCATTAGATCATCAACCATATGTACAGAAAGAGTTTTACAACGAA
>V1LNDAVN1D112540_0
TTTGTTATTAGATGAAGCTACTTCTTCTTTAGATTCCCTTTCTGAAAAATTAATAGAAGAAGCATTTGAAAAAATAAAAAATAAAAGGGATACAACTGTTATAACTATTGCTCACAGAAT
>V1LNDAVN1D112541_0
ATCTGGAGGACAAAAGCAAAGAATATCATTAGCTAGAGCTTTAGTAAAAAATCCTCACATTTTGTTATTAGATGAAGCTACTTCTTCTTTAGATTCCCTTTCTGAAAAATTAATAGAAGA
>V1LNDAVN1D112542_0
ATGGATGGTTTTCCAGATAAAACTTCAGTGTGTAAGTTCTTAATGTAAGCATATTCTATTTATGTTTTTTTATTTTTTATTGCAGTTTCTCATTACAGAAAATTTTTTTTTTTTGAACTA
>V1LNDAVN1D112543_0
AAATGGATGGTTTTCCAGATAAAACTTCAGTGTGTAAGTTCTTAATGTAAGCATATTCTATTTATGTTTTTTTATTTTTTATTGCAGTTTCTCATTACAGAAAATTTTTTTTTTTTGAAC
>V1LNDAVN1D112546_0
TTATTGAAATTACTATCTGTTGTCTGTATACATTTTATACAACATAAATTTTCATACCCTTGTTTTCTCCATTTAGAAATTAAGGCTCCATCAACGTACTTTTCTTGTACTAAATAGTCA
>V1LNDAVN1D112547_0
TATTTTTGGGGTCTTACCTTATCTCCTAGATTATCTTTTGGTACTCTACATATACATGTGTTATTGAAATTACTATCTGTTGTCTGTATACATTTTATACAACATAAATTTTCATACCCT
>V1LNDAVN1D112549_0
ACTGCAAAACCTATAAAGGTAAAAACCAATGAGAAAATAAAATTTGTATTATTATATTTTGTGCGTTGCAATTTATCAATAACTGAAATTACtacatatatttatatatatatgtataAA
>V1LNDAVN1D11255_0
GCTCAGACTATTGAATATTTACCGGAAGAAGATATTGAGGAACAGTTAGACCACGTCGTACATATGTTATTACAAGTATTAACCGATCAAGATGTGCGAGTTCGATACGCAGCTTGTCAA
>V1LNDAVN1D112550_0
TTGTTTTTTGAAAAAATTATTTATCGCCACTGGCACATCCCCTGCAACCACAGTTTACGCACTGCAAAACCTATAAAGGTAAAAACCAATGAGAAAATAAAATTTGTATTATTATATTTT
>V1LNDAVN1D112551_0
ACGTGATAGAAAATGAAGACATAACATAAAATAACAATATGACACAACCAAATGAATATTTTGTTTTTTGAAAAAATTATTTATCGCCACTGGCACATCCCCTGCAACCACAGTTTACGC
>V1LNDAVN1D112552_0
TCATACAATGTAATTTAAAGTAAATGACTTATATTTTATTTCGATGTAAAAGAATGTTATTCAAAAACATAGTATGATATTATTACATTAAGCATATGTACACAATGTATATGTTTTTTT
>V1LNDAVN1D112553_0
TTCATACAATGTAATTTAAAGTAAATGACTTATATTTTATTTCGATGTAAAAGAATGTTATTCAAAAACATAGTATGATATTATTACATTAAGCATATGTACACAATGTATATGTTTTTT
>V1LNDAVN1D112554_0
GTATATTTGGTTTGCAGATGATGAACCGCACTCTTTTATCTACTTTTATATTTGTACTGTTTCATACAATGTAATTTAAAGTAAATGACTTATATTTTATTTCGATGTAAAAGAATGTTA
>V1LNDAVN1D112555_0
ATGTCAAAAGAGAGAAAATCATATTAAGTGTATTAGCatataaatgatagatatatatatgtatatTTGGTTTGCAGATGATGAACCGCACTCTTTTATCTACTTTTATATTTGTACTGT
>V1LNDAVN1D112556_0
GATATTGGTGATATAATATTTCTTTCCATATTATTTGACAAATAAATCATTTAGTTTGAAATGTCAAAAGAGAGAAAATCATATTAAGTGTATTAGCATATAAATGATAGATATATATAT
>V1LNDAVN1D112557_0
ATACACAGCTCAAAAATAAATTATAAAGAAGATGGAAAAACATTACTTTCATTAAATTATGATATTGGTGATATAATATTTCTTTCCATATTATTTGACAAATAAATCATTTAGTTTGAA
>V1LNDAVN1D112558_0
GCTTCATGGGTATTTAAGGTTATGTCTAACAATACCAAAAAATTACAATTTTTGTCAAAAATACACAGCTCAAAAATAAATTATAAAGAAGATGGAAAAACATTACTTTCATTAAATTAT
>V1LNDAVN1D112559_0
TCAATGAGAGAAATCGTCACATTAGTAAAAGATTTTTATGAAGAAAGTAGAAAAAGGAATGCTTCATGGGTATTTAAGGTTATGTCTAACAATACCAAAAAATTACAATTTTTGTCAAAA
>V1LNDAVN1D11256_0
GTTTCGGACTTTTTGATGAGAAATACATGGGAACACAAATATGTAGGTATTATGGCTATTGCTCAGACTATTGAATATTTACCGGAAGAAGATATTGAGGAACAGTTAGACCACGTCGTA
>V1LNDAVN1D112560_0
ACTGGCGGAGTGAGTAGTTATAAAGGTAATGAATTGCAAATATATGCTTGGCTTGATATATCAATGAGAGAAATCGTCACATTAGTAAAAGATTTTTATGAAGAAAGTAGAAAAAGGAAT
>V1LNDAVN1D112561_0
TTTTTATTGCGCCTGTTTTATAAATTGGATGAAGAATACACAGAAAATGATTTGGCATTTACTGGCGGAGTGAGTAGTTATAAAGGTAATGAATTGCAAATATATGCTTGGCTTGATATA
>V1LNDAVN1D112562_0
TGTTATTTACTAATGAAGGTATGGAGGGGTATAATGTATCGTGTATCTTGAATAACTTCTTGCGCCGCACTTTGTGTAGAGACACTCACATTTAATTTGGTCGTTTACTTCTAATGTTCC
>V1LNDAVN1D112563_0
GATTTATATTTATAATGGTGTTAATATCTGTGAGAATATATTCCGTGTTATTTACTAATGAAGGTATGGAGGGGTATAATGTATCGTGTATCTTGAATAACTTCTTGCGCCGCACTTTGT
>V1LNDAVN1D112564_0
TTCCATTTGTACACGTCATTGTCGATGTTCTCGTGTTCTCGTGTTCTCGTGTTTTCTTTAGATTTATATTTATAATGGTGTTAATATCTGTGAGAATATATTCCGTGTTATTTACTAATG
>V1LNDAVN1D112565_0
TAAATGCGGTGTTAACTATTCTCTCTGCATTCTGCAGCTCCGCATTTGCATTAGCAGTACTTCCATTTGTACACGTCATTGTCGATGTTCTCGTGTTCTCGTGTTCTCGTGTTTTCTTTA
>V1LNDAVN1D112566_0
TGTAATCCACATTAAGACACATATTCCTTGGCAATTGCCCACATTCTCCTAAACCAAAAATAAATGCGGTGTTAACTATTCTCTCTGCATTCTGCAGCTCCGCATTTGCATTAGCAGTAC
>V1LNDAVN1D112567_0
CACATATTACTTCATCTACATTATTTGGAAGTATATCAATTGCCGCGGGCTCTTCTTGAATGTAATCCACATTAAGACACATATTCCTTGGCAATTGCCCACATTCTCCTAAACCAAAAA
>V1LNDAVN1D112568_0
CATTGCACCCAAAAGAAAATAATTTATCGTCTTTCGTTTTTATGATTGTATGCATAGAGCCACATATTACTTCATCTACATTATTTGGAAGTATATCAATTGCCGCGGGCTCTTCTTGAA
>V1LNDAVN1D112569_0
ATTAAAACAATTTCCTCCATAACCCCATGCATACAGTTTTCCGTCTTCTGTTAGCACCAAACAGTGATCGGTTCCACAACTAATACGCTTTATTTTTATATTTTTCTTTTTAAAAAAATT
>V1LNDAVN1D11257_0
GTTGGAAAAGCTTTTAGCGAAATTGAAGAAGCACAGTTTATTAACATTTTATTTAATAAAGTTTCGGACTTTTTGATGAGAAATACATGGGAACACAAATATGTAGGTATTATGGCTATT
>V1LNDAVN1D112570_0
CTAATGGCCCTGAAATAGCCCCCGTGCCAAATACGATTCTTAGATTTTTATCTTCGTAAAATTTTTTAAAAGTACTGGACTTGGAAGGATCATATCTTTTCACTTTCGTGCACGATTTCT
>V1LNDAVN1D112571_0
CCACTAAACCAAATGTCTGGTCTTCAACTTTATGCTTTCCTAATACAAACGTTTCAGTTCCTAATGGCCCTGAAATAGCCCCCGTGCCAAATACGATTCTTAGATTTTTATCTTCGTAAA
>V1LNDAVN1D112572_0
CAAAATTTATGTAATTAAAAATGTTATCATCATCATCTCCTTGTTCAGAGGCTTCCGATTCCACTAAACCAAATGTCTGGTCTTCAACTTTATGCTTTCCTAATACAAACGTTTCAGTTC
>V1LNDAVN1D112573_0
CAAAAAATGCAGTGGATCCAGCGGATAACATACTTGGGAATCCTAGACCAACAATTCCTTCAAAATTTATGTAATTAAAAATGTTATCATCATCATCTCCTTGTTCAGAGGCTTCCGATT
>V1LNDAVN1D112574_0
CTTCGGATATGTAAAAAGAGAACTGATGAGGAATATTTTTATTTTGTTTAATTAAATTATCAAAAAATGCAGTGGATCCAGCGGATAACATACTTGGGAATCCTAGACCAACAATTCCTT
>V1LNDAVN1D112575_0
TGTTTCCTTCATAAAATTCTTTGCTGATTCCTCCCAGCAGAAAAGCGGAGTATTGATCATCTTCGGATATGTAAAAAGAGAACTGATGAGGAATATTTTTATTTTGTTTAATTAAATTAT
>V1LNDAVN1D112576_0
CATATATGGCGTCTAATTTTACCTCCCAGTAATATTCTTTGACTACGGGAATCATATAAATGTTTCCTTCATAAAATTCTTTGCTGATTCCTCCCAGCAGAAAAGCGGAGTATTGATCAT
>V1LNDAVN1D112577_0
AAGTACCGGAATCAAAAACTATATAACTGTCTTCATTACAACATAATTTATGTTCACCCACATATATGGCGTCTAATTTTACCTCCCAGTAATATTCTTTGACTACGGGAATCATATAAA
>V1LNDAVN1D112578_0
TTTGGGAAGGTACCATTTTCATAAATTCCTTCATTTTATCACTTGGTAGGGTGTTATAAGAAGTACCGGAATCAAAAACTATATAACTGTCTTCATTACAACATAATTTATGTTCACCCA
>V1LNDAVN1D112579_0
AAACGTATTTAATTAGTGGGAAGTCCTTTAAGCTTTCTTTGAATGTTTCTTGGTGGCATTTTTGGGAAGGTACCATTTTCATAAATTCCTTCATTTTATCACTTGGTAGGGTGTTATAAG
>V1LNDAVN1D11258_0
AAAGAAGGAAAAGATGACAATCAAGAAATGTACGACATTGGGGAAGAAGCACTAGATCGAGTTGGAAAAGCTTTTAGCGAAATTGAAGAAGCACAGTTTATTAACATTTTATTTAATAAA
>V1LNDAVN1D112580_0
AAGAATCTCCATTGATGACCATATAATCTTCGGGTGACAGTTCCACTGTTAAATGTCCGAAAACGTATTTAATTAGTGGGAAGTCCTTTAAGCTTTCTTTGAATGTTTCTTGGTGGCATT
>V1LNDAVN1D112581_0
CTAACAAATAGGCGTTGTTGTTTTCCGATGGCACGTCAATTTGCATGTATCCCGGCATACAAGAATCTCCATTGATGACCATATAATCTTCGGGTGACAGTTCCACTGTTAAATGTCCGA
>V1LNDAVN1D112582_0
GTCTGTTATTGTCTCCTCTGATAAACACCGTGAAAAAATGTTTCATAAATACAAGACTTCCTAACAAATAGGCGTTGTTGTTTTCCGATGGCACGTCAATTTGCATGTATCCCGGCATAC
>V1LNDAVN1D112583_0
ATGCGTCGCGTTTATAGTAATTCCTCTTTTTTGTTCTTCCGGCGTTTTATCAATTTATCCATACGATTTAAATACTCCTCTTTTTAAATCTGCACAGACTTTTGTAATTGCTGCTGTTAA
>V1LNDAVN1D112584_0
ATGCCCAGGACAATCAATGTGACTATAATGTCGTTTTTCGGTTTCATATTCTACATGCGTCGCGTTTATAGTAATTCCTCTTTTTTGTTCTTCCGGCGTTTTATCAATTTATCCATACGA
>V1LNDAVN1D112585_0
AACTAATATAGATCCATCCATTTGAGCTGTACCAGTGATCATGTTTTTTATATAATCTAGATGCCCAGGACAATCAATGTGACTATAATGTCGTTTTTCGGTTTCATATTCTACATGCGT
>V1LNDAVN1D112586_0
TTGTTTAGACAATAATACATGTTCTTTAGTTTGTGGCATTAGTCCATCATAAGCAGACACAACTAATATAGATCCATCCATTTGAGCTGTACCAGTGATCATGTTTTTTATATAATCTAG
>V1LNDAVN1D112587_0
CTCTTGGTCTTCACACATATCTATTTTATTTAAATAAACTATTATTTTTTGTATTCCTATTTGTTTAGACAATAATACATGTTCTTTAGTTTGTGGCATTAGTCCATCATAAGCAGACAC
>V1LNDAVN1D112588_0
TCCGTCAAAGTTATGAAAAGATAATAATTCCCTAATTTCTAATTCTACCAAATCAACTAACTCTTGGTCTTCACACATATCTATTTTATTTAAATAAACTATTATTTTTTGTATTCCTAT
>V1LNDAVN1D112589_0
TTCACTAGTATCTCCATTTAATGCCTTCAAGGCAGATCCTTTTATAAATGGTGTGTTATCTCCGTCAAAGTTATGAAAAGATAATAATTCCCTAATTTCTAATTCTACCAAATCAACTAA
>V1LNDAVN1D11259_0
TCTGTTTTGTTTATGTTAGATATAAACAATGATAGTTTTAATGAATGGATGAATTCTATAAAAGAAGGAAAAGATGACAATCAAGAAATGTACGACATTGGGGAAGAAGCACTAGATCGA
>V1LNDAVN1D112590_0
TGGTTCATCGATATATGAATCGCAAGCATCTAAAAGTTTTAAAATGGAGGGAGTTCCAATTTCACTAGTATCTCCATTTAATGCCTTCAAGGCAGATCCTTTTATAAATGGTGTGTTATC
>V1LNDAVN1D112591_0
TCCTGAAATTTGCAATACATCATCAATACTCATCAGAAAAGGGAAATCTATTTTTCTTTTTGGTTCATCGATATATGAATCGCAAGCATCTAAAAGTTTTAAAATGGAGGGAGTTCCAAT
>V1LNDAVN1D112592_0
AACGGAATCATTTAATTTTAATATGCCTTGTTCTACTCTTCCAGTTGCTACAGTCCCTTTTCCTGAAATTTGCAATACATCATCAATACTCATCAGAAAAGGGAAATCTATTTTTCTTTT
>V1LNDAVN1D112593_0
AAACATTTCAATTCCTGTGACAGTTGTCTTAATTGGTTTTTCTTTTATTCCCAATATTTCAACGGAATCATTTAATTTTAATATGCCTTGTTCTACTCTTCCAGTTGCTACAGTCCCTTT
>V1LNDAVN1D112594_0
AACATTTTTTAACATAACTCCTATTTGATCCCCTGCTTGAGCAGTGTCTAATGTTTTTCGAAACATTTCAATTCCTGTGACAGTTGTCTTAATTGGTTTTTCTTTTATTCCCAATATTTC
>V1LNDAVN1D112595_0
AATGTGATCCTTCTTTTGAATTTACGGCTGTAGATTTAGTAAAATATAAAAATTTAGAAACTTTGGCAAAAGAACTAAATAAATTGTTTAAAAAATTGCCAGTGGTAAAAGAAGAAATGG
>V1LNDAVN1D112596_0
ATATTTTACAGGAACTTAAAAAGGGAAATGCAAATTTTAAACAATTATTTGAAATTTATGAATGTGATCCTTCTTTTGAATTTACGGCTGTAGATTTAGTAAAATATAAAAATTTAGAAA
>V1LNDAVN1D112597_0
AAAAACAACCCAGTTTAGCACAGAAGAGGACTTCTGCTATTCAAGTGCAAACATACTGCTATATTTTACAGGAACTTAAAAAGGGAAATGCAAATTTTAAACAATTATTTGAAATTTATG
>V1LNDAVN1D112598_0
ATGATAATGTTCTGAAAAAACAATATTTAATTATTTCTGATACAAAAACAAGAAAACAAAAAAAACAACCCAGTTTAGCACAGAAGAGGACTTCTGCTATTCAAGTGCAAACATACTGCT
>V1LNDAVN1D112599_0
TTTTTGGCATTATTCGAAATTATGTATTAAGAGGCATTATCGATGAATTAAGAATTGAATATGATAATGTTCTGAAAAAACAATATTTAATTATTTCTGATACAAAAACAAGAAAACAAA
>V1LNDAVN1D1126_0
AATGATGGTTACGGGCGTGGACAATATTCGTGACACTATACCATTCCCGAGATATCCTGGCCATGCCGATTTTTAATTCAAGCTTTAACAAAACTAGAATAAAACTAGAATAAACGATTA
>V1LNDAVN1D11260_0
GAGAGAAGACCGAAAATGGCTTTGTCTGTGCCGCATTTTGTTGAAAAATTAGTACACTTATCTGTTTTGTTTATGTTAGATATAAACAATGATAGTTTTAATGAATGGATGAATTCTATA
>V1LNDAVN1D112600_0
TGAATACAATTATTCTTTTGGAACAGTTATATAAAACGAAGAAGGCAAGAGAAGTGTGGGTTTTTGGCATTATTCGAAATTATGTATTAAGAGGCATTATCGATGAATTAAGAATTGAAT
>V1LNDAVN1D112601_0
ATCATATGATAGTAAATGTCGAAGTAAGCACCAGAGAAGAATCGCTAGGATACCGACTGTTGAATACAATTATTCTTTTGGAACAGTTATATAAAACGAAGAAGGCAAGAGAAGTGTGGG
>V1LNDAVN1D112602_0
AGAGAGAAACTGAAGCTATGAGGTTAGGTATAGAAAGACATGAAGTGTTAGAGAAAGCCGATCATATGATAGTAAATGTCGAAGTAAGCACCAGAGAAGAATCGCTAGGATACCGACTGT
>V1LNDAVN1D112603_0
ATTTATCTGCACAACTATGGTGTGAACAACAATTGGAATTGGTTTTAATAACAGGAAAAAAGAGAGAAACTGAAGCTATGAGGTTAGGTATAGAAAGACATGAAGTGTTAGAGAAAGCCG
>V1LNDAVN1D112604_0
ATAAAGAAGCGAAAGAACCGAATGTAAAATTTAATAAAAAGAATAAATTAAGTATAACAGATTTATCTGCACAACTATGGTGTGAACAACAATTGGAATTGGTTTTAATAACAGGAAAAA
>V1LNDAVN1D112605_0
TTATTAACGATATTGAGGATATAATAGAAGAAGAAAGACTTAAAGAAACGGAACAATTATATAAAGAAGCGAAAGAACCGAATGTAAAATTTAATAAAAAGAATAAATTAAGTATAACAG
>V1LNDAVN1D112606_0
ATAAGGGGGTAGAAATACATGACGAAAATCGAGATGTAACGAATGACGAATTTGAAGAACTTATTAACGATATTGAGGATATAATAGAAGAAGAAAGACTTAAAGAAACGGAACAATTAT
>V1LNDAVN1D112607_0
ACAACGTAATATGGAAGCGAGAGGATGCAGTAAAGAGCGACGCCTCAATTTCGAAAAGAAATAAGGGGGTAGAAATACATGACGAAAATCGAGATGTAACGAATGACGAATTTGAAGAAC
>V1LNDAVN1D112608_0
AGAGTATCAGGTTCAGAACTGGTTCAAAAATATATTGGAGAAGGATCTAGAATGGTAAGAGAATTATTTGTAATGGCGAGAGAACATGCCCCTTCTATAATTTTTATGGATGAAATTGAT
>V1LNDAVN1D112609_0
GGCACTGGGAAAACACTATTGGCAAGAGCTGTGGCACATCACACAGATTGCACATTTATAAGAGTATCAGGTTCAGAACTGGTTCAAAAATATATTGGAGAAGGATCTAGAATGGTAAGA
>V1LNDAVN1D11261_0
AATCCCGATTTTGAAAGCAGTTTAAAGACGTTAAGTATCGAGGCACTCATTACTATCCCTGAGAGAAGACCGAAAATGGCTTTGTCTGTGCCGCATTTTGTTGAAAAATTAGTACACTTA
>V1LNDAVN1D112610_0
GAAATTTTCGAATCTTTAGGAATTTCTCAACCTAAGGGAGTATTATTGTATGGACCTCCTGGCACTGGGAAAACACTATTGGCAAGAGCTGTGGCACATCACACAGATTGCACATTTATA
>V1LNDAVN1D112611_0
GGGTTAGATCAACAAGTAAAAGAGGTAAAGGAAGTAATCGAGTTGCCAGTTAAACACCCTGAAATTTTCGAATCTTTAGGAATTTCTCAACCTAAGGGAGTATTATTGTATGGACCTCCT
>V1LNDAVN1D112612_0
CCCTTAGTTTCTTTAATGAAAGTTGAAAAAGTACCAGACTCCACTTATGAAATGGTAGGAGGGTTAGATCAACAAGTAAAAGAGGTAAAGGAAGTAATCGAGTTGCCAGTTAAACACCCT
>V1LNDAVN1D112613_0
AGAGTAGCTTTATATAACGATTCATATAAGTTACATAAAATTTTACCAAGTAAAGTGGATCCCTTAGTTTCTTTAATGAAAGTTGAAAAAGTACCAGACTCCACTTATGAAATGGTAGGA
>V1LNDAVN1D112614_0
GGAAAATATGTAGTAGATATAGCAAGACATATAAATATAAATGATTGCACACCCAATACTAGAGTAGCTTTATATAACGATTCATATAAGTTACATAAAATTTTACCAAGTAAAGTGGAT
>V1LNDAVN1D112615_0
GTAGGAGAGATTGTAAAGCCTATGGGAAAAAACAAAGTGTTAGTGAAAATAAATCCAGAAGGAAAATATGTAGTAGATATAGCAAGACATATAAATATAAATGATTGCACACCCAATACT
>V1LNDAVN1D112616_0
AATGCAAGAGTTCGGGAATTATGCGACGAAATTCAATTTTTGTTAGAAGCTGCATCATATGTAGGAGAGATTGTAAAGCCTATGGGAAAAAACAAAGTGTTAGTGAAAATAAATCCAGAA
>V1LNDAVN1D112617_0
TCAATTATAAATAAAAAGCTGCAAAATAAAAAAAGATTGGAAGCACAAAGAAATGAATTAAATGCAAGAGTTCGGGAATTATGCGACGAAATTCAATTTTTGTTAGAAGCTGCATCATAT
>V1LNDAVN1D112618_0
GAAGAAGAAATCCAATCAGGGATAAAAACGTATTACGAATTGAAAATAGAAGAATATGAATCAATTATAAATAAAAAGCTGCAAAATAAAAAAAGATTGGAAGCACAAAGAAATGAATTA
>V1LNDAVN1D112619_0
AAAAGGAAAGATAAGGGAGAAGACGACACAAGTGACGATAAAAACTCTGGTAATAAGAACGAAGAAGAAATCCAATCAGGGATAAAAACGTATTACGAATTGAAAATAGAAGAATATGAA
>V1LNDAVN1D11262_0
CATATTATTAACATGTGTGACATTTTGTTTAGTATATGCATGAAAAGCGAATCCGAATTAAATCCCGATTTTGAAAGCAGTTTAAAGACGTTAAGTATCGAGGCACTCATTACTATCCCT
>V1LNDAVN1D112621_0
CCGGGAATGATGAAAGTAGGAATTGGGTTACCGAAAATATTAATTGATGAAAAATATCAATTGTTAATATTAAGTATATTTTTTTTAATATTTTTAGTTTTTATCCCTTTTATTTTCATG
>V1LNDAVN1D112622_0
CAAGCATTAACAGATGAATCATCCAAAGAAAATTATGAAAAATATGGAAACCCCGATGGCCCGGGAATGATGAAAGTAGGAATTGGGTTACCGAAAATATTAATTGATGAAAAATATCAA
>V1LNDAVN1D112623_0
GATAAGAATCCAAATGATCCGTCAGCAGCAGCCAAATTTATTTTAATAACTAAAGCATATCAAGCATTAACAGATGAATCATCCAAAGAAAATTATGAAAAATATGGAAACCCCGATGGC
>V1LNDAVN1D112624_0
GGAGCAACAGAAAGTCAGATTAAAAAGGCCTATCGATTGAAGTCGTTGAAATATCACCCTGATAAGAATCCAAATGATCCGTCAGCAGCAGCCAAATTTATTTTAATAACTAAAGCATAT
>V1LNDAVN1D112625_0
ACTAATTCATCATGTAAGTTCAACCTAAATCATTTGTACATCCTtatgtatatatgtatgtatatatATTTGCAAAGATTCAGAAATGGGTATTACCTGTTACTGTTCCTACAACCACCG
>V1LNDAVN1D112626_0
ATGTTGAACATAAAACCTATGCAAACCTTTGACCCATTTGAAATATTAGATGTTGCAATAGGAGCAACAGAAAGTCAGATTAAAAAGGCCTATCGATTGAAGTCGTTGAAATATCACCCT
>V1LNDAVN1D112627_0
TTGTTTGAGTTTTTCCTTTTAGTAATATTATGGTGCGTGTTGATAGTATTAATAAATAAGATGTTGAACATAAAACCTATGCAAACCTTTGACCCATTTGAAATATTAGATGTTGCAATA
>V1LNDAVN1D112628_0
GCAAAACGAGATGAGAAAAATAAGCAAACAACTTTATTACAGAAAATTGGGATAAAAAAATTGTTTGAGTTTTTCCTTTTAGTAATATTATGGTGCGTGTTGATAGTATTAATAAATAAG
>V1LNDAVN1D112629_0
ACACTACGTAAGTCAAAACATAACAGCTTGTATCGGTCGTGTGATTGTAGTTTATGTATGGCAAAACGAGATGAGAAAAATAAGCAAACAACTTTATTACAGAAAATTGGGATAAAAAAA
>V1LNDAVN1D11263_0
GAAAAAGTTCTTCAAGCATTAGGTAGAATGATTGATATGAATGCGAAATTTTTTTCGAAGCATATTATTAACATGTGTGACATTTTGTTTAGTATATGCATGAAAAGCGAATCCGAATTA
>V1LNDAVN1D112630_0
CCCTGTACGTACGTTTATATAAAATCGCTGATAAATAGAACTTTCAAAAATGGGTACTACACACTACGTAAGTCAAAACATAACAGCTTGTATCGGTCGTGTGATTGTAGTTTATGTATG
>V1LNDAVN1D112631_0
AGTTACGATGATTCAGCTTTCGTTTTCTTTGCAGGAACCATACTAATTTGTGTACTACTTCCCTGTACGTACGTTTATATAAAATCGCTGATAAATAGAACTTTCAAAAATGGGTACTAC
>V1LNDAVN1D112632_0
TGCATCATGTCTCAGTTTCGTGACACATTCACTAAGGATAGTAACAAAGAACCTCTTTTAAGTTACGATGATTCAGCTTTCGTTTTCTTTGCAGGAACCATACTAATTTGTGTACTACTT
>V1LNDAVN1D112633_0
AGAGAGCCAACCTACGAAGTGGGCTATGTAACTGTGGTAATCTTAGGTTGTAATTTTTTTTGCATCATGTCTCAGTTTCGTGACACATTCACTAAGGATAGTAACAAAGAACCTCTTTTA
>V1LNDAVN1D112635_0
GTATCAGTACGTTCTACCCTCTCCATAATATATGTCAGAAGACCGTCGTGAAACGTAGAAACTAATTCATCATGTAAGTTCAACCTAAATCATTTGTACATCCTTATGTATATATGTATG
>V1LNDAVN1D112636_0
GAGAAGAAATCTATAAATGGAATTACTGAGGAAAGTAATAATGCTATTGTAAATAAGAACGACAGTTGTATTAACAATAATACAGAGGACATAACAGTTAATAATGAAATTAGATAGGAA
>V1LNDAVN1D112637_0
GCTCTCGATATTGATGTCGAATATAATGTGACAAATGATAAAGAAAATGTGGAGAAGAAATCTATAAATGGAATTACTGAGGAAAGTAATAATGCTATTGTAAATAAGAACGACAGTTGT
>V1LNDAVN1D112638_0
AAAAGAAGAAAAAGCAGAGACTCGGGAGAAGATATTGTGAAAAGTTTAGTATTAGATCACGCTCTCGATATTGATGTCGAATATAATGTGACAAATGATAAAGAAAATGTGGAGAAGAAA
>V1LNDAVN1D112639_0
GATGCTCCTAATAACGTTTTTATGGATGTTTTTAGAACAGTTATTTTTAAGTTAAACTCGAAAAGAAGAAAAAGCAGAGACTCGGGAGAAGATATTGTGAAAAGTTTAGTATTAGATCAC
>V1LNDAVN1D11264_0
CAGTCGTTAAGTTTAATGGCAAAAAACAGTAGCACCGATATAACTATTTTAGAAGAAACGGAAAAAGTTCTTCAAGCATTAGGTAGAATGATTGATATGAATGCGAAATTTTTTTCGAAG
>V1LNDAVN1D112640_0
[truncated: 1,966,221 more chars]
