# Supplementary material for: A generalist vector-transmitted parasite exhibits population genetic structure among host genera
Source: Parasitology. 2025 Jan 21;152(1):82–91. doi: 10.1017/S0031182024001641 (PMC12088918; doi:10.1017/S0031182024001641)
Supplement: Ellis et al. supplementary material 4 — Ellis et al. supplementary material [file S0031182024001641sup004.gz]

Archive with 1 entries (1 files):
- S0031182024001641sup004
