# Supplementary material for: A generalist vector-transmitted parasite exhibits population genetic structure among host genera
Source: Parasitology. 2025 Jan 21;152(1):82–91. doi: 10.1017/S0031182024001641 (PMC12088918; doi:10.1017/S0031182024001641)
Supplement: Ellis et al. supplementary material 4 — Ellis et al. supplementary material [file S0031182024001641sup004.gz › S0031182024001641sup004]

##fileformat=VCFv4.2
##FILTER=<ID=PASS,Description="All filters passed">
##ALT=<ID=NON_REF,Description="Represents any possible alternative allele not already represented at this location by REF and ALT">
##FILTER=<ID=LowQual,Description="Low quality">
##FORMAT=<ID=AD,Number=R,Type=Integer,Description="Allelic depths for the ref and alt alleles in the order listed">
##FORMAT=<ID=DP,Number=1,Type=Integer,Description="Approximate read depth (reads with MQ=255 or with bad mates are filtered)">
##FORMAT=<ID=GQ,Number=1,Type=Integer,Description="Genotype Quality">
##FORMAT=<ID=GT,Number=1,Type=String,Description="Genotype">
##FORMAT=<ID=MIN_DP,Number=1,Type=Integer,Description="Minimum DP observed within the GVCF block">
##FORMAT=<ID=PL,Number=G,Type=Integer,Description="Normalized, Phred-scaled likelihoods for genotypes as defined in the VCF specification">
##FORMAT=<ID=RGQ,Number=1,Type=Integer,Description="Unconditional reference genotype confidence, encoded as a phred quality -10*log10 p(genotype call is wrong)">
##FORMAT=<ID=SB,Number=4,Type=Integer,Description="Per-sample component statistics which comprise the Fisher's Exact Test to detect strand bias.">
##GATKCommandLine=<ID=CombineGVCFs,CommandLine="CombineGVCFs --output /work/vaellis/snp_caller/08_joint_vcf/joint.g.vcf.gz --variant gvcfs.list --reference /work/vaellis/snp_caller/reference_genome_fasta/target_fasta/targets.fasta --convert-to-base-pair-resolution false --break-bands-at-multiples-of 0 --input-is-somatic false --drop-somatic-filtering-annotations false --call-genotypes false --ignore-variants-starting-outside-interval false --combine-variants-distance 0 --max-distance 2147483647 --ref-padding 1 --interval-set-rule UNION --interval-padding 0 --interval-exclusion-padding 0 --interval-merging-rule ALL --read-validation-stringency SILENT --seconds-between-progress-updates 10.0 --disable-sequence-dictionary-validation false --create-output-bam-index true --create-output-bam-md5 false --create-output-variant-index true --create-output-variant-md5 false --max-variants-per-shard 0 --lenient false --add-output-sam-program-record true --add-output-vcf-command-line true --cloud-prefetch-buffer 40 --cloud-index-prefetch-buffer -1 --disable-bam-index-caching false --sites-only-vcf-output false --help false --version false --showHidden false --verbosity INFO --QUIET false --use-jdk-deflater false --use-jdk-inflater false --gcs-max-retries 20 --gcs-project-for-requester-pays  --disable-tool-default-read-filters false --disable-tool-default-annotations false --enable-all-annotations false --allow-old-rms-mapping-quality-annotation-data false",Version="4.3.0.0",Date="April 1, 2024 at 1:27:28 AM EDT">
##GATKCommandLine=<ID=GenotypeGVCFs,CommandLine="GenotypeGVCFs --output joint_final.vcf.gz --variant joint.g.vcf.gz --reference /work/vaellis/snp_caller/reference_genome_fasta/target_fasta/targets.fasta --include-non-variant-sites false --merge-input-intervals false --input-is-somatic false --tumor-lod-to-emit 3.5 --allele-fraction-error 0.001 --keep-combined-raw-annotations false --use-posteriors-to-calculate-qual false --dont-use-dragstr-priors false --use-new-qual-calculator true --annotate-with-num-discovered-alleles false --heterozygosity 0.001 --indel-heterozygosity 1.25E-4 --heterozygosity-stdev 0.01 --standard-min-confidence-threshold-for-calling 30.0 --max-alternate-alleles 6 --max-genotype-count 1024 --sample-ploidy 2 --num-reference-samples-if-no-call 0 --genotype-assignment-method USE_PLS_TO_ASSIGN --genomicsdb-max-alternate-alleles 50 --call-genotypes false --genomicsdb-use-bcf-codec false --genomicsdb-shared-posixfs-optimizations false --genomicsdb-use-gcs-hdfs-connector false --only-output-calls-starting-in-intervals false --interval-set-rule UNION --interval-padding 0 --interval-exclusion-padding 0 --interval-merging-rule ALL --read-validation-stringency SILENT --seconds-between-progress-updates 10.0 --disable-sequence-dictionary-validation false --create-output-bam-index true --create-output-bam-md5 false --create-output-variant-index true --create-output-variant-md5 false --max-variants-per-shard 0 --lenient false --add-output-sam-program-record true --add-output-vcf-command-line true --cloud-prefetch-buffer 40 --cloud-index-prefetch-buffer -1 --disable-bam-index-caching false --sites-only-vcf-output false --help false --version false --showHidden false --verbosity INFO --QUIET false --use-jdk-deflater false --use-jdk-inflater false --gcs-max-retries 20 --gcs-project-for-requester-pays  --disable-tool-default-read-filters false --disable-tool-default-annotations false --enable-all-annotations false --allow-old-rms-mapping-quality-annotation-data false",Version="4.3.0.0",Date="April 1, 2024 at 1:28:57 AM EDT">
##GATKCommandLine=<ID=HaplotypeCaller,CommandLine="HaplotypeCaller --sample-ploidy 1 --emit-ref-confidence GVCF --output /work/vaellis/snp_caller/07_individual_vcf/H10_R1_001_val_1.sort.marked_duplicates.rg.g.vcf.gz --input ./H10_R1_001_val_1.sort.marked_duplicates.rg.bam --reference /work/vaellis/snp_caller/reference_genome_fasta/target_fasta/targets.fasta --use-posteriors-to-calculate-qual false --dont-use-dragstr-priors false --use-new-qual-calculator true --annotate-with-num-discovered-alleles false --heterozygosity 0.001 --indel-heterozygosity 1.25E-4 --heterozygosity-stdev 0.01 --standard-min-confidence-threshold-for-calling 30.0 --max-alternate-alleles 6 --max-genotype-count 1024 --num-reference-samples-if-no-call 0 --genotype-assignment-method USE_PLS_TO_ASSIGN --contamination-fraction-to-filter 0.0 --output-mode EMIT_VARIANTS_ONLY --all-site-pls false --flow-likelihood-parallel-threads 0 --flow-likelihood-optimized-comp false --flow-use-t0-tag false --flow-probability-threshold 0.003 --flow-remove-non-single-base-pair-indels false --flow-remove-one-zero-probs false --flow-quantization-bins 121 --flow-fill-empty-bins-value 0.001 --flow-symmetric-indel-probs false --flow-report-insertion-or-deletion false --flow-disallow-probs-larger-than-call false --flow-lump-probs false --flow-retain-max-n-probs-base-format false --flow-probability-scaling-factor 10 --flow-order-cycle-length 4 --flow-number-of-uncertain-flows-to-clip 0 --flow-nucleotide-of-first-uncertain-flow T --keep-boundary-flows false --gvcf-gq-bands 1 --gvcf-gq-bands 2 --gvcf-gq-bands 3 --gvcf-gq-bands 4 --gvcf-gq-bands 5 --gvcf-gq-bands 6 --gvcf-gq-bands 7 --gvcf-gq-bands 8 --gvcf-gq-bands 9 --gvcf-gq-bands 10 --gvcf-gq-bands 11 --gvcf-gq-bands 12 --gvcf-gq-bands 13 --gvcf-gq-bands 14 --gvcf-gq-bands 15 --gvcf-gq-bands 16 --gvcf-gq-bands 17 --gvcf-gq-bands 18 --gvcf-gq-bands 19 --gvcf-gq-bands 20 --gvcf-gq-bands 21 --gvcf-gq-bands 22 --gvcf-gq-bands 23 --gvcf-gq-bands 24 --gvcf-gq-bands 25 --gvcf-gq-bands 26 --gvcf-gq-bands 27 --gvcf-gq-bands 28 --gvcf-gq-bands 29 --gvcf-gq-bands 30 --gvcf-gq-bands 31 --gvcf-gq-bands 32 --gvcf-gq-bands 33 --gvcf-gq-bands 34 --gvcf-gq-bands 35 --gvcf-gq-bands 36 --gvcf-gq-bands 37 --gvcf-gq-bands 38 --gvcf-gq-bands 39 --gvcf-gq-bands 40 --gvcf-gq-bands 41 --gvcf-gq-bands 42 --gvcf-gq-bands 43 --gvcf-gq-bands 44 --gvcf-gq-bands 45 --gvcf-gq-bands 46 --gvcf-gq-bands 47 --gvcf-gq-bands 48 --gvcf-gq-bands 49 --gvcf-gq-bands 50 --gvcf-gq-bands 51 --gvcf-gq-bands 52 --gvcf-gq-bands 53 --gvcf-gq-bands 54 --gvcf-gq-bands 55 --gvcf-gq-bands 56 --gvcf-gq-bands 57 --gvcf-gq-bands 58 --gvcf-gq-bands 59 --gvcf-gq-bands 60 --gvcf-gq-bands 70 --gvcf-gq-bands 80 --gvcf-gq-bands 90 --gvcf-gq-bands 99 --floor-blocks false --indel-size-to-eliminate-in-ref-model 10 --disable-optimizations false --dragen-mode false --flow-mode NONE --apply-bqd false --apply-frd false --disable-spanning-event-genotyping false --transform-dragen-mapping-quality false --mapping-quality-threshold-for-genotyping 20 --max-effective-depth-adjustment-for-frd 0 --just-determine-active-regions false --dont-genotype false --do-not-run-physical-phasing false --do-not-correct-overlapping-quality false --use-filtered-reads-for-annotations false --use-flow-aligner-for-stepwise-hc-filtering false --adaptive-pruning false --do-not-recover-dangling-branches false --recover-dangling-heads false --kmer-size 10 --kmer-size 25 --dont-increase-kmer-sizes-for-cycles false --allow-non-unique-kmers-in-ref false --num-pruning-samples 1 --min-dangling-branch-length 4 --recover-all-dangling-branches false --max-num-haplotypes-in-population 128 --min-pruning 2 --adaptive-pruning-initial-error-rate 0.001 --pruning-lod-threshold 2.302585092994046 --pruning-seeding-lod-threshold 9.210340371976184 --max-unpruned-variants 100 --linked-de-bruijn-graph false --disable-artificial-haplotype-recovery false --enable-legacy-graph-cycle-detection false --debug-assembly false --debug-graph-transformations false --capture-assembly-failure-bam false --num-matching-bases-in-dangling-end-to-recover -1 --error-correction-log-odds -Infinity --error-correct-reads false --kmer-length-for-read-error-correction 25 --min-observations-for-kmer-to-be-solid 20 --likelihood-calculation-engine PairHMM --base-quality-score-threshold 18 --dragstr-het-hom-ratio 2 --dont-use-dragstr-pair-hmm-scores false --pair-hmm-gap-continuation-penalty 10 --expected-mismatch-rate-for-read-disqualification 0.02 --pair-hmm-implementation FASTEST_AVAILABLE --pcr-indel-model CONSERVATIVE --phred-scaled-global-read-mismapping-rate 45 --disable-symmetric-hmm-normalizing false --disable-cap-base-qualities-to-map-quality false --enable-dynamic-read-disqualification-for-genotyping false --dynamic-read-disqualification-threshold 1.0 --native-pair-hmm-threads 4 --native-pair-hmm-use-double-precision false --flow-hmm-engine-min-indel-adjust 6 --flow-hmm-engine-flat-insertion-penatly 45 --flow-hmm-engine-flat-deletion-penatly 45 --pileup-detection false --pileup-detection-enable-indel-pileup-calling false --num-artificial-haplotypes-to-add-per-allele 5 --artifical-haplotype-filtering-kmer-size 10 --pileup-detection-snp-alt-threshold 0.1 --pileup-detection-indel-alt-threshold 0.5 --pileup-detection-absolute-alt-depth 0.0 --pileup-detection-snp-adjacent-to-assembled-indel-range 5 --pileup-detection-bad-read-tolerance 0.0 --pileup-detection-proper-pair-read-badness true --pileup-detection-edit-distance-read-badness-threshold 0.08 --pileup-detection-chimeric-read-badness true --pileup-detection-template-mean-badness-threshold 0.0 --pileup-detection-template-std-badness-threshold 0.0 --bam-writer-type CALLED_HAPLOTYPES --dont-use-soft-clipped-bases false --override-fragment-softclip-check false --min-base-quality-score 10 --smith-waterman JAVA --max-mnp-distance 0 --force-call-filtered-alleles false --reference-model-deletion-quality 30 --soft-clip-low-quality-ends false --allele-informative-reads-overlap-margin 2 --smith-waterman-dangling-end-match-value 25 --smith-waterman-dangling-end-mismatch-penalty -50 --smith-waterman-dangling-end-gap-open-penalty -110 --smith-waterman-dangling-end-gap-extend-penalty -6 --smith-waterman-haplotype-to-reference-match-value 200 --smith-waterman-haplotype-to-reference-mismatch-penalty -150 --smith-waterman-haplotype-to-reference-gap-open-penalty -260 --smith-waterman-haplotype-to-reference-gap-extend-penalty -11 --smith-waterman-read-to-haplotype-match-value 10 --smith-waterman-read-to-haplotype-mismatch-penalty -15 --smith-waterman-read-to-haplotype-gap-open-penalty -30 --smith-waterman-read-to-haplotype-gap-extend-penalty -5 --flow-assembly-collapse-hmer-size 0 --flow-assembly-collapse-partial-mode false --flow-filter-alleles false --flow-filter-alleles-qual-threshold 30.0 --flow-filter-alleles-sor-threshold 3.0 --flow-filter-lone-alleles false --flow-filter-alleles-debug-graphs false --min-assembly-region-size 50 --max-assembly-region-size 300 --active-probability-threshold 0.002 --max-prob-propagation-distance 50 --force-active false --assembly-region-padding 100 --padding-around-indels 75 --padding-around-snps 20 --padding-around-strs 75 --max-extension-into-assembly-region-padding-legacy 25 --max-reads-per-alignment-start 50 --enable-legacy-assembly-region-trimming false --interval-set-rule UNION --interval-padding 0 --interval-exclusion-padding 0 --interval-merging-rule ALL --read-validation-stringency SILENT --seconds-between-progress-updates 10.0 --disable-sequence-dictionary-validation false --create-output-bam-index true --create-output-bam-md5 false --create-output-variant-index true --create-output-variant-md5 false --max-variants-per-shard 0 --lenient false --add-output-sam-program-record true --add-output-vcf-command-line true --cloud-prefetch-buffer 40 --cloud-index-prefetch-buffer -1 --disable-bam-index-caching false --sites-only-vcf-output false --help false --version false --showHidden false --verbosity INFO --QUIET false --use-jdk-deflater false --use-jdk-inflater false --gcs-max-retries 20 --gcs-project-for-requester-pays  --disable-tool-default-read-filters false --minimum-mapping-quality 20 --disable-tool-default-annotations false --enable-all-annotations false --allow-old-rms-mapping-quality-annotation-data false",Version="4.3.0.0",Date="April 1, 2024 at 1:03:11 AM EDT">
##INFO=<ID=AC,Number=A,Type=Integer,Description="Allele count in genotypes, for each ALT allele, in the same order as listed">
##INFO=<ID=AF,Number=A,Type=Float,Description="Allele Frequency, for each ALT allele, in the same order as listed">
##INFO=<ID=AN,Number=1,Type=Integer,Description="Total number of alleles in called genotypes">
##INFO=<ID=BaseQRankSum,Number=1,Type=Float,Description="Z-score from Wilcoxon rank sum test of Alt Vs. Ref base qualities">
##INFO=<ID=DP,Number=1,Type=Integer,Description="Approximate read depth; some reads may have been filtered">
##INFO=<ID=END,Number=1,Type=Integer,Description="Stop position of the interval">
##INFO=<ID=ExcessHet,Number=1,Type=Float,Description="Phred-scaled p-value for exact test of excess heterozygosity">
##INFO=<ID=FS,Number=1,Type=Float,Description="Phred-scaled p-value using Fisher's exact test to detect strand bias">
##INFO=<ID=InbreedingCoeff,Number=1,Type=Float,Description="Inbreeding coefficient as estimated from the genotype likelihoods per-sample when compared against the Hardy-Weinberg expectation">
##INFO=<ID=MLEAC,Number=A,Type=Integer,Description="Maximum likelihood expectation (MLE) for the allele counts (not necessarily the same as the AC), for each ALT allele, in the same order as listed">
##INFO=<ID=MLEAF,Number=A,Type=Float,Description="Maximum likelihood expectation (MLE) for the allele frequency (not necessarily the same as the AF), for each ALT allele, in the same order as listed">
##INFO=<ID=MQ,Number=1,Type=Float,Description="RMS Mapping Quality">
##INFO=<ID=MQRankSum,Number=1,Type=Float,Description="Z-score From Wilcoxon rank sum test of Alt vs. Ref read mapping qualities">
##INFO=<ID=QD,Number=1,Type=Float,Description="Variant Confidence/Quality by Depth">
##INFO=<ID=RAW_MQandDP,Number=2,Type=Integer,Description="Raw data (sum of squared MQ and total depth) for improved RMS Mapping Quality calculation. Incompatible with deprecated RAW_MQ formulation.">
##INFO=<ID=ReadPosRankSum,Number=1,Type=Float,Description="Z-score from Wilcoxon rank sum test of Alt vs. Ref read position bias">
##INFO=<ID=SOR,Number=1,Type=Float,Description="Symmetric Odds Ratio of 2x2 contingency table to detect strand bias">
##contig=<ID=H_magnus,length=519>
##contig=<ID=H_passeris,length=521>
##contig=<ID=mtDNAgenome_CP59298,length=5851>
##contig=<ID=seq1__HtGene0006,length=686>
##contig=<ID=seq4__HtGene0013,length=523>
##contig=<ID=seq5__HtGene0014,length=865>
##contig=<ID=seq7__HtGene0014,length=162>
##contig=<ID=seq9__HtGene0017,length=1935>
##contig=<ID=seq10__HtGene0018,length=238>
##contig=<ID=seq11__HtGene0018,length=409>
##contig=<ID=seq12__HtGene0018,length=709>
##contig=<ID=seq13__HtGene0022,length=1491>
##contig=<ID=seq14__HtGene0028,length=656>
##contig=<ID=seq15__HtGene0029,length=522>
##contig=<ID=seq16__HtGene0029,length=1287>
##contig=<ID=seq18__HtGene0032,length=245>
##contig=<ID=seq19__HtGene0032,length=584>
##contig=<ID=seq20__HtGene0034,length=657>
##contig=<ID=seq21__HtGene0034,length=884>
##contig=<ID=seq22__HtGene0034,length=508>
##contig=<ID=seq25__HtGene0039,length=1179>
##contig=<ID=seq26__HtGene0051,length=753>
##contig=<ID=seq27__HtGene0052,length=632>
##contig=<ID=seq28__HtGene0052,length=725>
##contig=<ID=seq29__HtGene0063,length=551>
##contig=<ID=seq30__HtGene0063,length=978>
##contig=<ID=seq31__HtGene0064,length=735>
##contig=<ID=seq32__HtGene0065,length=1019>
##contig=<ID=seq33__HtGene0069,length=1592>
##contig=<ID=seq34__HtGene0070,length=1012>
##contig=<ID=seq36__HtGene0073,length=549>
##contig=<ID=seq37__HtGene0077,length=1173>
##contig=<ID=seq38__HtGene0078,length=967>
##contig=<ID=seq39__HtGene0082,length=1204>
##contig=<ID=seq40__HtGene0083,length=599>
##contig=<ID=seq42__HtGene0085,length=576>
##contig=<ID=seq43__HtGene0085,length=792>
##contig=<ID=seq46__HtGene0092,length=726>
##contig=<ID=seq47__HtGene0092,length=383>
##contig=<ID=seq48__HtGene0094,length=1943>
##contig=<ID=seq49__HtGene0095,length=126>
##contig=<ID=seq50__HtGene0095,length=683>
##contig=<ID=seq51__HtGene0095,length=591>
##contig=<ID=seq52__HtGene0095,length=650>
##contig=<ID=seq53__HtGene0095,length=148>
##contig=<ID=seq54__HtGene0095,length=617>
##contig=<ID=seq55__HtGene0095,length=287>
##contig=<ID=seq56__HtGene0095,length=344>
##contig=<ID=seq57__HtGene0095,length=403>
##contig=<ID=seq58__HtGene0096,length=1406>
##contig=<ID=seq59__HtGene0097,length=973>
##contig=<ID=seq60__HtGene0100,length=1223>
##contig=<ID=seq61__HtGene0108,length=508>
##contig=<ID=seq62__HtGene0108,length=613>
##contig=<ID=seq63__HtGene0109,length=301>
##contig=<ID=seq64__HtGene0109,length=428>
##contig=<ID=seq66__HtGene0110,length=1395>
##contig=<ID=seq68__HtGene0115,length=1276>
##contig=<ID=seq69__HtGene0115,length=1074>
##contig=<ID=seq70__HtGene0116,length=1220>
##contig=<ID=seq73__HtGene0129,length=798>
##contig=<ID=seq75__HtGene0131,length=1608>
##contig=<ID=seq76__HtGene0132,length=1220>
##contig=<ID=seq78__HtGene0140,length=572>
##contig=<ID=seq79__HtGene0140,length=366>
##contig=<ID=seq80__HtGene0140,length=263>
##contig=<ID=seq81__HtGene0141,length=604>
##contig=<ID=seq82__HtGene0141,length=984>
##contig=<ID=seq83__HtGene0143,length=1085>
##contig=<ID=seq84__HtGene0148,length=1211>
##contig=<ID=seq85__HtGene0148,length=1104>
##contig=<ID=seq86__HtGene0149,length=302>
##contig=<ID=seq87__HtGene0153,length=1411>
##contig=<ID=seq88__HtGene0166,length=158>
##contig=<ID=seq89__HtGene0166,length=1013>
##contig=<ID=seq90__HtGene0168,length=1508>
##contig=<ID=seq92__HtGene0182,length=915>
##contig=<ID=seq93__HtGene0183,length=2029>
##contig=<ID=seq94__HtGene0183,length=126>
##contig=<ID=seq95__HtGene0183,length=209>
##contig=<ID=seq99__HtGene0199,length=1698>
##contig=<ID=seq100__HtGene0199,length=564>
##contig=<ID=seq101__HtGene0201,length=200>
##contig=<ID=seq102__HtGene0206,length=299>
##contig=<ID=seq103__HtGene0209,length=507>
##contig=<ID=seq104__HtGene0210,length=547>
##contig=<ID=seq105__HtGene0210,length=400>
##contig=<ID=seq106__HtGene0213_HtGene0214,length=2260>
##contig=<ID=seq107__HtGene0214,length=1989>
##contig=<ID=seq108__HtGene0219,length=569>
##contig=<ID=seq109__HtGene0219,length=787>
##contig=<ID=seq112__HtGene0225,length=1036>
##contig=<ID=seq114__HtGene0230,length=624>
##contig=<ID=seq115__HtGene0230,length=515>
##contig=<ID=seq116__HtGene0231,length=1007>
##contig=<ID=seq117__HtGene0240,length=891>
##contig=<ID=seq118__HtGene0241,length=633>
##contig=<ID=seq119__HtGene0243,length=356>
##contig=<ID=seq120__HtGene0243,length=1171>
##contig=<ID=seq121__HtGene0246,length=1312>
##contig=<ID=seq122__HtGene0246,length=187>
##contig=<ID=seq123__HtGene0246,length=381>
##contig=<ID=seq124__HtGene0246,length=564>
##contig=<ID=seq125__HtGene0248,length=811>
##contig=<ID=seq126__HtGene0248,length=343>
##contig=<ID=seq127__HtGene0248,length=1462>
##contig=<ID=seq130__HtGene0264,length=235>
##contig=<ID=seq132__HtGene0264,length=1396>
##contig=<ID=seq133__HtGene0264,length=261>
##contig=<ID=seq134__HtGene0270,length=590>
##contig=<ID=seq135__HtGene0274,length=482>
##contig=<ID=seq136__HtGene0276,length=736>
##contig=<ID=seq137__HtGene0276,length=617>
##contig=<ID=seq138__HtGene0286,length=2565>
##contig=<ID=seq139__HtGene0287,length=365>
##contig=<ID=seq143__HtGene0289,length=1140>
##contig=<ID=seq147__HtGene0297,length=691>
##contig=<ID=seq148__HtGene0302,length=728>
##contig=<ID=seq149__HtGene0302,length=453>
##contig=<ID=seq151__HtGene0309,length=1763>
##contig=<ID=seq152__HtGene0309,length=1687>
##contig=<ID=seq153__HtGene0313,length=658>
##contig=<ID=seq154__HtGene0313,length=975>
##contig=<ID=seq155__HtGene0316,length=578>
##contig=<ID=seq156__HtGene0316,length=167>
##contig=<ID=seq157__HtGene0318,length=508>
##contig=<ID=seq158__HtGene0318,length=623>
##contig=<ID=seq159__HtGene0318,length=177>
##contig=<ID=seq160__HtGene0320,length=728>
##contig=<ID=seq161__HtGene0328,length=1141>
##contig=<ID=seq165__HtGene0341,length=912>
##contig=<ID=seq168__HtGene0364,length=1134>
##contig=<ID=seq169__HtGene0364,length=1153>
##contig=<ID=seq170__HtGene0364,length=644>
##contig=<ID=seq171__HtGene0364,length=414>
##contig=<ID=seq173__HtGene0364,length=479>
##contig=<ID=seq174__HtGene0365,length=245>
##contig=<ID=seq175__HtGene0369,length=1595>
##contig=<ID=seq176__HtGene0380,length=408>
##contig=<ID=seq178__HtGene0383,length=1011>
##contig=<ID=seq179__HtGene0383,length=310>
##contig=<ID=seq180__HtGene0383,length=546>
##contig=<ID=seq183__HtGene0386,length=628>
##contig=<ID=seq184__HtGene0388,length=1090>
##contig=<ID=seq185__HtGene0388,length=189>
##contig=<ID=seq186__HtGene0390,length=784>
##contig=<ID=seq187__HtGene0392,length=662>
##contig=<ID=seq188__HtGene0392,length=154>
##contig=<ID=seq189__HtGene0392,length=917>
##contig=<ID=seq190__HtGene0392,length=1266>
##contig=<ID=seq191__HtGene0392,length=466>
##contig=<ID=seq192__HtGene0393,length=1716>
##contig=<ID=seq193__HtGene0393,length=661>
##contig=<ID=seq194__HtGene0393,length=378>
##contig=<ID=seq195__HtGene0393,length=146>
##contig=<ID=seq196__HtGene0393,length=611>
##contig=<ID=seq197__HtGene0393,length=747>
##contig=<ID=seq199__HtGene0395,length=775>
##contig=<ID=seq200__HtGene0395,length=363>
##contig=<ID=seq201__HtGene0395,length=860>
##contig=<ID=seq202__HtGene0397,length=206>
##contig=<ID=seq203__HtGene0397,length=760>
##contig=<ID=seq204__HtGene0397,length=542>
##contig=<ID=seq205__HtGene0399,length=146>
##contig=<ID=seq206__HtGene0399,length=633>
##contig=<ID=seq207__HtGene0399,length=168>
##contig=<ID=seq208__HtGene0399,length=160>
##contig=<ID=seq209__HtGene0399,length=464>
##contig=<ID=seq210__HtGene0399,length=317>
##contig=<ID=seq212__HtGene0399,length=181>
##contig=<ID=seq213__HtGene0399,length=604>
##contig=<ID=seq214__HtGene0399,length=809>
##contig=<ID=seq215__HtGene0399,length=527>
##contig=<ID=seq216__HtGene0399,length=347>
##contig=<ID=seq217__HtGene0399,length=349>
##contig=<ID=seq218__HtGene0399,length=568>
##contig=<ID=seq219__HtGene0401,length=908>
##contig=<ID=seq220__HtGene0404,length=1551>
##contig=<ID=seq221__HtGene0404,length=1028>
##contig=<ID=seq222__HtGene0405,length=1630>
##contig=<ID=seq223__HtGene0406,length=1557>
##contig=<ID=seq224__HtGene0406,length=465>
##contig=<ID=seq225__HtGene0407,length=1396>
##contig=<ID=seq229__HtGene0428,length=1748>
##contig=<ID=seq231__HtGene0442,length=3030>
##contig=<ID=seq232__HtGene0443,length=665>
##contig=<ID=seq233__HtGene0444,length=889>
##contig=<ID=seq234__HtGene0444,length=433>
##contig=<ID=seq235__HtGene0444,length=723>
##contig=<ID=seq236__HtGene0447,length=1213>
##contig=<ID=seq237__HtGene0450,length=753>
##contig=<ID=seq238__HtGene0450,length=1135>
##contig=<ID=seq239__HtGene0450,length=611>
##contig=<ID=seq240__HtGene0451,length=1468>
##contig=<ID=seq242__HtGene0454,length=1997>
##contig=<ID=seq243__HtGene0457,length=1181>
##contig=<ID=seq244__HtGene0457,length=542>
##contig=<ID=seq245__HtGene0457,length=513>
##contig=<ID=seq251__HtGene0470,length=679>
##contig=<ID=seq252__HtGene0471,length=588>
##contig=<ID=seq253__HtGene0471,length=615>
##contig=<ID=seq254__HtGene0472,length=859>
##contig=<ID=seq255__HtGene0476,length=693>
##contig=<ID=seq256__HtGene0476,length=874>
##contig=<ID=seq257__HtGene0476,length=1378>
##contig=<ID=seq258__HtGene0481,length=602>
##contig=<ID=seq259__HtGene0498,length=1188>
##contig=<ID=seq260__HtGene0498,length=681>
##contig=<ID=seq264__HtGene0509,length=815>
##contig=<ID=seq265__HtGene0510,length=1416>
##contig=<ID=seq268__HtGene0521,length=1883>
##contig=<ID=seq269__HtGene0526,length=1661>
##contig=<ID=seq271__HtGene0529,length=382>
##contig=<ID=seq272__HtGene0532,length=585>
##contig=<ID=seq273__HtGene0532,length=2287>
##contig=<ID=seq274__HtGene0533,length=835>
##contig=<ID=seq275__HtGene0534,length=2439>
##contig=<ID=seq276__HtGene0539,length=163>
##contig=<ID=seq277__HtGene0539,length=910>
##contig=<ID=seq278__HtGene0539,length=1258>
##contig=<ID=seq279__HtGene0546,length=964>
##contig=<ID=seq281__HtGene0549,length=515>
##contig=<ID=seq282__HtGene0549,length=1162>
##contig=<ID=seq284__HtGene0553,length=505>
##contig=<ID=seq285__HtGene0553,length=659>
##contig=<ID=seq289__HtGene0562,length=533>
##contig=<ID=seq290__HtGene0562,length=624>
##contig=<ID=seq292__HtGene0570,length=1106>
##contig=<ID=seq293__HtGene0573,length=454>
##contig=<ID=seq294__HtGene0573,length=913>
##contig=<ID=seq295__HtGene0575,length=807>
##contig=<ID=seq297__HtGene0584,length=1531>
##contig=<ID=seq298__HtGene0584,length=587>
##contig=<ID=seq299__HtGene0584,length=1344>
##contig=<ID=seq300__HtGene0584,length=282>
##contig=<ID=seq303__HtGene0599,length=595>
##contig=<ID=seq305__HtGene0612,length=171>
##contig=<ID=seq306__HtGene0612,length=312>
##contig=<ID=seq309__HtGene0634,length=1706>
##contig=<ID=seq310__HtGene0644,length=792>
##contig=<ID=seq312__HtGene0646,length=471>
##contig=<ID=seq313__HtGene0646,length=518>
##contig=<ID=seq314__HtGene0648,length=637>
##contig=<ID=seq318__HtGene0653,length=159>
##contig=<ID=seq319__HtGene0653,length=247>
##contig=<ID=seq320__HtGene0656,length=271>
##contig=<ID=seq321__HtGene0656,length=612>
##contig=<ID=seq322__HtGene0657,length=433>
##contig=<ID=seq323__HtGene0657,length=537>
##contig=<ID=seq324__HtGene0659,length=865>
##contig=<ID=seq325__HtGene0660,length=728>
##contig=<ID=seq326__HtGene0660,length=1636>
##contig=<ID=seq327__HtGene0662,length=514>
##contig=<ID=seq328__HtGene0662,length=526>
##contig=<ID=seq329__HtGene0662,length=386>
##contig=<ID=seq330__HtGene0662,length=282>
##contig=<ID=seq331__HtGene0680,length=307>
##contig=<ID=seq334__HtGene0694,length=195>
##contig=<ID=seq336__HtGene0699,length=192>
##contig=<ID=seq338__HtGene0701,length=1223>
##contig=<ID=seq339__HtGene0701,length=2875>
##contig=<ID=seq341__HtGene0719,length=1026>
##contig=<ID=seq342__HtGene0723,length=165>
##contig=<ID=seq343__HtGene0723,length=303>
##contig=<ID=seq344__HtGene0727,length=2100>
##contig=<ID=seq345__HtGene0727,length=821>
##contig=<ID=seq346__HtGene0730,length=300>
##contig=<ID=seq347__HtGene0730,length=414>
##contig=<ID=seq349__HtGene0734,length=785>
##contig=<ID=seq350__HtGene0734,length=415>
##contig=<ID=seq352__HtGene0747,length=460>
##contig=<ID=seq353__HtGene0747,length=454>
##contig=<ID=seq355__HtGene0747,length=152>
##contig=<ID=seq357__HtGene0749,length=1538>
##contig=<ID=seq361__HtGene0764,length=892>
##contig=<ID=seq362__HtGene0765,length=764>
##contig=<ID=seq363__HtGene0765,length=356>
##contig=<ID=seq364__HtGene0765,length=779>
##contig=<ID=seq365__HtGene0765,length=538>
##contig=<ID=seq366__HtGene0768,length=288>
##contig=<ID=seq367__HtGene0770,length=844>
##contig=<ID=seq368__HtGene0773,length=1041>
##contig=<ID=seq369__HtGene0779,length=605>
##contig=<ID=seq374__HtGene0791,length=775>
##contig=<ID=seq375__HtGene0793,length=743>
##contig=<ID=seq376__HtGene0793,length=527>
##contig=<ID=seq377__HtGene0793,length=664>
##contig=<ID=seq378__HtGene0794,length=629>
##contig=<ID=seq379__HtGene0794,length=1074>
##contig=<ID=seq380__HtGene0795,length=267>
##contig=<ID=seq381__HtGene0798,length=625>
##contig=<ID=seq382__HtGene0798,length=528>
##contig=<ID=seq383__HtGene0800,length=503>
##contig=<ID=seq384__HtGene0800,length=183>
##contig=<ID=seq385__HtGene0800,length=229>
##contig=<ID=seq386__HtGene0800,length=617>
##contig=<ID=seq387__HtGene0806,length=240>
##contig=<ID=seq388__HtGene0806,length=178>
##contig=<ID=seq389__HtGene0806,length=1165>
##contig=<ID=seq390__HtGene0806,length=603>
##contig=<ID=seq391__HtGene0810,length=853>
##contig=<ID=seq392__HtGene0810,length=361>
##contig=<ID=seq393__HtGene0810,length=771>
##contig=<ID=seq395__HtGene0812,length=227>
##contig=<ID=seq399__HtGene0832,length=193>
##contig=<ID=seq400__HtGene0834,length=1105>
##contig=<ID=seq401__HtGene0835,length=980>
##contig=<ID=seq402__HtGene0846,length=371>
##contig=<ID=seq403__HtGene0846,length=366>
##contig=<ID=seq404__HtGene0846,length=171>
##contig=<ID=seq405__HtGene0846,length=190>
##contig=<ID=seq406__HtGene0847,length=2435>
##contig=<ID=seq407__HtGene0852,length=588>
##contig=<ID=seq409__HtGene0861,length=239>
##contig=<ID=seq410__HtGene0861,length=390>
##contig=<ID=seq411__HtGene0862,length=1191>
##contig=<ID=seq412__HtGene0863,length=1475>
##contig=<ID=seq414__HtGene0866,length=532>
##contig=<ID=seq416__HtGene0872,length=2155>
##contig=<ID=seq417__HtGene0876,length=1569>
##contig=<ID=seq418__HtGene0887,length=1314>
##contig=<ID=seq420__HtGene0899,length=895>
##contig=<ID=seq421__HtGene0904,length=1660>
##contig=<ID=seq423__HtGene0906,length=222>
##contig=<ID=seq424__HtGene0906,length=586>
##contig=<ID=seq425__HtGene0907,length=722>
##contig=<ID=seq428__HtGene0939,length=723>
##contig=<ID=seq429__HtGene0941,length=422>
##contig=<ID=seq430__HtGene0942,length=1302>
##contig=<ID=seq431__HtGene0947,length=125>
##contig=<ID=seq433__HtGene0953,length=1059>
##contig=<ID=seq434__HtGene0958,length=468>
##contig=<ID=seq435__HtGene0961,length=2608>
##contig=<ID=seq438__HtGene0974,length=768>
##contig=<ID=seq440__HtGene0979,length=1873>
##contig=<ID=seq441__HtGene0980,length=1204>
##contig=<ID=seq444__HtGene0987,length=339>
##contig=<ID=seq445__HtGene0989,length=935>
##contig=<ID=seq450__HtGene0998,length=390>
##contig=<ID=seq451__HtGene1007,length=539>
##contig=<ID=seq453__HtGene1012,length=880>
##contig=<ID=seq456__HtGene1018,length=271>
##contig=<ID=seq458__HtGene1018,length=161>
##contig=<ID=seq459__HtGene1018,length=213>
##contig=<ID=seq460__HtGene1018,length=720>
##contig=<ID=seq461__HtGene1018,length=776>
##contig=<ID=seq462__HtGene1018,length=641>
##contig=<ID=seq463__HtGene1022,length=1411>
##contig=<ID=seq465__HtGene1022,length=187>
##contig=<ID=seq467__HtGene1025,length=787>
##contig=<ID=seq468__HtGene1029,length=794>
##contig=<ID=seq469__HtGene1029,length=422>
##contig=<ID=seq470__HtGene1030,length=1429>
##contig=<ID=seq473__HtGene1040,length=450>
##contig=<ID=seq475__HtGene1048,length=1054>
##contig=<ID=seq478__HtGene1053,length=525>
##contig=<ID=seq479__HtGene1053,length=283>
##contig=<ID=seq480__HtGene1056,length=960>
##contig=<ID=seq481__HtGene1056,length=1278>
##contig=<ID=seq482__HtGene1056,length=201>
##contig=<ID=seq483__HtGene1058,length=861>
##contig=<ID=seq485__HtGene1072,length=152>
##contig=<ID=seq486__HtGene1074,length=564>
##contig=<ID=seq487__HtGene1074,length=1331>
##contig=<ID=seq488__HtGene1074,length=1895>
##contig=<ID=seq489__HtGene1077,length=2382>
##contig=<ID=seq490__HtGene1078,length=891>
##contig=<ID=seq492__HtGene1080,length=1127>
##contig=<ID=seq493__HtGene1080,length=1676>
##contig=<ID=seq494__HtGene1092,length=372>
##contig=<ID=seq495__HtGene1092,length=494>
##contig=<ID=seq496__HtGene1093,length=657>
##contig=<ID=seq498__HtGene1101,length=210>
##contig=<ID=seq499__HtGene1112,length=1259>
##contig=<ID=seq500__HtGene1120,length=1613>
##contig=<ID=seq503__HtGene1129,length=1336>
##contig=<ID=seq504__HtGene1129,length=900>
##contig=<ID=seq505__HtGene1134,length=1375>
##contig=<ID=seq506__HtGene1134,length=733>
##contig=<ID=seq508__HtGene1141,length=425>
##contig=<ID=seq509__HtGene1141,length=664>
##contig=<ID=seq510__HtGene1141,length=488>
##contig=<ID=seq511__HtGene1141,length=980>
##contig=<ID=seq513__HtGene1145,length=1401>
##contig=<ID=seq514__HtGene1160,length=2321>
##contig=<ID=seq515__HtGene1160,length=284>
##contig=<ID=seq517__HtGene1163,length=1776>
##contig=<ID=seq518__HtGene1167,length=2013>
##contig=<ID=seq519__HtGene1168,length=1482>
##contig=<ID=seq522__HtGene1173,length=467>
##contig=<ID=seq523__HtGene1173,length=391>
##contig=<ID=seq526__HtGene1175,length=1022>
##contig=<ID=seq528__HtGene1178,length=268>
##contig=<ID=seq529__HtGene1178,length=137>
##contig=<ID=seq530__HtGene1178,length=198>
##contig=<ID=seq531__HtGene1179,length=2155>
##contig=<ID=seq533__HtGene1181,length=157>
##contig=<ID=seq535__HtGene1185,length=824>
##contig=<ID=seq536__HtGene1191,length=246>
##contig=<ID=seq537__HtGene1191,length=1019>
##contig=<ID=seq538__HtGene1192,length=460>
##contig=<ID=seq539__HtGene1195,length=597>
##contig=<ID=seq540__HtGene1195,length=308>
##contig=<ID=seq541__HtGene1196,length=692>
##contig=<ID=seq542__HtGene1196,length=1093>
##contig=<ID=seq543__HtGene1196,length=619>
##contig=<ID=seq545__HtGene1205,length=1905>
##contig=<ID=seq546__HtGene1206,length=578>
##contig=<ID=seq547__HtGene1206,length=731>
##contig=<ID=seq548__HtGene1215,length=745>
##contig=<ID=seq551__HtGene1224,length=1167>
##contig=<ID=seq552__HtGene1224,length=703>
##contig=<ID=seq553__HtGene1228,length=1020>
##contig=<ID=seq554__HtGene1229,length=918>
##contig=<ID=seq555__HtGene1232,length=1573>
##contig=<ID=seq557__HtGene1239,length=1406>
##contig=<ID=seq558__HtGene1239,length=250>
##contig=<ID=seq559__HtGene1243,length=1080>
##contig=<ID=seq560__HtGene1243,length=339>
##contig=<ID=seq561__HtGene1243,length=1978>
##contig=<ID=seq562__HtGene1244,length=1212>
##contig=<ID=seq563__HtGene1245,length=1935>
##contig=<ID=seq564__HtGene1246,length=675>
##contig=<ID=seq565__HtGene1255,length=478>
##contig=<ID=seq566__HtGene1255,length=578>
##contig=<ID=seq567__HtGene1255,length=499>
##contig=<ID=seq568__HtGene1255,length=176>
##contig=<ID=seq569__HtGene1260,length=2205>
##contig=<ID=seq570__HtGene1266,length=145>
##contig=<ID=seq571__HtGene1266,length=146>
##contig=<ID=seq572__HtGene1267,length=231>
##contig=<ID=seq573__HtGene1267,length=176>
##contig=<ID=seq574__HtGene1271,length=228>
##contig=<ID=seq575__HtGene1275,length=582>
##contig=<ID=seq576__HtGene1277,length=1540>
##contig=<ID=seq578__HtGene1282,length=461>
##contig=<ID=seq579__HtGene1288,length=712>
##contig=<ID=seq580__HtGene1288,length=373>
##contig=<ID=seq581__HtGene1288,length=787>
##contig=<ID=seq582__HtGene1291,length=2107>
##contig=<ID=seq583__HtGene1291,length=973>
##contig=<ID=seq584__HtGene1292,length=337>
##contig=<ID=seq585__HtGene1292,length=723>
##contig=<ID=seq586__HtGene1294,length=337>
##contig=<ID=seq587__HtGene1294,length=1048>
##contig=<ID=seq588__HtGene1294,length=474>
##contig=<ID=seq589__HtGene1296,length=533>
##contig=<ID=seq590__HtGene1296,length=971>
##contig=<ID=seq591__HtGene1299,length=811>
##contig=<ID=seq592__HtGene1302,length=608>
##contig=<ID=seq594__HtGene1309,length=793>
##contig=<ID=seq595__HtGene1310,length=743>
##contig=<ID=seq597__HtGene1314,length=641>
##contig=<ID=seq598__HtGene1319,length=672>
##contig=<ID=seq599__HtGene1319,length=743>
##contig=<ID=seq600__HtGene1319,length=241>
##contig=<ID=seq601__HtGene1328,length=1121>
##contig=<ID=seq602__HtGene1336,length=188>
##contig=<ID=seq603__HtGene1339,length=1655>
##contig=<ID=seq604__HtGene1350,length=1082>
##contig=<ID=seq605__HtGene1351,length=1002>
##contig=<ID=seq606__HtGene1351,length=1312>
##contig=<ID=seq607__HtGene1351,length=1001>
##contig=<ID=seq608__HtGene1356,length=2795>
##contig=<ID=seq611__HtGene1362,length=712>
##contig=<ID=seq612__HtGene1362,length=545>
##contig=<ID=seq615__HtGene1364,length=322>
##contig=<ID=seq616__HtGene1364,length=347>
##contig=<ID=seq617__HtGene1369,length=405>
##contig=<ID=seq618__HtGene1369,length=207>
##contig=<ID=seq619__HtGene1371,length=1448>
##contig=<ID=seq623__HtGene1384,length=378>
##contig=<ID=seq624__HtGene1400,length=550>
##contig=<ID=seq627__HtGene1401,length=414>
##contig=<ID=seq628__HtGene1407,length=522>
##contig=<ID=seq629__HtGene1419,length=941>
##contig=<ID=seq630__HtGene1419,length=354>
##contig=<ID=seq632__HtGene1425,length=1067>
##contig=<ID=seq636__HtGene1437,length=1198>
##contig=<ID=seq637__HtGene1439,length=290>
##contig=<ID=seq638__HtGene1439,length=484>
##contig=<ID=seq640__HtGene1445,length=716>
##contig=<ID=seq642__HtGene1453,length=863>
##contig=<ID=seq643__HtGene1454,length=234>
##contig=<ID=seq645__HtGene1456,length=236>
##contig=<ID=seq646__HtGene1456,length=2289>
##contig=<ID=seq648__HtGene1464,length=712>
##contig=<ID=seq649__HtGene1465,length=484>
##contig=<ID=seq650__HtGene1465,length=208>
##contig=<ID=seq652__HtGene1474,length=662>
##contig=<ID=seq653__HtGene1474,length=1348>
##contig=<ID=seq654__HtGene1474,length=527>
##contig=<ID=seq655__HtGene1479,length=141>
##contig=<ID=seq656__HtGene1479,length=451>
##contig=<ID=seq657__HtGene1479,length=591>
##contig=<ID=seq658__HtGene1479,length=505>
##contig=<ID=seq659__HtGene1480,length=435>
##contig=<ID=seq660__HtGene1484,length=867>
##contig=<ID=seq664__HtGene1491,length=448>
##contig=<ID=seq665__HtGene1491,length=494>
##contig=<ID=seq666__HtGene1494,length=1079>
##contig=<ID=seq667__HtGene1496,length=368>
##contig=<ID=seq668__HtGene1496,length=506>
##contig=<ID=seq669__HtGene1496,length=306>
##contig=<ID=seq670__HtGene1496,length=322>
##contig=<ID=seq671__HtGene1496,length=782>
##contig=<ID=seq672__HtGene1496,length=302>
##contig=<ID=seq674__HtGene1498,length=1940>
##contig=<ID=seq675__HtGene1500,length=1248>
##contig=<ID=seq676__HtGene1501,length=362>
##contig=<ID=seq677__HtGene1501,length=301>
##contig=<ID=seq678__HtGene1501,length=234>
##contig=<ID=seq679__HtGene1501,length=214>
##contig=<ID=seq681__HtGene1505,length=1503>
##contig=<ID=seq682__HtGene1507,length=1444>
##contig=<ID=seq686__HtGene1519,length=958>
##contig=<ID=seq688__HtGene1524,length=689>
##contig=<ID=seq690__HtGene1525,length=430>
##contig=<ID=seq691__HtGene1525,length=1050>
##contig=<ID=seq694__HtGene1534,length=1897>
##contig=<ID=seq696__HtGene1536,length=521>
##contig=<ID=seq697__HtGene1536,length=671>
##contig=<ID=seq699__HtGene1539,length=189>
##contig=<ID=seq701__HtGene1549,length=1913>
##contig=<ID=seq702__HtGene1550,length=734>
##contig=<ID=seq703__HtGene1554,length=656>
##contig=<ID=seq704__HtGene1554,length=555>
##contig=<ID=seq706__HtGene1559,length=489>
##contig=<ID=seq708__HtGene1572,length=466>
##contig=<ID=seq709__HtGene1577,length=912>
##contig=<ID=seq710__HtGene1581,length=1098>
##contig=<ID=seq711__HtGene1582,length=1785>
##contig=<ID=seq712__HtGene1585,length=388>
##contig=<ID=seq713__HtGene1589,length=1671>
##contig=<ID=seq714__HtGene1591,length=523>
##contig=<ID=seq715__HtGene1591,length=795>
##contig=<ID=seq716__HtGene1591,length=490>
##contig=<ID=seq717__HtGene1591,length=341>
##contig=<ID=seq719__HtGene1594,length=187>
##contig=<ID=seq720__HtGene1603,length=622>
##contig=<ID=seq722__HtGene1607,length=763>
##contig=<ID=seq723__HtGene1607,length=1042>
##contig=<ID=seq724__HtGene1607,length=379>
##contig=<ID=seq725__HtGene1614,length=804>
##contig=<ID=seq726__HtGene1622,length=751>
##contig=<ID=seq727__HtGene1625,length=879>
##contig=<ID=seq728__HtGene1626,length=475>
##contig=<ID=seq729__HtGene1628,length=370>
##contig=<ID=seq731__HtGene1636,length=673>
##contig=<ID=seq732__HtGene1636,length=1334>
##contig=<ID=seq733__HtGene1636,length=667>
##contig=<ID=seq734__HtGene1638,length=961>
##contig=<ID=seq735__HtGene1642,length=950>
##contig=<ID=seq736__HtGene1644,length=1180>
##contig=<ID=seq737__HtGene1648,length=1044>
##contig=<ID=seq738__HtGene1652,length=535>
##contig=<ID=seq739__HtGene1652,length=983>
##contig=<ID=seq743__HtGene1662,length=296>
##contig=<ID=seq744__HtGene1665,length=626>
##contig=<ID=seq745__HtGene1670,length=443>
##contig=<ID=seq746__HtGene1670,length=1133>
##contig=<ID=seq747__HtGene1670,length=1646>
##contig=<ID=seq748__HtGene1671,length=1042>
##contig=<ID=seq749__HtGene1688,length=675>
##contig=<ID=seq750__HtGene1689,length=191>
##contig=<ID=seq751__HtGene1689,length=197>
##contig=<ID=seq752__HtGene1690,length=168>
##contig=<ID=seq753__HtGene1690,length=684>
##contig=<ID=seq754__HtGene1695,length=1741>
##contig=<ID=seq755__HtGene1695,length=2170>
##contig=<ID=seq756__HtGene1697,length=845>
##contig=<ID=seq758__HtGene1711,length=790>
##contig=<ID=seq759__HtGene1711,length=613>
##contig=<ID=seq762__HtGene1715,length=747>
##contig=<ID=seq763__HtGene1715,length=1302>
##contig=<ID=seq764__HtGene1715,length=4201>
##contig=<ID=seq765__HtGene1715,length=1927>
##contig=<ID=seq766__HtGene1718,length=1366>
##contig=<ID=seq770__HtGene1740,length=1828>
##contig=<ID=seq771__HtGene1740,length=507>
##contig=<ID=seq772__HtGene1740,length=123>
##contig=<ID=seq773__HtGene1746,length=799>
##contig=<ID=seq774__HtGene1748,length=776>
##contig=<ID=seq775__HtGene1750,length=496>
##contig=<ID=seq776__HtGene1751,length=1836>
##contig=<ID=seq777__HtGene1753,length=626>
##contig=<ID=seq780__HtGene1762,length=332>
##contig=<ID=seq783__HtGene1765,length=1010>
##contig=<ID=seq784__HtGene1766,length=645>
##contig=<ID=seq785__HtGene1771,length=1463>
##contig=<ID=seq786__HtGene1772,length=1868>
##contig=<ID=seq787__HtGene1774,length=215>
##contig=<ID=seq788__HtGene1776,length=739>
##contig=<ID=seq789__HtGene1777,length=599>
##contig=<ID=seq790__HtGene1778,length=586>
##contig=<ID=seq792__HtGene1781,length=3223>
##contig=<ID=seq793__HtGene1794,length=1013>
##contig=<ID=seq794__HtGene1796,length=581>
##contig=<ID=seq795__HtGene1796,length=698>
##contig=<ID=seq796__HtGene1798,length=468>
##contig=<ID=seq797__HtGene1798,length=820>
##contig=<ID=seq798__HtGene1801_HtGene1802,length=1491>
##contig=<ID=seq799__HtGene1804,length=909>
##contig=<ID=seq800__HtGene1804,length=164>
##contig=<ID=seq801__HtGene1811,length=838>
##contig=<ID=seq805__HtGene1819,length=715>
##contig=<ID=seq807__HtGene1826,length=337>
##contig=<ID=seq808__HtGene1826,length=303>
##contig=<ID=seq809__HtGene1826,length=307>
##contig=<ID=seq810__HtGene1826,length=1601>
##contig=<ID=seq811__HtGene1827,length=877>
##contig=<ID=seq812__HtGene1827,length=262>
##contig=<ID=seq814__HtGene1830,length=2187>
##contig=<ID=seq815__HtGene1833,length=823>
##contig=<ID=seq816__HtGene1839,length=389>
##contig=<ID=seq818__HtGene1847,length=140>
##contig=<ID=seq819__HtGene1854,length=458>
##contig=<ID=seq820__HtGene1857,length=1194>
##contig=<ID=seq822__HtGene1861,length=1369>
##contig=<ID=seq823__HtGene1864,length=379>
##contig=<ID=seq824__HtGene1864,length=505>
##contig=<ID=seq825__HtGene1864,length=891>
##contig=<ID=seq826__HtGene1865,length=2346>
##contig=<ID=seq827__HtGene1865,length=673>
##contig=<ID=seq831__HtGene1870,length=222>
##contig=<ID=seq836__HtGene1881,length=741>
##contig=<ID=seq837__HtGene1881,length=695>
##contig=<ID=seq838__HtGene1881,length=877>
##contig=<ID=seq839__HtGene1881,length=2245>
##contig=<ID=seq840__HtGene1881,length=1022>
##contig=<ID=seq841__HtGene1881,length=140>
##contig=<ID=seq843__HtGene1888,length=1474>
##contig=<ID=seq844__HtGene1891,length=1146>
##contig=<ID=seq845__HtGene1892,length=1460>
##contig=<ID=seq848__HtGene1901,length=668>
##contig=<ID=seq849__HtGene1901,length=558>
##contig=<ID=seq850__HtGene1901,length=413>
##contig=<ID=seq851__HtGene1914,length=468>
##contig=<ID=seq854__HtGene1919,length=1424>
##contig=<ID=seq855__HtGene1919,length=407>
##contig=<ID=seq858__HtGene1938,length=887>
##contig=<ID=seq864__HtGene1957,length=1115>
##contig=<ID=seq865__HtGene1957,length=127>
##contig=<ID=seq866__HtGene1957,length=519>
##contig=<ID=seq867__HtGene1960,length=675>
##contig=<ID=seq868__HtGene1960,length=602>
##contig=<ID=seq870__HtGene1977,length=250>
##contig=<ID=seq871__HtGene1977,length=622>
##contig=<ID=seq872__HtGene1977,length=152>
##contig=<ID=seq873__HtGene1979,length=1992>
##contig=<ID=seq874__HtGene1980,length=1514>
##contig=<ID=seq877__HtGene1985,length=1227>
##contig=<ID=seq881__HtGene1994,length=285>
##contig=<ID=seq883__HtGene1996,length=200>
##contig=<ID=seq884__HtGene1996,length=280>
##contig=<ID=seq885__HtGene1996,length=433>
##contig=<ID=seq886__HtGene1996,length=309>
##contig=<ID=seq887__HtGene1996,length=519>
##contig=<ID=seq888__HtGene1999,length=206>
##contig=<ID=seq891__HtGene1999,length=346>
##contig=<ID=seq892__HtGene2002,length=675>
##contig=<ID=seq893__HtGene2002,length=1110>
##contig=<ID=seq894__HtGene2002,length=168>
##contig=<ID=seq895__HtGene2002,length=189>
##contig=<ID=seq896__HtGene2005,length=156>
##contig=<ID=seq899__HtGene2016,length=1557>
##contig=<ID=seq900__HtGene2017,length=541>
##contig=<ID=seq901__HtGene2017,length=244>
##contig=<ID=seq902__HtGene2017,length=137>
##contig=<ID=seq903__HtGene2017,length=932>
##contig=<ID=seq904__HtGene2017,length=1053>
##contig=<ID=seq906__HtGene2027,length=1325>
##contig=<ID=seq907__HtGene2028,length=628>
##contig=<ID=seq908__HtGene2028,length=176>
##contig=<ID=seq909__HtGene2028,length=673>
##contig=<ID=seq910__HtGene2036,length=611>
##contig=<ID=seq911__HtGene2036,length=209>
##contig=<ID=seq912__HtGene2036,length=788>
##contig=<ID=seq913__HtGene2036,length=173>
##contig=<ID=seq914__HtGene2036,length=434>
##contig=<ID=seq916__HtGene2046,length=1449>
##contig=<ID=seq917__HtGene2046,length=393>
##contig=<ID=seq918__HtGene2047,length=238>
##contig=<ID=seq919__HtGene2055,length=1738>
##contig=<ID=seq920__HtGene2057,length=415>
##contig=<ID=seq922__HtGene2060,length=1048>
##contig=<ID=seq923__HtGene2064,length=706>
##contig=<ID=seq925__HtGene2105,length=1000>
##contig=<ID=seq926__HtGene2105,length=936>
##contig=<ID=seq927__HtGene2105,length=1207>
##contig=<ID=seq928__HtGene2105,length=736>
##contig=<ID=seq929__HtGene2112,length=194>
##contig=<ID=seq931__HtGene2114,length=703>
##contig=<ID=seq934__HtGene2120,length=1163>
##contig=<ID=seq935__HtGene2120,length=359>
##contig=<ID=seq936__HtGene2120,length=418>
##contig=<ID=seq937__HtGene2120,length=125>
##contig=<ID=seq938__HtGene2120,length=495>
##contig=<ID=seq939__HtGene2120,length=729>
##contig=<ID=seq940__HtGene2120,length=597>
##contig=<ID=seq941__HtGene2121,length=695>
##contig=<ID=seq942__HtGene2133,length=866>
##contig=<ID=seq943__HtGene2140,length=691>
##contig=<ID=seq944__HtGene2144,length=570>
##contig=<ID=seq945__HtGene2144,length=753>
##contig=<ID=seq946__HtGene2145,length=536>
##contig=<ID=seq947__HtGene2147,length=638>
##contig=<ID=seq948__HtGene2147,length=433>
##contig=<ID=seq949__HtGene2148,length=312>
##contig=<ID=seq952__HtGene2148,length=1069>
##contig=<ID=seq953__HtGene2156,length=250>
##contig=<ID=seq954__HtGene2156,length=475>
##contig=<ID=seq955__HtGene2156,length=568>
##contig=<ID=seq956__HtGene2156,length=1680>
##contig=<ID=seq960__HtGene2167,length=473>
##contig=<ID=seq961__HtGene2167,length=607>
##contig=<ID=seq962__HtGene2169,length=804>
##contig=<ID=seq963__HtGene2169,length=1127>
##contig=<ID=seq964__HtGene2169,length=749>
##contig=<ID=seq965__HtGene2172,length=524>
##contig=<ID=seq966__HtGene2172,length=782>
##contig=<ID=seq967__HtGene2172,length=943>
##contig=<ID=seq968__HtGene2172,length=414>
##contig=<ID=seq970__HtGene2173,length=1208>
##contig=<ID=seq971__HtGene2187,length=928>
##contig=<ID=seq972__HtGene2194,length=360>
##contig=<ID=seq973__HtGene2194,length=610>
##contig=<ID=seq974__HtGene2197,length=1597>
##contig=<ID=seq975__HtGene2201,length=344>
##contig=<ID=seq976__HtGene2201,length=1019>
##contig=<ID=seq978__HtGene2201,length=428>
##contig=<ID=seq980__HtGene2206,length=2798>
##contig=<ID=seq983__HtGene2215,length=997>
##contig=<ID=seq984__HtGene2215,length=621>
##contig=<ID=seq985__HtGene2215,length=1468>
##contig=<ID=seq989__HtGene2230,length=563>
##contig=<ID=seq990__HtGene2230,length=159>
##contig=<ID=seq992__HtGene2240,length=865>
##contig=<ID=seq993__HtGene2240,length=1266>
##contig=<ID=seq994__HtGene2240,length=217>
##contig=<ID=seq995__HtGene2240,length=1228>
##contig=<ID=seq996__HtGene2240,length=797>
##contig=<ID=seq997__HtGene2242,length=2038>
##contig=<ID=seq998__HtGene2246,length=1274>
##contig=<ID=seq999__HtGene2246,length=569>
##contig=<ID=seq1000__HtGene2246,length=1345>
##contig=<ID=seq1001__HtGene2246,length=1343>
##contig=<ID=seq1002__HtGene2246,length=580>
##contig=<ID=seq1003__HtGene2251,length=341>
##contig=<ID=seq1004__HtGene2252,length=1488>
##contig=<ID=seq1005__HtGene2252,length=947>
##contig=<ID=seq1006__HtGene2252,length=671>
##contig=<ID=seq1007__HtGene2252,length=603>
##contig=<ID=seq1008__HtGene2252,length=521>
##contig=<ID=seq1009__HtGene2252,length=1406>
##contig=<ID=seq1011__HtGene2267,length=783>
##contig=<ID=seq1012__HtGene2275,length=133>
##contig=<ID=seq1013__HtGene2282,length=986>
##contig=<ID=seq1014__HtGene2285,length=337>
##contig=<ID=seq1015__HtGene2285,length=451>
##contig=<ID=seq1016__HtGene2287,length=1223>
##contig=<ID=seq1018__HtGene2304,length=424>
##contig=<ID=seq1019__HtGene2304,length=405>
##contig=<ID=seq1022__HtGene2309,length=551>
##contig=<ID=seq1023__HtGene2309,length=611>
##contig=<ID=seq1028__HtGene2323,length=611>
##contig=<ID=seq1029__HtGene2323,length=1002>
##contig=<ID=seq1031__HtGene2329,length=1213>
##contig=<ID=seq1032__HtGene2330,length=1095>
##contig=<ID=seq1033__HtGene2330,length=1004>
##contig=<ID=seq1034__HtGene2333,length=1060>
##contig=<ID=seq1036__HtGene2341,length=1411>
##contig=<ID=seq1037__HtGene2343,length=3449>
##contig=<ID=seq1038__HtGene2348,length=1339>
##contig=<ID=seq1039__HtGene2353,length=814>
##contig=<ID=seq1041__HtGene2363,length=1146>
##contig=<ID=seq1042__HtGene2363,length=524>
##contig=<ID=seq1043__HtGene2363,length=1042>
##contig=<ID=seq1044__HtGene2365,length=410>
##contig=<ID=seq1045__HtGene2366,length=2241>
##contig=<ID=seq1046__HtGene2372,length=272>
##contig=<ID=seq1048__HtGene2380,length=366>
##contig=<ID=seq1050__HtGene2385,length=190>
##contig=<ID=seq1051__HtGene2392,length=1364>
##contig=<ID=seq1055__HtGene2400,length=1416>
##contig=<ID=seq1056__HtGene2404,length=196>
##contig=<ID=seq1057__HtGene2404,length=427>
##contig=<ID=seq1058__HtGene2404,length=224>
##contig=<ID=seq1059__HtGene2406,length=415>
##contig=<ID=seq1060__HtGene2409,length=905>
##contig=<ID=seq1061__HtGene2412,length=302>
##contig=<ID=seq1062__HtGene2414,length=834>
##contig=<ID=seq1065__HtGene2433,length=1470>
##contig=<ID=seq1066__HtGene2433,length=805>
##contig=<ID=seq1067__HtGene2433,length=1434>
##contig=<ID=seq1068__HtGene2434,length=1543>
##contig=<ID=seq1069__HtGene2437,length=1480>
##contig=<ID=seq1070__HtGene2449,length=2090>
##contig=<ID=seq1071__HtGene2453,length=1778>
##contig=<ID=seq1075__HtGene2458,length=1212>
##contig=<ID=seq1076__HtGene2460,length=914>
##contig=<ID=seq1077__HtGene2467,length=631>
##contig=<ID=seq1078__HtGene2467,length=200>
##contig=<ID=seq1079__HtGene2467,length=891>
##contig=<ID=seq1080__HtGene2467,length=270>
##contig=<ID=seq1083__HtGene2482,length=319>
##contig=<ID=seq1086__HtGene2486,length=333>
##contig=<ID=seq1087__HtGene2489,length=1286>
##contig=<ID=seq1088__HtGene2489,length=471>
##contig=<ID=seq1090__HtGene2496,length=2282>
##contig=<ID=seq1091__HtGene2497,length=1613>
##contig=<ID=seq1092__HtGene2498,length=1051>
##contig=<ID=seq1093__HtGene2498,length=457>
##contig=<ID=seq1094__HtGene2498,length=680>
##contig=<ID=seq1095__HtGene2498,length=1131>
##contig=<ID=seq1096__HtGene2506,length=1960>
##contig=<ID=seq1097__HtGene2509,length=307>
##contig=<ID=seq1098__HtGene2509,length=482>
##contig=<ID=seq1099__HtGene2514,length=520>
##contig=<ID=seq1101__HtGene2519,length=685>
##contig=<ID=seq1103__HtGene2519,length=384>
##contig=<ID=seq1104__HtGene2523,length=1351>
##contig=<ID=seq1107__HtGene2525,length=1021>
##contig=<ID=seq1108__HtGene2527,length=417>
##contig=<ID=seq1109__HtGene2529,length=217>
##contig=<ID=seq1110__HtGene2537,length=870>
##contig=<ID=seq1111__HtGene2537,length=794>
##contig=<ID=seq1113__HtGene2540,length=941>
##contig=<ID=seq1114__HtGene2541,length=477>
##contig=<ID=seq1115__HtGene2541,length=1526>
##contig=<ID=seq1116__HtGene2543,length=931>
##contig=<ID=seq1117__HtGene2543,length=255>
##contig=<ID=seq1118__HtGene2544,length=613>
##contig=<ID=seq1120__HtGene2546,length=548>
##contig=<ID=seq1121__HtGene2546,length=1421>
##contig=<ID=seq1123__HtGene2548,length=589>
##contig=<ID=seq1124__HtGene2554,length=1543>
##contig=<ID=seq1125__HtGene2555,length=785>
##contig=<ID=seq1127__HtGene2561,length=719>
##contig=<ID=seq1129__HtGene2568,length=1780>
##contig=<ID=seq1130__HtGene2580,length=1353>
##contig=<ID=seq1134__HtGene2592,length=550>
##contig=<ID=seq1135__HtGene2601,length=166>
##contig=<ID=seq1138__HtGene2608,length=1522>
##contig=<ID=seq1139__HtGene2608,length=354>
##contig=<ID=seq1140__HtGene2613,length=486>
##contig=<ID=seq1141__HtGene2613,length=606>
##contig=<ID=seq1142__HtGene2614,length=662>
##contig=<ID=seq1143__HtGene2614,length=560>
##contig=<ID=seq1144__HtGene2615,length=538>
##contig=<ID=seq1145__HtGene2619,length=476>
##contig=<ID=seq1147__HtGene2630,length=603>
##contig=<ID=seq1148__HtGene2630,length=2304>
##contig=<ID=seq1149__HtGene2635,length=833>
##contig=<ID=seq1150__HtGene2635,length=1034>
##contig=<ID=seq1151__HtGene2635,length=781>
##contig=<ID=seq1153__HtGene2641,length=394>
##contig=<ID=seq1155__HtGene2646,length=1847>
##contig=<ID=seq1158__HtGene2652,length=1042>
##contig=<ID=seq1159__HtGene2659,length=371>
##contig=<ID=seq1160__HtGene2659,length=504>
##contig=<ID=seq1161__HtGene2669,length=433>
##contig=<ID=seq1164__HtGene2678,length=633>
##contig=<ID=seq1165__HtGene2678,length=326>
##contig=<ID=seq1166__HtGene2682,length=870>
##contig=<ID=seq1167__HtGene2682,length=389>
##contig=<ID=seq1168__HtGene2682,length=653>
##contig=<ID=seq1169__HtGene2682,length=394>
##contig=<ID=seq1170__HtGene2682,length=536>
##contig=<ID=seq1171__HtGene2682,length=538>
##contig=<ID=seq1172__HtGene2683,length=802>
##contig=<ID=seq1173__HtGene2683,length=533>
##contig=<ID=seq1174__HtGene2687,length=1592>
##contig=<ID=seq1175__HtGene2687,length=837>
##contig=<ID=seq1176__HtGene2693,length=759>
##contig=<ID=seq1178__HtGene2693,length=259>
##contig=<ID=seq1179__HtGene2696,length=635>
##contig=<ID=seq1180__HtGene2696,length=1711>
##contig=<ID=seq1181__HtGene2696,length=560>
##contig=<ID=seq1183__HtGene2697,length=1066>
##contig=<ID=seq1186__HtGene2704,length=154>
##contig=<ID=seq1187__HtGene2704,length=1166>
##contig=<ID=seq1188__HtGene2706,length=1742>
##contig=<ID=seq1190__HtGene2712,length=514>
##contig=<ID=seq1191__HtGene2712,length=2373>
##contig=<ID=seq1192__HtGene2719,length=1139>
##contig=<ID=seq1193__HtGene2719,length=1297>
##contig=<ID=seq1195__HtGene2719,length=637>
##contig=<ID=seq1196__HtGene2719,length=534>
##contig=<ID=seq1198__HtGene2731,length=423>
##contig=<ID=seq1199__HtGene2735,length=519>
##contig=<ID=seq1200__HtGene2735,length=977>
##contig=<ID=seq1201__HtGene2735,length=134>
##contig=<ID=seq1205__HtGene2745,length=528>
##contig=<ID=seq1206__HtGene2747,length=598>
##contig=<ID=seq1207__HtGene2748,length=864>
##contig=<ID=seq1208__HtGene2748,length=1793>
##contig=<ID=seq1210__HtGene2751,length=3185>
##contig=<ID=seq1211__HtGene2751,length=524>
##contig=<ID=seq1212__HtGene2751,length=247>
##contig=<ID=seq1216__HtGene2757,length=1028>
##contig=<ID=seq1217__HtGene2758,length=354>
##contig=<ID=seq1218__HtGene2763,length=419>
##contig=<ID=seq1219__HtGene2763,length=127>
##contig=<ID=seq1224__HtGene2798,length=1392>
##contig=<ID=seq1225__HtGene2798,length=603>
##contig=<ID=seq1226__HtGene2798,length=771>
##contig=<ID=seq1227__HtGene2800,length=1246>
##contig=<ID=seq1228__HtGene2800,length=543>
##contig=<ID=seq1230__HtGene2800,length=342>
##contig=<ID=seq1231__HtGene2805,length=893>
##contig=<ID=seq1234__HtGene2808,length=1245>
##contig=<ID=seq1235__HtGene2815,length=1523>
##contig=<ID=seq1236__HtGene2816,length=1211>
##contig=<ID=seq1238__HtGene2820,length=2144>
##contig=<ID=seq1243__HtGene2831,length=432>
##contig=<ID=seq1244__HtGene2831,length=519>
##contig=<ID=seq1245__HtGene2831,length=634>
##contig=<ID=seq1246__HtGene2833,length=2193>
##contig=<ID=seq1247__HtGene2835,length=559>
##contig=<ID=seq1248__HtGene2835,length=1127>
##contig=<ID=seq1249__HtGene2835,length=498>
##contig=<ID=seq1250__HtGene2835,length=1121>
##contig=<ID=seq1252__HtGene2842,length=1137>
##contig=<ID=seq1253__HtGene2844,length=417>
##contig=<ID=seq1254__HtGene2845,length=760>
##contig=<ID=seq1255__HtGene2846,length=236>
##contig=<ID=seq1257__HtGene2867,length=138>
##contig=<ID=seq1258__HtGene2867,length=159>
##contig=<ID=seq1259__HtGene2872,length=2373>
##contig=<ID=seq1261__HtGene2877,length=400>
##contig=<ID=seq1262__HtGene2877,length=882>
##contig=<ID=seq1263__HtGene2877,length=1092>
##contig=<ID=seq1264__HtGene2878,length=275>
##contig=<ID=seq1268__HtGene2896,length=1934>
##contig=<ID=seq1269__HtGene2903,length=931>
##contig=<ID=seq1272__HtGene2906,length=390>
##contig=<ID=seq1273__HtGene2906,length=504>
##contig=<ID=seq1274__HtGene2906,length=595>
##contig=<ID=seq1275__HtGene2906,length=775>
##contig=<ID=seq1276__HtGene2906,length=174>
##contig=<ID=seq1277__HtGene2906,length=748>
##contig=<ID=seq1278__HtGene2912,length=558>
##contig=<ID=seq1279__HtGene2914,length=1166>
##contig=<ID=seq1281__HtGene2918,length=630>
##contig=<ID=seq1282__HtGene2918,length=637>
##contig=<ID=seq1284__HtGene2922,length=568>
##contig=<ID=seq1285__HtGene2922,length=1156>
##contig=<ID=seq1286__HtGene2931,length=1506>
##contig=<ID=seq1288__HtGene2938,length=507>
##contig=<ID=seq1289__HtGene2938,length=1168>
##contig=<ID=seq1290__HtGene2941,length=1251>
##contig=<ID=seq1291__HtGene2941,length=1104>
##contig=<ID=seq1292__HtGene2943,length=650>
##contig=<ID=seq1293__HtGene2943,length=404>
##contig=<ID=seq1294__HtGene2943,length=1724>
##contig=<ID=seq1295__HtGene2943,length=2466>
##contig=<ID=seq1299__HtGene2950,length=628>
##contig=<ID=seq1300__HtGene2950,length=320>
##contig=<ID=seq1302__HtGene2952,length=1232>
##contig=<ID=seq1303__HtGene2952,length=282>
##contig=<ID=seq1304__HtGene2958,length=1009>
##contig=<ID=seq1305__HtGene2960,length=322>
##contig=<ID=seq1306__HtGene2960,length=363>
##contig=<ID=seq1307__HtGene2960,length=569>
##contig=<ID=seq1313__HtGene2978,length=916>
##contig=<ID=seq1314__HtGene2978,length=2416>
##contig=<ID=seq1315__HtGene2980,length=432>
##contig=<ID=seq1316__HtGene2980,length=614>
##contig=<ID=seq1317__HtGene2981,length=594>
##contig=<ID=seq1318__HtGene2981,length=307>
##contig=<ID=seq1319__HtGene2981,length=656>
##contig=<ID=seq1321__HtGene2985,length=1265>
##contig=<ID=seq1322__HtGene2986,length=1107>
##contig=<ID=seq1327__HtGene2993,length=279>
##contig=<ID=seq1331__HtGene3002,length=315>
##contig=<ID=seq1332__HtGene3002,length=362>
##contig=<ID=seq1334__HtGene3008,length=179>
##contig=<ID=seq1335__HtGene3013,length=227>
##contig=<ID=seq1336__HtGene3014,length=316>
##contig=<ID=seq1337__HtGene3016,length=1256>
##contig=<ID=seq1338__HtGene3016,length=713>
##contig=<ID=seq1339__HtGene3016,length=324>
##contig=<ID=seq1340__HtGene3024,length=470>
##contig=<ID=seq1341__HtGene3024,length=625>
##contig=<ID=seq1342__HtGene3027,length=536>
##contig=<ID=seq1343__HtGene3027,length=701>
##contig=<ID=seq1344__HtGene3032,length=527>
##contig=<ID=seq1345__HtGene3035,length=537>
##contig=<ID=seq1346__HtGene3035,length=539>
##contig=<ID=seq1348__HtGene3043,length=779>
##contig=<ID=seq1349__HtGene3043,length=437>
##contig=<ID=seq1350__HtGene3044,length=651>
##contig=<ID=seq1351__HtGene3045,length=402>
##contig=<ID=seq1352__HtGene3051,length=2094>
##contig=<ID=seq1354__HtGene3066,length=1678>
##contig=<ID=seq1357__HtGene3080,length=681>
##contig=<ID=seq1360__HtGene3084,length=1834>
##contig=<ID=seq1361__HtGene3084,length=595>
##contig=<ID=seq1362__HtGene3084,length=532>
##contig=<ID=seq1363__HtGene3087,length=1778>
##contig=<ID=seq1364__HtGene3087,length=740>
##contig=<ID=seq1365__HtGene3089,length=1161>
##contig=<ID=seq1366__HtGene3093,length=402>
##contig=<ID=seq1367__HtGene3093,length=1017>
##contig=<ID=seq1368__HtGene3097,length=628>
##contig=<ID=seq1369__HtGene3097,length=934>
##contig=<ID=seq1370__HtGene3097,length=971>
##contig=<ID=seq1371__HtGene3097,length=1534>
##contig=<ID=seq1372__HtGene3097,length=501>
##contig=<ID=seq1373__HtGene3097,length=480>
##contig=<ID=seq1374__HtGene3098,length=427>
##contig=<ID=seq1375__HtGene3098,length=985>
##contig=<ID=seq1376__HtGene3099,length=398>
##contig=<ID=seq1377__HtGene3099,length=673>
##contig=<ID=seq1378__HtGene3103,length=301>
##contig=<ID=seq1379__HtGene3104,length=265>
##contig=<ID=seq1380__HtGene3104,length=504>
##contig=<ID=seq1382__HtGene3105,length=757>
##contig=<ID=seq1383__HtGene3114,length=553>
##contig=<ID=seq1384__HtGene3114,length=576>
##contig=<ID=seq1385__HtGene3114,length=789>
##contig=<ID=seq1386__HtGene3114,length=1526>
##contig=<ID=seq1387__HtGene3115,length=1075>
##contig=<ID=seq1388__HtGene3115,length=991>
##contig=<ID=seq1390__HtGene3118,length=592>
##contig=<ID=seq1391__HtGene3125,length=723>
##contig=<ID=seq1392__HtGene3132,length=1032>
##contig=<ID=seq1397__HtGene3156,length=277>
##contig=<ID=seq1399__HtGene3172,length=1890>
##contig=<ID=seq1400__HtGene3172,length=281>
##contig=<ID=seq1403__HtGene3205,length=985>
##contig=<ID=seq1404__HtGene3205,length=711>
##contig=<ID=seq1405__HtGene3205,length=197>
##contig=<ID=seq1406__HtGene3206,length=725>
##contig=<ID=seq1407__HtGene3206,length=562>
##contig=<ID=seq1408__HtGene3208,length=1423>
##contig=<ID=seq1409__HtGene3208,length=575>
##contig=<ID=seq1411__HtGene3209,length=330>
##contig=<ID=seq1413__HtGene3214,length=1861>
##contig=<ID=seq1417__HtGene3216,length=794>
##contig=<ID=seq1418__HtGene3218,length=218>
##contig=<ID=seq1419__HtGene3218,length=533>
##contig=<ID=seq1423__HtGene3227,length=585>
##contig=<ID=seq1424__HtGene3227,length=485>
##contig=<ID=seq1425__HtGene3227,length=801>
##contig=<ID=seq1427__HtGene3259,length=1964>
##contig=<ID=seq1429__HtGene3262,length=575>
##contig=<ID=seq1430__HtGene3262,length=447>
##contig=<ID=seq1431__HtGene3262,length=1322>
##contig=<ID=seq1434__HtGene3270,length=233>
##contig=<ID=seq1435__HtGene3270,length=549>
##contig=<ID=seq1436__HtGene3270,length=1294>
##contig=<ID=seq1438__HtGene3273,length=215>
##contig=<ID=seq1439__HtGene3273,length=263>
##contig=<ID=seq1440__HtGene3273,length=231>
##contig=<ID=seq1441__HtGene3273,length=469>
##contig=<ID=seq1442__HtGene3273,length=155>
##contig=<ID=seq1443__HtGene3273,length=729>
##contig=<ID=seq1444__HtGene3275,length=462>
##contig=<ID=seq1445__HtGene3275,length=546>
##contig=<ID=seq1446__HtGene3280,length=857>
##contig=<ID=seq1449__HtGene3285,length=1151>
##contig=<ID=seq1451__HtGene3292,length=273>
##contig=<ID=seq1452__HtGene3292,length=859>
##contig=<ID=seq1453__HtGene3292,length=386>
##contig=<ID=seq1455__HtGene3299,length=878>
##contig=<ID=seq1456__HtGene3300,length=1959>
##contig=<ID=seq1457__HtGene3301,length=349>
##contig=<ID=seq1458__HtGene3302,length=1306>
##contig=<ID=seq1459__HtGene3302,length=155>
##contig=<ID=seq1460__HtGene3302,length=536>
##contig=<ID=seq1461__HtGene3302,length=363>
##contig=<ID=seq1462__HtGene3302,length=1154>
##contig=<ID=seq1463__HtGene3302,length=224>
##contig=<ID=seq1464__HtGene3305,length=1469>
##contig=<ID=seq1468__HtGene3325,length=614>
##contig=<ID=seq1469__HtGene3326,length=3952>
##contig=<ID=seq1470__HtGene3326,length=199>
##contig=<ID=seq1471__HtGene3326,length=228>
##contig=<ID=seq1472__HtGene3326,length=454>
##contig=<ID=seq1475__HtGene3331,length=397>
##contig=<ID=seq1476__HtGene3332,length=1679>
##contig=<ID=seq1477__HtGene3336,length=600>
##contig=<ID=seq1478__HtGene3336,length=534>
##contig=<ID=seq1479__HtGene3336,length=1437>
##contig=<ID=seq1480__HtGene3336,length=355>
##contig=<ID=seq1481__HtGene3336,length=637>
##contig=<ID=seq1482__HtGene3336,length=180>
##contig=<ID=seq1483__HtGene3336,length=154>
##contig=<ID=seq1486__HtGene3342,length=1551>
##contig=<ID=seq1487__HtGene3342,length=435>
##contig=<ID=seq1488__HtGene3342,length=991>
##contig=<ID=seq1489__HtGene3346,length=374>
##contig=<ID=seq1494__HtGene3375,length=177>
##contig=<ID=seq1495__HtGene3380,length=825>
##contig=<ID=seq1497__HtGene3393,length=510>
##contig=<ID=seq1498__HtGene3396,length=332>
##contig=<ID=seq1499__HtGene3400,length=858>
##contig=<ID=seq1501__HtGene3405,length=512>
##contig=<ID=seq1503__HtGene3408,length=795>
##contig=<ID=seq1506__HtGene3416,length=710>
##contig=<ID=seq1507__HtGene3416,length=301>
##contig=<ID=seq1509__HtGene3430,length=2742>
##contig=<ID=seq1510__HtGene3430,length=228>
##contig=<ID=seq1511__HtGene3433,length=650>
##contig=<ID=seq1512__HtGene3433,length=730>
##contig=<ID=seq1513__HtGene3440,length=171>
##contig=<ID=seq1514__HtGene3440,length=3391>
##contig=<ID=seq1515__HtGene3443,length=793>
##contig=<ID=seq1516__HtGene3449,length=696>
##contig=<ID=seq1517__HtGene3450,length=790>
##contig=<ID=seq1518__HtGene3450,length=682>
##contig=<ID=seq1523__HtGene3465,length=1164>
##contig=<ID=seq1524__HtGene3466,length=1057>
##contig=<ID=seq1525__HtGene3466,length=572>
##contig=<ID=seq1526__HtGene3475,length=722>
##contig=<ID=seq1529__HtGene3498,length=637>
##contig=<ID=seq1530__HtGene3498,length=678>
##contig=<ID=seq1531__HtGene3501,length=652>
##contig=<ID=seq1532__HtGene3501,length=691>
##contig=<ID=seq1533__HtGene3504,length=856>
##contig=<ID=seq1534__HtGene3506,length=156>
##contig=<ID=seq1536__HtGene3506,length=325>
##contig=<ID=seq1538__HtGene3510,length=601>
##contig=<ID=seq1539__HtGene3510,length=751>
##contig=<ID=seq1540__HtGene3510,length=323>
##contig=<ID=seq1541__HtGene3510,length=147>
##contig=<ID=seq1542__HtGene3510,length=505>
##contig=<ID=seq1543__HtGene3510,length=173>
##contig=<ID=seq1544__HtGene3512,length=476>
##contig=<ID=seq1545__HtGene3512,length=194>
##contig=<ID=seq1550__HtGene3517,length=1406>
##contig=<ID=seq1551__HtGene3518,length=1288>
##contig=<ID=seq1552__HtGene3518,length=142>
##contig=<ID=seq1553__HtGene3520,length=704>
##contig=<ID=seq1554__HtGene3523,length=496>
##contig=<ID=seq1558__HtGene3541,length=852>
##contig=<ID=seq1559__HtGene3541,length=417>
##contig=<ID=seq1560__HtGene3543,length=2098>
##contig=<ID=seq1564__HtGene3558,length=527>
##contig=<ID=seq1565__HtGene3558,length=269>
##contig=<ID=seq1566__HtGene3560,length=129>
##contig=<ID=seq1568__HtGene3560,length=1447>
##contig=<ID=seq1569__HtGene3560,length=1192>
##contig=<ID=seq1570__HtGene3571,length=1169>
##contig=<ID=seq1571__HtGene3571,length=214>
##contig=<ID=seq1575__HtGene3586,length=295>
##contig=<ID=seq1576__HtGene3586,length=561>
##contig=<ID=seq1577__HtGene3587,length=663>
##contig=<ID=seq1578__HtGene3587,length=324>
##contig=<ID=seq1579__HtGene3587,length=499>
##contig=<ID=seq1581__HtGene3589,length=191>
##contig=<ID=seq1582__HtGene3589,length=164>
##contig=<ID=seq1585__HtGene3602,length=460>
##contig=<ID=seq1586__HtGene3602,length=478>
##contig=<ID=seq1587__HtGene3603,length=755>
##contig=<ID=seq1588__HtGene3603,length=578>
##contig=<ID=seq1589__HtGene3604,length=831>
##contig=<ID=seq1590__HtGene3604,length=737>
##contig=<ID=seq1592__HtGene3609,length=939>
##contig=<ID=seq1593__HtGene3609,length=1632>
##contig=<ID=seq1594__HtGene3610,length=246>
##contig=<ID=seq1595__HtGene3610,length=640>
##contig=<ID=seq1596__HtGene3610,length=313>
##contig=<ID=seq1597__HtGene3610,length=400>
##contig=<ID=seq1598__HtGene3610,length=304>
##contig=<ID=seq1599__HtGene3610,length=494>
##contig=<ID=seq1602__HtGene3623,length=828>
##contig=<ID=seq1603__HtGene3623,length=389>
##contig=<ID=seq1604__HtGene3626,length=453>
##contig=<ID=seq1606__HtGene3631,length=1398>
##contig=<ID=seq1607__HtGene3634,length=145>
##contig=<ID=seq1608__HtGene3634,length=181>
##contig=<ID=seq1609__HtGene3634,length=757>
##contig=<ID=seq1610__HtGene3638,length=726>
##contig=<ID=seq1612__HtGene3642,length=1306>
##contig=<ID=seq1614__HtGene3654,length=728>
##contig=<ID=seq1615__HtGene3655,length=762>
##contig=<ID=seq1616__HtGene3655,length=239>
##contig=<ID=seq1617__HtGene3655,length=776>
##contig=<ID=seq1618__HtGene3669,length=1674>
##contig=<ID=seq1619__HtGene3671,length=338>
##contig=<ID=seq1620__HtGene3675,length=772>
##contig=<ID=seq1621__HtGene3675,length=535>
##contig=<ID=seq1623__HtGene3689_HtGene3690,length=214>
##contig=<ID=seq1626__HtGene3699,length=327>
##contig=<ID=seq1627__HtGene3699,length=218>
##contig=<ID=seq1628__HtGene3699,length=149>
##contig=<ID=seq1629__HtGene3702,length=785>
##contig=<ID=seq1630__HtGene3702,length=177>
##contig=<ID=seq1631__HtGene3702,length=667>
##contig=<ID=seq1632__HtGene3702,length=410>
##contig=<ID=seq1633__HtGene3709,length=1023>
##contig=<ID=seq1634__HtGene3709,length=461>
##contig=<ID=seq1635__HtGene3709,length=453>
##contig=<ID=seq1636__HtGene3710,length=1191>
##contig=<ID=seq1637__HtGene3711,length=329>
##contig=<ID=seq1640__HtGene3726,length=546>
##contig=<ID=seq1645__HtGene3738,length=228>
##contig=<ID=seq1646__HtGene3738,length=912>
##contig=<ID=seq1647__HtGene3738,length=503>
##contig=<ID=seq1648__HtGene3739,length=246>
##contig=<ID=seq1649__HtGene3741,length=538>
##contig=<ID=seq1650__HtGene3741,length=179>
##contig=<ID=seq1655__HtGene3752,length=948>
##contig=<ID=seq1656__HtGene3752,length=885>
##contig=<ID=seq1657__HtGene3752,length=711>
##contig=<ID=seq1658__HtGene3757,length=475>
##contig=<ID=seq1662__HtGene3763,length=156>
##contig=<ID=seq1663__HtGene3763,length=723>
##contig=<ID=seq1664__HtGene3763,length=576>
##contig=<ID=seq1665__HtGene3763,length=735>
##contig=<ID=seq1667__HtGene3772,length=562>
##contig=<ID=seq1668__HtGene3772,length=610>
##contig=<ID=seq1669__HtGene3774,length=139>
##contig=<ID=seq1672__HtGene3779,length=973>
##contig=<ID=seq1673__HtGene3779,length=451>
##contig=<ID=seq1674__HtGene3797,length=586>
##contig=<ID=seq1675__HtGene3797,length=214>
##contig=<ID=seq1676__HtGene3797,length=1030>
##contig=<ID=seq1679__HtGene3820,length=349>
##contig=<ID=seq1680__HtGene3820,length=595>
##contig=<ID=seq1681__HtGene3820,length=515>
##contig=<ID=seq1683__HtGene3822,length=207>
##contig=<ID=seq1686__HtGene3843,length=702>
##contig=<ID=seq1687__HtGene3843,length=394>
##contig=<ID=seq1688__HtGene3845,length=235>
##contig=<ID=seq1689__HtGene3845,length=374>
##contig=<ID=seq1693__HtGene3855,length=2896>
##contig=<ID=seq1695__HtGene3864,length=447>
##contig=<ID=seq1696__HtGene3864,length=682>
##contig=<ID=seq1700__HtGene3874,length=1233>
##contig=<ID=seq1702__HtGene3877,length=437>
##contig=<ID=seq1703__HtGene3892,length=669>
##contig=<ID=seq1704__HtGene3893,length=2278>
##contig=<ID=seq1707__HtGene3900,length=366>
##contig=<ID=seq1708__HtGene3909,length=280>
##contig=<ID=seq1712__HtGene3911,length=1152>
##contig=<ID=seq1713__HtGene3920,length=728>
##contig=<ID=seq1714__HtGene3920,length=911>
##contig=<ID=seq1716__HtGene3926,length=334>
##contig=<ID=seq1717__HtGene3926,length=288>
##contig=<ID=seq1718__HtGene3926,length=654>
##contig=<ID=seq1719__HtGene3930,length=343>
##contig=<ID=seq1721__HtGene3937,length=1883>
##contig=<ID=seq1725__HtGene3948,length=497>
##contig=<ID=seq1726__HtGene3948,length=1241>
##contig=<ID=seq1731__HtGene3961,length=794>
##contig=<ID=seq1732__HtGene3961,length=387>
##contig=<ID=seq1733__HtGene3962,length=656>
##contig=<ID=seq1734__HtGene3962,length=293>
##contig=<ID=seq1735__HtGene3968,length=908>
##contig=<ID=seq1736__HtGene3968,length=583>
##contig=<ID=seq1737__HtGene3968,length=520>
##contig=<ID=seq1741__HtGene3974,length=968>
##contig=<ID=seq1745__HtGene3996,length=775>
##contig=<ID=seq1746__HtGene3996,length=193>
##contig=<ID=seq1747__HtGene3998,length=1105>
##contig=<ID=seq1748__HtGene3999,length=706>
##contig=<ID=seq1751__HtGene4004,length=2096>
##contig=<ID=seq1752__HtGene4007,length=463>
##contig=<ID=seq1754__HtGene4011,length=341>
##contig=<ID=seq1755__HtGene4012,length=532>
##contig=<ID=seq1760__HtGene4031,length=725>
##contig=<ID=seq1761__HtGene4031,length=155>
##contig=<ID=seq1762__HtGene4036,length=1971>
##contig=<ID=seq1768__HtGene4057,length=640>
##contig=<ID=seq1769__HtGene4057,length=626>
##contig=<ID=seq1776__HtGene4074,length=546>
##contig=<ID=seq1777__HtGene4083,length=717>
##contig=<ID=seq1778__HtGene4083,length=178>
##contig=<ID=seq1779__HtGene4083,length=196>
##contig=<ID=seq1780__HtGene4083,length=215>
##contig=<ID=seq1781__HtGene4083,length=560>
##contig=<ID=seq1788__HtGene4099,length=143>
##contig=<ID=seq1790__HtGene4106,length=599>
##contig=<ID=seq1791__HtGene4106,length=567>
##contig=<ID=seq1792__HtGene4119,length=1043>
##contig=<ID=seq1795__HtGene4121,length=682>
##contig=<ID=seq1796__HtGene4121,length=584>
##contig=<ID=seq1797__HtGene4125,length=1186>
##contig=<ID=seq1798__HtGene4137,length=569>
##contig=<ID=seq1799__HtGene4137,length=998>
##contig=<ID=seq1800__HtGene4137,length=635>
##contig=<ID=seq1801__HtGene4138,length=213>
##contig=<ID=seq1802__HtGene4139,length=358>
##contig=<ID=seq1804__HtGene4158,length=968>
##contig=<ID=seq1805__HtGene4159,length=1910>
##contig=<ID=seq1806__HtGene4160,length=1029>
##contig=<ID=seq1808__HtGene4175,length=165>
##contig=<ID=seq1809__HtGene4178,length=400>
##contig=<ID=seq1810__HtGene4178,length=431>
##contig=<ID=seq1811__HtGene4178,length=383>
##contig=<ID=seq1812__HtGene4182,length=239>
##contig=<ID=seq1813__HtGene4190,length=812>
##contig=<ID=seq1816__HtGene4204,length=1020>
##contig=<ID=seq1817__HtGene4204,length=657>
##contig=<ID=seq1818__HtGene4204,length=613>
##contig=<ID=seq1820__HtGene4217,length=256>
##contig=<ID=seq1823__HtGene4231,length=628>
##contig=<ID=seq1824__HtGene4234,length=520>
##contig=<ID=seq1825__HtGene4234,length=1431>
##contig=<ID=seq1827__HtGene4242,length=748>
##contig=<ID=seq1832__HtGene4258,length=365>
##contig=<ID=seq1833__HtGene4258,length=240>
##contig=<ID=seq1834__HtGene4261,length=1257>
##contig=<ID=seq1840__HtGene4283,length=935>
##contig=<ID=seq1841__HtGene4283,length=498>
##contig=<ID=seq1842__HtGene4292,length=2958>
##contig=<ID=seq1844__HtGene4302,length=206>
##contig=<ID=seq1846__HtGene4304,length=1565>
##contig=<ID=seq1847__HtGene4305,length=1013>
##contig=<ID=seq1849__HtGene4305,length=172>
##contig=<ID=seq1851__HtGene4307,length=1416>
##contig=<ID=seq1852__HtGene4315,length=969>
##contig=<ID=seq1854__HtGene4329,length=419>
##contig=<ID=seq1857__HtGene4349,length=845>
##contig=<ID=seq1858__HtGene4350,length=579>
##contig=<ID=seq1861__HtGene4354,length=591>
##contig=<ID=seq1862__HtGene4364,length=566>
##contig=<ID=seq1866__HtGene4376,length=495>
##contig=<ID=seq1867__HtGene4379,length=1549>
##contig=<ID=seq1868__HtGene4381,length=566>
##contig=<ID=seq1873__HtGene4390,length=593>
##contig=<ID=seq1876__HtGene4412,length=894>
##contig=<ID=seq1878__HtGene4418,length=495>
##contig=<ID=seq1879__HtGene4420,length=1024>
##contig=<ID=seq1883__HtGene4449,length=404>
##contig=<ID=seq1884__HtGene4451,length=484>
##contig=<ID=seq1885__HtGene4451,length=470>
##contig=<ID=seq1886__HtGene4452,length=1531>
##contig=<ID=seq1889__HtGene4476,length=524>
##contig=<ID=seq1890__HtGene4476,length=262>
##contig=<ID=seq1892__HtGene4497,length=708>
##contig=<ID=seq1894__HtGene4502,length=1258>
##contig=<ID=seq1895__HtGene4506,length=168>
##contig=<ID=seq1896__HtGene4510,length=966>
##contig=<ID=seq1897__HtGene4513,length=493>
##contig=<ID=seq1898__HtGene4516,length=1251>
##contig=<ID=seq1901__HtGene4522,length=552>
##contig=<ID=seq1902__HtGene4522,length=674>
##contig=<ID=seq1903__HtGene4522,length=348>
##contig=<ID=seq1904__HtGene4522,length=401>
##contig=<ID=seq1907__HtGene4537,length=151>
##contig=<ID=seq1908__HtGene4539,length=833>
##contig=<ID=seq1910__HtGene4560,length=446>
##contig=<ID=seq1913__HtGene4571,length=603>
##contig=<ID=seq1914__HtGene4572,length=614>
##contig=<ID=seq1915__HtGene4573,length=1329>
##contig=<ID=seq1916__HtGene4575,length=1149>
##contig=<ID=seq1917__HtGene4576,length=1540>
##contig=<ID=seq1918__HtGene4576,length=400>
##contig=<ID=seq1923__HtGene4581,length=285>
##contig=<ID=seq1925__HtGene4595,length=1101>
##contig=<ID=seq1928__HtGene4615,length=704>
##contig=<ID=seq1929__HtGene4615,length=692>
##contig=<ID=seq1930__HtGene4615,length=833>
##contig=<ID=seq1931__HtGene4615,length=270>
##contig=<ID=seq1932__HtGene4619,length=138>
##contig=<ID=seq1933__HtGene4619,length=337>
##contig=<ID=seq1934__HtGene4622,length=510>
##contig=<ID=seq1935__HtGene4622,length=837>
##contig=<ID=seq1938__HtGene4646,length=841>
##contig=<ID=seq1939__HtGene4646,length=699>
##contig=<ID=seq1940__HtGene4653,length=251>
##contig=<ID=seq1941__HtGene4653,length=354>
##contig=<ID=seq1942__HtGene4659,length=1045>
##contig=<ID=seq1944__HtGene4668,length=357>
##contig=<ID=seq1948__HtGene4675,length=372>
##contig=<ID=seq1950__HtGene4693,length=131>
##contig=<ID=seq1951__HtGene4694,length=750>
##contig=<ID=seq1952__HtGene4694,length=657>
##contig=<ID=seq1953__HtGene4694,length=604>
##contig=<ID=seq1955__HtGene4704,length=382>
##contig=<ID=seq1958__HtGene4718,length=605>
##contig=<ID=seq1959__HtGene4720,length=1183>
##contig=<ID=seq1960__HtGene4720,length=354>
##contig=<ID=seq1962__HtGene4724,length=425>
##contig=<ID=seq1967__HtGene4768,length=258>
##contig=<ID=seq1968__HtGene4768,length=497>
##contig=<ID=seq1969__HtGene4769,length=558>
##contig=<ID=seq1970__HtGene4769,length=623>
##contig=<ID=seq1976__HtGene4785,length=640>
##contig=<ID=seq1977__HtGene4794,length=586>
##contig=<ID=seq1978__HtGene4796,length=761>
##contig=<ID=seq1981__HtGene4830,length=200>
##contig=<ID=seq1984__HtGene4835,length=650>
##contig=<ID=seq1985__HtGene4835,length=284>
##contig=<ID=seq1986__HtGene4838,length=1034>
##contig=<ID=seq1989__HtGene4863,length=833>
##contig=<ID=seq1991__HtGene4883,length=676>
##contig=<ID=seq1992__HtGene4891,length=492>
##contig=<ID=seq1993__HtGene4891,length=617>
##contig=<ID=seq1996__HtGene4901,length=860>
##contig=<ID=seq1997__HtGene4913,length=609>
##contig=<ID=seq1999__HtGene4926_HtGene4927,length=1466>
##contig=<ID=seq2001__HtGene4938,length=269>
##contig=<ID=seq2002__HtGene4938,length=538>
##contig=<ID=seq2005__HtGene4971,length=1242>
##contig=<ID=seq2007__HtGene4978,length=427>
##contig=<ID=seq2008__HtGene4979,length=1090>
##contig=<ID=seq2010__HtGene4981,length=642>
##contig=<ID=seq2011__HtGene4987,length=868>
##contig=<ID=seq2016__HtGene5009,length=593>
##contig=<ID=seq2017__HtGene5009,length=425>
##contig=<ID=seq2019__HtGene5014,length=208>
##contig=<ID=seq2020__HtGene5014,length=573>
##contig=<ID=seq2026__HtGene5066,length=1280>
##contig=<ID=seq2027__HtGene5073,length=220>
##contig=<ID=seq2030__HtGene5104,length=421>
##contig=<ID=seq2032__HtGene5115,length=797>
##contig=<ID=seq2033__HtGene5123,length=226>
##contig=<ID=seq2034__HtGene5124,length=396>
##contig=<ID=seq2035__HtGene5124,length=959>
##contig=<ID=seq2039__HtGene5149,length=414>
##contig=<ID=seq2041__HtGene5152,length=327>
##contig=<ID=seq2042__HtGene5152,length=594>
##contig=<ID=seq2043__HtGene5156,length=409>
##contig=<ID=seq2045__HtGene5165,length=302>
##contig=<ID=seq2046__HtGene5166,length=1492>
##contig=<ID=seq2048__HtGene5182,length=365>
##contig=<ID=seq2049__HtGene5182,length=348>
##contig=<ID=seq2050__HtGene5182,length=996>
##contig=<ID=seq2051__HtGene5186,length=504>
##contig=<ID=seq2052__HtGene5199,length=147>
##contig=<ID=seq2053__HtGene5199,length=248>
##contig=<ID=seq2060__HtGene5232,length=194>
##contig=<ID=seq2061__HtGene5259,length=507>
##contig=<ID=seq2062__HtGene5259,length=339>
##contig=<ID=seq2063__HtGene5262,length=414>
##contig=<ID=seq2064__HtGene5262,length=137>
##contig=<ID=seq2065__HtGene5267,length=1136>
##contig=<ID=seq2066__HtGene5273,length=215>
##contig=<ID=seq2067__HtGene5273,length=416>
##contig=<ID=seq2070__HtGene5293,length=1162>
##contig=<ID=seq2071__HtGene5299,length=230>
##contig=<ID=seq2073__HtGene5312,length=223>
##contig=<ID=seq2074__HtGene5313,length=414>
##contig=<ID=seq2075__HtGene5328,length=669>
##contig=<ID=seq2080__HtGene5366,length=1052>
##contig=<ID=seq2086__HtGene5408,length=336>
##contig=<ID=seq2087__HtGene5420,length=493>
##contig=<ID=seq2091__HtGene5427,length=623>
##contig=<ID=seq2092__HtGene5427,length=602>
##contig=<ID=seq2096__HtGene5474,length=1095>
##contig=<ID=seq2104__HtGene5546,length=630>
##contig=<ID=seq2105__HtGene5563,length=315>
##contig=<ID=seq2106__HtGene5567,length=544>
##contig=<ID=seq2118__HtGene5689,length=370>
##contig=<ID=seq2119__HtGene5692,length=378>
##contig=<ID=seq2122__HtGene5720,length=487>
##contig=<ID=seq2124__HtGene5738,length=949>
##contig=<ID=seq2128__HtGene5773,length=634>
##contig=<ID=seq2130__HtGene5793,length=233>
##contig=<ID=seq2131__HtGene5793,length=646>
##contig=<ID=seq2136__HtGene5837,length=679>
##contig=<ID=seq2137__HtGene5837,length=209>
##contig=<ID=seq2138__HtGene5866,length=1440>
##contig=<ID=seq2140__HtGene5888,length=645>
##contig=<ID=seq2142__HtGene5905,length=892>
##contig=<ID=seq2146__HtGene5932,length=935>
##contig=<ID=seq2160__HtGene6076,length=932>
##contig=<ID=seq2162__HtGene6130,length=171>
##contig=<ID=seq2165__HtGene6136,length=488>
##contig=<ID=seq2170__HtGene6156,length=1242>
##contig=<ID=seq2175__HtGene6172,length=302>
##contig=<ID=seq2180__HtGene6248,length=187>
##source=CombineGVCFs
##source=GenotypeGVCFs
##source=HaplotypeCaller
##bcftools_viewVersion=1.17+htslib-1.17
##bcftools_viewCommand=view -m2 -o /work/vaellis/pop_gen_50miss/00_filtered_vcf/joint_final_filtered.n.vcf.gz /work/vaellis/pop_gen_50miss/00_filtered_vcf/joint_final_filtered.vcf.gz; Date=Wed Oct 30 13:29:14 2024
##bcftools_pluginVersion=1.17+htslib-1.17
##bcftools_pluginCommand=plugin fixploidy -- /work/vaellis/pop_gen_50miss/00_filtered_vcf/joint_final_filtered.n.vcf.gz -f 1; Date=Wed Oct 30 13:41:03 2024
#CHROM	POS	ID	REF	ALT	QUAL	FILTER	INFO	FORMAT	H10_R1_001_val_1.sort.marked_duplicates	H11_R1_001_val_1.sort.marked_duplicates	H12_R1_001_val_1.sort.marked_duplicates	H13_R1_001_val_1.sort.marked_duplicates	H14_R1_001_val_1.sort.marked_duplicates	H15_R1_001_val_1.sort.marked_duplicates	H16_R1_001_val_1.sort.marked_duplicates	H18_R1_001_val_1.sort.marked_duplicates	H1_R1_001_val_1.sort.marked_duplicates	H21_R1_001_val_1.sort.marked_duplicates	H22_R1_001_val_1.sort.marked_duplicates	H23_R1_001_val_1.sort.marked_duplicates	H24_R1_001_val_1.sort.marked_duplicates	H25_S1_L001_R1_001_val_1.sort.marked_duplicates	H26_S2_L001_R1_001_val_1.sort.marked_duplicates	H2_R1_001_val_1.sort.marked_duplicates	H30_S6_L001_R1_001_val_1.sort.marked_duplicates	H31_S7_L001_R1_001_val_1.sort.marked_duplicates	H32_S8_L001_R1_001_val_1.sort.marked_duplicates	H34_S10_L001_R1_001_val_1.sort.marked_duplicates	H36_S12_L001_R1_001_val_1.sort.marked_duplicates	H37_S13_L001_R1_001_val_1.sort.marked_duplicates	H3_R1_001_val_1.sort.marked_duplicates	H40_S16_L001_R1_001_val_1.sort.marked_duplicates	H42_S18_L001_R1_001_val_1.sort.marked_duplicates	H44_S20_L001_R1_001_val_1.sort.marked_duplicates	H45_S21_L001_R1_001_val_1.sort.marked_duplicates	H46_S22_L001_R1_001_val_1.sort.marked_duplicates	H48_S24_L001_R1_001_val_1.sort.marked_duplicates	H5_R1_001_val_1.sort.marked_duplicates	H6_R1_001_val_1.sort.marked_duplicates	H7_R1_001_val_1.sort.marked_duplicates	H8_R1_001_val_1.sort.marked_duplicates	H9_R1_001_val_1.sort.marked_duplicates
mtDNAgenome_CP59298	34	.	C	A	10591.2	.	.	GT:AD:DP:GQ:PL	0:7,0:7:99:0,106	0:53,0:53:99:0,1740	0:56,0:56:99:0,1800	0:60,0:60:99:0,1800	0:51,0:51:99:0,1370	0:50,0:50:99:0,1272	0:55,0:55:99:0,1800	0:50,0:50:99:0,1800	0:133,0:133:99:0,120	0:42,0:42:99:0,985	0:54,0:54:99:0,1800	0:53,0:53:99:0,799	0:42,0:42:99:0,247	.:0,0:0:0:0,0	.:0,0:0:0:0,0	0:84,0:84:99:0,1420	0:13,0:13:99:0,162	0:39,0:39:99:0,944	0:7,0:7:99:0,106	0:10,0:10:8:0,8	0:4,0:4:99:0,99	.:0,0:0:0:0,0	0:57,0:57:99:0,1715	0:7,0:7:99:0,106	.:0,0:0:0:0,0	.:0,0:0:0:0,0	.:0,0:0:0:0,0	.:0,0:0:0:0,0	.:0,0:0:0:0,0	0:62,0:62:99:0,1800	0:65,0:65:99:0,1800	0:53,0:53:99:0,1800	0:57,0:57:99:0,1800	0:58,0:58:99:0,1795
mtDNAgenome_CP59298	36	.	C	T,A	7569.72	.	.	GT:AD:DP:GQ:PL	0:7,0,0:7:99:0,106,106	0:53,0,0:53:99:0,1740,1740	0:56,0,0:56:99:0,1800,1800	0:60,0,0:60:99:0,1800,1800	0:51,0,0:51:99:0,1370,1370	0:50,0,0:50:99:0,1272,1272	0:55,0,0:55:99:0,1800,1800	0:50,0,0:50:99:0,1800,1800	0:133,0,0:133:99:0,120,120	0:42,0,0:42:99:0,985,985	0:54,0,0:54:99:0,1800,1800	0:53,0,0:53:99:0,799,799	0:42,0,0:42:99:0,247,247	.:0,0,0:0:0:0,0,0	.:0,0,0:0:0:0,0,0	0:84,0,0:84:99:0,1420,1420	0:13,0,0:13:99:0,162,162	0:39,0,0:39:99:0,944,944	0:7,0,0:7:99:0,106,106	0:11,0,0:11:65:0,65,65	0:4,0,0:4:99:0,99,99	.:0,0,0:0:0:0,0,0	0:57,0,0:57:99:0,1715,1715	0:7,0,0:7:99:0,106,106	.:0,0,0:0:0:0,0,0	.:0,0,0:0:0:0,0,0	.:0,0,0:0:0:0,0,0	.:0,0,0:0:0:0,0,0	.:0,0,0:0:0:0,0,0	0:62,0,0:62:99:0,1800,1800	0:65,0,0:65:99:0,1800,1800	0:53,0,0:53:99:0,1800,1800	0:57,0,0:57:99:0,1800,1800	0:58,0,0:58:99:0,1795,1795
mtDNAgenome_CP59298	38	.	C	T	4965.26	.	.	GT:AD:DP:GQ:PL	0:7,0:7:99:0,106	0:53,0:53:99:0,1740	0:56,0:56:99:0,1800	0:60,0:60:99:0,1800	0:51,0:51:99:0,1370	0:50,0:50:99:0,1272	0:55,0:55:99:0,1800	0:50,0:50:99:0,1800	0:133,0:133:99:0,120	0:42,0:42:99:0,985	0:54,0:54:99:0,1800	0:53,0:53:99:0,799	0:42,0:42:99:0,247	.:0,0:0:0:0,0	.:0,0:0:0:0,0	0:84,0:84:99:0,1420	0:13,0:13:99:0,162	0:39,0:39:99:0,944	0:7,0:7:99:0,106	0:9,0:9:99:0,106	0:4,0:4:99:0,99	.:0,0:0:0:0,0	0:57,0:57:99:0,1715	0:7,0:7:99:0,106	.:0,0:0:0:0,0	.:0,0:0:0:0,0	.:0,0:0:0:0,0	.:0,0:0:0:0,0	.:0,0:0:0:0,0	0:62,0:62:99:0,1800	0:65,0:65:99:0,1800	0:53,0:53:99:0,1800	0:57,0:57:99:0,1800	0:58,0:58:99:0,1795
mtDNAgenome_CP59298	39	.	C	T	2568.27	.	.	GT:AD:DP:GQ:PL	0:7,0:7:99:0,106	0:53,0:53:99:0,1740	0:56,0:56:99:0,1800	0:60,0:60:99:0,1800	0:51,0:51:99:0,1370	0:50,0:50:99:0,1272	0:55,0:55:99:0,1800	0:50,0:50:99:0,1800	0:133,0:133:99:0,120	0:42,0:42:99:0,985	0:54,0:54:99:0,1800	0:53,0:53:99:0,799	0:42,0:42:99:0,247	.:0,0:0:0:0,0	.:0,0:0:0:0,0	0:84,0:84:99:0,1420	0:13,0:13:99:0,162	0:39,0:39:99:0,944	0:7,0:7:99:0,106	0:9,0:9:99:0,106	0:4,0:4:99:0,99	.:0,0:0:0:0,0	0:57,0:57:99:0,1715	0:7,0:7:99:0,106	.:0,0:0:0:0,0	.:0,0:0:0:0,0	.:0,0:0:0:0,0	.:0,0:0:0:0,0	.:0,0:0:0:0,0	0:62,0:62:99:0,1800	0:65,0:65:99:0,1800	0:53,0:53:99:0,1800	0:57,0:57:99:0,1800	0:58,0:58:99:0,1795
mtDNAgenome_CP59298	41	.	G	A	13771.2	.	.	GT:AD:DP:GQ:PL	0:7,0:7:99:0,106	0:53,0:53:99:0,1740	0:56,0:56:99:0,1800	0:60,0:60:99:0,1800	0:51,0:51:99:0,1370	0:50,0:50:99:0,1272	0:55,0:55:99:0,1800	0:50,0:50:99:0,1800	0:133,0:133:99:0,120	0:42,0:42:99:0,985	0:54,0:54:99:0,1800	0:53,0:53:99:0,799	0:42,0:42:99:0,247	.:0,0:0:0:0,0	.:0,0:0:0:0,0	0:84,0:84:99:0,1420	0:13,0:13:99:0,162	0:39,0:39:99:0,944	0:7,0:7:99:0,106	0:9,0:9:99:0,106	0:4,0:4:99:0,99	.:0,0:0:0:0,0	0:57,0:57:99:0,1715	0:7,0:7:99:0,106	.:0,0:0:0:0,0	.:0,0:0:0:0,0	.:0,0:0:0:0,0	.:0,0:0:0:0,0	.:0,0:0:0:0,0	0:62,0:62:99:0,1800	0:65,0:65:99:0,1800	0:53,0:53:99:0,1800	0:57,0:57:99:0,1800	0:58,0:58:99:0,1795
mtDNAgenome_CP59298	48	.	C	A	1829.12	.	.	GT:AD:DP:GQ:PL	0:7,0:7:99:0,106	0:53,0:53:99:0,1740	0:56,0:56:99:0,1800	0:60,0:60:99:0,1800	0:51,0:51:99:0,1370	0:50,0:50:99:0,1272	0:55,0:55:99:0,1800	0:50,0:50:99:0,1800	0:133,0:133:99:0,120	0:42,0:42:99:0,985	0:54,0:54:99:0,1800	0:53,0:53:99:0,799	0:42,0:42:99:0,247	.:0,0:0:0:0,0	.:0,0:0:0:0,0	0:84,0:84:99:0,1420	0:13,0:13:99:0,162	0:39,0:39:99:0,944	0:7,0:7:99:0,106	0:9,0:9:99:0,106	0:4,0:4:99:0,99	.:0,0:0:0:0,0	0:57,0:57:99:0,1715	0:7,0:7:99:0,106	.:0,0:0:0:0,0	.:2,0:2:49:0,49	.:0,0:0:0:0,0	.:0,0:0:0:0,0	.:0,0:0:0:0,0	0:62,0:62:99:0,1800	0:65,0:65:99:0,1800	0:53,0:53:99:0,1800	0:57,0:57:99:0,1800	0:58,0:58:99:0,1795
mtDNAgenome_CP59298	49	.	A	G	9288.12	.	.	GT:AD:DP:GQ:PL	0:7,0:7:99:0,106	0:53,0:53:99:0,1740	0:56,0:56:99:0,1800	0:60,0:60:99:0,1800	0:51,0:51:99:0,1370	0:50,0:50:99:0,1272	0:55,0:55:99:0,1800	0:50,0:50:99:0,1800	0:133,0:133:99:0,120	0:42,0:42:99:0,985	0:54,0:54:99:0,1800	0:53,0:53:99:0,799	0:42,0:42:99:0,247	.:0,0:0:0:0,0	.:0,0:0:0:0,0	0:84,0:84:99:0,1420	0:13,0:13:99:0,162	0:39,0:39:99:0,944	0:7,0:7:99:0,106	0:9,0:9:99:0,106	0:4,0:4:99:0,99	.:0,0:0:0:0,0	0:57,0:57:99:0,1715	0:7,0:7:99:0,106	.:0,0:0:0:0,0	.:2,0:2:49:0,49	.:0,0:0:0:0,0	.:0,0:0:0:0,0	.:0,0:0:0:0,0	0:62,0:62:99:0,1800	0:65,0:65:99:0,1800	0:53,0:53:99:0,1800	0:57,0:57:99:0,1800	0:58,0:58:99:0,1795
mtDNAgenome_CP59298	57	.	T	A,G	19066.2	.	.	GT:AD:DP:GQ:PL	0:7,0,0:7:99:0,106,106	0:53,0,0:53:99:0,1740,1740	0:56,0,0:56:99:0,1800,1800	0:60,0,0:60:99:0,1800,1800	0:51,0,0:51:99:0,1370,1370	0:50,0,0:50:99:0,1272,1272	0:55,0,0:55:99:0,1800,1800	0:50,0,0:50:99:0,1800,1800	0:133,0,0:133:99:0,120,120	0:42,0,0:42:99:0,985,985	0:54,0,0:54:99:0,1800,1800	0:53,0,0:53:99:0,799,799	0:42,0,0:42:99:0,247,247	.:0,0,0:0:0:0,0,0	.:2,0,0:2:49:0,49,49	0:84,0,0:84:99:0,1420,1420	0:13,0,0:13:99:0,162,162	0:39,0,0:39:99:0,944,944	0:7,0,0:7:99:0,106,106	0:9,0,0:9:99:0,106,106	0:4,0,0:4:99:0,99,99	.:2,0,0:2:49:0,49,49	0:57,0,0:57:99:0,1715,1715	0:7,0,0:7:99:0,106,106	.:0,0,0:0:0:0,0,0	.:2,0,0:2:49:0,49,49	.:0,0,0:0:0:0,0,0	.:0,0,0:0:0:0,0,0	.:0,0,0:0:0:0,0,0	0:62,0,0:62:99:0,1800,1800	0:65,0,0:65:99:0,1800,1800	0:53,0,0:53:99:0,1800,1800	0:57,0,0:57:99:0,1800,1800	0:58,0,0:58:99:0,1795,1795
mtDNAgenome_CP59298	65	.	C	A	17855.5	.	.	GT:AD:DP:GQ:PL	0:7,0:7:99:0,106	0:53,0:53:99:0,1740	0:56,0:56:99:0,1800	0:60,0:60:99:0,1800	0:51,0:51:99:0,1370	0:50,0:50:99:0,1272	0:55,0:55:99:0,1800	0:50,0:50:99:0,1800	0:133,0:133:99:0,120	0:42,0:42:99:0,985	0:54,0:54:99:0,1800	0:53,0:53:99:0,799	0:42,0:42:99:0,247	.:0,0:0:0:0,0	.:2,0:2:49:0,49	0:84,0:84:99:0,1420	0:13,0:13:99:0,162	0:39,0:39:99:0,944	0:7,0:7:99:0,106	0:9,0:9:99:0,106	0:4,0:4:99:0,99	.:2,0:2:49:0,49	0:57,0:57:99:0,1715	0:7,0:7:99:0,106	.:0,0:0:0:0,0	.:2,0:2:49:0,49	.:0,0:0:0:0,0	.:0,0:0:0:0,0	.:0,0:0:0:0,0	0:62,0:62:99:0,1800	0:65,0:65:99:0,1800	0:53,0:53:99:0,1800	0:57,0:57:99:0,1800	0:58,0:58:99:0,1795
mtDNAgenome_CP59298	80	.	A	G	4150.13	.	.	GT:AD:DP:GQ:PL	0:7,0:7:99:0,106	0:53,0:53:99:0,1740	0:56,0:56:99:0,1800	0:60,0:60:99:0,1800	0:51,0:51:99:0,1370	0:50,0:50:99:0,1272	0:55,0:55:99:0,1800	0:50,0:50:99:0,1800	0:133,0:133:99:0,120	0:42,0:42:99:0,985	0:54,0:54:99:0,1800	0:53,0:53:99:0,799	0:42,0:42:99:0,247	.:0,0:0:0:0,0	0:6,0:6:99:0,112	0:84,0:84:99:0,1420	0:13,0:13:99:0,162	0:39,0:39:99:0,944	0:7,0:7:99:0,106	0:9,0:9:99:0,106	0:4,0:4:99:0,99	.:2,0:2:49:0,49	0:57,0:57:99:0,1715	0:7,0:7:99:0,106	0:4,0:4:99:0,99	.:2,0:2:49:0,49	.:0,0:0:0:0,0	.:2,0:2:49:0,49	.:0,0:0:0:0,0	0:62,0:62:99:0,1800	0:65,0:65:99:0,1800	0:53,0:53:99:0,1800	0:57,0:57:99:0,1800	0:58,0:58:99:0,1795
mtDNAgenome_CP59298	96	.	T	A	118.13	.	.	GT:AD:DP:GQ:PL	0:7,0:7:99:0,106	0:53,0:53:99:0,1740	0:56,0:56:99:0,1800	0:60,0:60:99:0,1800	0:51,0:51:99:0,1370	0:50,0:50:99:0,1272	0:55,0:55:99:0,1800	0:50,0:50:99:0,1800	0:133,0:133:99:0,120	0:42,0:42:99:0,985	0:54,0:54:99:0,1800	0:53,0:53:99:0,799	0:42,0:42:99:0,247	.:0,0:0:0:0,0	0:6,0:6:99:0,112	0:84,0:84:99:0,1420	0:13,0:13:99:0,162	0:39,0:39:99:0,944	0:7,0:7:99:0,106	0:9,0:9:99:0,106	0:4,0:4:99:0,99	0:4,0:4:99:0,99	0:57,0:57:99:0,1715	0:7,0:7:99:0,106	0:4,0:4:99:0,99	.:2,0:2:49:0,49	.:0,0:0:0:0,0	.:2,0:2:49:0,49	.:0,0:0:0:0,0	0:62,0:62:99:0,1800	0:65,0:65:99:0,1800	0:53,0:53:99:0,1800	0:57,0:57:99:0,1800	0:58,0:58:99:0,1795
mtDNAgenome_CP59298	97	.	C	T	118.13	.	.	GT:AD:DP:GQ:PL	0:7,0:7:99:0,106	0:53,0:53:99:0,1740	0:56,0:56:99:0,1800	0:60,0:60:99:0,1800	0:51,0:51:99:0,1370	0:50,0:50:99:0,1272	0:55,0:55:99:0,1800	0:50,0:50:99:0,1800	0:133,0:133:99:0,120	0:42,0:42:99:0,985	0:54,0:54:99:0,1800	0:53,0:53:99:0,799	0:42,0:42:99:0,247	.:0,0:0:0:0,0	0:6,0:6:99:0,112	0:84,0:84:99:0,1420	0:13,0:13:99:0,162	0:39,0:39:99:0,944	0:7,0:7:99:0,106	0:9,0:9:99:0,106	0:4,0:4:99:0,99	0:4,0:4:99:0,99	0:57,0:57:99:0,1715	0:7,0:7:99:0,106	0:4,0:4:99:0,99	.:2,0:2:49:0,49	.:0,0:0:0:0,0	.:2,0:2:49:0,49	.:0,0:0:0:0,0	0:62,0:62:99:0,1800	0:65,0:65:99:0,1800	0:53,0:53:99:0,1800	0:57,0:57:99:0,1800	0:58,0:58:99:0,1795
mtDNAgenome_CP59298	101	.	T	A	18179.1	.	.	GT:AD:DP:GQ:PL	0:7,0:7:99:0,106	0:53,0:53:99:0,1740	0:56,0:56:99:0,1800	0:60,0:60:99:0,1800	0:51,0:51:99:0,1370	0:50,0:50:99:0,1272	0:55,0:55:99:0,1800	0:50,0:50:99:0,1800	0:133,0:133:99:0,120	0:42,0:42:99:0,985	0:54,0:54:99:0,1800	0:53,0:53:99:0,799	0:42,0:42:99:0,247	.:0,0:0:0:0,0	0:6,0:6:99:0,112	0:84,0:84:99:0,1420	0:13,0:13:99:0,162	0:39,0:39:99:0,944	0:7,0:7:99:0,106	0:9,0:9:99:0,106	0:4,0:4:99:0,99	0:4,0:4:99:0,99	0:57,0:57:99:0,1715	0:7,0:7:99:0,106	0:4,0:4:99:0,99	.:2,0:2:49:0,49	.:0,0:0:0:0,0	.:2,0:2:49:0,49	.:0,0:0:0:0,0	0:62,0:62:99:0,1800	0:65,0:65:99:0,1800	0:53,0:53:99:0,1800	0:57,0:57:99:0,1800	0:58,0:58:99:0,1795
mtDNAgenome_CP59298	104	.	T	A	3963.32	.	.	GT:AD:DP:GQ:PL	0:7,0:7:99:0,106	0:53,0:53:99:0,1740	0:56,0:56:99:0,1800	0:60,0:60:99:0,1800	0:51,0:51:99:0,1370	0:50,0:50:99:0,1272	0:55,0:55:99:0,1800	0:50,0:50:99:0,1800	0:133,0:133:99:0,120	0:42,0:42:99:0,985	0:54,0:54:99:0,1800	0:53,0:53:99:0,799	0:42,0:42:99:0,247	.:0,0:0:0:0,0	0:6,0:6:99:0,112	0:84,0:84:99:0,1420	0:13,0:13:99:0,162	0:39,0:39:99:0,944	0:7,0:7:99:0,106	0:9,0:9:99:0,106	0:4,0:4:99:0,99	0:4,0:4:99:0,99	0:57,0:57:99:0,1715	0:7,0:7:99:0,106	0:4,0:4:99:0,99	.:2,0:2:49:0,49	.:0,0:0:0:0,0	.:2,0:2:49:0,49	.:0,0:0:0:0,0	0:62,0:62:99:0,1800	0:65,0:65:99:0,1800	0:53,0:53:99:0,1800	0:57,0:57:99:0,1800	0:58,0:58:99:0,1795
mtDNAgenome_CP59298	105	.	A	T	846.21	.	.	GT:AD:DP:GQ:PL	0:7,0:7:99:0,106	0:53,0:53:99:0,1740	0:56,0:56:99:0,1800	0:60,0:60:99:0,1800	0:51,0:51:99:0,1370	0:50,0:50:99:0,1272	0:55,0:55:99:0,1800	0:50,0:50:99:0,1800	0:133,0:133:99:0,120	0:42,0:42:99:0,985	0:54,0:54:99:0,1800	0:53,0:53:99:0,799	0:42,0:42:99:0,247	.:0,0:0:0:0,0	0:6,0:6:99:0,112	0:84,0:84:99:0,1420	0:13,0:13:99:0,162	0:39,0:39:99:0,944	0:7,0:7:99:0,106	0:9,0:9:99:0,106	0:4,0:4:99:0,99	0:4,0:4:99:0,99	0:57,0:57:99:0,1715	0:7,0:7:99:0,106	0:4,0:4:99:0,99	.:2,0:2:49:0,49	.:0,0:0:0:0,0	.:2,0:2:49:0,49	.:0,0:0:0:0,0	0:62,0:62:99:0,1800	0:65,0:65:99:0,1800	0:53,0:53:99:0,1800	0:57,0:57:99:0,1800	0:58,0:58:99:0,1795
mtDNAgenome_CP59298	117	.	G	A	34477.1	.	.	GT:AD:DP:GQ:PL	0:7,0:7:99:0,106	0:53,0:53:99:0,1740	0:56,0:56:99:0,1800	0:60,0:60:99:0,1800	0:51,0:51:99:0,1370	0:50,0:50:99:0,1272	0:55,0:55:99:0,1800	0:50,0:50:99:0,1800	0:133,0:133:99:0,120	0:42,0:42:99:0,985	0:54,0:54:99:0,1800	0:53,0:53:99:0,799	0:42,0:42:99:0,247	.:0,0:0:0:0,0	0:6,0:6:99:0,112	0:84,0:84:99:0,1420	0:13,0:13:99:0,162	0:39,0:39:99:0,944	0:7,0:7:99:0,106	0:9,0:9:99:0,106	0:4,0:4:99:0,99	0:4,0:4:99:0,99	0:57,0:57:99:0,1715	0:7,0:7:99:0,106	0:4,0:4:99:0,99	.:2,0:2:49:0,49	.:0,0:0:0:0,0	.:2,0:2:49:0,49	.:0,0:0:0:0,0	0:62,0:62:99:0,1800	0:65,0:65:99:0,1800	0:53,0:53:99:0,1800	0:57,0:57:99:0,1800	0:58,0:58:99:0,1795
mtDNAgenome_CP59298	118	.	G	A	34526.6	.	.	GT:AD:DP:GQ:PL	0:7,0:7:99:0,106	0:53,0:53:99:0,1740	0:56,0:56:99:0,1800	0:60,0:60:99:0,1800	0:51,0:51:99:0,1370	0:50,0:50:99:0,1272	0:55,0:55:99:0,1800	0:50,0:50:99:0,1800	0:133,0:133:99:0,120	0:42,0:42:99:0,985	0:54,0:54:99:0,1800	0:53,0:53:99:0,799	0:42,0:42:99:0,247	.:0,0:0:0:0,0	0:6,0:6:99:0,112	0:84,0:84:99:0,1420	0:13,0:13:99:0,162	0:39,0:39:99:0,944	0:7,0:7:99:0,106	0:9,0:9:99:0,106	0:4,0:4:99:0,99	0:4,0:4:99:0,99	0:57,0:57:99:0,1715	0:7,0:7:99:0,106	0:4,0:4:99:0,99	.:2,0:2:49:0,49	.:0,0:0:0:0,0	.:2,0:2:49:0,49	.:0,0:0:0:0,0	0:62,0:62:99:0,1800	0:65,0:65:99:0,1800	0:53,0:53:99:0,1800	0:57,0:57:99:0,1800	0:58,0:58:99:0,1795
mtDNAgenome_CP59298	144	.	C	T	30154.8	.	.	GT:AD:DP:GQ:PL	0:7,0:7:99:0,106	0:53,0:53:99:0,1740	0:56,0:56:99:0,1800	0:60,0:60:99:0,1800	0:51,0:51:99:0,1370	0:50,0:50:99:0,1272	0:55,0:55:99:0,1800	0:50,0:50:99:0,1800	0:133,0:133:99:0,120	0:42,0:42:99:0,985	0:54,0:54:99:0,1800	0:53,0:53:99:0,799	0:42,0:42:99:0,247	.:1,0:1:43:0,43	0:6,0:6:99:0,112	0:84,0:84:99:0,1420	0:13,0:13:99:0,162	0:39,0:39:99:0,944	0:7,0:7:99:0,106	0:9,0:9:99:0,106	0:4,0:4:99:0,99	0:4,0:4:99:0,99	0:57,0:57:99:0,1715	0:7,0:7:99:0,106	0:4,0:4:99:0,99	0:4,0:4:99:0,99	.:0,0:0:0:0,0	.:2,2:4:0:0,0	.:0,0:0:0:0,0	0:62,0:62:99:0,1800	0:65,0:65:99:0,1800	0:53,0:53:99:0,1800	0:57,0:57:99:0,1800	0:58,0:58:99:0,1795
mtDNAgenome_CP59298	148	.	G	A	1720.98	.	.	GT:AD:DP:GQ:PL	0:7,0:7:99:0,106	0:53,0:53:99:0,1740	0:56,0:56:99:0,1800	0:60,0:60:99:0,1800	0:51,0:51:99:0,1370	0:50,0:50:99:0,1272	0:55,0:55:99:0,1800	0:50,0:50:99:0,1800	0:133,0:133:99:0,120	0:42,0:42:99:0,985	0:54,0:54:99:0,1800	0:53,0:53:99:0,799	0:42,0:42:99:0,247	.:1,0:1:43:0,43	0:6,0:6:99:0,112	0:84,0:84:99:0,1420	0:13,0:13:99:0,162	0:39,0:39:99:0,944	0:7,0:7:99:0,106	0:9,0:9:99:0,106	0:4,0:4:99:0,99	0:4,0:4:99:0,99	0:57,0:57:99:0,1715	0:7,0:7:99:0,106	0:4,0:4:99:0,99	0:4,0:4:99:0,99	.:0,0:0:0:0,0	.:2,2:4:0:0,0	.:0,0:0:0:0,0	0:62,0:62:99:0,1800	0:65,0:65:99:0,1800	0:53,0:53:99:0,1800	0:57,0:57:99:0,1800	0:58,0:58:99:0,1795
mtDNAgenome_CP59298	170	.	G	A	46214.7	.	.	GT:AD:DP:GQ:PL	0:7,0:7:99:0,106	0:53,0:53:99:0,1740	0:56,0:56:99:0,1800	0:60,0:60:99:0,1800	0:51,0:51:99:0,1370	0:50,0:50:99:0,1272	0:55,0:55:99:0,1800	0:50,0:50:99:0,1800	0:133,0:133:99:0,120	0:42,0:42:99:0,985	0:54,0:54:99:0,1800	0:53,0:53:99:0,799	0:42,0:42:99:0,247	.:1,0:1:43:0,43	0:6,0:6:99:0,112	0:84,0:84:99:0,1420	0:13,0:13:99:0,162	0:39,0:39:99:0,944	0:7,0:7:99:0,106	0:9,0:9:99:0,106	0:4,0:4:99:0,99	0:4,0:4:99:0,99	0:57,0:57:99:0,1715	0:7,0:7:99:0,106	0:4,0:4:99:0,99	0:6,0:6:99:0,106	.:0,0:0:0:0,0	.:2,2:4:0:0,0	.:2,0:2:49:0,49	0:62,0:62:99:0,1800	0:65,0:65:99:0,1800	0:53,0:53:99:0,1800	0:57,0:57:99:0,1800	0:58,0:58:99:0,1795
mtDNAgenome_CP59298	177	.	T	A	46293.1	.	.	GT:AD:DP:GQ:PL	0:7,0:7:99:0,106	0:53,0:53:99:0,1740	0:56,0:56:99:0,1800	0:60,0:60:99:0,1800	0:51,0:51:99:0,1370	0:50,0:50:99:0,1272	0:55,0:55:99:0,1800	0:50,0:50:99:0,1800	0:133,0:133:99:0,120	0:42,0:42:99:0,985	0:54,0:54:99:0,1800	0:53,0:53:99:0,799	0:42,0:42:99:0,247	.:1,0:1:0:0,0	0:4,0:4:99:0,99	0:84,0:84:99:0,1420	0:13,0:13:99:0,162	0:39,0:39:99:0,944	0:7,0:7:99:0,106	0:9,0:9:99:0,106	0:4,0:4:99:0,99	0:4,0:4:99:0,99	0:57,0:57:99:0,1715	0:7,0:7:99:0,106	0:4,0:4:99:0,99	0:6,0:6:99:0,106	.:0,0:0:0:0,0	.:2,2:4:0:0,0	.:2,0:2:49:0,49	0:62,0:62:99:0,1800	0:65,0:65:99:0,1800	0:53,0:53:99:0,1800	0:57,0:57:99:0,1800	0:58,0:58:99:0,1795
mtDNAgenome_CP59298	213	.	A	T	4371.8	.	.	GT:AD:DP:GQ:PL	0:7,0:7:99:0,106	0:53,0:53:99:0,1740	0:56,0:56:99:0,1800	0:60,0:60:99:0,1800	0:51,0:51:99:0,1370	0:50,0:50:99:0,1272	0:55,0:55:99:0,1800	0:50,0:50:99:0,1800	0:133,0:133:99:0,120	0:42,0:42:99:0,985	0:54,0:54:99:0,1800	0:53,0:53:99:0,799	0:42,0:42:99:0,247	.:2,0:2:49:0,49	0:4,0:4:99:0,99	0:84,0:84:99:0,1420	0:13,0:13:99:0,162	0:39,0:39:99:0,944	0:7,0:7:99:0,106	0:9,0:9:99:0,106	0:4,0:4:99:0,99	0:4,0:4:99:0,99	0:57,0:57:99:0,1715	0:7,0:7:99:0,106	0:4,0:4:99:0,99	0:6,0:6:99:0,106	.:0,0:0:0:0,0	.:2,2:4:0:0,0	.:2,0:2:49:0,49	0:62,0:62:99:0,1800	0:65,0:65:99:0,1800	0:53,0:53:99:0,1800	0:57,0:57:99:0,1800	0:58,0:58:99:0,1795
mtDNAgenome_CP59298	225	.	C	A	31.64	.	.	GT:AD:DP:GQ:PL	0:7,0:7:99:0,106	0:53,0:53:99:0,1740	0:56,0:56:99:0,1800	0:60,0:60:99:0,1800	0:51,0:51:99:0,1370	0:50,0:50:99:0,1272	0:55,0:55:99:0,1800	0:50,0:50:99:0,1800	0:133,0:133:99:0,120	0:42,0:42:99:0,985	0:54,0:54:99:0,1800	0:53,0:53:99:0,799	0:42,0:42:99:0,247	.:0,2:2:49:49,0	0:4,0:4:99:0,99	0:84,0:84:99:0,1420	0:13,0:13:99:0,162	0:39,0:39:99:0,944	0:7,0:7:99:0,106	0:9,0:9:99:0,106	0:4,0:4:99:0,99	0:4,0:4:99:0,99	0:57,0:57:99:0,1715	0:7,0:7:99:0,106	0:4,0:4:99:0,99	0:6,0:6:99:0,106	.:0,0:0:0:0,0	.:2,0:2:49:0,49	.:2,0:2:49:0,49	0:62,0:62:99:0,1800	0:65,0:65:99:0,1800	0:53,0:53:99:0,1800	0:57,0:57:99:0,1800	0:58,0:58:99:0,1795
mtDNAgenome_CP59298	230	.	GTTTC	G	78.6	.	.	GT:AD:DP:GQ:PL	0:7,0:7:99:0,106	0:53,0:53:99:0,1740	0:56,0:56:99:0,1800	0:60,0:60:99:0,1800	0:51,0:51:99:0,1370	0:50,0:50:99:0,1272	0:55,0:55:99:0,1800	0:50,0:50:99:0,1800	0:133,0:133:99:0,120	0:42,0:42:99:0,985	0:54,0:54:99:0,1800	0:53,0:53:99:0,799	0:42,0:42:99:0,247	.:2,0:2:49:0,49	0:4,0:4:99:0,99	0:84,0:84:99:0,1420	0:13,0:13:99:0,162	0:39,0:39:99:0,944	0:7,0:7:99:0,106	0:9,0:9:99:0,106	0:4,0:4:99:0,99	0:4,0:4:99:0,99	0:57,0:57:99:0,1715	0:7,0:7:99:0,106	0:4,0:4:99:0,99	0:6,0:6:99:0,106	.:0,0:0:0:0,0	.:2,0:2:49:0,49	.:2,0:2:49:0,49	0:62,0:62:99:0,1800	0:65,0:65:99:0,1800	0:53,0:53:99:0,1800	0:57,0:57:99:0,1800	0:58,0:58:99:0,1795
mtDNAgenome_CP59298	231	.	TTTC	*,T	28180.7	.	.	GT:AD:DP:GQ:PL	0:7,0,0:7:99:0,106,106	0:53,0,0:53:99:0,1740,1740	0:56,0,0:56:99:0,1800,1800	0:60,0,0:60:99:0,1800,1800	0:51,0,0:51:99:0,1370,1370	0:50,0,0:50:99:0,1272,1272	0:55,0,0:55:99:0,1800,1800	0:50,0,0:50:99:0,1800,1800	0:133,0,0:133:99:0,120,120	0:42,0,0:42:99:0,985,985	0:54,0,0:54:99:0,1800,1800	0:53,0,0:53:99:0,799,799	0:42,0,0:42:99:0,247,247	.:2,0,0:2:49:0,49,49	0:4,0,0:4:99:0,99,99	0:84,0,0:84:99:0,1420,1420	0:13,0,0:13:99:0,162,162	0:39,0,0:39:99:0,944,944	0:7,0,0:7:99:0,106,106	0:9,0,0:9:99:0,106,106	0:4,0,0:4:99:0,99,99	0:4,0,0:4:99:0,99,99	0:57,0,0:57:99:0,1715,1715	0:7,0,0:7:99:0,106,106	0:4,0,0:4:99:0,99,99	0:6,0,0:6:99:0,106,106	.:0,0,0:0:0:0,0,0	.:2,0,0:2:49:0,49,49	.:2,0,0:2:49:0,49,49	0:62,0,0:62:99:0,1800,1800	0:65,0,0:65:99:0,1800,1800	0:53,0,0:53:99:0,1800,1800	0:57,0,0:57:99:0,1800,1800	0:58,0,0:58:99:0,1795,1795
mtDNAgenome_CP59298	232	.	TTC	*,T	5771.76	.	.	GT:AD:DP:GQ:PL	0:7,0,0:7:99:0,106,106	0:53,0,0:53:99:0,1740,1740	0:56,0,0:56:99:0,1800,1800	0:60,0,0:60:99:0,1800,1800	0:51,0,0:51:99:0,1370,1370	0:50,0,0:50:99:0,1272,1272	0:55,0,0:55:99:0,1800,1800	0:50,0,0:50:99:0,1800,1800	0:133,0,0:133:99:0,120,120	0:42,0,0:42:99:0,985,985	0:54,0,0:54:99:0,1800,1800	0:53,0,0:53:99:0,799,799	0:42,0,0:42:99:0,247,247	.:2,0,0:2:49:0,49,49	0:4,0,0:4:99:0,99,99	0:84,0,0:84:99:0,1420,1420	0:13,0,0:13:99:0,162,162	0:39,0,0:39:99:0,944,944	0:7,0,0:7:99:0,106,106	0:9,0,0:9:99:0,106,106	0:4,0,0:4:99:0,99,99	0:4,0,0:4:99:0,99,99	0:57,0,0:57:99:0,1715,1715	0:7,0,0:7:99:0,106,106	0:4,0,0:4:99:0,99,99	0:6,0,0:6:99:0,106,106	.:0,0,0:0:0:0,0,0	.:2,0,0:2:49:0,49,49	.:2,0,0:2:49:0,49,49	0:62,0,0:62:99:0,1800,1800	0:65,0,0:65:99:0,1800,1800	0:53,0,0:53:99:0,1800,1800	0:57,0,0:57:99:0,1800,1800	0:58,0,0:58:99:0,1795,1795
mtDNAgenome_CP59298	243	.	C	A	43506.7	.	.	GT:AD:DP:GQ:PL	0:7,0:7:99:0,106	0:53,0:53:99:0,1740	0:56,0:56:99:0,1800	0:60,0:60:99:0,1800	0:51,0:51:99:0,1370	0:50,0:50:99:0,1272	0:55,0:55:99:0,1800	0:50,0:50:99:0,1800	0:133,0:133:99:0,120	0:42,0:42:99:0,985	0:54,0:54:99:0,1800	0:53,0:53:99:0,799	0:42,0:42:99:0,247	.:2,0:2:49:0,49	0:4,0:4:99:0,99	0:84,0:84:99:0,1420	0:13,0:13:99:0,162	0:39,0:39:99:0,944	0:7,0:7:99:0,106	0:9,0:9:99:0,106	0:4,0:4:99:0,99	0:4,0:4:99:0,99	0:57,0:57:99:0,1715	0:7,0:7:99:0,106	0:4,0:4:99:0,99	0:6,0:6:99:0,106	.:0,0:0:0:0,0	.:2,0:2:49:0,49	.:0,0:0:0:0,0	0:62,0:62:99:0,1800	0:65,0:65:99:0,1800	0:53,0:53:99:0,1800	0:57,0:57:99:0,1800	0:58,0:58:99:0,1795
mtDNAgenome_CP59298	252	.	ATTG	A	72.76	.	.	GT:AD:DP:GQ:PL	0:7,0:7:99:0,106	0:53,0:53:99:0,1740	0:56,0:56:99:0,1800	0:60,0:60:99:0,1800	0:51,0:51:99:0,1370	0:50,0:50:99:0,1272	0:55,0:55:99:0,1800	0:50,0:50:99:0,1800	0:133,0:133:99:0,120	0:42,0:42:99:0,985	0:54,0:54:99:0,1800	0:53,0:53:99:0,799	0:42,0:42:99:0,247	.:2,0:2:49:0,49	0:4,0:4:99:0,99	0:84,0:84:99:0,1420	0:13,0:13:99:0,162	0:39,0:39:99:0,944	0:7,0:7:99:0,106	0:9,0:9:99:0,106	0:4,0:4:99:0,99	0:4,0:4:99:0,99	0:57,0:57:99:0,1715	0:7,0:7:99:0,106	0:4,0:4:99:0,99	0:6,0:6:99:0,106	.:0,0:0:0:0,0	.:2,0:2:49:0,49	.:0,0:0:0:0,0	0:62,0:62:99:0,1800	0:65,0:65:99:0,1800	0:53,0:53:99:0,1800	0:57,0:57:99:0,1800	0:58,0:58:99:0,1795
mtDNAgenome_CP59298	255	.	G	A,*	72620.3	.	.	GT:AD:DP:GQ:PL	0:7,0,0:7:99:0,106,106	0:53,0,0:53:99:0,1740,1740	0:56,0,0:56:99:0,1800,1800	0:60,0,0:60:99:0,1800,1800	0:51,0,0:51:99:0,1370,1370	0:50,0,0:50:99:0,1272,1272	0:55,0,0:55:99:0,1800,1800	0:50,0,0:50:99:0,1800,1800	0:133,0,0:133:99:0,120,120	0:42,0,0:42:99:0,985,985	0:54,0,0:54:99:0,1800,1800	.:512,454,0:966:99:4707,0,17555	0:42,0,0:42:99:0,247,247	.:2,0,0:2:49:0,49,49	0:4,0,0:4:99:0,99,99	0:84,0,0:84:99:0,1420,1420	0:13,0,0:13:99:0,162,162	0:39,0,0:39:99:0,944,944	0:7,0,0:7:99:0,106,106	0:9,0,0:9:99:0,106,106	0:4,0,0:4:99:0,99,99	0:4,0,0:4:99:0,99,99	0:57,0,0:57:99:0,1715,1715	0:7,0,0:7:99:0,106,106	0:4,0,0:4:99:0,99,99	0:6,0,0:6:99:0,106,106	.:0,0,0:0:0:0,0,0	.:2,0,0:2:49:0,49,49	.:0,0,0:0:0:0,0,0	0:62,0,0:62:99:0,1800,1800	0:65,0,0:65:99:0,1800,1800	0:53,0,0:53:99:0,1800,1800	0:57,0,0:57:99:0,1800,1800	0:58,0,0:58:99:0,1795,1795
mtDNAgenome_CP59298	256	.	T	C	29371.8	.	.	GT:AD:DP:GQ:PL	0:7,0:7:99:0,106	0:53,0:53:99:0,1740	0:56,0:56:99:0,1800	0:60,0:60:99:0,1800	0:51,0:51:99:0,1370	0:50,0:50:99:0,1272	0:55,0:55:99:0,1800	0:50,0:50:99:0,1800	0:133,0:133:99:0,120	0:42,0:42:99:0,985	0:54,0:54:99:0,1800	0:165,0:165:99:0,1800	0:42,0:42:99:0,247	.:2,0:2:49:0,49	0:4,0:4:99:0,99	0:84,0:84:99:0,1420	0:13,0:13:99:0,162	0:39,0:39:99:0,944	0:7,0:7:99:0,106	0:9,0:9:99:0,106	0:4,0:4:99:0,99	0:4,0:4:99:0,99	0:57,0:57:99:0,1715	0:7,0:7:99:0,106	0:4,0:4:99:0,99	0:6,0:6:99:0,106	.:0,0:0:0:0,0	.:2,0:2:49:0,49	.:0,0:0:0:0,0	0:62,0:62:99:0,1800	0:65,0:65:99:0,1800	0:53,0:53:99:0,1800	0:57,0:57:99:0,1800	0:58,0:58:99:0,1795
mtDNAgenome_CP59298	257	.	C	T,CAGG	42315.8	.	.	GT:AD:DP:GQ:PL	0:7,0,0:7:99:0,106,106	0:53,0,0:53:99:0,1740,1740	0:56,0,0:56:99:0,1800,1800	0:60,0,0:60:99:0,1800,1800	0:51,0,0:51:99:0,1370,1370	0:50,0,0:50:99:0,1272,1272	0:55,0,0:55:99:0,1800,1800	0:50,0,0:50:99:0,1800,1800	0:133,0,0:133:99:0,120,120	0:42,0,0:42:99:0,985,985	0:54,0,0:54:99:0,1800,1800	0:165,0,0:165:99:0,1800,1800	0:42,0,0:42:99:0,247,247	.:2,0,0:2:49:0,49,49	0:4,0,0:4:99:0,99,99	0:84,0,0:84:99:0,1420,1420	0:13,0,0:13:99:0,162,162	0:39,0,0:39:99:0,944,944	0:7,0,0:7:99:0,106,106	0:9,0,0:9:99:0,106,106	0:4,0,0:4:99:0,99,99	0:4,0,0:4:99:0,99,99	0:57,0,0:57:99:0,1715,1715	0:7,0,0:7:99:0,106,106	0:4,0,0:4:99:0,99,99	0:6,0,0:6:99:0,106,106	.:0,0,0:0:0:0,0,0	.:2,0,0:2:49:0,49,49	.:0,0,0:0:0:0,0,0	0:62,0,0:62:99:0,1800,1800	0:65,0,0:65:99:0,1800,1800	0:53,0,0:53:99:0,1800,1800	0:57,0,0:57:99:0,1800,1800	0:58,0,0:58:99:0,1795,1795
mtDNAgenome_CP59298	261	.	A	G	20172.3	.	.	GT:AD:DP:GQ:PL	0:7,0:7:99:0,106	0:53,0:53:99:0,1740	0:56,0:56:99:0,1800	0:60,0:60:99:0,1800	0:51,0:51:99:0,1370	0:50,0:50:99:0,1272	0:55,0:55:99:0,1800	0:50,0:50:99:0,1800	0:133,0:133:99:0,120	0:42,0:42:99:0,985	0:54,0:54:99:0,1800	0:165,0:165:99:0,1800	0:42,0:42:99:0,247	.:2,0:2:49:0,49	0:4,0:4:99:0,99	0:84,0:84:99:0,1420	0:13,0:13:99:0,162	0:39,0:39:99:0,944	0:7,0:7:99:0,106	0:9,0:9:99:0,106	0:4,0:4:99:0,99	0:4,0:4:99:0,99	0:57,0:57:99:0,1715	0:7,0:7:99:0,106	0:4,0:4:99:0,99	0:6,0:6:99:0,106	.:0,0:0:0:0,0	.:2,0:2:40:0,40	.:0,0:0:0:0,0	0:62,0:62:99:0,1800	0:65,0:65:99:0,1800	0:53,0:53:99:0,1800	0:57,0:57:99:0,1800	0:58,0:58:99:0,1795
mtDNAgenome_CP59298	265	.	G	T,A	3340.76	.	.	GT:AD:DP:GQ:PL	0:7,0,0:7:99:0,106,106	0:53,0,0:53:99:0,1740,1740	0:56,0,0:56:99:0,1800,1800	0:60,0,0:60:99:0,1800,1800	0:51,0,0:51:99:0,1370,1370	0:50,0,0:50:99:0,1272,1272	0:55,0,0:55:99:0,1800,1800	0:50,0,0:50:99:0,1800,1800	0:133,0,0:133:99:0,120,120	0:42,0,0:42:99:0,985,985	0:54,0,0:54:99:0,1800,1800	0:165,0,0:165:99:0,1800,1800	0:42,0,0:42:99:0,247,247	.:2,0,0:2:49:0,49,49	0:4,0,0:4:99:0,99,99	0:84,0,0:84:99:0,1420,1420	0:13,0,0:13:99:0,162,162	0:39,0,0:39:99:0,944,944	0:7,0,0:7:99:0,106,106	0:9,0,0:9:99:0,106,106	0:4,0,0:4:99:0,99,99	0:4,0,0:4:99:0,99,99	0:57,0,0:57:99:0,1715,1715	0:7,0,0:7:99:0,106,106	0:4,0,0:4:99:0,99,99	0:6,0,0:6:99:0,106,106	.:0,0,0:0:0:0,0,0	0:4,0,0:4:99:0,99,99	.:0,0,0:0:0:0,0,0	0:62,0,0:62:99:0,1800,1800	0:65,0,0:65:99:0,1800,1800	0:53,0,0:53:99:0,1800,1800	0:57,0,0:57:99:0,1800,1800	0:58,0,0:58:99:0,1795,1795
mtDNAgenome_CP59298	269	.	CT	C	3717.76	.	.	GT:AD:DP:GQ:PL	0:7,0:7:99:0,106	0:53,0:53:99:0,1740	0:56,0:56:99:0,1800	0:60,0:60:99:0,1800	0:51,0:51:99:0,1370	0:50,0:50:99:0,1272	0:55,0:55:99:0,1800	0:50,0:50:99:0,1800	0:133,0:133:99:0,120	0:42,0:42:99:0,985	0:54,0:54:99:0,1800	0:165,0:165:99:0,1800	0:42,0:42:99:0,247	.:2,0:2:49:0,49	0:4,0:4:99:0,99	0:84,0:84:99:0,1420	0:13,0:13:99:0,162	0:39,0:39:99:0,944	0:7,0:7:99:0,106	0:9,0:9:99:0,106	0:4,0:4:99:0,99	0:4,0:4:99:0,99	0:57,0:57:99:0,1715	0:7,0:7:99:0,106	0:4,0:4:99:0,99	0:6,0:6:99:0,106	.:0,0:0:0:0,0	0:4,0:4:99:0,99	.:0,0:0:0:0,0	0:62,0:62:99:0,1800	0:65,0:65:99:0,1800	0:53,0:53:99:0,1800	0:57,0:57:99:0,1800	0:58,0:58:99:0,1795
mtDNAgenome_CP59298	271	.	T	A	34471.8	.	.	GT:AD:DP:GQ:PL	0:7,0:7:99:0,106	0:53,0:53:99:0,1740	0:56,0:56:99:0,1800	0:60,0:60:99:0,1800	0:51,0:51:99:0,1370	0:50,0:50:99:0,1272	0:55,0:55:99:0,1800	0:50,0:50:99:0,1800	0:133,0:133:99:0,120	0:42,0:42:99:0,985	0:54,0:54:99:0,1800	0:165,0:165:99:0,1800	0:42,0:42:99:0,247	.:2,0:2:49:0,49	0:4,0:4:99:0,99	0:84,0:84:99:0,1420	0:13,0:13:99:0,162	0:39,0:39:99:0,944	0:7,0:7:99:0,106	0:9,0:9:99:0,106	0:4,0:4:99:0,99	0:4,0:4:99:0,99	0:57,0:57:99:0,1715	0:7,0:7:99:0,106	0:4,0:4:99:0,99	0:6,0:6:99:0,106	.:0,0:0:0:0,0	0:4,0:4:99:0,99	.:0,0:0:0:0,0	0:62,0:62:99:0,1800	0:65,0:65:99:0,1800	0:53,0:53:99:0,1800	0:57,0:57:99:0,1800	0:58,0:58:99:0,1795
mtDNAgenome_CP59298	272	.	T	A	2157.11	.	.	GT:AD:DP:GQ:PL	0:7,0:7:99:0,106	0:53,0:53:99:0,1740	0:56,0:56:99:0,1800	0:60,0:60:99:0,1800	0:51,0:51:99:0,1370	0:50,0:50:99:0,1272	0:55,0:55:99:0,1800	0:50,0:50:99:0,1800	0:133,0:133:99:0,120	0:42,0:42:99:0,985	0:54,0:54:99:0,1800	0:165,0:165:99:0,1800	0:42,0:42:99:0,247	.:2,0:2:49:0,49	0:4,0:4:99:0,99	0:84,0:84:99:0,1420	0:13,0:13:99:0,162	0:39,0:39:99:0,944	0:7,0:7:99:0,106	0:9,0:9:99:0,106	0:4,0:4:99:0,99	0:4,0:4:99:0,99	0:57,0:57:99:0,1715	0:7,0:7:99:0,106	0:4,0:4:99:0,99	0:6,0:6:99:0,106	.:0,0:0:0:0,0	0:4,0:4:99:0,99	.:0,0:0:0:0,0	0:62,0:62:99:0,1800	0:65,0:65:99:0,1800	0:53,0:53:99:0,1800	0:57,0:57:99:0,1800	0:58,0:58:99:0,1795
mtDNAgenome_CP59298	274	.	A	T	3931.74	.	.	GT:AD:DP:GQ:PL	0:7,0:7:99:0,106	0:53,0:53:99:0,1740	0:56,0:56:99:0,1800	0:60,0:60:99:0,1800	0:51,0:51:99:0,1370	0:50,0:50:99:0,1272	0:55,0:55:99:0,1800	0:50,0:50:99:0,1800	0:133,0:133:99:0,120	0:42,0:42:99:0,985	0:54,0:54:99:0,1800	0:165,0:165:99:0,1800	0:42,0:42:99:0,247	.:2,0:2:49:0,49	0:4,0:4:99:0,99	0:84,0:84:99:0,1420	0:13,0:13:99:0,162	0:39,0:39:99:0,944	0:7,0:7:99:0,106	0:9,0:9:99:0,106	0:4,0:4:99:0,99	0:4,0:4:99:0,99	0:57,0:57:99:0,1715	0:7,0:7:99:0,106	0:4,0:4:99:0,99	0:6,0:6:99:0,106	.:0,0:0:0:0,0	0:4,0:4:99:0,99	.:0,0:0:0:0,0	0:62,0:62:99:0,1800	0:65,0:65:99:0,1800	0:53,0:53:99:0,1800	0:57,0:57:99:0,1800	0:58,0:58:99:0,1795
mtDNAgenome_CP59298	275	.	T	C	10642.8	.	.	GT:AD:DP:GQ:PL	0:7,0:7:99:0,106	0:53,0:53:99:0,1740	0:56,0:56:99:0,1800	0:60,0:60:99:0,1800	0:51,0:51:99:0,1370	0:50,0:50:99:0,1272	0:55,0:55:99:0,1800	0:50,0:50:99:0,1800	0:133,0:133:99:0,120	0:42,0:42:99:0,985	0:54,0:54:99:0,1800	0:165,0:165:99:0,1800	0:42,0:42:99:0,247	.:2,0:2:49:0,49	0:4,0:4:99:0,99	0:84,0:84:99:0,1420	0:13,0:13:99:0,162	0:39,0:39:99:0,944	0:7,0:7:99:0,106	0:9,0:9:99:0,106	0:4,0:4:99:0,99	0:4,0:4:99:0,99	0:57,0:57:99:0,1715	0:7,0:7:99:0,106	0:4,0:4:99:0,99	0:6,0:6:99:0,106	.:0,0:0:0:0,0	0:4,0:4:99:0,99	.:0,0:0:0:0,0	0:62,0:62:99:0,1800	0:65,0:65:99:0,1800	0:53,0:53:99:0,1800	0:57,0:57:99:0,1800	0:58,0:58:99:0,1795
mtDNAgenome_CP59298	289	.	C	T	42378.7	.	.	GT:AD:DP:GQ:PL	0:7,0:7:99:0,106	0:53,0:53:99:0,1740	0:56,0:56:99:0,1800	0:60,0:60:99:0,1800	0:51,0:51:99:0,1370	0:50,0:50:99:0,1272	0:55,0:55:99:0,1800	0:50,0:50:99:0,1800	0:133,0:133:99:0,120	0:42,0:42:99:0,985	0:54,0:54:99:0,1800	0:165,0:165:99:0,1800	0:42,0:42:99:0,247	.:2,0:2:49:0,49	0:4,0:4:99:0,99	0:84,0:84:99:0,1420	0:13,0:13:99:0,162	0:39,0:39:99:0,944	0:7,0:7:99:0,106	0:9,0:9:99:0,106	0:4,0:4:99:0,99	0:4,0:4:99:0,99	0:57,0:57:99:0,1715	0:7,0:7:99:0,106	0:4,0:4:99:0,99	0:6,0:6:99:0,106	.:0,0:0:0:0,0	0:4,2:6:49:0,49	.:0,0:0:0:0,0	0:62,0:62:99:0,1800	0:65,0:65:99:0,1800	0:53,0:53:99:0,1800	0:57,0:57:99:0,1800	0:58,0:58:99:0,1795
mtDNAgenome_CP59298	294	.	C	T	6743.8	.	.	GT:AD:DP:GQ:PL	0:7,0:7:99:0,106	0:53,0:53:99:0,1740	0:56,0:56:99:0,1800	0:60,0:60:99:0,1800	0:51,0:51:99:0,1370	0:50,0:50:99:0,1272	0:55,0:55:99:0,1800	0:50,0:50:99:0,1800	0:133,0:133:99:0,120	0:42,0:42:99:0,985	0:54,0:54:99:0,1800	0:165,0:165:99:0,1800	0:42,0:42:99:0,247	.:2,0:2:49:0,49	0:4,0:4:99:0,99	0:84,0:84:99:0,1420	0:13,0:13:99:0,162	0:39,0:39:99:0,944	0:7,0:7:99:0,106	0:9,0:9:99:0,106	0:4,0:4:99:0,99	0:4,0:4:99:0,99	0:57,0:57:99:0,1715	0:7,0:7:99:0,106	0:4,0:4:99:0,99	0:6,0:6:99:0,106	.:0,0:0:0:0,0	0:6,0:6:99:0,130	.:0,0:0:0:0,0	0:62,0:62:99:0,1800	0:65,0:65:99:0,1800	0:53,0:53:99:0,1800	0:57,0:57:99:0,1800	0:58,0:58:99:0,1795
mtDNAgenome_CP59298	302	.	CT	C,CTT	8713.69	.	.	GT:AD:DP:GQ:PL	0:7,0,0:7:99:0,106,106	0:53,0,0:53:99:0,1740,1740	0:56,0,0:56:99:0,1800,1800	0:60,0,0:60:99:0,1800,1800	0:51,0,0:51:99:0,1370,1370	0:50,0,0:50:99:0,1272,1272	0:55,0,0:55:99:0,1800,1800	0:50,0,0:50:99:0,1800,1800	0:133,0,0:133:99:0,120,120	0:42,0,0:42:99:0,985,985	0:54,0,0:54:99:0,1800,1800	0:165,0,0:165:99:0,1800,1800	0:42,0,0:42:99:0,247,247	.:2,0,0:2:49:0,49,49	0:4,0,0:4:99:0,99,99	0:84,0,0:84:99:0,1420,1420	0:13,0,0:13:99:0,162,162	0:39,0,0:39:99:0,944,944	0:7,0,0:7:99:0,106,106	0:9,0,0:9:99:0,106,106	0:4,0,0:4:99:0,99,99	0:4,0,0:4:99:0,99,99	0:57,0,0:57:99:0,1715,1715	0:7,0,0:7:99:0,106,106	0:4,0,0:4:99:0,99,99	0:6,0,0:6:99:0,106,106	.:0,0,0:0:0:0,0,0	0:6,0,0:6:99:0,130,130	.:0,0,0:0:0:0,0,0	0:62,0,0:62:99:0,1800,1800	0:65,0,0:65:99:0,1800,1800	0:53,0,0:53:99:0,1800,1800	0:57,0,0:57:99:0,1800,1800	0:58,0,0:58:99:0,1795,1795
mtDNAgenome_CP59298	307	.	TA	T	759.76	.	.	GT:AD:DP:GQ:PL	0:7,0:7:99:0,106	0:53,0:53:99:0,1740	0:56,0:56:99:0,1800	0:60,0:60:99:0,1800	0:51,0:51:99:0,1370	0:50,0:50:99:0,1272	0:55,0:55:99:0,1800	0:50,0:50:99:0,1800	0:133,0:133:99:0,120	0:42,0:42:99:0,985	0:54,0:54:99:0,1800	0:165,0:165:99:0,1800	0:42,0:42:99:0,247	.:2,0:2:49:0,49	0:4,0:4:99:0,99	0:84,0:84:99:0,1420	0:13,0:13:99:0,162	0:39,0:39:99:0,944	0:7,0:7:99:0,106	0:9,0:9:99:0,106	0:4,0:4:99:0,99	0:4,0:4:99:0,99	0:57,0:57:99:0,1715	0:7,0:7:99:0,106	0:4,0:4:99:0,99	0:6,0:6:99:0,106	.:0,0:0:0:0,0	0:6,0:6:99:0,130	.:0,0:0:0:0,0	0:62,0:62:99:0,1800	0:65,0:65:99:0,1800	0:53,0:53:99:0,1800	0:57,0:57:99:0,1800	0:58,0:58:99:0,1795
mtDNAgenome_CP59298	308	.	A	T,*	17084.2	.	.	GT:AD:DP:GQ:PL	0:7,0,0:7:99:0,106,106	0:53,0,0:53:99:0,1740,1740	0:56,0,0:56:99:0,1800,1800	0:60,0,0:60:99:0,1800,1800	0:51,0,0:51:99:0,1370,1370	0:50,0,0:50:99:0,1272,1272	0:55,0,0:55:99:0,1800,1800	0:50,0,0:50:99:0,1800,1800	0:133,0,0:133:99:0,120,120	0:42,0,0:42:99:0,985,985	0:54,0,0:54:99:0,1800,1800	0:165,0,0:165:99:0,1800,1800	0:42,0,0:42:99:0,247,247	.:2,0,0:2:49:0,49,49	0:4,0,0:4:99:0,99,99	0:84,0,0:84:99:0,1420,1420	0:13,0,0:13:99:0,162,162	0:39,0,0:39:99:0,944,944	0:7,0,0:7:99:0,106,106	0:9,0,0:9:99:0,106,106	0:4,0,0:4:99:0,99,99	0:4,0,0:4:99:0,99,99	0:57,0,0:57:99:0,1715,1715	0:7,0,0:7:99:0,106,106	0:4,0,0:4:99:0,99,99	0:6,0,0:6:99:0,106,106	.:0,0,0:0:0:0,0,0	0:6,0,0:6:28:0,28,28	.:0,0,0:0:0:0,0,0	0:62,0,0:62:99:0,1800,1800	0:65,0,0:65:99:0,1800,1800	0:53,0,0:53:99:0,1800,1800	0:57,0,0:57:99:0,1800,1800	0:58,0,0:58:99:0,1795,1795
mtDNAgenome_CP59298	348	.	G	A	29786.8	.	.	GT:AD:DP:GQ:PL	0:7,0:7:99:0,106	0:53,0:53:99:0,1740	0:56,0:56:99:0,1800	0:60,0:60:99:0,1800	0:51,0:51:99:0,1370	0:50,0:50:99:0,1272	0:55,0:55:99:0,1800	0:50,0:50:99:0,1800	0:133,0:133:99:0,120	0:42,0:42:99:0,985	0:54,0:54:99:0,1800	0:165,0:165:99:0,1800	0:42,0:42:99:0,247	.:2,0:2:49:0,49	0:4,0:4:99:0,99	0:84,0:84:99:0,1420	0:13,0:13:99:0,162	0:39,0:39:99:0,944	0:7,0:7:99:0,106	0:9,0:9:99:0,106	0:4,0:4:99:0,99	0:4,0:4:99:0,99	0:57,0:57:99:0,1715	0:7,0:7:99:0,106	0:6,0:6:90:0,90	0:4,0:4:99:0,99	.:0,0:0:0:0,0	0:6,0:6:49:0,49	.:0,0:0:0:0,0	0:62,0:62:99:0,1800	0:65,0:65:99:0,1800	0:53,0:53:99:0,1800	0:57,0:57:99:0,1800	0:58,0:58:99:0,1795
mtDNAgenome_CP59298	349	.	T	C	5159.82	.	.	GT:AD:DP:GQ:PL	0:7,0:7:99:0,106	0:53,0:53:99:0,1740	0:56,0:56:99:0,1800	0:60,0:60:99:0,1800	0:51,0:51:99:0,1370	0:50,0:50:99:0,1272	0:55,0:55:99:0,1800	0:50,0:50:99:0,1800	0:133,0:133:99:0,120	0:42,0:42:99:0,985	0:54,0:54:99:0,1800	0:165,0:165:99:0,1800	0:42,0:42:99:0,247	.:2,0:2:49:0,49	0:4,0:4:99:0,99	0:84,0:84:99:0,1420	0:13,0:13:99:0,162	0:39,0:39:99:0,944	0:7,0:7:99:0,106	0:9,0:9:99:0,106	0:4,0:4:99:0,99	0:4,0:4:99:0,99	0:57,0:57:99:0,1715	0:7,0:7:99:0,106	0:6,0:6:13:0,13	0:4,0:4:99:0,99	.:0,0:0:0:0,0	0:6,0:6:49:0,49	.:0,0:0:0:0,0	0:62,0:62:99:0,1800	0:65,0:65:99:0,1800	0:53,0:53:99:0,1800	0:57,0:57:99:0,1800	0:58,0:58:99:0,1795
mtDNAgenome_CP59298	350	.	G	T,A	5153.83	.	.	GT:AD:DP:GQ:PL	0:7,0,0:7:99:0,106,106	0:53,0,0:53:99:0,1740,1740	0:56,0,0:56:99:0,1800,1800	0:60,0,0:60:99:0,1800,1800	0:51,0,0:51:99:0,1370,1370	0:50,0,0:50:99:0,1272,1272	0:55,0,0:55:99:0,1800,1800	0:50,0,0:50:99:0,1800,1800	0:133,0,0:133:99:0,120,120	0:42,0,0:42:99:0,985,985	0:54,0,0:54:99:0,1800,1800	0:165,0,0:165:99:0,1800,1800	0:42,0,0:42:99:0,247,247	.:2,0,0:2:49:0,49,49	0:4,0,0:4:99:0,99,99	0:84,0,0:84:99:0,1420,1420	0:13,0,0:13:99:0,162,162	0:39,0,0:39:99:0,944,944	0:7,0,0:7:99:0,106,106	0:9,0,0:9:99:0,106,106	0:4,0,0:4:99:0,99,99	0:4,0,0:4:99:0,99,99	0:57,0,0:57:99:0,1715,1715	0:7,0,0:7:99:0,106,106	0:6,0,0:6:90:0,90,90	0:4,0,0:4:99:0,99,99	.:0,0,0:0:0:0,0,0	0:6,0,0:6:49:0,49,49	.:0,0,0:0:0:0,0,0	0:62,0,0:62:99:0,1800,1800	0:65,0,0:65:99:0,1800,1800	0:53,0,0:53:99:0,1800,1800	0:57,0,0:57:99:0,1800,1800	0:58,0,0:58:99:0,1795,1795
mtDNAgenome_CP59298	387	.	T	C	125.85	.	.	GT:AD:DP:GQ:PL	0:7,0:7:99:0,106	0:53,0:53:99:0,1740	0:56,0:56:99:0,1800	0:60,0:60:99:0,1800	0:51,0:51:99:0,1370	0:50,0:50:99:0,1272	0:55,0:55:99:0,1800	0:50,0:50:99:0,1800	0:133,0:133:99:0,120	0:42,0:42:99:0,985	0:54,0:54:99:0,1800	0:165,0:165:99:0,1800	0:42,0:42:99:0,247	.:2,0:2:45:0,45	.:3,0:3:7:0,7	0:84,0:84:99:0,1420	0:13,0:13:99:0,162	0:39,0:39:99:0,944	0:7,0:7:99:0,106	0:9,0:9:99:0,106	0:4,0:4:99:0,99	0:4,0:4:99:0,99	0:57,0:57:99:0,1715	0:7,0:7:99:0,106	0:6,0:6:13:0,13	0:4,0:4:99:0,99	.:0,0:0:0:0,0	0:4,0:4:99:0,99	.:0,0:0:0:0,0	0:62,0:62:99:0,1800	0:65,0:65:99:0,1800	0:53,0:53:99:0,1800	0:57,0:57:99:0,1800	0:58,0:58:99:0,1795
mtDNAgenome_CP59298	392	.	A	T	211.8	.	.	GT:AD:DP:GQ:PL	0:7,0:7:99:0,106	0:53,0:53:99:0,1740	0:56,0:56:99:0,1800	0:60,0:60:99:0,1800	0:51,0:51:99:0,1370	0:50,0:50:99:0,1272	0:55,0:55:99:0,1800	0:50,0:50:99:0,1800	0:133,0:133:99:0,120	0:42,0:42:99:0,985	0:54,0:54:99:0,1800	0:165,0:165:99:0,1800	0:42,0:42:99:0,247	.:1,0:1:43:0,43	0:4,0:4:53:0,53	0:84,0:84:99:0,1420	0:13,0:13:99:0,162	0:39,0:39:99:0,944	0:7,0:7:99:0,106	0:9,0:9:99:0,106	0:4,0:4:99:0,99	0:4,0:4:99:0,99	0:57,0:57:99:0,1715	0:7,0:7:99:0,106	0:8,0:8:63:0,63	0:4,0:4:99:0,99	.:0,0:0:0:0,0	0:4,0:4:99:0,99	.:0,0:0:0:0,0	0:62,0:62:99:0,1800	0:65,0:65:99:0,1800	0:53,0:53:99:0,1800	0:57,0:57:99:0,1800	0:58,0:58:99:0,1795
mtDNAgenome_CP59298	406	.	G	T	34027.6	.	.	GT:AD:DP:GQ:PL	0:7,0:7:99:0,106	0:53,0:53:99:0,1740	0:56,0:56:99:0,1800	0:60,0:60:99:0,1800	0:51,0:51:99:0,1370	0:50,0:50:99:0,1272	0:55,0:55:99:0,1800	0:50,0:50:99:0,1800	0:133,0:133:99:0,120	0:42,0:42:99:0,985	0:54,0:54:99:0,1800	0:165,0:165:99:0,1800	0:42,0:42:99:0,247	.:1,0:1:43:0,43	.:3,0:3:7:0,7	0:84,0:84:99:0,1420	0:13,0:13:99:0,162	0:39,0:39:99:0,944	0:7,0:7:99:0,106	0:9,0:9:99:0,106	0:4,0:4:99:0,99	0:4,0:4:99:0,99	0:57,0:57:99:0,1715	0:7,0:7:99:0,106	0:7,0:7:99:0,106	0:5,0:5:99:0,130	.:0,0:0:0:0,0	0:4,0:4:99:0,99	.:0,0:0:0:0,0	0:62,0:62:99:0,1800	0:65,0:65:99:0,1800	0:53,0:53:99:0,1800	0:57,0:57:99:0,1800	0:58,0:58:99:0,1795
mtDNAgenome_CP59298	420	.	C	T	99.8	.	.	GT:AD:DP:GQ:PL	0:7,0:7:99:0,106	0:53,0:53:99:0,1740	0:56,0:56:99:0,1800	0:60,0:60:99:0,1800	0:51,0:51:99:0,1370	0:50,0:50:99:0,1272	0:55,0:55:99:0,1800	0:50,0:50:99:0,1800	0:133,0:133:99:0,120	0:42,0:42:99:0,985	0:54,0:54:99:0,1800	0:165,0:165:99:0,1800	0:42,0:42:99:0,247	0:4,0:4:99:0,135	0:4,0:4:99:0,99	0:84,0:84:99:0,1420	0:13,0:13:99:0,162	0:39,0:39:99:0,944	0:7,0:7:99:0,106	0:9,0:9:99:0,106	0:4,0:4:99:0,99	0:4,0:4:99:0,99	0:57,0:57:99:0,1715	0:7,0:7:99:0,106	0:12,0:12:99:0,333	0:4,0:4:99:0,99	.:0,0:0:0:0,0	0:4,0:4:99:0,99	.:0,0:0:0:0,0	0:62,0:62:99:0,1800	0:65,0:65:99:0,1800	0:53,0:53:99:0,1800	0:57,0:57:99:0,1800	0:58,0:58:99:0,1795
mtDNAgenome_CP59298	433	.	T	A	8781.74	.	.	GT:AD:DP:GQ:PL	0:7,0:7:99:0,106	0:53,0:53:99:0,1740	0:56,0:56:99:0,1800	0:60,0:60:99:0,1800	0:51,0:51:99:0,1370	0:50,0:50:99:0,1272	0:55,0:55:99:0,1800	0:50,0:50:99:0,1800	0:133,0:133:99:0,120	0:42,0:42:99:0,985	0:54,0:54:99:0,1800	0:165,0:165:99:0,1800	0:42,0:42:99:0,247	0:5,0:5:99:0,135	0:4,0:4:99:0,99	0:84,0:84:99:0,1420	0:13,0:13:99:0,162	0:39,0:39:99:0,944	0:7,0:7:99:0,106	0:9,0:9:99:0,106	0:4,0:4:99:0,99	0:4,0:4:99:0,99	0:57,0:57:99:0,1715	0:7,0:7:99:0,106	0:7,0:7:99:0,106	0:4,0:4:99:0,99	.:0,0:0:0:0,0	0:4,0:4:99:0,99	.:0,0:0:0:0,0	0:62,0:62:99:0,1800	0:65,0:65:99:0,1800	0:53,0:53:99:0,1800	0:57,0:57:99:0,1800	0:58,0:58:99:0,1795
mtDNAgenome_CP59298	437	.	A	T	72.8	.	.	GT:AD:DP:GQ:PL	0:7,0:7:99:0,106	0:53,0:53:99:0,1740	0:56,0:56:99:0,1800	0:60,0:60:99:0,1800	0:51,0:51:99:0,1370	0:50,0:50:99:0,1272	0:55,0:55:99:0,1800	0:50,0:50:99:0,1800	0:133,0:133:99:0,120	0:42,0:42:99:0,985	0:54,0:54:99:0,1800	0:165,0:165:99:0,1800	0:42,0:42:99:0,247	0:5,0:5:99:0,135	0:4,0:4:99:0,99	0:84,0:84:99:0,1420	0:13,0:13:99:0,162	0:39,0:39:99:0,944	0:7,0:7:99:0,106	0:9,0:9:99:0,106	0:4,0:4:99:0,99	0:4,0:4:99:0,99	0:57,0:57:99:0,1715	0:7,0:7:99:0,106	0:7,0:7:99:0,106	0:4,0:4:99:0,99	.:0,0:0:0:0,0	0:4,0:4:99:0,99	.:0,0:0:0:0,0	0:62,0:62:99:0,1800	0:65,0:65:99:0,1800	0:53,0:53:99:0,1800	0:57,0:57:99:0,1800	0:58,0:58:99:0,1795
mtDNAgenome_CP59298	438	.	G	A	672.26	.	.	GT:AD:DP:GQ:PL	0:7,0:7:99:0,106	0:53,0:53:99:0,1740	0:56,0:56:99:0,1800	0:60,0:60:99:0,1800	0:51,0:51:99:0,1370	0:50,0:50:99:0,1272	0:55,0:55:99:0,1800	0:50,0:50:99:0,1800	0:133,0:133:99:0,120	0:42,0:42:99:0,985	0:54,0:54:99:0,1800	0:165,0:165:99:0,1800	0:42,0:42:99:0,247	0:5,0:5:3:0,3	0:4,0:4:99:0,99	0:84,0:84:99:0,1420	0:13,0:13:99:0,162	0:39,0:39:99:0,944	0:7,0:7:99:0,106	0:9,0:9:99:0,106	0:4,0:4:99:0,99	0:4,0:4:99:0,99	0:57,0:57:99:0,1715	0:7,0:7:99:0,106	0:7,0:7:99:0,106	.:4,0:4:0:0,0	.:0,0:0:0:0,0	0:4,0:4:99:0,99	.:0,0:0:0:0,0	0:62,0:62:99:0,1800	0:65,0:65:99:0,1800	0:53,0:53:99:0,1800	0:57,0:57:99:0,1800	0:58,0:58:99:0,1795
mtDNAgenome_CP59298	439	.	A	T,C	486.43	.	.	GT:AD:DP:GQ:PL	0:7,0,0:7:99:0,106,106	0:53,0,0:53:99:0,1740,1740	0:56,0,0:56:99:0,1800,1800	0:60,0,0:60:99:0,1800,1800	0:51,0,0:51:99:0,1370,1370	0:50,0,0:50:99:0,1272,1272	0:55,0,0:55:99:0,1800,1800	0:50,0,0:50:99:0,1800,1800	0:133,0,0:133:99:0,120,120	0:42,0,0:42:99:0,985,985	0:54,0,0:54:99:0,1800,1800	0:165,0,0:165:99:0,1800,1800	0:42,0,0:42:99:0,247,247	.:4,0,0:4:0:0,0,0	0:4,0,0:4:99:0,99,99	0:84,0,0:84:99:0,1420,1420	0:13,0,0:13:99:0,162,162	0:39,0,0:39:99:0,944,944	0:7,0,0:7:99:0,106,106	0:9,0,0:9:99:0,106,106	0:4,0,0:4:99:0,99,99	0:4,0,0:4:99:0,99,99	0:57,0,0:57:99:0,1715,1715	0:7,0,0:7:99:0,106,106	0:7,0,0:7:99:0,106,106	.:4,0,0:4:0:0,0,0	.:0,0,0:0:0:0,0,0	0:4,0,0:4:99:0,99,99	.:0,0,0:0:0:0,0,0	0:62,0,0:62:99:0,1800,1800	0:65,0,0:65:99:0,1800,1800	0:53,0,0:53:99:0,1800,1800	0:57,0,0:57:99:0,1800,1800	0:58,0,0:58:99:0,1795,1795
mtDNAgenome_CP59298	443	.	C	T	72.8	.	.	GT:AD:DP:GQ:PL	0:7,0:7:99:0,106	0:53,0:53:99:0,1740	0:56,0:56:99:0,1800	0:60,0:60:99:0,1800	0:51,0:51:99:0,1370	0:50,0:50:99:0,1272	0:55,0:55:99:0,1800	0:50,0:50:99:0,1800	0:133,0:133:99:0,120	0:42,0:42:99:0,985	0:54,0:54:99:0,1800	0:165,0:165:99:0,1800	0:42,0:42:99:0,247	0:4,0:4:99:0,135	0:4,0:4:99:0,99	0:84,0:84:99:0,1420	0:13,0:13:99:0,162	0:39,0:39:99:0,944	0:7,0:7:99:0,106	0:9,0:9:99:0,106	0:4,0:4:99:0,99	0:4,0:4:99:0,99	0:57,0:57:99:0,1715	0:7,0:7:99:0,106	0:7,0:7:99:0,106	0:4,0:4:99:0,99	.:0,0:0:0:0,0	0:4,0:4:99:0,99	.:0,0:0:0:0,0	0:62,0:62:99:0,1800	0:65,0:65:99:0,1800	0:53,0:53:99:0,1800	0:57,0:57:99:0,1800	0:58,0:58:99:0,1795
mtDNAgenome_CP59298	467	.	A	T	718.98	.	.	GT:AD:DP:GQ:PL	0:7,0:7:99:0,106	0:53,0:53:99:0,1740	0:56,0:56:99:0,1800	0:60,0:60:99:0,1800	0:51,0:51:99:0,1370	0:50,0:50:99:0,1272	0:55,0:55:99:0,1800	0:50,0:50:99:0,1800	0:133,0:133:99:0,120	0:42,0:42:99:0,985	0:54,0:54:99:0,1800	0:165,0:165:99:0,1800	0:42,0:42:99:0,247	0:4,0:4:99:0,135	0:4,0:4:99:0,99	0:84,0:84:99:0,1420	0:13,0:13:99:0,162	0:39,0:39:99:0,944	0:7,0:7:99:0,106	0:9,0:9:99:0,106	0:4,0:4:99:0,99	0:4,0:4:99:0,99	0:57,0:57:99:0,1715	0:7,0:7:99:0,106	0:7,0:7:99:0,106	.:4,0:4:0:0,0	.:0,0:0:0:0,0	0:4,0:4:99:0,99	.:0,0:0:0:0,0	0:62,0:62:99:0,1800	0:65,0:65:99:0,1800	0:53,0:53:99:0,1800	0:57,0:57:99:0,1800	0:58,0:58:99:0,1795
mtDNAgenome_CP59298	475	.	T	TA	592.76	.	.	GT:AD:DP:GQ:PL	0:7,0:7:99:0,106	0:53,0:53:99:0,1740	0:56,0:56:99:0,1800	0:60,0:60:99:0,1800	0:51,0:51:99:0,1370	0:50,0:50:99:0,1272	0:55,0:55:99:0,1800	0:50,0:50:99:0,1800	0:133,0:133:99:0,120	0:42,0:42:99:0,985	0:54,0:54:99:0,1800	0:165,0:165:99:0,1800	0:42,0:42:99:0,247	0:4,0:4:99:0,135	0:4,0:4:99:0,99	0:84,0:84:99:0,1420	0:13,0:13:99:0,162	0:39,0:39:99:0,944	0:7,0:7:99:0,106	0:9,0:9:99:0,106	0:4,0:4:99:0,99	0:4,0:4:99:0,99	0:57,0:57:99:0,1715	0:7,0:7:99:0,106	0:7,0:7:99:0,106	0:4,0:4:99:0,99	.:0,0:0:0:0,0	0:4,0:4:99:0,99	.:0,0:0:0:0,0	0:62,0:62:99:0,1800	0:65,0:65:99:0,1800	0:53,0:53:99:0,1800	0:57,0:57:99:0,1800	0:58,0:58:99:0,1795
mtDNAgenome_CP59298	477	.	AC	A	593.09	.	.	GT:AD:DP:GQ:PL	0:7,0:7:99:0,106	0:53,0:53:99:0,1740	0:56,0:56:99:0,1800	0:60,0:60:99:0,1800	0:51,0:51:99:0,1370	0:50,0:50:99:0,1272	0:55,0:55:99:0,1800	0:50,0:50:99:0,1800	0:133,0:133:99:0,120	0:42,0:42:99:0,985	0:54,0:54:99:0,1800	0:165,0:165:99:0,1800	0:42,0:42:99:0,247	.:4,0:4:0:0,0	0:4,0:4:99:0,99	0:84,0:84:99:0,1420	0:13,0:13:99:0,162	0:39,0:39:99:0,944	0:7,0:7:99:0,106	0:9,0:9:99:0,106	0:4,0:4:99:0,99	0:4,0:4:99:0,99	0:57,0:57:99:0,1715	0:7,0:7:99:0,106	0:7,0:7:99:0,106	.:4,0:4:0:0,0	.:0,0:0:0:0,0	0:4,0:4:99:0,99	.:0,0:0:0:0,0	0:62,0:62:99:0,1800	0:65,0:65:99:0,1800	0:53,0:53:99:0,1800	0:57,0:57:99:0,1800	0:58,0:58:99:0,1795
mtDNAgenome_CP59298	478	.	C	T,*	47915.9	.	.	GT:AD:DP:GQ:PL	0:7,0,0:7:99:0,106,106	0:53,0,0:53:99:0,1740,1740	0:56,0,0:56:99:0,1800,1800	0:60,0,0:60:99:0,1800,1800	0:51,0,0:51:99:0,1370,1370	0:50,0,0:50:99:0,1272,1272	0:55,0,0:55:99:0,1800,1800	0:50,0,0:50:99:0,1800,1800	0:133,0,0:133:99:0,120,120	0:42,0,0:42:99:0,985,985	0:54,0,0:54:99:0,1800,1800	0:165,0,0:165:99:0,1800,1800	0:42,0,0:42:99:0,247,247	.:4,0,0:4:0:0,0,0	0:4,0,0:4:99:0,99,99	0:84,0,0:84:99:0,1420,1420	0:13,0,0:13:99:0,162,162	0:39,0,0:39:99:0,944,944	0:7,0,0:7:99:0,106,106	0:9,0,0:9:99:0,106,106	0:4,0,0:4:99:0,99,99	0:4,0,0:4:99:0,99,99	0:57,0,0:57:99:0,1715,1715	0:7,0,0:7:99:0,106,106	0:7,0,0:7:99:0,106,106	.:4,0,0:4:0:0,0,0	.:0,0,0:0:0:0,0,0	0:4,0,0:4:99:0,99,99	.:0,0,0:0:0:0,0,0	0:62,0,0:62:99:0,1800,1800	0:65,0,0:65:99:0,1800,1800	0:53,0,0:53:99:0,1800,1800	0:57,0,0:57:99:0,1800,1800	0:58,0,0:58:99:0,1795,1795
mtDNAgenome_CP59298	480	.	A	T	189.98	.	.	GT:AD:DP:GQ:PL	0:7,0:7:99:0,106	0:53,0:53:99:0,1740	0:56,0:56:99:0,1800	0:60,0:60:99:0,1800	0:51,0:51:99:0,1370	0:50,0:50:99:0,1272	0:55,0:55:99:0,1800	0:50,0:50:99:0,1800	0:133,0:133:99:0,120	0:42,0:42:99:0,985	0:54,0:54:99:0,1800	0:165,0:165:99:0,1800	0:42,0:42:99:0,247	.:4,0:4:0:0,0	0:4,0:4:99:0,99	0:84,0:84:99:0,1420	0:13,0:13:99:0,162	0:39,0:39:99:0,944	0:7,0:7:99:0,106	0:9,0:9:99:0,106	0:4,0:4:99:0,99	0:4,0:4:99:0,99	0:57,0:57:99:0,1715	0:7,0:7:99:0,106	0:7,0:7:99:0,106	0:4,0:4:99:0,99	.:0,0:0:0:0,0	0:4,0:4:99:0,99	.:0,0:0:0:0,0	0:62,0:62:99:0,1800	0:65,0:65:99:0,1800	0:53,0:53:99:0,1800	0:57,0:57:99:0,1800	0:58,0:58:99:0,1795
mtDNAgenome_CP59298	498	.	T	A	76162.5	.	.	GT:AD:DP:GQ:PL	0:7,0:7:99:0,106	0:53,0:53:99:0,1740	0:56,0:56:99:0,1800	0:60,0:60:99:0,1800	0:51,0:51:99:0,1370	0:50,0:50:99:0,1272	0:55,0:55:99:0,1800	0:50,0:50:99:0,1800	0:133,0:133:99:0,120	0:42,0:42:99:0,985	0:54,0:54:99:0,1800	0:165,0:165:99:0,1800	0:42,0:42:99:0,247	.:4,0:4:0:0,0	0:4,0:4:99:0,99	0:84,0:84:99:0,1420	0:13,0:13:99:0,162	0:39,0:39:99:0,944	0:7,0:7:99:0,106	0:9,0:9:99:0,106	0:4,0:4:99:0,99	0:4,0:4:99:0,99	0:57,0:57:99:0,1715	0:7,0:7:99:0,106	0:7,0:7:99:0,106	.:3,0:3:11:0,11	.:0,0:0:0:0,0	0:8,0:8:63:0,63	.:0,0:0:0:0,0	0:62,0:62:99:0,1800	0:65,0:65:99:0,1800	0:53,0:53:99:0,1800	0:57,0:57:99:0,1800	0:58,0:58:99:0,1795
mtDNAgenome_CP59298	500	.	A	T	76265.2	.	.	GT:AD:DP:GQ:PL	0:7,0:7:99:0,106	0:53,0:53:99:0,1740	0:56,0:56:99:0,1800	0:60,0:60:99:0,1800	0:51,0:51:99:0,1370	0:50,0:50:99:0,1272	0:55,0:55:99:0,1800	0:50,0:50:99:0,1800	0:133,0:133:99:0,120	0:42,0:42:99:0,985	0:54,0:54:99:0,1800	0:165,0:165:99:0,1800	0:42,0:42:99:0,247	.:4,0:4:0:0,0	0:4,0:4:99:0,99	0:84,0:84:99:0,1420	0:13,0:13:99:0,162	0:39,0:39:99:0,944	0:7,0:7:99:0,106	0:9,0:9:99:0,106	0:4,0:4:99:0,99	0:4,0:4:99:0,99	0:57,0:57:99:0,1715	0:7,0:7:99:0,106	0:7,0:7:99:0,106	.:2,0:2:49:0,49	.:0,0:0:0:0,0	0:8,0:8:63:0,63	.:0,0:0:0:0,0	0:62,0:62:99:0,1800	0:65,0:65:99:0,1800	0:53,0:53:99:0,1800	0:57,0:57:99:0,1800	0:58,0:58:99:0,1795
mtDNAgenome_CP59298	506	.	C	G	72.98	.	.	GT:AD:DP:GQ:PL	0:7,0:7:99:0,106	0:53,0:53:99:0,1740	0:56,0:56:99:0,1800	0:60,0:60:99:0,1800	0:51,0:51:99:0,1370	0:50,0:50:99:0,1272	0:55,0:55:99:0,1800	0:50,0:50:99:0,1800	0:133,0:133:99:0,120	0:42,0:42:99:0,985	0:54,0:54:99:0,1800	0:165,0:165:99:0,1800	0:42,0:42:99:0,247	.:4,0:4:0:0,0	0:4,0:4:99:0,99	0:84,0:84:99:0,1420	0:13,0:13:99:0,162	0:39,0:39:99:0,944	0:7,0:7:99:0,106	0:9,0:9:99:0,106	0:4,0:4:99:0,99	0:4,0:4:99:0,99	0:57,0:57:99:0,1715	0:7,0:7:99:0,106	0:7,0:7:99:0,106	.:2,0:2:49:0,49	.:0,0:0:0:0,0	0:8,0:8:63:0,63	.:0,0:0:0:0,0	0:62,0:62:99:0,1800	0:65,0:65:99:0,1800	0:53,0:53:99:0,1800	0:57,0:57:99:0,1800	0:58,0:58:99:0,1795
mtDNAgenome_CP59298	513	.	A	G	49135.4	.	.	GT:AD:DP:GQ:PL	0:7,0:7:99:0,106	0:53,0:53:99:0,1740	0:56,0:56:99:0,1800	0:60,0:60:99:0,1800	0:51,0:51:99:0,1370	0:50,0:50:99:0,1272	0:55,0:55:99:0,1800	0:50,0:50:99:0,1800	0:133,0:133:99:0,120	0:42,0:42:99:0,985	0:54,0:54:99:0,1800	0:165,0:165:99:0,1800	0:42,0:42:99:0,247	0:4,0:4:90:0,90	0:4,0:4:99:0,99	0:84,0:84:99:0,1420	0:13,0:13:99:0,162	0:39,0:39:99:0,944	0:7,0:7:99:0,106	0:9,0:9:99:0,106	0:4,0:4:99:0,99	0:4,0:4:99:0,99	0:57,0:57:99:0,1715	0:7,0:7:99:0,106	0:7,0:7:99:0,106	0:4,0:4:90:0,90	.:0,0:0:0:0,0	0:8,0:8:99:0,180	.:0,0:0:0:0,0	0:62,0:62:99:0,1800	0:65,0:65:99:0,1800	0:53,0:53:99:0,1800	0:57,0:57:99:0,1800	0:58,0:58:99:0,1795
mtDNAgenome_CP59298	529	.	C	T	33.98	.	.	GT:AD:DP:GQ:PL	0:7,0:7:99:0,106	0:53,0:53:99:0,1740	0:56,0:56:99:0,1800	0:60,0:60:99:0,1800	0:51,0:51:99:0,1370	0:50,0:50:99:0,1272	0:55,0:55:99:0,1800	0:50,0:50:99:0,1800	0:133,0:133:99:0,120	0:42,0:42:99:0,985	0:54,0:54:99:0,1800	0:165,0:165:99:0,1800	0:42,0:42:99:0,247	.:4,0:4:0:0,0	0:4,0:4:99:0,99	0:84,0:84:99:0,1420	0:13,0:13:99:0,162	0:39,0:39:99:0,944	0:7,0:7:99:0,106	0:9,0:9:99:0,106	0:4,0:4:99:0,99	0:4,0:4:97:0,97	0:57,0:57:99:0,1715	0:7,0:7:99:0,106	0:7,0:7:99:0,106	.:2,0:2:49:0,49	.:0,0:0:0:0,0	0:4,0:4:99:0,99	.:0,0:0:0:0,0	0:62,0:62:99:0,1800	0:65,0:65:99:0,1800	0:53,0:53:99:0,1800	0:57,0:57:99:0,1800	0:58,0:58:99:0,1795
mtDNAgenome_CP59298	538	.	G	T	19289.3	.	.	GT:AD:DP:GQ:PL	0:7,0:7:99:0,106	0:53,0:53:99:0,1740	0:56,0:56:99:0,1800	0:60,0:60:99:0,1800	0:51,0:51:99:0,1370	0:50,0:50:99:0,1272	0:55,0:55:99:0,1800	0:50,0:50:99:0,1800	0:133,0:133:99:0,120	0:42,0:42:99:0,985	0:54,0:54:99:0,1800	0:165,0:165:99:0,1800	0:42,0:42:99:0,247	.:3,0:3:7:0,7	0:4,0:4:99:0,99	0:84,0:84:99:0,1420	0:13,0:13:99:0,162	0:39,0:39:99:0,944	0:7,0:7:99:0,106	0:9,0:9:99:0,106	0:4,0:4:99:0,99	0:4,0:4:99:0,99	0:57,0:57:99:0,1715	0:7,0:7:99:0,106	0:7,0:7:99:0,106	.:2,0:2:49:0,49	.:0,0:0:0:0,0	0:4,0:4:99:0,99	.:0,0:0:0:0,0	0:62,0:62:99:0,1800	0:65,0:65:99:0,1800	0:53,0:53:99:0,1800	0:57,0:57:99:0,1800	0:58,0:58:99:0,1795
mtDNAgenome_CP59298	554	.	T	A	44489.3	.	.	GT:AD:DP:GQ:PL	0:7,0:7:99:0,106	0:53,0:53:99:0,1740	0:56,0:56:99:0,1800	0:60,0:60:99:0,1800	0:51,0:51:99:0,1370	0:50,0:50:99:0,1272	0:55,0:55:99:0,1800	0:50,0:50:99:0,1800	0:133,0:133:99:0,120	0:42,0:42:99:0,985	0:54,0:54:99:0,1800	0:165,0:165:99:0,1800	0:42,0:42:99:0,247	.:1,0:1:0:0,0	0:4,0:4:99:0,99	0:84,0:84:99:0,1420	0:13,0:13:99:0,162	0:39,0:39:99:0,944	0:7,0:7:99:0,106	0:9,0:9:99:0,106	0:4,0:4:99:0,99	0:4,0:4:99:0,99	0:57,0:57:99:0,1715	0:7,0:7:99:0,106	0:4,0:4:99:0,99	.:2,0:2:49:0,49	.:0,0:0:0:0,0	0:4,0:4:99:0,99	.:0,0:0:0:0,0	0:62,0:62:99:0,1800	0:65,0:65:99:0,1800	0:53,0:53:99:0,1800	0:57,0:57:99:0,1800	0:58,0:58:99:0,1795
mtDNAgenome_CP59298	584	.	G	A,T	23988.4	.	.	GT:AD:DP:GQ:PL	0:7,0,0:7:99:0,106,106	0:53,0,0:53:99:0,1740,1740	0:56,0,0:56:99:0,1800,1800	0:60,0,0:60:99:0,1800,1800	0:51,0,0:51:99:0,1370,1370	0:50,0,0:50:99:0,1272,1272	0:55,0,0:55:99:0,1800,1800	0:50,0,0:50:99:0,1800,1800	0:133,0,0:133:99:0,120,120	0:42,0,0:42:99:0,985,985	0:54,0,0:54:99:0,1800,1800	0:165,0,0:165:99:0,1800,1800	0:42,0,0:42:99:0,247,247	.:1,0,0:1:0:0,0,0	0:4,0,0:4:99:0,99,99	0:84,0,0:84:99:0,1420,1420	0:13,0,0:13:99:0,162,162	0:39,0,0:39:99:0,944,944	0:7,0,0:7:99:0,106,106	0:9,0,0:9:99:0,106,106	0:4,0,0:4:99:0,99,99	0:4,0,0:4:99:0,99,99	0:57,0,0:57:99:0,1715,1715	0:7,0,0:7:99:0,106,106	0:4,0,0:4:99:0,99,99	.:2,0,0:2:49:0,49,49	.:0,0,0:0:0:0,0,0	0:4,0,0:4:99:0,99,99	.:0,0,0:0:0:0,0,0	0:62,0,0:62:99:0,1800,1800	0:65,0,0:65:99:0,1800,1800	0:53,0,0:53:99:0,1800,1800	0:57,0,0:57:99:0,1800,1800	0:58,0,0:58:99:0,1795,1795
mtDNAgenome_CP59298	610	.	C	T,A	36870.2	.	.	GT:AD:DP:GQ:PL	0:7,0,0:7:99:0,106,106	0:53,0,0:53:99:0,1740,1740	0:56,0,0:56:99:0,1800,1800	0:60,0,0:60:99:0,1800,1800	0:51,0,0:51:99:0,1370,1370	0:50,0,0:50:99:0,1272,1272	0:55,0,0:55:99:0,1800,1800	0:50,0,0:50:99:0,1800,1800	0:133,0,0:133:99:0,120,120	0:42,0,0:42:99:0,985,985	0:54,0,0:54:99:0,1800,1800	0:165,0,0:165:99:0,1800,1800	0:42,0,0:42:99:0,247,247	.:1,0,0:1:0:0,0,0	0:4,0,0:4:99:0,99,99	0:84,0,0:84:99:0,1420,1420	0:13,0,0:13:99:0,162,162	0:39,0,0:39:99:0,944,944	0:7,0,0:7:99:0,106,106	0:9,0,0:9:99:0,106,106	0:4,0,0:4:99:0,99,99	0:4,0,0:4:99:0,99,99	0:57,0,0:57:99:0,1715,1715	0:7,0,0:7:99:0,106,106	0:4,0,0:4:99:0,99,99	.:3,0,0:3:88:0,88,88	.:0,0,0:0:0:0,0,0	0:4,0,0:4:99:0,99,99	.:0,0,0:0:0:0,0,0	0:62,0,0:62:99:0,1800,1800	0:65,0,0:65:99:0,1800,1800	0:53,0,0:53:99:0,1800,1800	0:57,0,0:57:99:0,1800,1800	0:58,0,0:58:99:0,1795,1795
mtDNAgenome_CP59298	615	.	T	A	37638.1	.	.	GT:AD:DP:GQ:PL	0:7,0:7:99:0,106	0:53,0:53:99:0,1740	0:56,0:56:99:0,1800	0:60,0:60:99:0,1800	0:51,0:51:99:0,1370	0:50,0:50:99:0,1272	0:55,0:55:99:0,1800	0:50,0:50:99:0,1800	0:133,0:133:99:0,120	0:42,0:42:99:0,985	0:54,0:54:99:0,1800	0:165,0:165:99:0,1800	0:42,0:42:99:0,247	.:2,0:2:45:0,45	0:4,0:4:99:0,99	0:84,0:84:99:0,1420	0:13,0:13:99:0,162	0:39,0:39:99:0,944	0:7,0:7:99:0,106	0:9,0:9:99:0,106	0:4,0:4:99:0,99	0:4,0:4:99:0,99	0:57,0:57:99:0,1715	0:7,0:7:99:0,106	0:4,0:4:99:0,99	.:3,0:3:92:0,92	.:0,0:0:0:0,0	0:4,0:4:99:0,99	.:0,0:0:0:0,0	0:62,0:62:99:0,1800	0:65,0:65:99:0,1800	0:53,0:53:99:0,1800	0:57,0:57:99:0,1800	0:58,0:58:99:0,1795
mtDNAgenome_CP59298	630	.	C	A	31.8	.	.	GT:AD:DP:GQ:PL	0:7,0:7:99:0,106	0:53,0:53:99:0,1740	0:56,0:56:99:0,1800	0:60,0:60:99:0,1800	0:51,0:51:99:0,1370	0:50,0:50:99:0,1272	0:55,0:55:99:0,1800	0:50,0:50:99:0,1800	0:133,0:133:99:0,120	0:42,0:42:99:0,985	0:54,0:54:99:0,1800	0:165,0:165:99:0,1800	0:42,0:42:99:0,247	.:1,0:1:43:0,43	0:4,0:4:99:0,99	0:84,0:84:99:0,1420	0:13,0:13:99:0,162	0:39,0:39:99:0,944	0:7,0:7:99:0,106	0:9,0:9:99:0,106	0:4,0:4:99:0,99	0:4,0:4:99:0,99	0:57,0:57:99:0,1715	0:7,0:7:99:0,106	0:4,0:4:99:0,99	0:4,0:4:87:0,87	.:0,0:0:0:0,0	0:4,0:4:99:0,99	.:0,0:0:0:0,0	0:62,0:62:99:0,1800	0:65,0:65:99:0,1800	0:53,0:53:99:0,1800	0:57,0:57:99:0,1800	0:58,0:58:99:0,1795
mtDNAgenome_CP59298	644	.	A	T	3981.98	.	.	GT:AD:DP:GQ:PL	0:7,0:7:99:0,106	0:53,0:53:99:0,1740	0:56,0:56:99:0,1800	0:60,0:60:99:0,1800	0:51,0:51:99:0,1370	0:50,0:50:99:0,1272	0:55,0:55:99:0,1800	0:50,0:50:99:0,1800	0:133,0:133:99:0,120	0:42,0:42:99:0,985	0:54,0:54:99:0,1800	0:165,0:165:99:0,1800	0:42,0:42:99:0,247	.:2,0:2:0:0,0	0:4,0:4:99:0,99	0:84,0:84:99:0,1420	0:13,0:13:99:0,162	0:39,0:39:99:0,944	0:7,0:7:99:0,106	0:9,0:9:99:0,106	0:4,0:4:99:0,99	0:4,0:4:99:0,99	0:57,0:57:99:0,1715	0:7,0:7:99:0,106	0:4,0:4:99:0,99	0:4,0:4:99:0,99	.:0,0:0:0:0,0	0:4,0:4:99:0,99	.:0,0:0:0:0,0	0:62,0:62:99:0,1800	0:65,0:65:99:0,1800	0:53,0:53:99:0,1800	0:57,0:57:99:0,1800	0:58,0:58:99:0,1795
mtDNAgenome_CP59298	656	.	C	A	31941.8	.	.	GT:AD:DP:GQ:PL	0:7,0:7:99:0,106	0:53,0:53:99:0,1740	0:56,0:56:99:0,1800	0:60,0:60:99:0,1800	0:51,0:51:99:0,1370	0:50,0:50:99:0,1272	0:55,0:55:99:0,1800	0:50,0:50:99:0,1800	0:133,0:133:99:0,120	0:42,0:42:99:0,985	0:54,0:54:99:0,1800	0:165,0:165:99:0,1800	0:42,0:42:99:0,247	.:2,0:2:45:0,45	0:4,0:4:99:0,99	0:84,0:84:99:0,1420	0:13,0:13:99:0,162	0:39,0:39:99:0,944	0:7,0:7:99:0,106	0:9,0:9:99:0,106	0:4,0:4:99:0,99	0:4,0:4:99:0,99	0:57,0:57:99:0,1715	0:7,0:7:99:0,106	0:4,0:4:99:0,99	0:4,0:4:99:0,99	.:0,0:0:0:0,0	0:4,0:4:99:0,99	.:0,0:0:0:0,0	0:62,0:62:99:0,1800	0:65,0:65:99:0,1800	0:53,0:53:99:0,1800	0:57,0:57:99:0,1800	0:58,0:58:99:0,1795
mtDNAgenome_CP59298	681	.	G	A	35531.6	.	.	GT:AD:DP:GQ:PL	0:7,0:7:99:0,106	0:53,0:53:99:0,1740	0:56,0:56:99:0,1800	0:60,0:60:99:0,1800	0:51,0:51:99:0,1370	0:50,0:50:99:0,1272	0:55,0:55:99:0,1800	0:50,0:50:99:0,1800	0:133,0:133:99:0,120	0:42,0:42:99:0,985	0:54,0:54:99:0,1800	0:165,0:165:99:0,1800	0:42,0:42:99:0,247	0:4,0:4:99:0,99	0:8,0:8:99:0,139	0:84,0:84:99:0,1420	0:13,0:13:99:0,162	0:39,0:39:99:0,944	0:7,0:7:99:0,106	0:9,0:9:99:0,106	0:4,0:4:99:0,99	0:4,0:4:99:0,99	0:57,0:57:99:0,1715	0:7,0:7:99:0,106	0:4,0:4:99:0,99	0:4,0:4:99:0,99	.:0,0:0:0:0,0	0:4,0:4:99:0,99	.:0,0:0:0:0,0	0:62,0:62:99:0,1800	0:65,0:65:99:0,1800	0:53,0:53:99:0,1800	0:57,0:57:99:0,1800	0:58,0:58:99:0,1795
mtDNAgenome_CP59298	683	.	AT	A,TT	37710.4	.	.	GT:AD:DP:GQ:PL	0:7,0,0:7:99:0,106,106	0:53,0,0:53:99:0,1740,1740	0:56,0,0:56:99:0,1800,1800	0:60,0,0:60:99:0,1800,1800	0:51,0,0:51:99:0,1370,1370	0:50,0,0:50:99:0,1272,1272	0:55,0,0:55:99:0,1800,1800	0:50,0,0:50:99:0,1800,1800	0:133,0,0:133:99:0,120,120	0:42,0,0:42:99:0,985,985	0:54,0,0:54:99:0,1800,1800	0:165,0,0:165:99:0,1800,1800	0:42,0,0:42:99:0,247,247	0:4,0,0:4:99:0,99,99	0:8,0,0:8:99:0,139,139	0:84,0,0:84:99:0,1420,1420	0:13,0,0:13:99:0,162,162	0:39,0,0:39:99:0,944,944	0:7,0,0:7:99:0,106,106	0:9,0,0:9:99:0,106,106	0:4,0,0:4:99:0,99,99	0:4,0,0:4:99:0,99,99	0:57,0,0:57:99:0,1715,1715	0:7,0,0:7:99:0,106,106	0:4,0,0:4:99:0,99,99	0:4,0,0:4:90:0,90,90	.:0,0,0:0:0:0,0,0	0:4,0,0:4:99:0,99,99	.:0,0,0:0:0:0,0,0	0:62,0,0:62:99:0,1800,1800	0:65,0,0:65:99:0,1800,1800	0:53,0,0:53:99:0,1800,1800	0:57,0,0:57:99:0,1800,1800	0:58,0,0:58:99:0,1795,1795
mtDNAgenome_CP59298	690	.	A	T	3468.99	.	.	GT:AD:DP:GQ:PL	0:7,0:7:99:0,106	0:53,0:53:99:0,1740	0:56,0:56:99:0,1800	0:60,0:60:99:0,1800	0:51,0:51:99:0,1370	0:50,0:50:99:0,1272	0:55,0:55:99:0,1800	0:50,0:50:99:0,1800	0:133,0:133:99:0,120	0:42,0:42:99:0,985	0:54,0:54:99:0,1800	0:165,0:165:99:0,1800	0:42,0:42:99:0,247	0:4,0:4:99:0,99	0:8,0:8:99:0,148	0:84,0:84:99:0,1420	0:13,0:13:99:0,162	0:39,0:39:99:0,944	0:7,0:7:99:0,106	0:9,0:9:99:0,106	0:4,0:4:99:0,99	0:4,0:4:99:0,99	0:57,0:57:99:0,1715	0:7,0:7:99:0,106	0:4,0:4:99:0,99	0:4,0:4:90:0,90	.:0,0:0:0:0,0	0:4,0:4:90:0,90	.:0,0:0:0:0,0	0:62,0:62:99:0,1800	0:65,0:65:99:0,1800	0:53,0:53:99:0,1800	0:57,0:57:99:0,1800	0:58,0:58:99:0,1795
mtDNAgenome_CP59298	694	.	G	T	38477.2	.	.	GT:AD:DP:GQ:PL	0:7,0:7:99:0,106	0:53,0:53:99:0,1740	0:56,0:56:99:0,1800	0:60,0:60:99:0,1800	0:51,0:51:99:0,1370	0:50,0:50:99:0,1272	0:55,0:55:99:0,1800	0:50,0:50:99:0,1800	0:133,0:133:99:0,120	0:42,0:42:99:0,985	0:54,0:54:99:0,1800	0:165,0:165:99:0,1800	0:42,0:42:99:0,247	0:4,0:4:99:0,99	0:8,0:8:99:0,148	0:84,0:84:99:0,1420	0:13,0:13:99:0,162	0:39,0:39:99:0,944	0:7,0:7:99:0,106	0:9,0:9:99:0,106	0:4,0:4:99:0,99	0:4,0:4:99:0,99	0:57,0:57:99:0,1715	0:7,0:7:99:0,106	0:4,0:4:99:0,99	.:2,0:2:49:0,49	.:0,0:0:0:0,0	0:4,0:4:99:0,99	.:0,0:0:0:0,0	0:62,0:62:99:0,1800	0:65,0:65:99:0,1800	0:53,0:53:99:0,1800	0:57,0:57:99:0,1800	0:58,0:58:99:0,1795
mtDNAgenome_CP59298	698	.	G	A	34447.1	.	.	GT:AD:DP:GQ:PL	0:7,0:7:99:0,106	0:53,0:53:99:0,1740	0:56,0:56:99:0,1800	0:60,0:60:99:0,1800	0:51,0:51:99:0,1370	0:50,0:50:99:0,1272	0:55,0:55:99:0,1800	0:50,0:50:99:0,1800	0:133,0:133:99:0,120	0:42,0:42:99:0,985	0:54,0:54:99:0,1800	0:165,0:165:99:0,1800	0:42,0:42:99:0,247	0:4,0:4:99:0,99	0:8,0:8:99:0,148	0:84,0:84:99:0,1420	0:13,0:13:99:0,162	0:39,0:39:99:0,944	0:7,0:7:99:0,106	0:9,0:9:99:0,106	0:4,0:4:99:0,99	0:4,0:4:99:0,99	0:57,0:57:99:0,1715	0:7,0:7:99:0,106	0:4,0:4:99:0,99	.:2,0:2:49:0,49	.:0,0:0:0:0,0	0:4,0:4:99:0,99	.:0,0:0:0:0,0	0:62,0:62:99:0,1800	0:65,0:65:99:0,1800	0:53,0:53:99:0,1800	0:57,0:57:99:0,1800	0:58,0:58:99:0,1795
mtDNAgenome_CP59298	723	.	C	T	15998	.	.	GT:AD:DP:GQ:PL	0:7,0:7:99:0,106	0:53,0:53:99:0,1740	0:56,0:56:99:0,1800	0:60,0:60:99:0,1800	0:51,0:51:99:0,1370	0:50,0:50:99:0,1272	0:55,0:55:99:0,1800	0:50,0:50:99:0,1800	0:133,0:133:99:0,120	0:42,0:42:99:0,985	0:54,0:54:99:0,1800	0:165,0:165:99:0,1800	0:42,0:42:99:0,247	0:4,0:4:99:0,99	0:8,0:8:67:0,67	0:84,0:84:99:0,1420	0:13,0:13:99:0,162	0:39,0:39:99:0,944	0:7,0:7:99:0,106	0:9,0:9:99:0,106	0:4,0:4:99:0,99	0:4,0:4:99:0,99	0:57,0:57:99:0,1715	0:7,0:7:99:0,106	.:2,0:2:49:0,49	.:2,0:2:49:0,49	.:0,0:0:0:0,0	.:2,0:2:49:0,49	.:0,0:0:0:0,0	0:62,0:62:99:0,1800	0:65,0:65:99:0,1800	0:53,0:53:99:0,1800	0:57,0:57:99:0,1800	0:58,0:58:99:0,1795
mtDNAgenome_CP59298	757	.	A	G	35426.9	.	.	GT:AD:DP:GQ:PL	0:7,0:7:99:0,106	0:53,0:53:99:0,1740	0:56,0:56:99:0,1800	0:60,0:60:99:0,1800	0:51,0:51:99:0,1370	0:50,0:50:99:0,1272	0:55,0:55:99:0,1800	0:50,0:50:99:0,1800	0:133,0:133:99:0,120	0:42,0:42:99:0,985	0:54,0:54:99:0,1800	0:165,0:165:99:0,1800	0:42,0:42:99:0,247	.:3,0:3:90:0,90	0:5,0:5:99:0,106	0:84,0:84:99:0,1420	0:13,0:13:99:0,162	0:39,0:39:99:0,944	0:7,0:7:99:0,106	0:9,0:9:99:0,106	0:4,0:4:99:0,99	0:4,0:4:99:0,99	0:57,0:57:99:0,1715	0:7,0:7:99:0,106	.:2,0:2:49:0,49	.:2,0:2:49:0,49	.:0,0:0:0:0,0	.:0,0:0:0:0,0	.:0,0:0:0:0,0	0:62,0:62:99:0,1800	0:65,0:65:99:0,1800	0:53,0:53:99:0,1800	0:57,0:57:99:0,1800	0:58,0:58:99:0,1795
mtDNAgenome_CP59298	769	.	T	A	43234.6	.	.	GT:AD:DP:GQ:PL	0:7,0:7:99:0,106	0:53,0:53:99:0,1740	0:56,0:56:99:0,1800	0:60,0:60:99:0,1800	0:51,0:51:99:0,1370	0:50,0:50:99:0,1272	0:55,0:55:99:0,1800	0:50,0:50:99:0,1800	0:133,0:133:99:0,120	0:42,0:42:99:0,985	0:54,0:54:99:0,1800	0:165,0:165:99:0,1800	0:42,0:42:99:0,247	.:2,0:2:49:0,49	0:5,0:5:99:0,106	0:84,0:84:99:0,1420	0:13,0:13:99:0,162	0:39,0:39:99:0,944	0:7,0:7:99:0,106	0:9,0:9:99:0,106	0:4,0:4:99:0,99	0:4,0:4:99:0,99	0:57,0:57:99:0,1715	0:7,0:7:99:0,106	.:2,0:2:49:0,49	.:2,0:2:49:0,49	.:0,0:0:0:0,0	.:0,0:0:0:0,0	.:0,0:0:0:0,0	0:62,0:62:99:0,1800	0:65,0:65:99:0,1800	0:53,0:53:99:0,1800	0:57,0:57:99:0,1800	0:58,0:58:99:0,1795
mtDNAgenome_CP59298	775	.	C	T	39165.9	.	.	GT:AD:DP:GQ:PL	0:7,0:7:99:0,106	0:53,0:53:99:0,1740	0:56,0:56:99:0,1800	0:60,0:60:99:0,1800	0:51,0:51:99:0,1370	0:50,0:50:99:0,1272	0:55,0:55:99:0,1800	0:50,0:50:99:0,1800	0:133,0:133:99:0,120	0:42,0:42:99:0,985	0:54,0:54:99:0,1800	0:165,0:165:99:0,1800	0:42,0:42:99:0,247	.:2,0:2:49:0,49	0:5,0:5:99:0,106	0:84,0:84:99:0,1420	0:13,0:13:99:0,162	0:39,0:39:99:0,944	0:7,0:7:99:0,106	0:9,0:9:99:0,106	0:4,0:4:99:0,99	0:4,0:4:99:0,99	0:57,0:57:99:0,1715	0:7,0:7:99:0,106	.:2,0:2:49:0,49	.:2,0:2:49:0,49	.:0,0:0:0:0,0	.:0,0:0:0:0,0	.:0,0:0:0:0,0	0:62,0:62:99:0,1800	0:65,0:65:99:0,1800	0:53,0:53:99:0,1800	0:57,0:57:99:0,1800	0:58,0:58:99:0,1795
mtDNAgenome_CP59298	793	.	T	C	72.98	.	.	GT:AD:DP:GQ:PL	0:7,0:7:99:0,106	0:53,0:53:99:0,1740	0:56,0:56:99:0,1800	0:60,0:60:99:0,1800	0:51,0:51:99:0,1370	0:50,0:50:99:0,1272	0:55,0:55:99:0,1800	0:50,0:50:99:0,1800	0:133,0:133:99:0,120	0:42,0:42:99:0,985	0:54,0:54:99:0,1800	0:165,0:165:99:0,1800	0:42,0:42:99:0,247	.:2,0:2:49:0,49	.:3,0:3:85:0,85	0:84,0:84:99:0,1420	0:13,0:13:99:0,162	0:39,0:39:99:0,944	0:7,0:7:99:0,106	0:9,0:9:99:0,106	0:4,0:4:99:0,99	0:4,0:4:99:0,99	0:57,0:57:99:0,1715	0:7,0:7:99:0,106	.:2,0:2:49:0,49	0:5,0:5:56:0,56	.:0,0:0:0:0,0	.:2,0:2:49:0,49	.:0,0:0:0:0,0	0:62,0:62:99:0,1800	0:65,0:65:99:0,1800	0:53,0:53:99:0,1800	0:57,0:57:99:0,1800	0:58,0:58:99:0,1795
mtDNAgenome_CP59298	805	.	A	AT	1703.07	.	.	GT:AD:DP:GQ:PL	0:7,0:7:99:0,106	0:53,0:53:99:0,1740	0:56,0:56:99:0,1800	0:60,0:60:99:0,1800	0:51,0:51:99:0,1370	0:50,0:50:99:0,1272	0:55,0:55:99:0,1800	0:50,0:50:99:0,1800	0:133,0:133:99:0,120	0:42,0:42:99:0,985	0:54,0:54:99:0,1800	0:165,0:165:99:0,1800	0:42,0:42:99:0,247	0:4,0:4:90:0,90	.:2,0:2:45:0,45	0:84,0:84:99:0,1420	0:13,0:13:99:0,162	0:39,0:39:99:0,944	0:7,0:7:99:0,106	0:9,0:9:99:0,106	0:4,0:4:99:0,99	0:4,0:4:99:0,99	0:57,0:57:99:0,1715	0:7,0:7:99:0,106	.:2,0:2:49:0,49	0:6,0:6:99:0,99	.:0,0:0:0:0,0	.:2,0:2:49:0,49	.:0,0:0:0:0,0	0:62,0:62:99:0,1800	0:65,0:65:99:0,1800	0:53,0:53:99:0,1800	0:57,0:57:99:0,1800	0:58,0:58:99:0,1795
mtDNAgenome_CP59298	843	.	A	T	858.32	.	.	GT:AD:DP:GQ:PL	0:7,0:7:99:0,106	0:53,0:53:99:0,1740	0:56,0:56:99:0,1800	0:60,0:60:99:0,1800	0:51,0:51:99:0,1370	0:50,0:50:99:0,1272	0:55,0:55:99:0,1800	0:50,0:50:99:0,1800	0:133,0:133:99:0,120	0:42,0:42:99:0,985	0:54,0:54:99:0,1800	0:165,0:165:99:0,1800	0:42,0:42:99:0,247	0:4,0:4:99:0,99	.:2,0:2:0:0,0	0:84,0:84:99:0,1420	0:13,0:13:99:0,162	0:39,0:39:99:0,944	0:7,0:7:99:0,106	0:9,0:9:99:0,106	0:4,0:4:99:0,99	0:4,0:4:99:0,99	0:57,0:57:99:0,1715	0:7,0:7:99:0,106	.:0,0:0:0:0,0	0:6,0:6:99:0,99	.:0,0:0:0:0,0	.:2,0:2:49:0,49	.:0,0:0:0:0,0	0:62,0:62:99:0,1800	0:65,0:65:99:0,1800	0:53,0:53:99:0,1800	0:57,0:57:99:0,1800	0:58,0:58:99:0,1795
mtDNAgenome_CP59298	895	.	C	T	2938.74	.	.	GT:AD:DP:GQ:PL	0:7,0:7:99:0,106	0:53,0:53:99:0,1740	0:56,0:56:99:0,1800	0:60,0:60:99:0,1800	0:51,0:51:99:0,1370	0:50,0:50:99:0,1272	0:55,0:55:99:0,1800	0:50,0:50:99:0,1800	0:133,0:133:99:0,120	0:42,0:42:99:0,985	0:54,0:54:99:0,1800	0:165,0:165:99:0,1800	0:42,0:42:99:0,247	0:4,0:4:99:0,99	0:6,0:6:99:0,106	0:84,0:84:99:0,1420	0:13,0:13:99:0,162	0:39,0:39:99:0,944	0:7,0:7:99:0,106	0:9,0:9:99:0,106	0:4,0:4:99:0,99	0:4,0:4:99:0,99	0:57,0:57:99:0,1715	0:7,0:7:99:0,106	0:4,0:4:99:0,99	0:4,0:4:99:0,99	.:0,0:0:0:0,0	0:4,0:4:99:0,99	.:0,0:0:0:0,0	0:62,0:62:99:0,1800	0:65,0:65:99:0,1800	0:53,0:53:99:0,1800	0:57,0:57:99:0,1800	0:58,0:58:99:0,1795
mtDNAgenome_CP59298	897	.	A	G	5462.98	.	.	GT:AD:DP:GQ:PL	0:7,0:7:99:0,106	0:53,0:53:99:0,1740	0:56,0:56:99:0,1800	0:60,0:60:99:0,1800	0:51,0:51:99:0,1370	0:50,0:50:99:0,1272	0:55,0:55:99:0,1800	0:50,0:50:99:0,1800	0:133,0:133:99:0,120	0:42,0:42:99:0,985	0:54,0:54:99:0,1800	0:165,0:165:99:0,1800	0:42,0:42:99:0,247	0:4,0:4:99:0,99	0:6,0:6:99:0,106	0:84,0:84:99:0,1420	0:13,0:13:99:0,162	0:39,0:39:99:0,944	0:7,0:7:99:0,106	0:9,0:9:99:0,106	0:4,0:4:99:0,99	0:4,0:4:99:0,99	0:57,0:57:99:0,1715	0:7,0:7:99:0,106	0:4,0:4:99:0,99	.:2,2:4:0:0,0	.:0,0:0:0:0,0	0:4,0:4:99:0,99	.:0,0:0:0:0,0	0:62,0:62:99:0,1800	0:65,0:65:99:0,1800	0:53,0:53:99:0,1800	0:57,0:57:99:0,1800	0:58,0:58:99:0,1795
mtDNAgenome_CP59298	903	.	C	T	47023.6	.	.	GT:AD:DP:GQ:PL	0:7,0:7:99:0,106	0:53,0:53:99:0,1740	0:56,0:56:99:0,1800	0:60,0:60:99:0,1800	0:51,0:51:99:0,1370	0:50,0:50:99:0,1272	0:55,0:55:99:0,1800	0:50,0:50:99:0,1800	0:133,0:133:99:0,120	0:42,0:42:99:0,985	0:54,0:54:99:0,1800	0:165,0:165:99:0,1800	0:42,0:42:99:0,247	0:4,0:4:99:0,99	0:6,0:6:99:0,106	0:84,0:84:99:0,1420	0:13,0:13:99:0,162	0:39,0:39:99:0,944	0:7,0:7:99:0,106	0:9,0:9:99:0,106	0:4,0:4:99:0,99	0:4,0:4:99:0,99	0:57,0:57:99:0,1715	0:7,0:7:99:0,106	0:4,0:4:99:0,99	.:2,2:4:0:0,0	.:0,0:0:0:0,0	0:4,0:4:99:0,99	.:0,0:0:0:0,0	0:62,0:62:99:0,1800	0:65,0:65:99:0,1800	0:53,0:53:99:0,1800	0:57,0:57:99:0,1800	0:58,0:58:99:0,1795
mtDNAgenome_CP59298	921	.	G	A	36628.6	.	.	GT:AD:DP:GQ:PL	0:7,0:7:99:0,106	0:53,0:53:99:0,1740	0:56,0:56:99:0,1800	0:60,0:60:99:0,1800	0:51,0:51:99:0,1370	0:50,0:50:99:0,1272	0:55,0:55:99:0,1800	0:50,0:50:99:0,1800	0:133,0:133:99:0,120	0:42,0:42:99:0,985	0:54,0:54:99:0,1800	0:165,0:165:99:0,1800	0:42,0:42:99:0,247	0:4,0:4:99:0,99	0:6,0:6:99:0,106	0:84,0:84:99:0,1420	0:13,0:13:99:0,162	0:39,0:39:99:0,944	0:7,0:7:99:0,106	0:9,0:9:99:0,106	0:4,0:4:99:0,99	0:4,0:4:99:0,99	0:57,0:57:99:0,1715	0:7,0:7:99:0,106	0:4,0:4:99:0,99	.:2,2:4:0:0,0	.:0,0:0:0:0,0	0:4,0:4:99:0,99	.:0,0:0:0:0,0	0:62,0:62:99:0,1800	0:65,0:65:99:0,1800	0:53,0:53:99:0,1800	0:57,0:57:99:0,1800	0:58,0:58:99:0,1795
mtDNAgenome_CP59298	924	.	T	C	2809.74	.	.	GT:AD:DP:GQ:PL	0:7,0:7:99:0,106	0:53,0:53:99:0,1740	0:56,0:56:99:0,1800	0:60,0:60:99:0,1800	0:51,0:51:99:0,1370	0:50,0:50:99:0,1272	0:55,0:55:99:0,1800	0:50,0:50:99:0,1800	0:133,0:133:99:0,120	0:42,0:42:99:0,985	0:54,0:54:99:0,1800	0:165,0:165:99:0,1800	0:42,0:42:99:0,247	0:4,0:4:99:0,99	0:6,0:6:99:0,106	0:84,0:84:99:0,1420	0:13,0:13:99:0,162	0:39,0:39:99:0,944	0:7,0:7:99:0,106	0:9,0:9:99:0,106	0:4,0:4:99:0,99	0:4,0:4:99:0,99	0:57,0:57:99:0,1715	0:7,0:7:99:0,106	0:4,0:4:99:0,99	0:4,0:4:99:0,99	.:0,0:0:0:0,0	0:4,0:4:99:0,99	.:0,0:0:0:0,0	0:62,0:62:99:0,1800	0:65,0:65:99:0,1800	0:53,0:53:99:0,1800	0:57,0:57:99:0,1800	0:58,0:58:99:0,1795
mtDNAgenome_CP59298	927	.	G	C	24980	.	.	GT:AD:DP:GQ:PL	0:7,0:7:99:0,106	0:53,0:53:99:0,1740	0:56,0:56:99:0,1800	0:60,0:60:99:0,1800	0:51,0:51:99:0,1370	0:50,0:50:99:0,1272	0:55,0:55:99:0,1800	0:50,0:50:99:0,1800	0:133,0:133:99:0,120	0:42,0:42:99:0,985	0:54,0:54:99:0,1800	0:165,0:165:99:0,1800	0:42,0:42:99:0,247	0:4,0:4:99:0,99	0:6,0:6:99:0,106	0:84,0:84:99:0,1420	0:13,0:13:99:0,162	0:39,0:39:99:0,944	0:7,0:7:99:0,106	0:9,0:9:99:0,106	0:4,0:4:99:0,99	0:4,0:4:99:0,99	0:57,0:57:99:0,1715	0:7,0:7:99:0,106	0:4,0:4:99:0,99	.:2,2:4:0:0,0	.:0,0:0:0:0,0	0:4,0:4:99:0,99	.:0,0:0:0:0,0	0:62,0:62:99:0,1800	0:65,0:65:99:0,1800	0:53,0:53:99:0,1800	0:57,0:57:99:0,1800	0:58,0:58:99:0,1795
mtDNAgenome_CP59298	933	.	G	A	1480.1	.	.	GT:AD:DP:GQ:PL	0:7,0:7:99:0,106	0:53,0:53:99:0,1740	0:56,0:56:99:0,1800	0:60,0:60:99:0,1800	0:51,0:51:99:0,1370	0:50,0:50:99:0,1272	0:55,0:55:99:0,1800	0:50,0:50:99:0,1800	0:133,0:133:99:0,120	0:42,0:42:99:0,985	0:54,0:54:99:0,1800	0:165,0:165:99:0,1800	0:42,0:42:99:0,247	0:4,0:4:99:0,99	0:6,0:6:99:0,106	0:84,0:84:99:0,1420	0:13,0:13:99:0,162	0:39,0:39:99:0,944	0:7,0:7:99:0,106	0:9,0:9:99:0,106	0:4,0:4:99:0,99	0:4,0:4:99:0,99	0:57,0:57:99:0,1715	0:7,0:7:99:0,106	0:4,0:4:99:0,99	0:4,0:4:99:0,99	.:0,0:0:0:0,0	0:4,0:4:99:0,99	.:0,0:0:0:0,0	0:62,0:62:99:0,1800	0:65,0:65:99:0,1800	0:53,0:53:99:0,1800	0:57,0:57:99:0,1800	0:58,0:58:99:0,1795
mtDNAgenome_CP59298	934	.	C	T	34603.1	.	.	GT:AD:DP:GQ:PL	0:7,0:7:99:0,106	0:53,0:53:99:0,1740	0:56,0:56:99:0,1800	0:60,0:60:99:0,1800	0:51,0:51:99:0,1370	0:50,0:50:99:0,1272	0:55,0:55:99:0,1800	0:50,0:50:99:0,1800	0:133,0:133:99:0,120	0:42,0:42:99:0,985	0:54,0:54:99:0,1800	0:165,0:165:99:0,1800	0:42,0:42:99:0,247	0:4,0:4:99:0,99	0:6,0:6:99:0,106	0:84,0:84:99:0,1420	0:13,0:13:99:0,162	0:39,0:39:99:0,944	0:7,0:7:99:0,106	0:9,0:9:99:0,106	0:4,0:4:99:0,99	0:4,0:4:99:0,99	0:57,0:57:99:0,1715	0:7,0:7:99:0,106	0:4,0:4:99:0,99	.:2,2:4:0:0,0	.:0,0:0:0:0,0	0:4,0:4:99:0,99	.:0,0:0:0:0,0	0:62,0:62:99:0,1800	0:65,0:65:99:0,1800	0:53,0:53:99:0,1800	0:57,0:57:99:0,1800	0:58,0:58:99:0,1795
mtDNAgenome_CP59298	936	.	G	A	17753.1	.	.	GT:AD:DP:GQ:PL	0:7,0:7:99:0,106	0:53,0:53:99:0,1740	0:56,0:56:99:0,1800	0:60,0:60:99:0,1800	0:51,0:51:99:0,1370	0:50,0:50:99:0,1272	0:55,0:55:99:0,1800	0:50,0:50:99:0,1800	0:133,0:133:99:0,120	0:42,0:42:99:0,985	0:54,0:54:99:0,1800	0:165,0:165:99:0,1800	0:42,0:42:99:0,247	0:4,0:4:99:0,99	0:6,0:6:99:0,106	0:84,0:84:99:0,1420	0:13,0:13:99:0,162	0:39,0:39:99:0,944	0:7,0:7:99:0,106	0:9,0:9:99:0,106	0:4,0:4:99:0,99	0:4,0:4:99:0,99	0:57,0:57:99:0,1715	0:7,0:7:99:0,106	0:4,0:4:99:0,99	.:2,2:4:0:0,0	.:0,0:0:0:0,0	0:4,0:4:99:0,99	.:0,0:0:0:0,0	0:62,0:62:99:0,1800	0:65,0:65:99:0,1800	0:53,0:53:99:0,1800	0:57,0:57:99:0,1800	0:58,0:58:99:0,1795
mtDNAgenome_CP59298	937	.	G	T	33530.1	.	.	GT:AD:DP:GQ:PL	0:7,0:7:99:0,106	0:53,0:53:99:0,1740	0:56,0:56:99:0,1800	0:60,0:60:99:0,1800	0:51,0:51:99:0,1370	0:50,0:50:99:0,1272	0:55,0:55:99:0,1800	0:50,0:50:99:0,1800	0:133,0:133:99:0,120	0:42,0:42:99:0,985	0:54,0:54:99:0,1800	0:165,0:165:99:0,1800	0:42,0:42:99:0,247	0:4,0:4:99:0,99	0:6,0:6:99:0,106	0:84,0:84:99:0,1420	0:13,0:13:99:0,162	0:39,0:39:99:0,944	0:7,0:7:99:0,106	0:9,0:9:99:0,106	0:4,0:4:99:0,99	0:4,0:4:99:0,99	0:57,0:57:99:0,1715	0:7,0:7:99:0,106	0:4,0:4:99:0,99	.:2,2:4:0:0,0	.:0,0:0:0:0,0	0:4,0:4:99:0,99	.:0,0:0:0:0,0	0:62,0:62:99:0,1800	0:65,0:65:99:0,1800	0:53,0:53:99:0,1800	0:57,0:57:99:0,1800	0:58,0:58:99:0,1795
mtDNAgenome_CP59298	942	.	T	G,A	34531	.	.	GT:AD:DP:GQ:PL	0:7,0,0:7:99:0,106,106	0:53,0,0:53:99:0,1740,1740	0:56,0,0:56:99:0,1800,1800	0:60,0,0:60:99:0,1800,1800	0:51,0,0:51:99:0,1370,1370	0:50,0,0:50:99:0,1272,1272	0:55,0,0:55:99:0,1800,1800	0:50,0,0:50:99:0,1800,1800	0:133,0,0:133:99:0,120,120	0:42,0,0:42:99:0,985,985	0:54,0,0:54:99:0,1800,1800	0:165,0,0:165:99:0,1800,1800	0:42,0,0:42:99:0,247,247	0:4,0,0:4:99:0,99,99	0:6,0,0:6:99:0,106,106	0:84,0,0:84:99:0,1420,1420	0:13,0,0:13:99:0,162,162	0:39,0,0:39:99:0,944,944	0:7,0,0:7:99:0,106,106	0:9,0,0:9:99:0,106,106	0:4,0,0:4:99:0,99,99	0:4,0,0:4:99:0,99,99	0:57,0,0:57:99:0,1715,1715	0:7,0,0:7:99:0,106,106	0:4,0,0:4:99:0,99,99	0:2,2,0:4:0:0,0,90	.:0,0,0:0:0:0,0,0	0:4,0,0:4:99:0,99,99	.:0,0,0:0:0:0,0,0	0:62,0,0:62:99:0,1800,1800	0:65,0,0:65:99:0,1800,1800	0:53,0,0:53:99:0,1800,1800	0:57,0,0:57:99:0,1800,1800	0:58,0,0:58:99:0,1795,1795
mtDNAgenome_CP59298	964	.	T	C	48526.1	.	.	GT:AD:DP:GQ:PL	0:7,0:7:99:0,106	0:53,0:53:99:0,1740	0:56,0:56:99:0,1800	0:60,0:60:99:0,1800	0:51,0:51:99:0,1370	0:50,0:50:99:0,1272	0:55,0:55:99:0,1800	0:50,0:50:99:0,1800	0:133,0:133:99:0,120	0:42,0:42:99:0,985	0:54,0:54:99:0,1800	0:165,0:165:99:0,1800	0:42,0:42:99:0,247	0:4,0:4:99:0,99	0:6,0:6:99:0,106	0:84,0:84:99:0,1420	0:13,0:13:99:0,162	0:39,0:39:99:0,944	0:7,0:7:99:0,106	0:9,0:9:99:0,106	0:4,0:4:99:0,99	0:4,0:4:99:0,99	0:57,0:57:99:0,1715	0:7,0:7:99:0,106	0:4,0:4:99:0,99	.:0,2:2:90:90,0	.:0,0:0:0:0,0	0:4,0:4:99:0,99	.:0,0:0:0:0,0	0:62,0:62:99:0,1800	0:65,0:65:99:0,1800	0:53,0:53:99:0,1800	0:57,0:57:99:0,1800	0:58,0:58:99:0,1795
mtDNAgenome_CP59298	969	.	T	C	39748.3	.	.	GT:AD:DP:GQ:PL	0:7,0:7:99:0,106	0:53,0:53:99:0,1740	0:56,0:56:99:0,1800	0:60,0:60:99:0,1800	0:51,0:51:99:0,1370	0:50,0:50:99:0,1272	0:55,0:55:99:0,1800	0:50,0:50:99:0,1800	0:133,0:133:99:0,120	0:42,0:42:99:0,985	0:54,0:54:99:0,1800	0:165,0:165:99:0,1800	0:42,0:42:99:0,247	0:4,0:4:99:0,99	0:6,0:6:99:0,106	0:84,0:84:99:0,1420	0:13,0:13:99:0,162	0:39,0:39:99:0,944	0:7,0:7:99:0,106	0:9,0:9:99:0,106	0:4,0:4:99:0,99	0:4,0:4:99:0,99	0:57,0:57:99:0,1715	0:7,0:7:99:0,106	0:4,0:4:99:0,99	.:0,2:2:90:90,0	.:0,0:0:0:0,0	0:4,0:4:99:0,99	.:0,0:0:0:0,0	0:62,0:62:99:0,1800	0:65,0:65:99:0,1800	0:53,0:53:99:0,1800	0:57,0:57:99:0,1800	0:58,0:58:99:0,1795
mtDNAgenome_CP59298	978	.	T	C	2905.8	.	.	GT:AD:DP:GQ:PL	0:7,0:7:99:0,106	0:53,0:53:99:0,1740	0:56,0:56:99:0,1800	0:60,0:60:99:0,1800	0:51,0:51:99:0,1370	0:50,0:50:99:0,1272	0:55,0:55:99:0,1800	0:50,0:50:99:0,1800	0:133,0:133:99:0,120	0:42,0:42:99:0,985	0:54,0:54:99:0,1800	0:165,0:165:99:0,1800	0:42,0:42:99:0,247	0:4,0:4:99:0,99	0:6,0:6:99:0,106	0:84,0:84:99:0,1420	0:13,0:13:99:0,162	0:39,0:39:99:0,944	0:7,0:7:99:0,106	0:9,0:9:99:0,106	0:4,0:4:99:0,99	0:4,0:4:99:0,99	0:57,0:57:99:0,1715	0:7,0:7:99:0,106	0:4,0:4:99:0,99	.:2,0:2:49:0,49	.:0,0:0:0:0,0	0:4,0:4:99:0,99	.:0,0:0:0:0,0	0:62,0:62:99:0,1800	0:65,0:65:99:0,1800	0:53,0:53:99:0,1800	0:57,0:57:99:0,1800	0:58,0:58:99:0,1795
mtDNAgenome_CP59298	982	.	T	C	72.8	.	.	GT:AD:DP:GQ:PL	0:7,0:7:99:0,106	0:53,0:53:99:0,1740	0:56,0:56:99:0,1800	0:60,0:60:99:0,1800	0:51,0:51:99:0,1370	0:50,0:50:99:0,1272	0:55,0:55:99:0,1800	0:50,0:50:99:0,1800	0:133,0:133:99:0,120	0:42,0:42:99:0,985	0:54,0:54:99:0,1800	0:165,0:165:99:0,1800	0:42,0:42:99:0,247	0:4,0:4:99:0,99	0:6,0:6:99:0,106	0:84,0:84:99:0,1420	0:13,0:13:99:0,162	0:39,0:39:99:0,944	0:7,0:7:99:0,106	0:9,0:9:99:0,106	0:4,0:4:99:0,99	0:4,0:4:99:0,99	0:57,0:57:99:0,1715	0:7,0:7:99:0,106	0:4,0:4:99:0,99	.:0,2:2:90:90,0	.:0,0:0:0:0,0	0:4,0:4:99:0,99	.:0,0:0:0:0,0	0:62,0:62:99:0,1800	0:65,0:65:99:0,1800	0:53,0:53:99:0,1800	0:57,0:57:99:0,1800	0:58,0:58:99:0,1795
mtDNAgenome_CP59298	984	.	A	T	40508.4	.	.	GT:AD:DP:GQ:PL	0:7,0:7:99:0,106	0:53,0:53:99:0,1740	0:56,0:56:99:0,1800	0:60,0:60:99:0,1800	0:51,0:51:99:0,1370	0:50,0:50:99:0,1272	0:55,0:55:99:0,1800	0:50,0:50:99:0,1800	0:133,0:133:99:0,120	0:42,0:42:99:0,985	0:54,0:54:99:0,1800	0:165,0:165:99:0,1800	0:42,0:42:99:0,247	0:4,0:4:99:0,99	0:6,0:6:99:0,106	0:84,0:84:99:0,1420	0:13,0:13:99:0,162	0:39,0:39:99:0,944	0:7,0:7:99:0,106	0:9,0:9:99:0,106	0:4,0:4:99:0,99	0:4,0:4:99:0,99	0:57,0:57:99:0,1715	0:7,0:7:99:0,106	0:4,0:4:99:0,99	.:0,2:2:90:90,0	.:0,0:0:0:0,0	0:4,0:4:99:0,99	.:0,0:0:0:0,0	0:62,0:62:99:0,1800	0:65,0:65:99:0,1800	0:53,0:53:99:0,1800	0:57,0:57:99:0,1800	0:58,0:58:99:0,1795
mtDNAgenome_CP59298	1042	.	T	A	1233.31	.	.	GT:AD:DP:GQ:PL	0:7,0:7:99:0,106	0:53,0:53:99:0,1740	0:56,0:56:99:0,1800	0:60,0:60:99:0,1800	0:51,0:51:99:0,1370	0:50,0:50:99:0,1272	0:55,0:55:99:0,1800	0:50,0:50:99:0,1800	0:133,0:133:99:0,120	0:42,0:42:99:0,985	0:54,0:54:99:0,1800	0:165,0:165:99:0,1800	0:42,0:42:99:0,247	0:4,0:4:99:0,99	0:6,0:6:99:0,106	0:84,0:84:99:0,1420	0:13,0:13:99:0,162	0:39,0:39:99:0,944	0:7,0:7:99:0,106	0:9,0:9:99:0,106	0:4,0:4:99:0,99	0:4,0:4:99:0,99	0:57,0:57:99:0,1715	0:7,0:7:99:0,106	0:4,0:4:99:0,99	0:4,0:4:99:0,99	.:0,0:0:0:0,0	0:4,0:4:99:0,99	.:0,0:0:0:0,0	0:62,0:62:99:0,1800	0:65,0:65:99:0,1800	0:53,0:53:99:0,1800	0:57,0:57:99:0,1800	0:58,0:58:99:0,1795
mtDNAgenome_CP59298	1068	.	G	T	5860.97	.	.	GT:AD:DP:GQ:PL	0:7,0:7:99:0,106	0:53,0:53:99:0,1740	0:56,0:56:99:0,1800	0:60,0:60:99:0,1800	0:51,0:51:99:0,1370	0:50,0:50:99:0,1272	0:55,0:55:99:0,1800	0:50,0:50:99:0,1800	0:133,0:133:99:0,120	0:42,0:42:99:0,985	0:54,0:54:99:0,1800	0:165,0:165:99:0,1800	0:42,0:42:99:0,247	0:4,0:4:99:0,99	0:6,0:6:99:0,106	0:84,0:84:99:0,1420	0:13,0:13:99:0,162	0:39,0:39:99:0,944	0:7,0:7:99:0,106	0:21,0:21:99:0,132	0:4,0:4:99:0,99	0:4,0:4:99:0,99	0:57,0:57:99:0,1715	0:7,0:7:99:0,106	0:4,0:4:99:0,99	0:4,0:4:90:0,90	.:0,0:0:0:0,0	0:4,0:4:99:0,99	.:0,0:0:0:0,0	0:62,0:62:99:0,1800	0:65,0:65:99:0,1800	0:53,0:53:99:0,1800	0:57,0:57:99:0,1800	0:58,0:58:99:0,1795
mtDNAgenome_CP59298	1069	.	G	A,T	46790.4	.	.	GT:AD:DP:GQ:PL	0:7,0,0:7:99:0,106,106	0:53,0,0:53:99:0,1740,1740	0:56,0,0:56:99:0,1800,1800	0:60,0,0:60:99:0,1800,1800	0:51,0,0:51:99:0,1370,1370	0:50,0,0:50:99:0,1272,1272	0:55,0,0:55:99:0,1800,1800	0:50,0,0:50:99:0,1800,1800	0:133,0,0:133:99:0,120,120	0:42,0,0:42:99:0,985,985	0:54,0,0:54:99:0,1800,1800	0:165,0,0:165:99:0,1800,1800	0:42,0,0:42:99:0,247,247	0:4,0,0:4:99:0,99,99	0:6,0,0:6:99:0,106,106	0:84,0,0:84:99:0,1420,1420	0:13,0,0:13:99:0,162,162	0:39,0,0:39:99:0,944,944	0:7,0,0:7:99:0,106,106	0:21,0,0:21:99:0,132,132	0:4,0,0:4:99:0,99,99	0:4,0,0:4:99:0,99,99	0:57,0,0:57:99:0,1715,1715	0:7,0,0:7:99:0,106,106	0:4,0,0:4:99:0,99,99	.:4,0,0:4:0:0,0,0	.:0,0,0:0:0:0,0,0	0:4,0,0:4:99:0,99,99	.:0,0,0:0:0:0,0,0	0:62,0,0:62:99:0,1800,1800	0:65,0,0:65:99:0,1800,1800	0:53,0,0:53:99:0,1800,1800	0:57,0,0:57:99:0,1800,1800	0:58,0,0:58:99:0,1795,1795
mtDNAgenome_CP59298	1087	.	A	T	47361.4	.	.	GT:AD:DP:GQ:PL	0:7,0:7:99:0,106	0:53,0:53:99:0,1740	0:56,0:56:99:0,1800	0:60,0:60:99:0,1800	0:51,0:51:99:0,1370	0:50,0:50:99:0,1272	0:55,0:55:99:0,1800	0:50,0:50:99:0,1800	0:133,0:133:99:0,120	0:42,0:42:99:0,985	0:54,0:54:99:0,1800	0:165,0:165:99:0,1800	0:42,0:42:99:0,247	0:4,0:4:99:0,99	0:6,0:6:99:0,106	0:84,0:84:99:0,1420	0:13,0:13:99:0,162	0:39,0:39:99:0,944	0:7,0:7:99:0,106	0:5,0:5:99:0,123	0:4,0:4:99:0,99	0:4,0:4:99:0,99	0:57,0:57:99:0,1715	0:7,0:7:99:0,106	0:4,0:4:99:0,99	.:2,0:2:49:0,49	.:0,0:0:0:0,0	.:2,0:2:49:0,49	.:0,0:0:0:0,0	0:62,0:62:99:0,1800	0:65,0:65:99:0,1800	0:53,0:53:99:0,1800	0:57,0:57:99:0,1800	0:58,0:58:99:0,1795
mtDNAgenome_CP59298	1105	.	A	G	22711.1	.	.	GT:AD:DP:GQ:PL	0:7,0:7:99:0,106	0:53,0:53:99:0,1740	0:56,0:56:99:0,1800	0:60,0:60:99:0,1800	0:51,0:51:99:0,1370	0:50,0:50:99:0,1272	0:55,0:55:99:0,1800	0:50,0:50:99:0,1800	0:133,0:133:99:0,120	0:42,0:42:99:0,985	0:54,0:54:99:0,1800	0:165,0:165:99:0,1800	0:42,0:42:99:0,247	0:4,0:4:99:0,99	0:6,0:6:99:0,106	0:84,0:84:99:0,1420	0:13,0:13:99:0,162	0:39,0:39:99:0,944	0:7,0:7:99:0,106	0:5,0:5:99:0,123	0:4,0:4:99:0,99	0:4,0:4:99:0,99	0:57,0:57:99:0,1715	0:7,0:7:99:0,106	0:4,0:4:99:0,99	.:2,0:2:49:0,49	.:0,0:0:0:0,0	.:0,0:0:0:0,0	.:0,0:0:0:0,0	0:62,0:62:99:0,1800	0:65,0:65:99:0,1800	0:53,0:53:99:0,1800	0:57,0:57:99:0,1800	0:58,0:58:99:0,1795
mtDNAgenome_CP59298	1126	.	C	T	59107.9	.	.	GT:AD:DP:GQ:PL	0:7,0:7:99:0,106	0:53,0:53:99:0,1740	0:56,0:56:99:0,1800	0:60,0:60:99:0,1800	0:51,0:51:99:0,1370	0:50,0:50:99:0,1272	0:55,0:55:99:0,1800	0:50,0:50:99:0,1800	0:133,0:133:99:0,120	0:42,0:42:99:0,985	0:54,0:54:99:0,1800	0:165,0:165:99:0,1800	0:42,0:42:99:0,247	0:4,0:4:99:0,99	0:6,0:6:99:0,106	0:84,0:84:99:0,1420	0:13,0:13:99:0,162	0:39,0:39:99:0,944	0:7,0:7:99:0,106	0:5,0:5:99:0,123	0:4,0:4:99:0,99	0:7,0:7:92:0,92	0:57,0:57:99:0,1715	0:7,0:7:99:0,106	0:4,0:4:99:0,99	.:2,0:2:49:0,49	.:0,0:0:0:0,0	0:4,0:4:99:0,99	.:0,0:0:0:0,0	0:62,0:62:99:0,1800	0:65,0:65:99:0,1800	0:53,0:53:99:0,1800	0:57,0:57:99:0,1800	0:58,0:58:99:0,1795
mtDNAgenome_CP59298	1127	.	T	A	962.08	.	.	GT:AD:DP:GQ:PL	0:7,0:7:99:0,106	0:53,0:53:99:0,1740	0:56,0:56:99:0,1800	0:60,0:60:99:0,1800	0:51,0:51:99:0,1370	0:50,0:50:99:0,1272	0:55,0:55:99:0,1800	0:50,0:50:99:0,1800	0:133,0:133:99:0,120	0:42,0:42:99:0,985	0:54,0:54:99:0,1800	0:165,0:165:99:0,1800	0:42,0:42:99:0,247	0:4,0:4:99:0,99	0:6,0:6:99:0,106	0:84,0:84:99:0,1420	0:13,0:13:99:0,162	0:39,0:39:99:0,944	0:7,0:7:99:0,106	0:5,0:5:99:0,123	0:4,0:4:99:0,99	0:4,0:4:99:0,99	0:57,0:57:99:0,1715	0:7,0:7:99:0,106	0:4,0:4:99:0,99	.:2,0:2:49:0,49	.:0,0:0:0:0,0	0:4,0:4:99:0,99	.:0,0:0:0:0,0	0:62,0:62:99:0,1800	0:65,0:65:99:0,1800	0:53,0:53:99:0,1800	0:57,0:57:99:0,1800	0:58,0:58:99:0,1795
mtDNAgenome_CP59298	1217	.	A	G	31.98	.	.	GT:AD:DP:GQ:PL	0:7,0:7:99:0,106	0:53,0:53:99:0,1740	0:56,0:56:99:0,1800	0:60,0:60:99:0,1800	0:51,0:51:99:0,1370	0:50,0:50:99:0,1272	0:55,0:55:99:0,1800	0:50,0:50:99:0,1800	0:133,0:133:99:0,120	0:42,0:42:99:0,985	0:54,0:54:99:0,1800	0:165,0:165:99:0,1800	0:42,0:42:99:0,247	.:2,0:2:49:0,49	0:6,0:6:99:0,106	0:84,0:84:99:0,1420	0:13,0:13:99:0,162	0:39,0:39:99:0,944	0:7,0:7:99:0,106	0:5,0:5:99:0,123	0:4,0:4:99:0,99	0:6,0:6:99:0,99	0:57,0:57:99:0,1715	0:7,0:7:99:0,106	0:4,0:4:99:0,99	.:0,0:0:0:0,0	.:0,0:0:0:0,0	0:4,0:4:90:0,90	.:0,2:2:49:49,0	0:62,0:62:99:0,1800	0:65,0:65:99:0,1800	0:53,0:53:99:0,1800	0:57,0:57:99:0,1800	0:58,0:58:99:0,1795
mtDNAgenome_CP59298	1229	.	G	A	54311.6	.	.	GT:AD:DP:GQ:PL	0:7,0:7:99:0,106	0:53,0:53:99:0,1740	0:56,0:56:99:0,1800	0:60,0:60:99:0,1800	0:51,0:51:99:0,1370	0:50,0:50:99:0,1272	0:55,0:55:99:0,1800	0:50,0:50:99:0,1800	0:133,0:133:99:0,120	0:42,0:42:99:0,985	0:54,0:54:99:0,1800	0:165,0:165:99:0,1800	0:42,0:42:99:0,247	.:2,0:2:49:0,49	0:6,0:6:99:0,106	0:84,0:84:99:0,1420	0:13,0:13:99:0,162	0:39,0:39:99:0,944	0:7,0:7:99:0,106	0:5,0:5:99:0,123	0:4,0:4:99:0,99	0:6,0:6:99:0,99	0:57,0:57:99:0,1715	0:7,0:7:99:0,106	0:4,0:4:99:0,99	.:0,0:0:0:0,0	.:0,0:0:0:0,0	.:2,0:2:49:0,49	.:0,0:0:0:0,0	0:62,0:62:99:0,1800	0:65,0:65:99:0,1800	0:53,0:53:99:0,1800	0:57,0:57:99:0,1800	0:58,0:58:99:0,1795
mtDNAgenome_CP59298	1232	.	T	A	71508.3	.	.	GT:AD:DP:GQ:PL	0:7,0:7:99:0,106	0:53,0:53:99:0,1740	0:56,0:56:99:0,1800	0:60,0:60:99:0,1800	0:51,0:51:99:0,1370	0:50,0:50:99:0,1272	0:55,0:55:99:0,1800	0:50,0:50:99:0,1800	0:133,0:133:99:0,120	0:42,0:42:99:0,985	0:54,0:54:99:0,1800	0:165,0:165:99:0,1800	0:42,0:42:99:0,247	.:2,0:2:49:0,49	0:6,0:6:99:0,106	0:84,0:84:99:0,1420	0:13,0:13:99:0,162	0:39,0:39:99:0,944	0:7,0:7:99:0,106	0:5,0:5:99:0,123	0:4,0:4:99:0,99	0:6,0:6:99:0,99	0:57,0:57:99:0,1715	0:7,0:7:99:0,106	0:4,0:4:99:0,99	.:0,0:0:0:0,0	.:0,0:0:0:0,0	.:2,0:2:49:0,49	.:0,0:0:0:0,0	0:62,0:62:99:0,1800	0:65,0:65:99:0,1800	0:53,0:53:99:0,1800	0:57,0:57:99:0,1800	0:58,0:58:99:0,1795
mtDNAgenome_CP59298	1237	.	T	A	487.13	.	.	GT:AD:DP:GQ:PL	0:7,0:7:99:0,106	0:53,0:53:99:0,1740	0:56,0:56:99:0,1800	0:60,0:60:99:0,1800	0:51,0:51:99:0,1370	0:50,0:50:99:0,1272	0:55,0:55:99:0,1800	0:50,0:50:99:0,1800	0:133,0:133:99:0,120	0:42,0:42:99:0,985	0:54,0:54:99:0,1800	0:165,0:165:99:0,1800	0:42,0:42:99:0,247	.:2,0:2:49:0,49	0:6,0:6:99:0,106	0:84,0:84:99:0,1420	0:13,0:13:99:0,162	0:39,0:39:99:0,944	0:7,0:7:99:0,106	0:5,0:5:99:0,123	0:4,0:4:99:0,99	0:6,0:6:99:0,99	0:57,0:57:99:0,1715	0:7,0:7:99:0,106	0:4,0:4:99:0,99	.:0,0:0:0:0,0	.:0,0:0:0:0,0	.:2,0:2:49:0,49	.:0,0:0:0:0,0	0:62,0:62:99:0,1800	0:65,0:65:99:0,1800	0:53,0:53:99:0,1800	0:57,0:57:99:0,1800	0:58,0:58:99:0,1795
mtDNAgenome_CP59298	1246	.	G	A	67821.2	.	.	GT:AD:DP:GQ:PL	0:7,0:7:99:0,106	0:53,0:53:99:0,1740	0:56,0:56:99:0,1800	0:60,0:60:99:0,1800	0:51,0:51:99:0,1370	0:50,0:50:99:0,1272	0:55,0:55:99:0,1800	0:50,0:50:99:0,1800	0:133,0:133:99:0,120	0:42,0:42:99:0,985	0:54,0:54:99:0,1800	0:165,0:165:99:0,1800	0:42,0:42:99:0,247	.:2,0:2:49:0,49	0:6,0:6:99:0,106	0:84,0:84:99:0,1420	0:13,0:13:99:0,162	0:39,0:39:99:0,944	0:7,0:7:99:0,106	0:5,0:5:99:0,123	0:4,0:4:99:0,99	0:6,0:6:99:0,99	0:57,0:57:99:0,1715	0:7,0:7:99:0,106	0:4,0:4:99:0,99	.:0,0:0:0:0,0	.:0,0:0:0:0,0	.:2,0:2:49:0,49	.:0,0:0:0:0,0	0:62,0:62:99:0,1800	0:65,0:65:99:0,1800	0:53,0:53:99:0,1800	0:57,0:57:99:0,1800	0:58,0:58:99:0,1795
mtDNAgenome_CP59298	1253	.	G	T,A	53747.9	.	.	GT:AD:DP:GQ:PL	0:7,0,0:7:99:0,106,106	0:53,0,0:53:99:0,1740,1740	0:56,0,0:56:99:0,1800,1800	0:60,0,0:60:99:0,1800,1800	0:51,0,0:51:99:0,1370,1370	0:50,0,0:50:99:0,1272,1272	0:55,0,0:55:99:0,1800,1800	0:50,0,0:50:99:0,1800,1800	0:133,0,0:133:99:0,120,120	0:42,0,0:42:99:0,985,985	0:54,0,0:54:99:0,1800,1800	0:165,0,0:165:99:0,1800,1800	0:42,0,0:42:99:0,247,247	.:2,0,0:2:49:0,49,49	0:6,0,0:6:99:0,106,106	0:84,0,0:84:99:0,1420,1420	0:13,0,0:13:99:0,162,162	0:39,0,0:39:99:0,944,944	0:7,0,0:7:99:0,106,106	0:5,0,0:5:99:0,123,123	0:4,0,0:4:99:0,99,99	0:6,0,0:6:99:0,99,99	0:57,0,0:57:99:0,1715,1715	0:7,0,0:7:99:0,106,106	0:4,0,0:4:99:0,99,99	.:0,0,0:0:0:0,0,0	.:0,0,0:0:0:0,0,0	0:4,0,0:4:99:0,99,99	.:0,0,0:0:0:0,0,0	0:62,0,0:62:99:0,1800,1800	0:65,0,0:65:99:0,1800,1800	0:53,0,0:53:99:0,1800,1800	0:57,0,0:57:99:0,1800,1800	0:58,0,0:58:99:0,1795,1795
mtDNAgenome_CP59298	1255	.	A	T	53011.4	.	.	GT:AD:DP:GQ:PL	0:7,0:7:99:0,106	0:53,0:53:99:0,1740	0:56,0:56:99:0,1800	0:60,0:60:99:0,1800	0:51,0:51:99:0,1370	0:50,0:50:99:0,1272	0:55,0:55:99:0,1800	0:50,0:50:99:0,1800	0:133,0:133:99:0,120	0:42,0:42:99:0,985	0:54,0:54:99:0,1800	0:165,0:165:99:0,1800	0:42,0:42:99:0,247	.:2,0:2:49:0,49	0:6,0:6:99:0,106	0:84,0:84:99:0,1420	0:13,0:13:99:0,162	0:39,0:39:99:0,944	0:7,0:7:99:0,106	0:5,0:5:99:0,123	0:4,0:4:99:0,99	0:6,0:6:99:0,99	0:57,0:57:99:0,1715	0:7,0:7:99:0,106	0:4,0:4:99:0,99	.:0,0:0:0:0,0	.:0,0:0:0:0,0	0:4,0:4:99:0,99	.:0,0:0:0:0,0	0:62,0:62:99:0,1800	0:65,0:65:99:0,1800	0:53,0:53:99:0,1800	0:57,0:57:99:0,1800	0:58,0:58:99:0,1795
mtDNAgenome_CP59298	1273	.	T	C	24660	.	.	GT:AD:DP:GQ:PL	0:7,0:7:99:0,106	0:53,0:53:99:0,1740	0:56,0:56:99:0,1800	0:60,0:60:99:0,1800	0:51,0:51:99:0,1370	0:50,0:50:99:0,1272	0:55,0:55:99:0,1800	0:50,0:50:99:0,1800	0:133,0:133:99:0,120	0:42,0:42:99:0,985	0:54,0:54:99:0,1800	0:165,0:165:99:0,1800	0:42,0:42:99:0,247	.:2,0:2:49:0,49	0:6,0:6:99:0,106	0:84,0:84:99:0,1420	0:13,0:13:99:0,162	0:39,0:39:99:0,944	0:7,0:7:99:0,106	0:5,0:5:99:0,123	0:4,0:4:99:0,99	0:6,0:6:99:0,99	0:57,0:57:99:0,1715	0:7,0:7:99:0,106	0:4,0:4:99:0,99	.:0,0:0:0:0,0	.:0,0:0:0:0,0	.:2,0:2:49:0,49	.:2,0:2:49:0,49	0:62,0:62:99:0,1800	0:65,0:65:99:0,1800	0:53,0:53:99:0,1800	0:57,0:57:99:0,1800	0:58,0:58:99:0,1795
mtDNAgenome_CP59298	1325	.	AT	A,ATT	39240.2	.	.	GT:AD:DP:GQ:PL	0:7,0,0:7:99:0,106,106	0:53,0,0:53:99:0,1740,1740	0:56,0,0:56:99:0,1800,1800	0:60,0,0:60:99:0,1800,1800	0:51,0,0:51:99:0,1370,1370	0:50,0,0:50:99:0,1272,1272	0:55,0,0:55:99:0,1800,1800	0:50,0,0:50:99:0,1800,1800	0:133,0,0:133:99:0,120,120	0:42,0,0:42:99:0,985,985	0:54,0,0:54:99:0,1800,1800	0:165,0,0:165:99:0,1800,1800	0:42,0,0:42:99:0,247,247	.:2,0,0:2:49:0,49,49	.:3,0,0:3:90:0,90,90	0:84,0,0:84:99:0,1420,1420	0:13,0,0:13:99:0,162,162	0:39,0,0:39:99:0,944,944	0:7,0,0:7:99:0,106,106	0:5,0,0:5:99:0,123,123	0:4,0,0:4:99:0,99,99	0:6,0,0:6:99:0,99,99	0:57,0,0:57:99:0,1715,1715	0:7,0,0:7:99:0,106,106	0:4,0,0:4:99:0,99,99	.:0,0,0:0:0:0,0,0	.:0,0,0:0:0:0,0,0	.:3,0,0:3:90:0,90,90	.:2,0,0:2:49:0,49,49	0:62,0,0:62:99:0,1800,1800	0:65,0,0:65:99:0,1800,1800	0:53,0,0:53:99:0,1800,1800	0:57,0,0:57:99:0,1800,1800	0:58,0,0:58:99:0,1795,1795
mtDNAgenome_CP59298	1364	.	G	T	31.84	.	.	GT:AD:DP:GQ:PL	0:7,0:7:99:0,106	0:53,0:53:99:0,1740	0:56,0:56:99:0,1800	0:60,0:60:99:0,1800	0:51,0:51:99:0,1370	0:50,0:50:99:0,1272	0:55,0:55:99:0,1800	0:50,0:50:99:0,1800	0:133,0:133:99:0,120	0:42,0:42:99:0,985	0:54,0:54:99:0,1800	0:165,0:165:99:0,1800	0:42,0:42:99:0,247	.:0,0:0:0:0,0	.:3,0:3:90:0,90	0:84,0:84:99:0,1420	0:13,0:13:99:0,162	0:39,0:39:99:0,944	0:7,0:7:99:0,106	0:5,0:5:99:0,123	0:4,0:4:99:0,99	0:6,0:6:99:0,99	0:57,0:57:99:0,1715	0:7,0:7:99:0,106	.:0,2:2:49:49,0	.:2,0:2:49:0,49	.:0,0:0:0:0,0	.:3,0:3:7:0,7	.:2,0:2:49:0,49	0:62,0:62:99:0,1800	0:65,0:65:99:0,1800	0:53,0:53:99:0,1800	0:57,0:57:99:0,1800	0:58,0:58:99:0,1795
mtDNAgenome_CP59298	1377	.	G	C,A	31636.9	.	.	GT:AD:DP:GQ:PL	0:7,0,0:7:99:0,106,106	0:53,0,0:53:99:0,1740,1740	0:56,0,0:56:99:0,1800,1800	0:60,0,0:60:99:0,1800,1800	0:51,0,0:51:99:0,1370,1370	0:50,0,0:50:99:0,1272,1272	0:55,0,0:55:99:0,1800,1800	0:50,0,0:50:99:0,1800,1800	0:133,0,0:133:99:0,120,120	0:42,0,0:42:99:0,985,985	0:54,0,0:54:99:0,1800,1800	0:165,0,0:165:99:0,1800,1800	0:42,0,0:42:99:0,247,247	.:0,0,0:0:0:0,0,0	.:3,0,0:3:90:0,90,90	0:84,0,0:84:99:0,1420,1420	0:13,0,0:13:99:0,162,162	0:39,0,0:39:99:0,944,944	0:7,0,0:7:99:0,106,106	0:5,0,0:5:99:0,123,123	0:4,0,0:4:99:0,99,99	0:6,0,0:6:99:0,99,99	0:57,0,0:57:99:0,1715,1715	0:7,0,0:7:99:0,106,106	0:4,0,0:4:99:0,99,99	.:2,0,0:2:49:0,49,49	.:0,0,0:0:0:0,0,0	.:3,0,0:3:90:0,90,90	.:2,0,0:2:49:0,49,49	0:62,0,0:62:99:0,1800,1800	0:65,0,0:65:99:0,1800,1800	0:53,0,0:53:99:0,1800,1800	0:57,0,0:57:99:0,1800,1800	0:58,0,0:58:99:0,1795,1795
mtDNAgenome_CP59298	1387	.	AT	A	3707.33	.	.	GT:AD:DP:GQ:PL	0:7,0:7:99:0,106	0:53,0:53:99:0,1740	0:56,0:56:99:0,1800	0:60,0:60:99:0,1800	0:51,0:51:99:0,1370	0:50,0:50:99:0,1272	0:55,0:55:99:0,1800	0:50,0:50:99:0,1800	0:133,0:133:99:0,120	0:42,0:42:99:0,985	0:54,0:54:99:0,1800	0:165,0:165:99:0,1800	0:42,0:42:99:0,247	.:0,0:0:0:0,0	.:3,0:3:90:0,90	0:84,0:84:99:0,1420	0:13,0:13:99:0,162	0:39,0:39:99:0,944	0:7,0:7:99:0,106	0:5,0:5:99:0,123	0:4,0:4:99:0,99	0:6,0:6:99:0,99	0:57,0:57:99:0,1715	0:7,0:7:99:0,106	0:4,0:4:99:0,99	.:2,0:2:49:0,49	.:0,0:0:0:0,0	.:3,0:3:90:0,90	.:0,0:0:0:0,0	0:62,0:62:99:0,1800	0:65,0:65:99:0,1800	0:53,0:53:99:0,1800	0:57,0:57:99:0,1800	0:58,0:58:99:0,1795
mtDNAgenome_CP59298	1389	.	T	A	11297	.	.	GT:AD:DP:GQ:PL	0:7,0:7:99:0,106	0:53,0:53:99:0,1740	0:56,0:56:99:0,1800	0:60,0:60:99:0,1800	0:51,0:51:99:0,1370	0:50,0:50:99:0,1272	0:55,0:55:99:0,1800	0:50,0:50:99:0,1800	0:133,0:133:99:0,120	0:42,0:42:99:0,985	0:54,0:54:99:0,1800	0:165,0:165:99:0,1800	0:42,0:42:99:0,247	.:0,0:0:0:0,0	.:3,0:3:90:0,90	0:84,0:84:99:0,1420	0:13,0:13:99:0,162	0:39,0:39:99:0,944	0:7,0:7:99:0,106	0:5,0:5:99:0,123	0:4,0:4:99:0,99	0:6,0:6:99:0,99	0:57,0:57:99:0,1715	0:7,0:7:99:0,106	0:4,0:4:99:0,99	.:2,0:2:49:0,49	.:0,0:0:0:0,0	.:3,0:3:90:0,90	.:0,0:0:0:0,0	0:62,0:62:99:0,1800	0:65,0:65:99:0,1800	0:53,0:53:99:0,1800	0:57,0:57:99:0,1800	0:58,0:58:99:0,1795
mtDNAgenome_CP59298	1390	.	A	T	8080.05	.	.	GT:AD:DP:GQ:PL	0:7,0:7:99:0,106	0:53,0:53:99:0,1740	0:56,0:56:99:0,1800	0:60,0:60:99:0,1800	0:51,0:51:99:0,1370	0:50,0:50:99:0,1272	0:55,0:55:99:0,1800	0:50,0:50:99:0,1800	0:133,0:133:99:0,120	0:42,0:42:99:0,985	0:54,0:54:99:0,1800	0:165,0:165:99:0,1800	0:42,0:42:99:0,247	.:0,0:0:0:0,0	.:3,0:3:7:0,7	0:84,0:84:99:0,1420	0:13,0:13:99:0,162	0:39,0:39:99:0,944	0:7,0:7:99:0,106	0:5,0:5:99:0,123	0:4,0:4:99:0,99	0:6,0:6:99:0,99	0:57,0:57:99:0,1715	0:7,0:7:99:0,106	0:4,0:4:99:0,99	.:2,0:2:49:0,49	.:0,0:0:0:0,0	.:3,0:3:7:0,7	.:0,0:0:0:0,0	0:62,0:62:99:0,1800	0:65,0:65:99:0,1800	0:53,0:53:99:0,1800	0:57,0:57:99:0,1800	0:58,0:58:99:0,1795
mtDNAgenome_CP59298	1393	.	C	T	32739.5	.	.	GT:AD:DP:GQ:PL	0:7,0:7:99:0,106	0:53,0:53:99:0,1740	0:56,0:56:99:0,1800	0:60,0:60:99:0,1800	0:51,0:51:99:0,1370	0:50,0:50:99:0,1272	0:55,0:55:99:0,1800	0:50,0:50:99:0,1800	0:133,0:133:99:0,120	0:42,0:42:99:0,985	0:54,0:54:99:0,1800	0:165,0:165:99:0,1800	0:42,0:42:99:0,247	.:0,0:0:0:0,0	.:3,0:3:7:0,7	0:84,0:84:99:0,1420	0:13,0:13:99:0,162	0:39,0:39:99:0,944	0:7,0:7:99:0,106	0:5,0:5:99:0,123	0:4,0:4:99:0,99	0:6,0:6:99:0,99	0:57,0:57:99:0,1715	0:7,0:7:99:0,106	0:4,0:4:99:0,99	.:2,0:2:49:0,49	.:0,0:0:0:0,0	.:3,0:3:7:0,7	.:0,0:0:0:0,0	0:62,0:62:99:0,1800	0:65,0:65:99:0,1800	0:53,0:53:99:0,1800	0:57,0:57:99:0,1800	0:58,0:58:99:0,1795
mtDNAgenome_CP59298	1400	.	T	C	1285.78	.	.	GT:AD:DP:GQ:PL	0:7,0:7:99:0,106	0:53,0:53:99:0,1740	0:56,0:56:99:0,1800	0:60,0:60:99:0,1800	0:51,0:51:99:0,1370	0:50,0:50:99:0,1272	0:55,0:55:99:0,1800	0:50,0:50:99:0,1800	0:133,0:133:99:0,120	0:42,0:42:99:0,985	0:54,0:54:99:0,1800	0:165,0:165:99:0,1800	0:42,0:42:99:0,247	.:0,0:0:0:0,0	.:3,0:3:11:0,11	0:84,0:84:99:0,1420	0:13,0:13:99:0,162	0:39,0:39:99:0,944	0:7,0:7:99:0,106	0:5,0:5:99:0,123	0:4,0:4:99:0,99	0:6,0:6:99:0,99	0:57,0:57:99:0,1715	0:7,0:7:99:0,106	0:4,0:4:99:0,99	.:2,0:2:49:0,49	.:0,0:0:0:0,0	.:3,0:3:7:0,7	.:0,0:0:0:0,0	0:62,0:62:99:0,1800	0:65,0:65:99:0,1800	0:53,0:53:99:0,1800	0:57,0:57:99:0,1800	0:58,0:58:99:0,1795
mtDNAgenome_CP59298	1401	.	T	A	3835.41	.	.	GT:AD:DP:GQ:PL	0:7,0:7:99:0,106	0:53,0:53:99:0,1740	0:56,0:56:99:0,1800	0:60,0:60:99:0,1800	0:51,0:51:99:0,1370	0:50,0:50:99:0,1272	0:55,0:55:99:0,1800	0:50,0:50:99:0,1800	0:133,0:133:99:0,120	0:42,0:42:99:0,985	0:54,0:54:99:0,1800	0:165,0:165:99:0,1800	0:42,0:42:99:0,247	.:0,0:0:0:0,0	.:3,0:3:88:0,88	0:84,0:84:99:0,1420	0:13,0:13:99:0,162	0:39,0:39:99:0,944	0:7,0:7:99:0,106	0:5,0:5:99:0,123	0:4,0:4:99:0,99	0:6,0:6:99:0,99	0:57,0:57:99:0,1715	0:7,0:7:99:0,106	0:4,0:4:99:0,99	.:2,0:2:49:0,49	.:0,0:0:0:0,0	.:3,0:3:90:0,90	.:0,0:0:0:0,0	0:62,0:62:99:0,1800	0:65,0:65:99:0,1800	0:53,0:53:99:0,1800	0:57,0:57:99:0,1800	0:58,0:58:99:0,1795
mtDNAgenome_CP59298	1406	.	C	T	26670.3	.	.	GT:AD:DP:GQ:PL	0:7,0:7:99:0,106	0:53,0:53:99:0,1740	0:56,0:56:99:0,1800	0:60,0:60:99:0,1800	0:51,0:51:99:0,1370	0:50,0:50:99:0,1272	0:55,0:55:99:0,1800	0:50,0:50:99:0,1800	0:133,0:133:99:0,120	0:42,0:42:99:0,985	0:54,0:54:99:0,1800	0:165,0:165:99:0,1800	0:42,0:42:99:0,247	.:0,0:0:0:0,0	.:3,0:3:11:0,11	0:84,0:84:99:0,1420	0:13,0:13:99:0,162	0:39,0:39:99:0,944	0:7,0:7:99:0,106	0:5,0:5:99:0,123	0:4,0:4:99:0,99	0:6,0:6:99:0,99	0:57,0:57:99:0,1715	0:7,0:7:99:0,106	0:4,0:4:99:0,99	.:2,0:2:49:0,49	.:0,0:0:0:0,0	.:3,0:3:7:0,7	.:0,0:0:0:0,0	0:62,0:62:99:0,1800	0:65,0:65:99:0,1800	0:53,0:53:99:0,1800	0:57,0:57:99:0,1800	0:58,0:58:99:0,1795
mtDNAgenome_CP59298	1429	.	A	T	22066.6	.	.	GT:AD:DP:GQ:PL	0:7,0:7:99:0,106	0:53,0:53:99:0,1740	0:56,0:56:99:0,1800	0:60,0:60:99:0,1800	0:51,0:51:99:0,1370	0:50,0:50:99:0,1272	0:55,0:55:99:0,1800	0:50,0:50:99:0,1800	0:133,0:133:99:0,120	0:42,0:42:99:0,985	0:54,0:54:99:0,1800	0:165,0:165:99:0,1800	0:42,0:42:99:0,247	.:0,0:0:0:0,0	0:4,0:4:99:0,99	0:84,0:84:99:0,1420	0:13,0:13:99:0,162	0:39,0:39:99:0,944	0:7,0:7:99:0,106	0:5,0:5:99:0,123	0:4,0:4:99:0,99	0:6,0:6:99:0,99	0:57,0:57:99:0,1715	0:7,0:7:99:0,106	0:4,0:4:99:0,99	.:2,0:2:49:0,49	.:0,0:0:0:0,0	.:3,0:3:7:0,7	.:0,0:0:0:0,0	0:62,0:62:99:0,1800	0:65,0:65:99:0,1800	0:53,0:53:99:0,1800	0:57,0:57:99:0,1800	0:58,0:58:99:0,1795
mtDNAgenome_CP59298	1430	.	C	T	13441.2	.	.	GT:AD:DP:GQ:PL	0:7,0:7:99:0,106	0:53,0:53:99:0,1740	0:56,0:56:99:0,1800	0:60,0:60:99:0,1800	0:51,0:51:99:0,1370	0:50,0:50:99:0,1272	0:55,0:55:99:0,1800	0:50,0:50:99:0,1800	0:133,0:133:99:0,120	0:42,0:42:99:0,985	0:54,0:54:99:0,1800	0:165,0:165:99:0,1800	0:42,0:42:99:0,247	.:0,0:0:0:0,0	0:4,0:4:99:0,99	0:84,0:84:99:0,1420	0:13,0:13:99:0,162	0:39,0:39:99:0,944	0:7,0:7:99:0,106	0:5,0:5:99:0,123	0:4,0:4:99:0,99	0:6,0:6:99:0,99	0:57,0:57:99:0,1715	0:7,0:7:99:0,106	0:4,0:4:99:0,99	.:2,0:2:49:0,49	.:0,0:0:0:0,0	.:3,0:3:90:0,90	.:0,0:0:0:0,0	0:62,0:62:99:0,1800	0:65,0:65:99:0,1800	0:53,0:53:99:0,1800	0:57,0:57:99:0,1800	0:58,0:58:99:0,1795
mtDNAgenome_CP59298	1432	.	G	A	7719.25	.	.	GT:AD:DP:GQ:PL	0:7,0:7:99:0,106	0:53,0:53:99:0,1740	0:56,0:56:99:0,1800	0:60,0:60:99:0,1800	0:51,0:51:99:0,1370	0:50,0:50:99:0,1272	0:55,0:55:99:0,1800	0:50,0:50:99:0,1800	0:133,0:133:99:0,120	0:42,0:42:99:0,985	0:54,0:54:99:0,1800	0:165,0:165:99:0,1800	0:42,0:42:99:0,247	.:0,0:0:0:0,0	0:4,0:4:99:0,99	0:84,0:84:99:0,1420	0:13,0:13:99:0,162	0:39,0:39:99:0,944	0:7,0:7:99:0,106	0:5,0:5:99:0,123	0:4,0:4:99:0,99	0:6,0:6:99:0,99	0:57,0:57:99:0,1715	0:7,0:7:99:0,106	0:4,0:4:99:0,99	.:2,0:2:49:0,49	.:0,0:0:0:0,0	.:3,0:3:7:0,7	.:0,0:0:0:0,0	0:62,0:62:99:0,1800	0:65,0:65:99:0,1800	0:53,0:53:99:0,1800	0:57,0:57:99:0,1800	0:58,0:58:99:0,1795
mtDNAgenome_CP59298	1437	.	C	T	11811.3	.	.	GT:AD:DP:GQ:PL	0:7,0:7:99:0,106	0:53,0:53:99:0,1740	0:56,0:56:99:0,1800	0:60,0:60:99:0,1800	0:51,0:51:99:0,1370	0:50,0:50:99:0,1272	0:55,0:55:99:0,1800	0:50,0:50:99:0,1800	0:133,0:133:99:0,120	0:42,0:42:99:0,985	0:54,0:54:99:0,1800	0:165,0:165:99:0,1800	0:42,0:42:99:0,247	.:0,0:0:0:0,0	0:4,0:4:99:0,99	0:84,0:84:99:0,1420	0:13,0:13:99:0,162	0:39,0:39:99:0,944	0:7,0:7:99:0,106	0:5,0:5:99:0,123	0:4,0:4:99:0,99	0:6,0:6:99:0,99	0:57,0:57:99:0,1715	0:7,0:7:99:0,106	0:4,0:4:99:0,99	.:0,0:0:0:0,0	.:0,0:0:0:0,0	.:3,0:3:7:0,7	.:0,0:0:0:0,0	0:62,0:62:99:0,1800	0:65,0:65:99:0,1800	0:53,0:53:99:0,1800	0:57,0:57:99:0,1800	0:58,0:58:99:0,1795
mtDNAgenome_CP59298	1445	.	A	T	25023.8	.	.	GT:AD:DP:GQ:PL	0:7,0:7:99:0,106	0:53,0:53:99:0,1740	0:56,0:56:99:0,1800	0:60,0:60:99:0,1800	0:51,0:51:99:0,1370	0:50,0:50:99:0,1272	0:55,0:55:99:0,1800	0:50,0:50:99:0,1800	0:133,0:133:99:0,120	0:42,0:42:99:0,985	0:54,0:54:99:0,1800	0:165,0:165:99:0,1800	0:42,0:42:99:0,247	.:0,0:0:0:0,0	0:4,0:4:99:0,99	0:84,0:84:99:0,1420	0:13,0:13:99:0,162	0:39,0:39:99:0,944	0:7,0:7:99:0,106	0:5,0:5:99:0,123	0:4,0:4:99:0,99	0:6,0:6:99:0,99	0:57,0:57:99:0,1715	0:7,0:7:99:0,106	0:4,0:4:99:0,99	.:0,0:0:0:0,0	.:0,0:0:0:0,0	.:0,0:0:0:0,0	.:0,0:0:0:0,0	0:62,0:62:99:0,1800	0:65,0:65:99:0,1800	0:53,0:53:99:0,1800	0:57,0:57:99:0,1800	0:58,0:58:99:0,1795
mtDNAgenome_CP59298	1451	.	G	T	21157.5	.	.	GT:AD:DP:GQ:PL	0:7,0:7:99:0,106	0:53,0:53:99:0,1740	0:56,0:56:99:0,1800	0:60,0:60:99:0,1800	0:51,0:51:99:0,1370	0:50,0:50:99:0,1272	0:55,0:55:99:0,1800	0:50,0:50:99:0,1800	0:133,0:133:99:0,120	0:42,0:42:99:0,985	0:54,0:54:99:0,1800	0:165,0:165:99:0,1800	0:42,0:42:99:0,247	.:0,0:0:0:0,0	0:4,0:4:99:0,99	0:84,0:84:99:0,1420	0:13,0:13:99:0,162	0:39,0:39:99:0,944	0:7,0:7:99:0,106	0:5,0:5:99:0,123	0:4,0:4:99:0,99	0:6,0:6:99:0,99	0:57,0:57:99:0,1715	0:7,0:7:99:0,106	0:4,0:4:99:0,99	.:0,0:0:0:0,0	.:0,0:0:0:0,0	.:0,0:0:0:0,0	.:0,0:0:0:0,0	0:62,0:62:99:0,1800	0:65,0:65:99:0,1800	0:53,0:53:99:0,1800	0:57,0:57:99:0,1800	0:58,0:58:99:0,1795
mtDNAgenome_CP59298	1456	.	A	G	468.51	.	.	GT:AD:DP:GQ:PL	0:7,0:7:99:0,106	0:53,0:53:99:0,1740	0:56,0:56:99:0,1800	0:60,0:60:99:0,1800	0:51,0:51:99:0,1370	0:50,0:50:99:0,1272	0:55,0:55:99:0,1800	0:50,0:50:99:0,1800	0:133,0:133:99:0,120	0:42,0:42:99:0,985	0:54,0:54:99:0,1800	0:165,0:165:99:0,1800	0:42,0:42:99:0,247	.:0,0:0:0:0,0	.:3,0:3:90:0,90	0:84,0:84:99:0,1420	0:13,0:13:99:0,162	0:39,0:39:99:0,944	0:7,0:7:99:0,106	0:5,0:5:99:0,123	0:4,0:4:99:0,99	0:6,0:6:99:0,99	0:57,0:57:99:0,1715	0:7,0:7:99:0,106	0:4,0:4:99:0,99	.:0,0:0:0:0,0	.:0,0:0:0:0,0	.:0,0:0:0:0,0	.:0,0:0:0:0,0	0:62,0:62:99:0,1800	0:65,0:65:99:0,1800	0:53,0:53:99:0,1800	0:57,0:57:99:0,1800	0:58,0:58:99:0,1795
mtDNAgenome_CP59298	1463	.	A	G	492.51	.	.	GT:AD:DP:GQ:PL	0:7,0:7:99:0,106	0:53,0:53:99:0,1740	0:56,0:56:99:0,1800	0:60,0:60:99:0,1800	0:51,0:51:99:0,1370	0:50,0:50:99:0,1272	0:55,0:55:99:0,1800	0:50,0:50:99:0,1800	0:133,0:133:99:0,120	0:42,0:42:99:0,985	0:54,0:54:99:0,1800	0:165,0:165:99:0,1800	0:42,0:42:99:0,247	.:0,0:0:0:0,0	0:4,0:4:99:0,99	0:84,0:84:99:0,1420	0:13,0:13:99:0,162	0:39,0:39:99:0,944	0:7,0:7:99:0,106	0:5,0:5:99:0,123	0:4,0:4:99:0,99	0:6,0:6:99:0,99	0:57,0:57:99:0,1715	0:7,0:7:99:0,106	0:4,0:4:99:0,99	.:0,0:0:0:0,0	.:0,0:0:0:0,0	.:0,0:0:0:0,0	.:0,0:0:0:0,0	0:62,0:62:99:0,1800	0:65,0:65:99:0,1800	0:53,0:53:99:0,1800	0:57,0:57:99:0,1800	0:58,0:58:99:0,1795
mtDNAgenome_CP59298	1475	.	A	G	19372.5	.	.	GT:AD:DP:GQ:PL	0:7,0:7:99:0,106	0:53,0:53:99:0,1740	0:56,0:56:99:0,1800	0:60,0:60:99:0,1800	0:51,0:51:99:0,1370	0:50,0:50:99:0,1272	0:55,0:55:99:0,1800	0:50,0:50:99:0,1800	0:133,0:133:99:0,120	0:42,0:42:99:0,985	0:54,0:54:99:0,1800	0:165,0:165:99:0,1800	0:42,0:42:99:0,247	.:0,0:0:0:0,0	0:4,0:4:99:0,99	0:84,0:84:99:0,1420	0:13,0:13:99:0,162	0:39,0:39:99:0,944	0:7,0:7:99:0,106	0:5,0:5:99:0,123	0:4,0:4:99:0,99	0:6,0:6:99:0,99	0:57,0:57:99:0,1715	0:7,0:7:99:0,106	0:4,0:4:90:0,90	.:0,0:0:0:0,0	.:0,0:0:0:0,0	.:0,0:0:0:0,0	.:0,0:0:0:0,0	0:62,0:62:99:0,1800	0:65,0:65:99:0,1800	0:53,0:53:99:0,1800	0:57,0:57:99:0,1800	0:58,0:58:99:0,1795
mtDNAgenome_CP59298	1493	.	C	G	19363.9	.	.	GT:AD:DP:GQ:PL	0:7,0:7:99:0,106	0:53,0:53:99:0,1740	0:56,0:56:99:0,1800	0:60,0:60:99:0,1800	0:51,0:51:99:0,1370	0:50,0:50:99:0,1272	0:55,0:55:99:0,1800	0:50,0:50:99:0,1800	0:133,0:133:99:0,120	0:42,0:42:99:0,985	0:54,0:54:99:0,1800	0:165,0:165:99:0,1800	0:42,0:42:99:0,247	.:0,0:0:0:0,0	0:4,0:4:99:0,99	0:84,0:84:99:0,1420	0:13,0:13:99:0,162	0:39,0:39:99:0,944	0:7,0:7:99:0,106	0:5,0:5:99:0,123	0:4,0:4:99:0,99	0:6,0:6:99:0,99	0:57,0:57:99:0,1715	0:7,0:7:99:0,106	.:3,0:3:45:0,45	.:0,0:0:0:0,0	.:0,0:0:0:0,0	.:0,0:0:0:0,0	.:0,0:0:0:0,0	0:62,0:62:99:0,1800	0:65,0:65:99:0,1800	0:53,0:53:99:0,1800	0:57,0:57:99:0,1800	0:58,0:58:99:0,1795
mtDNAgenome_CP59298	1494	.	C	A	19232.9	.	.	GT:AD:DP:GQ:PL	0:7,0:7:99:0,106	0:53,0:53:99:0,1740	0:56,0:56:99:0,1800	0:60,0:60:99:0,1800	0:51,0:51:99:0,1370	0:50,0:50:99:0,1272	0:55,0:55:99:0,1800	0:50,0:50:99:0,1800	0:133,0:133:99:0,120	0:42,0:42:99:0,985	0:54,0:54:99:0,1800	0:165,0:165:99:0,1800	0:42,0:42:99:0,247	.:0,0:0:0:0,0	0:4,0:4:99:0,99	0:84,0:84:99:0,1420	0:13,0:13:99:0,162	0:39,0:39:99:0,944	0:7,0:7:99:0,106	.:3,0:3:74:0,74	0:4,0:4:99:0,99	0:6,0:6:99:0,99	0:57,0:57:99:0,1715	0:7,0:7:99:0,106	.:3,0:3:45:0,45	.:0,0:0:0:0,0	.:0,0:0:0:0,0	.:0,0:0:0:0,0	.:0,0:0:0:0,0	0:62,0:62:99:0,1800	0:65,0:65:99:0,1800	0:53,0:53:99:0,1800	0:57,0:57:99:0,1800	0:58,0:58:99:0,1795
mtDNAgenome_CP59298	1501	.	A	G	18363.8	.	.	GT:AD:DP:GQ:PL	0:7,0:7:99:0,106	0:53,0:53:99:0,1740	0:56,0:56:99:0,1800	0:60,0:60:99:0,1800	0:51,0:51:99:0,1370	0:50,0:50:99:0,1272	0:55,0:55:99:0,1800	0:50,0:50:99:0,1800	0:133,0:133:99:0,120	0:42,0:42:99:0,985	0:54,0:54:99:0,1800	0:165,0:165:99:0,1800	0:42,0:42:99:0,247	.:0,0:0:0:0,0	0:4,0:4:99:0,99	0:84,0:84:99:0,1420	0:13,0:13:99:0,162	0:39,0:39:99:0,944	0:7,0:7:99:0,106	.:3,0:3:74:0,74	0:4,0:4:99:0,99	0:6,0:6:99:0,99	0:57,0:57:99:0,1715	0:7,0:7:99:0,106	.:1,0:1:25:0,25	.:0,0:0:0:0,0	.:0,0:0:0:0,0	.:0,0:0:0:0,0	.:0,0:0:0:0,0	0:62,0:62:99:0,1800	0:65,0:65:99:0,1800	0:53,0:53:99:0,1800	0:57,0:57:99:0,1800	0:58,0:58:99:0,1795
mtDNAgenome_CP59298	1507	.	T	A	17982.8	.	.	GT:AD:DP:GQ:PL	0:7,0:7:99:0,106	0:53,0:53:99:0,1740	0:56,0:56:99:0,1800	0:60,0:60:99:0,1800	0:51,0:51:99:0,1370	0:50,0:50:99:0,1272	0:55,0:55:99:0,1800	0:50,0:50:99:0,1800	0:133,0:133:99:0,120	0:42,0:42:99:0,985	0:54,0:54:99:0,1800	0:165,0:165:99:0,1800	0:42,0:42:99:0,247	.:0,0:0:0:0,0	0:4,0:4:90:0,90	0:84,0:84:99:0,1420	0:13,0:13:99:0,162	0:39,0:39:99:0,944	0:7,0:7:99:0,106	.:3,0:3:74:0,74	0:4,0:4:99:0,99	0:6,0:6:99:0,99	0:57,0:57:99:0,1715	0:7,0:7:99:0,106	.:1,0:1:25:0,25	.:0,0:0:0:0,0	.:0,0:0:0:0,0	.:0,0:0:0:0,0	.:0,0:0:0:0,0	0:62,0:62:99:0,1800	0:65,0:65:99:0,1800	0:53,0:53:99:0,1800	0:57,0:57:99:0,1800	0:58,0:58:99:0,1795
mtDNAgenome_CP59298	1508	.	A	T	592.51	.	.	GT:AD:DP:GQ:PL	0:7,0:7:99:0,106	0:53,0:53:99:0,1740	0:56,0:56:99:0,1800	0:60,0:60:99:0,1800	0:51,0:51:99:0,1370	0:50,0:50:99:0,1272	0:55,0:55:99:0,1800	0:50,0:50:99:0,1800	0:133,0:133:99:0,120	0:42,0:42:99:0,985	0:54,0:54:99:0,1800	0:165,0:165:99:0,1800	0:42,0:42:99:0,247	.:0,0:0:0:0,0	0:4,0:4:90:0,90	0:84,0:84:99:0,1420	0:13,0:13:99:0,162	0:39,0:39:99:0,944	0:7,0:7:99:0,106	.:3,0:3:74:0,74	0:4,0:4:99:0,99	0:6,0:6:99:0,99	0:57,0:57:99:0,1715	0:7,0:7:99:0,106	.:1,0:1:25:0,25	.:2,0:2:45:0,45	.:0,0:0:0:0,0	.:0,0:0:0:0,0	.:0,0:0:0:0,0	0:62,0:62:99:0,1800	0:65,0:65:99:0,1800	0:53,0:53:99:0,1800	0:57,0:57:99:0,1800	0:58,0:58:99:0,1795
mtDNAgenome_CP59298	1532	.	A	T	1691.89	.	.	GT:AD:DP:GQ:PL	0:7,0:7:99:0,106	0:53,0:53:99:0,1740	0:56,0:56:99:0,1800	0:60,0:60:99:0,1800	0:51,0:51:99:0,1370	0:50,0:50:99:0,1272	0:55,0:55:99:0,1800	0:50,0:50:99:0,1800	0:133,0:133:99:0,120	0:42,0:42:99:0,985	0:54,0:54:99:0,1800	0:165,0:165:99:0,1800	0:42,0:42:99:0,247	.:0,0:0:0:0,0	.:3,0:3:88:0,88	0:84,0:84:99:0,1420	0:13,0:13:99:0,162	0:39,0:39:99:0,944	0:7,0:7:99:0,106	0:4,0:4:99:0,99	0:4,0:4:99:0,99	.:2,0:2:45:0,45	0:57,0:57:99:0,1715	0:7,0:7:99:0,106	.:1,0:1:25:0,25	.:0,0:0:0:0,0	.:0,0:0:0:0,0	.:0,0:0:0:0,0	.:0,0:0:0:0,0	0:62,0:62:99:0,1800	0:65,0:65:99:0,1800	0:53,0:53:99:0,1800	0:57,0:57:99:0,1800	0:58,0:58:99:0,1795
mtDNAgenome_CP59298	1541	.	T	A	674.33	.	.	GT:AD:DP:GQ:PL	0:7,0:7:99:0,106	0:53,0:53:99:0,1740	0:56,0:56:99:0,1800	0:60,0:60:99:0,1800	0:51,0:51:99:0,1370	0:50,0:50:99:0,1272	0:55,0:55:99:0,1800	0:50,0:50:99:0,1800	0:133,0:133:99:0,120	0:42,0:42:99:0,985	0:54,0:54:99:0,1800	0:165,0:165:99:0,1800	0:42,0:42:99:0,247	.:0,0:0:0:0,0	.:2,0:2:49:0,49	0:84,0:84:99:0,1420	0:13,0:13:99:0,162	0:39,0:39:99:0,944	0:7,0:7:99:0,106	0:6,0:6:99:0,116	0:4,0:4:99:0,99	.:0,0:0:0:0,0	0:57,0:57:99:0,1715	0:7,0:7:99:0,106	.:1,0:1:25:0,25	.:0,0:0:0:0,0	.:0,0:0:0:0,0	.:0,0:0:0:0,0	.:0,0:0:0:0,0	0:62,0:62:99:0,1800	0:65,0:65:99:0,1800	0:53,0:53:99:0,1800	0:57,0:57:99:0,1800	0:58,0:58:99:0,1795
mtDNAgenome_CP59298	1544	.	T	A	649.33	.	.	GT:AD:DP:GQ:PL	0:7,0:7:99:0,106	0:53,0:53:99:0,1740	0:56,0:56:99:0,1800	0:60,0:60:99:0,1800	0:51,0:51:99:0,1370	0:50,0:50:99:0,1272	0:55,0:55:99:0,1800	0:50,0:50:99:0,1800	0:133,0:133:99:0,120	0:42,0:42:99:0,985	0:54,0:54:99:0,1800	0:165,0:165:99:0,1800	0:42,0:42:99:0,247	.:0,0:0:0:0,0	.:2,0:2:49:0,49	0:84,0:84:99:0,1420	0:13,0:13:99:0,162	0:39,0:39:99:0,944	0:7,0:7:99:0,106	0:6,0:6:49:0,49	0:4,0:4:99:0,99	.:0,0:0:0:0,0	0:57,0:57:99:0,1715	0:7,0:7:99:0,106	.:1,0:1:25:0,25	.:0,0:0:0:0,0	.:0,0:0:0:0,0	.:0,0:0:0:0,0	.:0,0:0:0:0,0	0:62,0:62:99:0,1800	0:65,0:65:99:0,1800	0:53,0:53:99:0,1800	0:57,0:57:99:0,1800	0:58,0:58:99:0,1795
mtDNAgenome_CP59298	1547	.	A	G	1543.26	.	.	GT:AD:DP:GQ:PL	0:7,0:7:99:0,106	0:53,0:53:99:0,1740	0:56,0:56:99:0,1800	0:60,0:60:99:0,1800	0:51,0:51:99:0,1370	0:50,0:50:99:0,1272	0:55,0:55:99:0,1800	0:50,0:50:99:0,1800	0:133,0:133:99:0,120	0:42,0:42:99:0,985	0:54,0:54:99:0,1800	0:165,0:165:99:0,1800	0:42,0:42:99:0,247	.:0,0:0:0:0,0	.:0,0:0:0:0,0	0:84,0:84:99:0,1420	0:13,0:13:99:0,162	0:39,0:39:99:0,944	0:7,0:7:99:0,106	0:5,0:5:45:0,45	0:4,0:4:99:0,99	.:0,0:0:0:0,0	0:57,0:57:99:0,1715	0:7,0:7:99:0,106	.:1,0:1:25:0,25	.:0,0:0:0:0,0	.:0,0:0:0:0,0	.:0,0:0:0:0,0	.:0,0:0:0:0,0	0:62,0:62:99:0,1800	0:65,0:65:99:0,1800	0:53,0:53:99:0,1800	0:57,0:57:99:0,1800	0:58,0:58:99:0,1795
mtDNAgenome_CP59298	1559	.	A	T	15217.3	.	.	GT:AD:DP:GQ:PL	0:7,0:7:99:0,106	0:53,0:53:99:0,1740	0:56,0:56:99:0,1800	0:60,0:60:99:0,1800	0:51,0:51:99:0,1370	0:50,0:50:99:0,1272	0:55,0:55:99:0,1800	0:50,0:50:99:0,1800	0:133,0:133:99:0,120	0:42,0:42:99:0,985	0:54,0:54:99:0,1800	0:165,0:165:99:0,1800	0:42,0:42:99:0,247	.:0,0:0:0:0,0	.:0,0:0:0:0,0	0:84,0:84:99:0,1420	0:13,0:13:99:0,162	0:39,0:39:99:0,944	0:7,0:7:99:0,106	0:4,0:4:45:0,45	0:4,0:4:99:0,99	.:0,0:0:0:0,0	0:57,0:57:99:0,1715	0:7,0:7:99:0,106	.:1,0:1:25:0,25	.:0,0:0:0:0,0	.:0,0:0:0:0,0	.:0,0:0:0:0,0	.:0,0:0:0:0,0	0:62,0:62:99:0,1800	0:65,0:65:99:0,1800	0:53,0:53:99:0,1800	0:57,0:57:99:0,1800	0:58,0:58:99:0,1795
mtDNAgenome_CP59298	1575	.	G	A	13067.2	.	.	GT:AD:DP:GQ:PL	0:7,0:7:99:0,106	0:53,0:53:99:0,1740	0:56,0:56:99:0,1800	0:60,0:60:99:0,1800	0:51,0:51:99:0,1370	0:50,0:50:99:0,1272	0:55,0:55:99:0,1800	0:50,0:50:99:0,1800	0:133,0:133:99:0,120	0:42,0:42:99:0,985	0:54,0:54:99:0,1800	0:165,0:165:99:0,1800	0:42,0:42:99:0,247	.:0,0:0:0:0,0	.:0,0:0:0:0,0	0:84,0:84:99:0,1420	0:13,0:13:99:0,162	0:39,0:39:99:0,944	0:7,0:7:99:0,106	0:4,0:4:53:0,53	0:4,0:4:99:0,99	.:0,0:0:0:0,0	0:57,0:57:99:0,1715	0:7,0:7:99:0,106	.:1,0:1:25:0,25	.:0,0:0:0:0,0	.:0,0:0:0:0,0	.:0,0:0:0:0,0	.:0,0:0:0:0,0	0:62,0:62:99:0,1800	0:65,0:65:99:0,1800	0:53,0:53:99:0,1800	0:57,0:57:99:0,1800	0:58,0:58:99:0,1795
mtDNAgenome_CP59298	1591	.	C	T	231.69	.	.	GT:AD:DP:GQ:PL	0:7,0:7:99:0,106	0:53,0:53:99:0,1740	0:56,0:56:99:0,1800	0:60,0:60:99:0,1800	0:51,0:51:99:0,1370	0:50,0:50:99:0,1272	0:55,0:55:99:0,1800	0:50,0:50:99:0,1800	0:133,0:133:99:0,120	0:42,0:42:99:0,985	0:54,0:54:99:0,1800	0:165,0:165:99:0,1800	0:42,0:42:99:0,247	.:0,0:0:0:0,0	.:0,0:0:0:0,0	0:84,0:84:99:0,1420	0:13,0:13:99:0,162	0:39,0:39:99:0,944	0:7,0:7:99:0,106	.:3,0:3:90:0,90	0:4,0:4:99:0,99	.:0,0:0:0:0,0	0:57,0:57:99:0,1715	0:7,0:7:99:0,106	.:1,0:1:25:0,25	.:0,0:0:0:0,0	.:0,0:0:0:0,0	.:0,0:0:0:0,0	.:0,0:0:0:0,0	0:62,0:62:99:0,1800	0:65,0:65:99:0,1800	0:53,0:53:99:0,1800	0:57,0:57:99:0,1800	0:58,0:58:99:0,1795
mtDNAgenome_CP59298	1598	.	T	G	7928.08	.	.	GT:AD:DP:GQ:PL	0:7,0:7:99:0,106	0:53,0:53:99:0,1740	0:56,0:56:99:0,1800	0:60,0:60:99:0,1800	0:51,0:51:99:0,1370	0:50,0:50:99:0,1272	0:55,0:55:99:0,1800	0:50,0:50:99:0,1800	0:133,0:133:99:0,120	0:42,0:42:99:0,985	0:54,0:54:99:0,1800	0:165,0:165:99:0,1800	0:42,0:42:99:0,247	.:0,0:0:0:0,0	.:0,0:0:0:0,0	0:84,0:84:99:0,1420	0:13,0:13:99:0,162	0:39,0:39:99:0,944	0:7,0:7:99:0,106	.:3,0:3:88:0,88	0:4,0:4:99:0,99	.:0,0:0:0:0,0	0:57,0:57:99:0,1715	0:7,0:7:99:0,106	.:2,0:2:49:0,49	.:0,0:0:0:0,0	.:0,0:0:0:0,0	.:0,0:0:0:0,0	.:0,0:0:0:0,0	0:62,0:62:99:0,1800	0:65,0:65:99:0,1800	0:53,0:53:99:0,1800	0:57,0:57:99:0,1800	0:58,0:58:99:0,1795
mtDNAgenome_CP59298	1604	.	G	A	8243.07	.	.	GT:AD:DP:GQ:PL	0:7,0:7:99:0,106	0:53,0:53:99:0,1740	0:56,0:56:99:0,1800	0:60,0:60:99:0,1800	0:51,0:51:99:0,1370	0:50,0:50:99:0,1272	0:55,0:55:99:0,1800	0:50,0:50:99:0,1800	0:133,0:133:99:0,120	0:42,0:42:99:0,985	0:54,0:54:99:0,1800	0:165,0:165:99:0,1800	0:42,0:42:99:0,247	.:0,0:0:0:0,0	.:0,0:0:0:0,0	0:84,0:84:99:0,1420	0:13,0:13:99:0,162	0:39,0:39:99:0,944	0:7,0:7:99:0,106	.:2,0:2:49:0,49	0:4,0:4:99:0,99	.:0,0:0:0:0,0	0:57,0:57:99:0,1715	0:7,0:7:99:0,106	.:2,0:2:49:0,49	.:0,0:0:0:0,0	.:0,0:0:0:0,0	.:0,0:0:0:0,0	.:0,0:0:0:0,0	0:62,0:62:99:0,1800	0:65,0:65:99:0,1800	0:53,0:53:99:0,1800	0:57,0:57:99:0,1800	0:58,0:58:99:0,1795
mtDNAgenome_CP59298	1616	.	A	C,T	7278.44	.	.	GT:AD:DP:GQ:PL	0:7,0,0:7:99:0,106,106	0:53,0,0:53:99:0,1740,1740	0:56,0,0:56:99:0,1800,1800	0:60,0,0:60:99:0,1800,1800	0:51,0,0:51:99:0,1370,1370	0:50,0,0:50:99:0,1272,1272	0:55,0,0:55:99:0,1800,1800	0:50,0,0:50:99:0,1800,1800	0:133,0,0:133:99:0,120,120	0:42,0,0:42:99:0,985,985	0:54,0,0:54:99:0,1800,1800	0:165,0,0:165:99:0,1800,1800	0:42,0,0:42:99:0,247,247	.:0,0,0:0:0:0,0,0	.:0,0,0:0:0:0,0,0	0:84,0,0:84:99:0,1420,1420	0:13,0,0:13:99:0,162,162	0:39,0,0:39:99:0,944,944	0:7,0,0:7:99:0,106,106	.:2,0,0:2:49:0,49,49	0:4,0,0:4:99:0,99,99	.:0,0,0:0:0:0,0,0	0:57,0,0:57:99:0,1715,1715	0:7,0,0:7:99:0,106,106	.:2,0,0:2:49:0,49,49	.:0,0,0:0:0:0,0,0	.:0,0,0:0:0:0,0,0	.:0,0,0:0:0:0,0,0	.:0,0,0:0:0:0,0,0	0:62,0,0:62:99:0,1800,1800	0:65,0,0:65:99:0,1800,1800	0:53,0,0:53:99:0,1800,1800	0:57,0,0:57:99:0,1800,1800	0:58,0,0:58:99:0,1795,1795
mtDNAgenome_CP59298	1624	.	A	T	147.12	.	.	GT:AD:DP:GQ:PL	0:7,0:7:99:0,106	0:53,0:53:99:0,1740	0:56,0:56:99:0,1800	0:60,0:60:99:0,1800	0:51,0:51:99:0,1370	0:50,0:50:99:0,1272	0:55,0:55:99:0,1800	0:50,0:50:99:0,1800	0:133,0:133:99:0,120	0:42,0:42:99:0,985	0:54,0:54:99:0,1800	0:165,0:165:99:0,1800	0:42,0:42:99:0,247	.:0,0:0:0:0,0	.:0,0:0:0:0,0	0:84,0:84:99:0,1420	0:13,0:13:99:0,162	0:39,0:39:99:0,944	0:7,0:7:99:0,106	.:3,0:3:90:0,90	0:4,0:4:99:0,99	.:0,0:0:0:0,0	0:57,0:57:99:0,1715	0:7,0:7:99:0,106	.:2,0:2:49:0,49	.:0,0:0:0:0,0	.:0,0:0:0:0,0	.:0,0:0:0:0,0	.:0,0:0:0:0,0	0:62,0:62:99:0,1800	0:65,0:65:99:0,1800	0:53,0:53:99:0,1800	0:57,0:57:99:0,1800	0:58,0:58:99:0,1795
mtDNAgenome_CP59298	1626	.	C	T	66.31	.	.	GT:AD:DP:GQ:PL	0:7,0:7:99:0,106	0:53,0:53:99:0,1740	0:56,0:56:99:0,1800	0:60,0:60:99:0,1800	0:51,0:51:99:0,1370	0:50,0:50:99:0,1272	0:55,0:55:99:0,1800	0:50,0:50:99:0,1800	0:133,0:133:99:0,120	0:42,0:42:99:0,985	0:54,0:54:99:0,1800	0:165,0:165:99:0,1800	0:42,0:42:99:0,247	.:0,0:0:0:0,0	.:0,0:0:0:0,0	0:84,0:84:99:0,1420	0:13,0:13:99:0,162	0:39,0:39:99:0,944	0:7,0:7:99:0,106	.:3,0:3:7:0,7	0:4,0:4:99:0,99	.:0,0:0:0:0,0	0:57,0:57:99:0,1715	0:7,0:7:99:0,106	.:2,0:2:49:0,49	.:0,0:0:0:0,0	.:0,0:0:0:0,0	.:0,0:0:0:0,0	.:0,0:0:0:0,0	0:62,0:62:99:0,1800	0:65,0:65:99:0,1800	0:53,0:53:99:0,1800	0:57,0:57:99:0,1800	0:58,0:58:99:0,1795
mtDNAgenome_CP59298	1636	.	C	T	5148.4	.	.	GT:AD:DP:GQ:PL	0:7,0:7:99:0,106	0:53,0:53:99:0,1740	0:56,0:56:99:0,1800	0:60,0:60:99:0,1800	0:51,0:51:99:0,1370	0:50,0:50:99:0,1272	0:55,0:55:99:0,1800	0:50,0:50:99:0,1800	0:133,0:133:99:0,120	0:42,0:42:99:0,985	0:54,0:54:99:0,1800	0:165,0:165:99:0,1800	0:42,0:42:99:0,247	.:0,0:0:0:0,0	.:0,0:0:0:0,0	0:84,0:84:99:0,1420	0:13,0:13:99:0,162	0:39,0:39:99:0,944	0:7,0:7:99:0,106	.:3,0:3:9:0,9	0:4,0:4:99:0,99	.:0,0:0:0:0,0	0:57,0:57:99:0,1715	0:7,0:7:99:0,106	.:2,0:2:49:0,49	.:0,0:0:0:0,0	.:0,0:0:0:0,0	.:0,0:0:0:0,0	.:0,0:0:0:0,0	0:62,0:62:99:0,1800	0:65,0:65:99:0,1800	0:53,0:53:99:0,1800	0:57,0:57:99:0,1800	0:58,0:58:99:0,1795
mtDNAgenome_CP59298	1642	.	T	A	5405.88	.	.	GT:AD:DP:GQ:PL	0:7,0:7:99:0,106	0:53,0:53:99:0,1740	0:56,0:56:99:0,1800	0:60,0:60:99:0,1800	0:51,0:51:99:0,1370	0:50,0:50:99:0,1272	0:55,0:55:99:0,1800	0:50,0:50:99:0,1800	0:133,0:133:99:0,120	0:42,0:42:99:0,985	0:54,0:54:99:0,1800	0:165,0:165:99:0,1800	0:42,0:42:99:0,247	.:0,0:0:0:0,0	.:0,0:0:0:0,0	0:84,0:84:99:0,1420	0:13,0:13:99:0,162	0:39,0:39:99:0,944	0:7,0:7:99:0,106	.:0,0:0:0:0,0	0:4,0:4:99:0,99	.:0,0:0:0:0,0	0:57,0:57:99:0,1715	0:7,0:7:99:0,106	.:2,0:2:49:0,49	.:0,0:0:0:0,0	.:0,0:0:0:0,0	.:0,0:0:0:0,0	.:0,0:0:0:0,0	0:62,0:62:99:0,1800	0:65,0:65:99:0,1800	0:53,0:53:99:0,1800	0:57,0:57:99:0,1800	0:58,0:58:99:0,1795
mtDNAgenome_CP59298	1643	.	G	A	5359.88	.	.	GT:AD:DP:GQ:PL	0:7,0:7:99:0,106	0:53,0:53:99:0,1740	0:56,0:56:99:0,1800	0:60,0:60:99:0,1800	0:51,0:51:99:0,1370	0:50,0:50:99:0,1272	0:55,0:55:99:0,1800	0:50,0:50:99:0,1800	0:133,0:133:99:0,120	0:42,0:42:99:0,985	0:54,0:54:99:0,1800	0:165,0:165:99:0,1800	0:42,0:42:99:0,247	.:0,0:0:0:0,0	.:0,0:0:0:0,0	0:84,0:84:99:0,1420	0:13,0:13:99:0,162	0:39,0:39:99:0,944	0:7,0:7:99:0,106	.:0,0:0:0:0,0	0:4,0:4:99:0,99	.:0,0:0:0:0,0	0:57,0:57:99:0,1715	0:7,0:7:99:0,106	.:2,0:2:49:0,49	.:0,0:0:0:0,0	.:0,0:0:0:0,0	.:0,0:0:0:0,0	.:0,0:0:0:0,0	0:62,0:62:99:0,1800	0:65,0:65:99:0,1800	0:53,0:53:99:0,1800	0:57,0:57:99:0,1800	0:58,0:58:99:0,1795
mtDNAgenome_CP59298	1649	.	T	A	4554.19	.	.	GT:AD:DP:GQ:PL	0:7,0:7:99:0,106	0:53,0:53:99:0,1740	0:56,0:56:99:0,1800	0:60,0:60:99:0,1800	0:51,0:51:99:0,1370	0:50,0:50:99:0,1272	0:55,0:55:99:0,1800	0:50,0:50:99:0,1800	0:133,0:133:99:0,120	0:42,0:42:99:0,985	0:54,0:54:99:0,1800	0:165,0:165:99:0,1800	0:42,0:42:99:0,247	.:0,0:0:0:0,0	.:0,0:0:0:0,0	0:84,0:84:99:0,1420	0:8,0:8:99:0,99	0:39,0:39:99:0,944	0:7,0:7:99:0,106	.:0,0:0:0:0,0	0:4,0:4:99:0,99	.:2,0:2:49:0,49	0:57,0:57:99:0,1715	0:7,0:7:99:0,106	.:2,0:2:49:0,49	.:0,0:0:0:0,0	.:0,0:0:0:0,0	.:0,0:0:0:0,0	.:0,0:0:0:0,0	0:62,0:62:99:0,1800	0:65,0:65:99:0,1800	0:53,0:53:99:0,1800	0:57,0:57:99:0,1800	0:58,0:58:99:0,1795
mtDNAgenome_CP59298	1651	.	A	G	4419.95	.	.	GT:AD:DP:GQ:PL	0:7,0:7:99:0,106	0:53,0:53:99:0,1740	0:56,0:56:99:0,1800	0:60,0:60:99:0,1800	0:51,0:51:99:0,1370	0:50,0:50:99:0,1272	0:55,0:55:99:0,1800	0:50,0:50:99:0,1800	0:133,0:133:99:0,120	0:42,0:42:99:0,985	0:54,0:54:99:0,1800	0:165,0:165:99:0,1800	0:42,0:42:99:0,247	.:0,0:0:0:0,0	.:0,0:0:0:0,0	0:84,0:84:99:0,1420	0:8,0:8:99:0,99	0:39,0:39:99:0,944	0:7,0:7:99:0,106	.:0,0:0:0:0,0	0:4,0:4:99:0,99	.:2,0:2:49:0,49	0:57,0:57:99:0,1715	0:7,0:7:99:0,106	.:2,0:2:49:0,49	.:0,0:0:0:0,0	.:0,0:0:0:0,0	.:0,0:0:0:0,0	.:0,0:0:0:0,0	0:62,0:62:99:0,1800	0:65,0:65:99:0,1800	0:53,0:53:99:0,1800	0:57,0:57:99:0,1800	0:58,0:58:99:0,1795
mtDNAgenome_CP59298	1667	.	A	G	74.53	.	.	GT:AD:DP:GQ:PL	0:7,0:7:99:0,106	0:53,0:53:99:0,1740	0:56,0:56:99:0,1800	0:60,0:60:99:0,1800	0:51,0:51:99:0,1370	0:50,0:50:99:0,1272	0:55,0:55:99:0,1800	0:50,0:50:99:0,1800	0:133,0:133:99:0,120	0:42,0:42:99:0,985	0:54,0:54:99:0,1800	0:165,0:165:99:0,1800	0:42,0:42:99:0,247	.:0,0:0:0:0,0	.:0,0:0:0:0,0	0:84,0:84:99:0,1420	0:8,0:8:99:0,99	0:39,0:39:99:0,944	0:7,0:7:99:0,106	.:0,0:0:0:0,0	0:4,0:4:99:0,99	.:2,0:2:49:0,49	0:57,0:57:99:0,1715	0:7,0:7:99:0,106	.:2,0:2:45:0,45	.:0,0:0:0:0,0	.:0,0:0:0:0,0	.:0,0:0:0:0,0	.:0,0:0:0:0,0	0:62,0:62:99:0,1800	0:65,0:65:99:0,1800	0:53,0:53:99:0,1800	0:57,0:57:99:0,1800	0:58,0:58:99:0,1795
mtDNAgenome_CP59298	1693	.	T	A	74.53	.	.	GT:AD:DP:GQ:PL	0:7,0:7:99:0,106	0:53,0:53:99:0,1740	0:56,0:56:99:0,1800	0:60,0:60:99:0,1800	0:51,0:51:99:0,1370	0:50,0:50:99:0,1272	0:55,0:55:99:0,1800	0:50,0:50:99:0,1800	0:133,0:133:99:0,120	0:42,0:42:99:0,985	0:54,0:54:99:0,1800	0:165,0:165:99:0,1800	0:27,0:27:99:0,138	.:0,0:0:0:0,0	.:0,0:0:0:0,0	0:84,0:84:99:0,1420	0:8,0:8:99:0,99	0:39,0:39:99:0,944	0:7,0:7:99:0,106	.:0,0:0:0:0,0	.:2,0:2:49:0,49	.:0,2:2:90:90,0	0:57,0:57:99:0,1715	0:7,0:7:99:0,106	.:0,0:0:0:0,0	.:0,0:0:0:0,0	.:0,0:0:0:0,0	.:0,0:0:0:0,0	.:0,0:0:0:0,0	0:62,0:62:99:0,1800	0:65,0:65:99:0,1800	0:53,0:53:99:0,1800	0:57,0:57:99:0,1800	0:58,0:58:99:0,1795
mtDNAgenome_CP59298	1694	.	T	C	74.48	.	.	GT:AD:DP:GQ:PL	0:7,0:7:99:0,106	0:53,0:53:99:0,1740	0:56,0:56:99:0,1800	0:60,0:60:99:0,1800	0:51,0:51:99:0,1370	0:50,0:50:99:0,1272	0:55,0:55:99:0,1800	0:50,0:50:99:0,1800	0:133,0:133:99:0,120	0:42,0:42:99:0,985	0:54,0:54:99:0,1800	0:165,0:165:99:0,1800	0:27,0:27:99:0,138	.:0,0:0:0:0,0	.:0,0:0:0:0,0	0:84,0:84:99:0,1420	0:8,0:8:99:0,99	0:39,0:39:99:0,944	0:7,0:7:99:0,106	.:0,0:0:0:0,0	.:2,0:2:49:0,49	.:0,2:2:90:90,0	0:57,0:57:99:0,1715	0:7,0:7:99:0,106	.:0,0:0:0:0,0	.:0,0:0:0:0,0	.:0,0:0:0:0,0	.:0,0:0:0:0,0	.:0,0:0:0:0,0	0:62,0:62:99:0,1800	0:65,0:65:99:0,1800	0:53,0:53:99:0,1800	0:57,0:57:99:0,1800	0:58,0:58:99:0,1795
mtDNAgenome_CP59298	1709	.	G	A	2323.58	.	.	GT:AD:DP:GQ:PL	0:7,0:7:99:0,106	0:53,0:53:99:0,1740	0:56,0:56:99:0,1800	0:60,0:60:99:0,1800	0:51,0:51:99:0,1370	0:50,0:50:99:0,1272	0:55,0:55:99:0,1800	0:50,0:50:99:0,1800	0:133,0:133:99:0,120	0:42,0:42:99:0,985	0:54,0:54:99:0,1800	0:165,0:165:99:0,1800	0:27,0:27:99:0,138	.:0,0:0:0:0,0	.:0,0:0:0:0,0	0:84,0:84:99:0,1420	0:8,0:8:99:0,99	0:39,0:39:99:0,944	0:7,0:7:99:0,106	.:0,0:0:0:0,0	.:2,0:2:49:0,49	.:2,0:2:49:0,49	0:57,0:57:99:0,1715	0:7,0:7:99:0,106	.:0,0:0:0:0,0	.:0,0:0:0:0,0	.:0,0:0:0:0,0	.:0,0:0:0:0,0	.:0,0:0:0:0,0	0:62,0:62:99:0,1800	0:65,0:65:99:0,1800	0:53,0:53:99:0,1800	0:57,0:57:99:0,1800	0:58,0:58:99:0,1795
mtDNAgenome_CP59298	1714	.	G	T	1956.05	.	.	GT:AD:DP:GQ:PL	0:7,0:7:99:0,106	0:53,0:53:99:0,1740	0:56,0:56:99:0,1800	0:60,0:60:99:0,1800	0:51,0:51:99:0,1370	0:50,0:50:99:0,1272	0:55,0:55:99:0,1800	0:50,0:50:99:0,1800	0:133,0:133:99:0,120	0:42,0:42:99:0,985	0:54,0:54:99:0,1800	0:165,0:165:99:0,1800	0:27,0:27:99:0,138	.:0,0:0:0:0,0	.:0,0:0:0:0,0	0:84,0:84:99:0,1420	0:8,0:8:99:0,99	0:39,0:39:99:0,944	0:7,0:7:99:0,106	.:0,0:0:0:0,0	.:2,0:2:49:0,49	.:2,0:2:49:0,49	0:57,0:57:99:0,1715	0:7,0:7:99:0,106	.:0,0:0:0:0,0	.:0,0:0:0:0,0	.:0,0:0:0:0,0	.:0,0:0:0:0,0	.:0,0:0:0:0,0	0:62,0:62:99:0,1800	0:65,0:65:99:0,1800	0:53,0:53:99:0,1800	0:57,0:57:99:0,1800	0:58,0:58:99:0,1795
mtDNAgenome_CP59298	1726	.	T	C	1370.57	.	.	GT:AD:DP:GQ:PL	0:7,0:7:99:0,106	0:53,0:53:99:0,1740	0:56,0:56:99:0,1800	0:60,0:60:99:0,1800	0:51,0:51:99:0,1370	0:50,0:50:99:0,1272	0:55,0:55:99:0,1800	0:50,0:50:99:0,1800	0:133,0:133:99:0,120	0:42,0:42:99:0,985	0:54,0:54:99:0,1800	0:165,0:165:99:0,1800	0:27,0:27:99:0,138	.:0,0:0:0:0,0	.:0,0:0:0:0,0	0:84,0:84:99:0,1420	0:8,0:8:99:0,99	0:39,0:39:99:0,944	0:7,0:7:99:0,106	.:1,0:1:0:0,0	.:3,0:3:90:0,90	.:2,0:2:49:0,49	0:57,0:57:99:0,1715	0:7,0:7:99:0,106	.:0,0:0:0:0,0	.:0,0:0:0:0,0	.:0,0:0:0:0,0	.:2,0:2:0:0,0	.:0,0:0:0:0,0	0:62,0:62:99:0,1800	0:65,0:65:99:0,1800	0:53,0:53:99:0,1800	0:57,0:57:99:0,1800	0:58,0:58:99:0,1795
mtDNAgenome_CP59298	1728	.	T	A	875.12	.	.	GT:AD:DP:GQ:PL	0:7,0:7:99:0,106	0:53,0:53:99:0,1740	0:56,0:56:99:0,1800	0:60,0:60:99:0,1800	0:51,0:51:99:0,1370	0:50,0:50:99:0,1272	0:55,0:55:99:0,1800	0:50,0:50:99:0,1800	0:133,0:133:99:0,120	0:42,0:42:99:0,985	0:54,0:54:99:0,1800	0:165,0:165:99:0,1800	0:27,0:27:99:0,138	.:0,0:0:0:0,0	.:0,0:0:0:0,0	0:84,0:84:99:0,1420	0:8,0:8:99:0,99	0:39,0:39:99:0,944	0:7,0:7:99:0,106	.:1,0:1:0:0,0	.:3,0:3:90:0,90	.:2,0:2:49:0,49	0:57,0:57:99:0,1715	0:7,0:7:99:0,106	.:0,0:0:0:0,0	.:0,0:0:0:0,0	.:0,0:0:0:0,0	.:2,0:2:0:0,0	.:0,0:0:0:0,0	0:62,0:62:99:0,1800	0:65,0:65:99:0,1800	0:53,0:53:99:0,1800	0:57,0:57:99:0,1800	0:58,0:58:99:0,1795
mtDNAgenome_CP59298	1729	.	G	A	875.58	.	.	GT:AD:DP:GQ:PL	0:7,0:7:99:0,106	0:53,0:53:99:0,1740	0:56,0:56:99:0,1800	0:60,0:60:99:0,1800	0:51,0:51:99:0,1370	0:50,0:50:99:0,1272	0:55,0:55:99:0,1800	0:50,0:50:99:0,1800	0:133,0:133:99:0,120	0:42,0:42:99:0,985	0:54,0:54:99:0,1800	0:165,0:165:99:0,1800	0:27,0:27:99:0,138	.:0,0:0:0:0,0	.:0,0:0:0:0,0	0:84,0:84:99:0,1420	0:8,0:8:99:0,99	0:39,0:39:99:0,944	0:7,0:7:99:0,106	.:1,0:1:0:0,0	.:3,0:3:90:0,90	.:2,0:2:49:0,49	0:57,0:57:99:0,1715	0:7,0:7:99:0,106	.:0,0:0:0:0,0	.:0,0:0:0:0,0	.:0,0:0:0:0,0	.:2,0:2:0:0,0	.:0,0:0:0:0,0	0:62,0:62:99:0,1800	0:65,0:65:99:0,1800	0:53,0:53:99:0,1800	0:57,0:57:99:0,1800	0:58,0:58:99:0,1795
mtDNAgenome_CP59298	1734	.	G	A	839.71	.	.	GT:AD:DP:GQ:PL	0:7,0:7:99:0,106	0:53,0:53:99:0,1740	0:56,0:56:99:0,1800	0:60,0:60:99:0,1800	0:51,0:51:99:0,1370	0:50,0:50:99:0,1272	0:55,0:55:99:0,1800	0:50,0:50:99:0,1800	0:133,0:133:99:0,120	0:42,0:42:99:0,985	0:54,0:54:99:0,1800	0:165,0:165:99:0,1800	0:27,0:27:99:0,138	.:0,0:0:0:0,0	.:0,0:0:0:0,0	0:84,0:84:99:0,1420	0:8,0:8:99:0,99	0:39,0:39:99:0,944	0:7,0:7:99:0,106	.:1,0:1:0:0,0	.:3,0:3:90:0,90	.:2,0:2:49:0,49	0:57,0:57:99:0,1715	0:7,0:7:99:0,106	.:0,0:0:0:0,0	.:0,0:0:0:0,0	.:0,0:0:0:0,0	.:2,0:2:0:0,0	.:0,0:0:0:0,0	0:62,0:62:99:0,1800	0:65,0:65:99:0,1800	0:53,0:53:99:0,1800	0:57,0:57:99:0,1800	0:58,0:58:99:0,1795
mtDNAgenome_CP59298	1737	.	G	A	1010.12	.	.	GT:AD:DP:GQ:PL	0:7,0:7:99:0,106	0:53,0:53:99:0,1740	0:56,0:56:99:0,1800	0:60,0:60:99:0,1800	0:51,0:51:99:0,1370	0:50,0:50:99:0,1272	0:55,0:55:99:0,1800	0:50,0:50:99:0,1800	0:133,0:133:99:0,120	0:42,0:42:99:0,985	0:54,0:54:99:0,1800	0:165,0:165:99:0,1800	0:27,0:27:99:0,138	.:0,0:0:0:0,0	.:0,0:0:0:0,0	0:84,0:84:99:0,1420	0:8,0:8:99:0,99	0:39,0:39:99:0,944	0:7,0:7:99:0,106	.:1,0:1:0:0,0	.:3,0:3:90:0,90	.:2,0:2:49:0,49	0:57,0:57:99:0,1715	0:7,0:7:99:0,106	.:0,0:0:0:0,0	.:0,0:0:0:0,0	.:0,0:0:0:0,0	.:2,0:2:0:0,0	.:0,0:0:0:0,0	0:62,0:62:99:0,1800	0:65,0:65:99:0,1800	0:53,0:53:99:0,1800	0:57,0:57:99:0,1800	0:58,0:58:99:0,1795
mtDNAgenome_CP59298	1738	.	C	T	794.61	.	.	GT:AD:DP:GQ:PL	0:7,0:7:99:0,106	0:53,0:53:99:0,1740	0:56,0:56:99:0,1800	0:60,0:60:99:0,1800	0:51,0:51:99:0,1370	0:50,0:50:99:0,1272	0:55,0:55:99:0,1800	0:50,0:50:99:0,1800	0:133,0:133:99:0,120	0:42,0:42:99:0,985	0:54,0:54:99:0,1800	0:165,0:165:99:0,1800	0:27,0:27:99:0,138	.:0,0:0:0:0,0	.:0,0:0:0:0,0	0:84,0:84:99:0,1420	0:8,0:8:99:0,99	0:39,0:39:99:0,944	0:7,0:7:99:0,106	.:3,0:3:8:0,8	.:3,0:3:7:0,7	.:2,0:2:49:0,49	0:57,0:57:99:0,1715	0:7,0:7:99:0,106	.:0,0:0:0:0,0	.:0,0:0:0:0,0	.:0,0:0:0:0,0	.:2,0:2:0:0,0	.:0,0:0:0:0,0	0:62,0:62:99:0,1800	0:65,0:65:99:0,1800	0:53,0:53:99:0,1800	0:57,0:57:99:0,1800	0:58,0:58:99:0,1795
mtDNAgenome_CP59298	1742	.	A	T	749.39	.	.	GT:AD:DP:GQ:PL	0:7,0:7:99:0,106	0:53,0:53:99:0,1740	0:56,0:56:99:0,1800	0:60,0:60:99:0,1800	0:51,0:51:99:0,1370	0:50,0:50:99:0,1272	0:55,0:55:99:0,1800	0:50,0:50:99:0,1800	0:133,0:133:99:0,120	0:42,0:42:99:0,985	0:54,0:54:99:0,1800	0:165,0:165:99:0,1800	0:27,0:27:99:0,138	.:0,0:0:0:0,0	.:0,0:0:0:0,0	0:84,0:84:99:0,1420	0:8,0:8:99:0,99	0:39,0:39:99:0,944	0:7,0:7:99:0,106	.:3,0:3:8:0,8	.:3,0:3:7:0,7	.:2,0:2:49:0,49	0:57,0:57:99:0,1715	0:7,0:7:99:0,106	.:0,0:0:0:0,0	.:0,0:0:0:0,0	.:0,0:0:0:0,0	.:2,0:2:0:0,0	.:0,0:0:0:0,0	0:62,0:62:99:0,1800	0:65,0:65:99:0,1800	0:53,0:53:99:0,1800	0:57,0:57:99:0,1800	0:58,0:58:99:0,1795
mtDNAgenome_CP59298	1743	.	C	A	749.61	.	.	GT:AD:DP:GQ:PL	0:7,0:7:99:0,106	0:53,0:53:99:0,1740	0:56,0:56:99:0,1800	0:60,0:60:99:0,1800	0:51,0:51:99:0,1370	0:50,0:50:99:0,1272	0:55,0:55:99:0,1800	0:50,0:50:99:0,1800	0:133,0:133:99:0,120	0:42,0:42:99:0,985	0:54,0:54:99:0,1800	0:165,0:165:99:0,1800	0:27,0:27:99:0,138	.:0,0:0:0:0,0	.:0,0:0:0:0,0	0:84,0:84:99:0,1420	0:8,0:8:99:0,99	0:39,0:39:99:0,944	0:7,0:7:99:0,106	.:3,0:3:8:0,8	.:3,0:3:7:0,7	.:2,0:2:49:0,49	0:57,0:57:99:0,1715	0:7,0:7:99:0,106	.:0,0:0:0:0,0	.:0,0:0:0:0,0	.:0,0:0:0:0,0	.:2,0:2:0:0,0	.:0,0:0:0:0,0	0:62,0:62:99:0,1800	0:65,0:65:99:0,1800	0:53,0:53:99:0,1800	0:57,0:57:99:0,1800	0:58,0:58:99:0,1795
mtDNAgenome_CP59298	1751	.	A	T	958.6	.	.	GT:AD:DP:GQ:PL	0:7,0:7:99:0,106	0:53,0:53:99:0,1740	0:56,0:56:99:0,1800	0:60,0:60:99:0,1800	0:51,0:51:99:0,1370	0:50,0:50:99:0,1272	0:55,0:55:99:0,1800	0:50,0:50:99:0,1800	0:133,0:133:99:0,120	0:42,0:42:99:0,985	0:54,0:54:99:0,1800	0:165,0:165:99:0,1800	0:27,0:27:99:0,138	.:0,0:0:0:0,0	.:0,0:0:0:0,0	0:84,0:84:99:0,1420	0:8,0:8:99:0,99	0:39,0:39:99:0,944	0:7,0:7:99:0,106	.:3,0:3:10:0,10	.:3,0:3:7:0,7	.:2,0:2:49:0,49	0:57,0:57:99:0,1715	0:7,0:7:99:0,106	.:0,0:0:0:0,0	.:0,0:0:0:0,0	.:0,0:0:0:0,0	.:2,0:2:0:0,0	.:0,0:0:0:0,0	0:62,0:62:99:0,1800	0:65,0:65:99:0,1800	0:53,0:53:99:0,1800	0:57,0:57:99:0,1800	0:58,0:58:99:0,1795
mtDNAgenome_CP59298	1756	.	A	T	569.38	.	.	GT:AD:DP:GQ:PL	0:7,0:7:99:0,106	0:53,0:53:99:0,1740	0:56,0:56:99:0,1800	0:60,0:60:99:0,1800	0:51,0:51:99:0,1370	0:50,0:50:99:0,1272	0:55,0:55:99:0,1800	0:50,0:50:99:0,1800	0:133,0:133:99:0,120	0:42,0:42:99:0,985	0:54,0:54:99:0,1800	0:165,0:165:99:0,1800	0:27,0:27:99:0,138	.:0,0:0:0:0,0	.:0,0:0:0:0,0	0:84,0:84:99:0,1420	0:8,0:8:99:0,99	0:39,0:39:99:0,944	0:7,0:7:99:0,106	.:3,0:3:9:0,9	.:3,0:3:7:0,7	.:2,0:2:49:0,49	0:57,0:57:99:0,1715	0:7,0:7:99:0,106	.:0,0:0:0:0,0	.:0,0:0:0:0,0	.:0,0:0:0:0,0	.:2,0:2:0:0,0	.:0,0:0:0:0,0	0:62,0:62:99:0,1800	0:65,0:65:99:0,1800	0:53,0:53:99:0,1800	0:57,0:57:99:0,1800	0:58,0:58:99:0,1795
mtDNAgenome_CP59298	1757	.	A	G	953.68	.	.	GT:AD:DP:GQ:PL	0:7,0:7:99:0,106	0:53,0:53:99:0,1740	0:56,0:56:99:0,1800	0:60,0:60:99:0,1800	0:51,0:51:99:0,1370	0:50,0:50:99:0,1272	0:55,0:55:99:0,1800	0:50,0:50:99:0,1800	0:133,0:133:99:0,120	0:42,0:42:99:0,985	0:54,0:54:99:0,1800	0:165,0:165:99:0,1800	0:27,0:27:99:0,138	.:0,0:0:0:0,0	.:0,0:0:0:0,0	0:84,0:84:99:0,1420	0:8,0:8:99:0,99	0:39,0:39:99:0,944	0:7,0:7:99:0,106	.:3,0:3:8:0,8	.:3,0:3:7:0,7	.:2,0:2:49:0,49	0:57,0:57:99:0,1715	0:7,0:7:99:0,106	.:0,0:0:0:0,0	.:0,0:0:0:0,0	.:0,0:0:0:0,0	.:2,0:2:0:0,0	.:0,0:0:0:0,0	0:62,0:62:99:0,1800	0:65,0:65:99:0,1800	0:53,0:53:99:0,1800	0:57,0:57:99:0,1800	0:58,0:58:99:0,1795
mtDNAgenome_CP59298	1762	.	T	A	479.26	.	.	GT:AD:DP:GQ:PL	0:7,0:7:99:0,106	0:53,0:53:99:0,1740	0:56,0:56:99:0,1800	0:60,0:60:99:0,1800	0:51,0:51:99:0,1370	0:50,0:50:99:0,1272	0:55,0:55:99:0,1800	0:50,0:50:99:0,1800	0:133,0:133:99:0,120	0:42,0:42:99:0,985	0:54,0:54:99:0,1800	0:165,0:165:99:0,1800	0:27,0:27:99:0,138	.:0,0:0:0:0,0	.:0,0:0:0:0,0	0:84,0:84:99:0,1420	0:8,0:8:99:0,99	0:39,0:39:99:0,944	0:7,0:7:99:0,106	.:3,0:3:90:0,90	0:5,0:5:99:0,142	.:2,0:2:49:0,49	0:57,0:57:99:0,1715	0:7,0:7:99:0,106	.:0,0:0:0:0,0	.:0,0:0:0:0,0	.:0,0:0:0:0,0	.:2,0:2:0:0,0	.:1,0:1:0:0,0	0:62,0:62:99:0,1800	0:65,0:65:99:0,1800	0:53,0:53:99:0,1800	0:57,0:57:99:0,1800	0:58,0:58:99:0,1795
mtDNAgenome_CP59298	1774	.	T	TAG	209.44	.	.	GT:AD:DP:GQ:PL	0:7,0:7:99:0,106	0:53,0:53:99:0,1740	0:56,0:56:99:0,1800	0:60,0:60:99:0,1800	0:51,0:51:99:0,1370	0:50,0:50:99:0,1272	0:55,0:55:99:0,1800	0:50,0:50:99:0,1800	0:133,0:133:99:0,120	0:42,0:42:99:0,985	0:54,0:54:99:0,1800	0:165,0:165:99:0,1800	0:27,0:27:99:0,138	.:0,0:0:0:0,0	.:0,0:0:0:0,0	0:84,0:84:99:0,1420	0:8,0:8:99:0,99	0:39,0:39:99:0,944	0:7,0:7:99:0,106	.:2,0:2:49:0,49	0:7,0:7:99:0,106	0:4,0:4:99:0,99	0:57,0:57:99:0,1715	0:7,0:7:99:0,106	.:0,0:0:0:0,0	.:0,0:0:0:0,0	.:0,0:0:0:0,0	.:2,0:2:0:0,0	.:1,0:1:0:0,0	0:62,0:62:99:0,1800	0:65,0:65:99:0,1800	0:53,0:53:99:0,1800	0:57,0:57:99:0,1800	0:58,0:58:99:0,1795
mtDNAgenome_CP59298	1775	.	GTT	G	209.22	.	.	GT:AD:DP:GQ:PL	0:7,0:7:99:0,106	0:53,0:53:99:0,1740	0:56,0:56:99:0,1800	0:60,0:60:99:0,1800	0:51,0:51:99:0,1370	0:50,0:50:99:0,1272	0:55,0:55:99:0,1800	0:50,0:50:99:0,1800	0:133,0:133:99:0,120	0:42,0:42:99:0,985	0:54,0:54:99:0,1800	0:165,0:165:99:0,1800	0:27,0:27:99:0,138	.:0,0:0:0:0,0	.:0,0:0:0:0,0	0:84,0:84:99:0,1420	0:8,0:8:99:0,99	0:39,0:39:99:0,944	0:7,0:7:99:0,106	.:2,0:2:49:0,49	0:7,0:7:99:0,106	0:4,0:4:99:0,99	0:57,0:57:99:0,1715	0:7,0:7:99:0,106	.:0,0:0:0:0,0	.:0,0:0:0:0,0	.:0,0:0:0:0,0	.:2,0:2:0:0,0	.:1,0:1:43:0,43	0:62,0:62:99:0,1800	0:65,0:65:99:0,1800	0:53,0:53:99:0,1800	0:57,0:57:99:0,1800	0:58,0:58:99:0,1795
mtDNAgenome_CP59298	1778	.	T	A,G	363.81	.	.	GT:AD:DP:GQ:PL	0:7,0,0:7:99:0,106,106	0:53,0,0:53:99:0,1740,1740	0:152,0,0:152:99:0,1800,1800	.:306,0,0:306:99:0,1800,1800	0:10,0,0:10:99:0,247,247	0:12,0,0:12:99:0,297,297	0:55,0,0:55:99:0,1800,1800	0:167,0,0:167:99:0,1800,1800	0:57,0,0:57:99:0,221,221	0:8,0,0:8:99:0,106,106	0:78,0,0:78:99:0,1800,1800	0:93,0,0:93:99:0,1453,1453	0:6,0,0:6:99:0,120,120	.:0,0,0:0:0:0,0,0	.:0,0,0:0:0:0,0,0	0:100,0,0:100:99:0,1800,1800	0:5,0,0:5:99:0,135,135	0:23,0,0:23:99:0,587,587	0:4,0,0:4:99:0,99,99	.:2,0,0:2:49:0,49,49	0:6,0,0:6:99:0,148,148	0:4,0,0:4:99:0,99,99	0:28,0,0:28:99:0,752,752	0:7,0,0:7:99:0,180,180	.:0,0,0:0:0:0,0,0	.:0,0,0:0:0:0,0,0	.:0,0,0:0:0:0,0,0	.:2,0,0:2:0:0,0,0	.:1,0,0:1:43:0,43,43	.:588,0,0:588:99:0,1800,1800	.:472,0,0:472:99:0,1800,1800	.:295,0,0:295:99:0,1800,1800	.:530,0,0:530:99:0,1800,1800	.:375,0,0:375:99:0,1800,1800
mtDNAgenome_CP59298	1783	.	T	C	119.26	.	.	GT:AD:DP:GQ:PL	0:7,0:7:99:0,106	0:53,0:53:99:0,1740	0:152,0:152:99:0,1800	.:306,0:306:99:0,1800	0:10,0:10:99:0,247	0:12,0:12:99:0,297	0:55,0:55:99:0,1800	0:167,0:167:99:0,1800	0:57,0:57:99:0,221	0:8,0:8:99:0,106	0:78,0:78:99:0,1800	0:93,0:93:99:0,1453	0:6,0:6:99:0,120	.:0,0:0:0:0,0	.:0,0:0:0:0,0	0:100,0:100:99:0,1800	0:5,0:5:99:0,135	0:23,0:23:99:0,587	0:4,0:4:99:0,99	.:2,0:2:49:0,49	0:6,0:6:99:0,148	0:4,0:4:99:0,99	0:28,0:28:99:0,752	0:7,0:7:99:0,180	.:0,0:0:0:0,0	.:0,0:0:0:0,0	.:0,0:0:0:0,0	.:2,0:2:0:0,0	.:2,0:2:49:0,49	.:588,0:588:99:0,1800	.:472,0:472:99:0,1800	.:295,0:295:99:0,1800	.:530,0:530:99:0,1800	.:375,0:375:99:0,1800
mtDNAgenome_CP59298	1810	.	G	A	359.02	.	.	GT:AD:DP:GQ:PL	0:7,0:7:99:0,106	0:53,0:53:99:0,1740	0:152,0:152:99:0,1800	.:306,0:306:99:0,1800	0:10,0:10:99:0,247	0:12,0:12:99:0,297	0:55,0:55:99:0,1800	0:167,0:167:99:0,1800	0:57,0:57:99:0,221	0:8,0:8:99:0,106	0:78,0:78:99:0,1800	0:93,0:93:99:0,1453	0:6,0:6:99:0,120	.:0,0:0:0:0,0	.:0,0:0:0:0,0	0:100,0:100:99:0,1800	0:5,0:5:99:0,135	0:23,0:23:99:0,587	0:4,0:4:99:0,99	.:2,0:2:49:0,49	0:6,0:6:99:0,148	0:4,0:4:99:0,99	0:28,0:28:99:0,752	0:7,0:7:99:0,180	.:0,0:0:0:0,0	.:0,0:0:0:0,0	.:0,0:0:0:0,0	.:2,0:2:0:0,0	.:2,0:2:49:0,49	.:588,0:588:99:0,1800	.:472,0:472:99:0,1800	.:295,0:295:99:0,1800	.:530,0:530:99:0,1800	.:375,0:375:99:0,1800
mtDNAgenome_CP59298	1813	.	A	G	164.12	.	.	GT:AD:DP:GQ:PL	0:7,0:7:99:0,106	0:53,0:53:99:0,1740	0:152,0:152:99:0,1800	.:306,0:306:99:0,1800	0:10,0:10:99:0,247	0:12,0:12:99:0,297	0:55,0:55:99:0,1800	0:167,0:167:99:0,1800	0:57,0:57:99:0,221	0:8,0:8:99:0,106	0:78,0:78:99:0,1800	0:93,0:93:99:0,1453	0:6,0:6:99:0,120	.:0,0:0:0:0,0	.:0,0:0:0:0,0	0:100,0:100:99:0,1800	0:5,0:5:99:0,135	0:23,0:23:99:0,587	0:4,0:4:99:0,99	.:2,0:2:49:0,49	0:6,0:6:99:0,148	0:4,0:4:99:0,99	0:28,0:28:99:0,752	0:7,0:7:99:0,180	.:0,0:0:0:0,0	.:0,0:0:0:0,0	.:0,0:0:0:0,0	.:2,0:2:0:0,0	.:2,0:2:49:0,49	.:588,0:588:99:0,1800	.:472,0:472:99:0,1800	.:295,0:295:99:0,1800	.:530,0:530:99:0,1800	.:375,0:375:99:0,1800
mtDNAgenome_CP59298	1819	.	C	A	119.26	.	.	GT:AD:DP:GQ:PL	0:7,0:7:99:0,106	0:53,0:53:99:0,1740	0:152,0:152:99:0,1800	.:306,0:306:99:0,1800	0:10,0:10:99:0,247	0:12,0:12:99:0,297	0:55,0:55:99:0,1800	0:167,0:167:99:0,1800	0:57,0:57:99:0,221	0:8,0:8:99:0,106	0:78,0:78:99:0,1800	0:93,0:93:99:0,1453	0:6,0:6:99:0,120	.:0,0:0:0:0,0	.:0,0:0:0:0,0	0:100,0:100:99:0,1800	0:5,0:5:99:0,135	0:23,0:23:99:0,587	0:4,0:4:99:0,99	.:2,0:2:49:0,49	0:6,0:6:99:0,148	0:4,0:4:99:0,99	0:28,0:28:99:0,752	0:7,0:7:99:0,180	.:0,0:0:0:0,0	.:0,0:0:0:0,0	.:0,0:0:0:0,0	.:2,0:2:0:0,0	.:2,0:2:49:0,49	.:588,0:588:99:0,1800	.:472,0:472:99:0,1800	.:295,0:295:99:0,1800	.:530,0:530:99:0,1800	.:375,0:375:99:0,1800
mtDNAgenome_CP59298	1820	.	A	G	73.89	.	.	GT:AD:DP:GQ:PL	0:7,0:7:99:0,106	0:53,0:53:99:0,1740	0:152,0:152:99:0,1800	.:306,0:306:99:0,1800	0:10,0:10:99:0,247	0:12,0:12:99:0,297	0:55,0:55:99:0,1800	0:167,0:167:99:0,1800	0:57,0:57:99:0,221	0:8,0:8:99:0,106	0:78,0:78:99:0,1800	0:93,0:93:99:0,1453	0:6,0:6:99:0,120	.:0,0:0:0:0,0	.:0,0:0:0:0,0	0:100,0:100:99:0,1800	0:5,0:5:99:0,135	0:23,0:23:99:0,587	0:4,0:4:99:0,99	.:2,0:2:49:0,49	0:6,0:6:99:0,148	0:4,0:4:99:0,99	0:28,0:28:99:0,752	0:7,0:7:99:0,180	.:0,0:0:0:0,0	.:0,0:0:0:0,0	.:0,0:0:0:0,0	.:2,0:2:0:0,0	.:2,0:2:49:0,49	.:588,0:588:99:0,1800	.:472,0:472:99:0,1800	.:295,0:295:99:0,1800	.:530,0:530:99:0,1800	.:375,0:375:99:0,1800
mtDNAgenome_CP59298	1838	.	T	A	305.91	.	.	GT:AD:DP:GQ:PL	0:7,0:7:99:0,106	0:53,0:53:99:0,1740	0:152,0:152:99:0,1800	.:306,0:306:99:0,1800	0:10,0:10:99:0,247	0:12,0:12:99:0,297	0:55,0:55:99:0,1800	0:167,0:167:99:0,1800	0:57,0:57:99:0,221	0:8,0:8:99:0,106	0:78,0:78:99:0,1800	0:93,0:93:99:0,1453	0:6,0:6:99:0,120	.:0,0:0:0:0,0	.:0,0:0:0:0,0	0:100,0:100:99:0,1800	0:5,0:5:99:0,135	0:23,0:23:99:0,587	0:4,0:4:99:0,99	0:4,0:4:99:0,99	0:6,0:6:99:0,148	0:4,0:4:99:0,99	0:28,0:28:99:0,752	0:7,0:7:99:0,180	0:4,0:4:99:0,99	.:0,0:0:0:0,0	.:0,0:0:0:0,0	.:2,0:2:0:0,0	.:2,0:2:49:0,49	.:588,0:588:99:0,1800	.:472,0:472:99:0,1800	.:295,0:295:99:0,1800	.:530,0:530:99:0,1800	.:375,0:375:99:0,1800
mtDNAgenome_CP59298	1844	.	T	A	11635.8	.	.	GT:AD:DP:GQ:PL	0:7,0:7:99:0,106	0:53,0:53:99:0,1740	0:152,0:152:99:0,1800	.:306,0:306:99:0,1800	0:10,0:10:99:0,247	0:12,0:12:99:0,297	0:55,0:55:99:0,1800	0:167,0:167:99:0,1800	0:57,0:57:99:0,221	0:8,0:8:99:0,106	0:78,0:78:99:0,1800	0:93,0:93:99:0,1453	0:6,0:6:99:0,120	.:0,0:0:0:0,0	.:0,0:0:0:0,0	0:100,0:100:99:0,1800	0:5,0:5:99:0,135	0:23,0:23:99:0,587	0:4,0:4:99:0,99	0:4,0:4:99:0,99	0:6,0:6:99:0,148	0:4,0:4:99:0,99	0:28,0:28:99:0,752	0:7,0:7:99:0,180	0:4,0:4:99:0,99	.:0,0:0:0:0,0	.:0,0:0:0:0,0	.:2,0:2:0:0,0	.:2,0:2:49:0,49	.:588,0:588:99:0,1800	.:472,0:472:99:0,1800	.:295,0:295:99:0,1800	.:530,0:530:99:0,1800	.:375,0:375:99:0,1800
mtDNAgenome_CP59298	1868	.	A	G,T	12166.9	.	.	GT:AD:DP:GQ:PL	0:7,0,0:7:99:0,106,106	0:53,0,0:53:99:0,1740,1740	0:152,0,0:152:99:0,1800,1800	.:306,0,0:306:99:0,1800,1800	0:10,0,0:10:99:0,247,247	0:12,0,0:12:99:0,297,297	0:55,0,0:55:99:0,1800,1800	0:167,0,0:167:99:0,1800,1800	0:57,0,0:57:99:0,221,221	0:8,0,0:8:99:0,106,106	0:78,0,0:78:99:0,1800,1800	0:93,0,0:93:99:0,1453,1453	0:6,0,0:6:99:0,120,120	.:0,0,0:0:0:0,0,0	.:2,0,0:2:49:0,49,49	0:100,0,0:100:99:0,1800,1800	0:5,0,0:5:99:0,135,135	0:23,0,0:23:99:0,587,587	0:4,0,0:4:99:0,99,99	0:4,0,0:4:99:0,99,99	0:6,0,0:6:99:0,148,148	0:4,0,0:4:99:0,99,99	0:28,0,0:28:99:0,752,752	0:7,0,0:7:99:0,180,180	0:4,0,0:4:99:0,99,99	.:2,0,0:2:49:0,49,49	.:0,0,0:0:0:0,0,0	0:5,0,0:5:47:0,47,47	.:2,0,0:2:49:0,49,49	.:588,0,0:588:99:0,1800,1800	.:472,0,0:472:99:0,1800,1800	.:295,0,0:295:99:0,1800,1800	.:530,0,0:530:99:0,1800,1800	.:375,0,0:375:99:0,1800,1800
mtDNAgenome_CP59298	1873	.	A	G	5248.48	.	.	GT:AD:DP:GQ:PL	0:7,0:7:99:0,106	0:53,0:53:99:0,1740	0:152,0:152:99:0,1800	.:306,0:306:99:0,1800	0:10,0:10:99:0,247	0:12,0:12:99:0,297	0:55,0:55:99:0,1800	0:167,0:167:99:0,1800	0:57,0:57:99:0,221	0:8,0:8:99:0,106	0:78,0:78:99:0,1800	0:93,0:93:99:0,1453	0:6,0:6:99:0,120	.:0,0:0:0:0,0	.:2,0:2:49:0,49	0:100,0:100:99:0,1800	0:5,0:5:99:0,135	0:23,0:23:99:0,587	0:4,0:4:99:0,99	0:4,0:4:99:0,99	0:6,0:6:99:0,148	0:4,0:4:99:0,99	0:28,0:28:99:0,752	0:7,0:7:99:0,180	0:4,0:4:99:0,99	.:2,0:2:49:0,49	.:0,0:0:0:0,0	.:3,0:3:7:0,7	.:2,0:2:45:0,45	.:588,0:588:99:0,1800	.:472,0:472:99:0,1800	.:295,0:295:99:0,1800	.:530,0:530:99:0,1800	.:375,0:375:99:0,1800
mtDNAgenome_CP59298	1892	.	A	G	11503.3	.	.	GT:AD:DP:GQ:PL	0:7,0:7:99:0,106	0:53,0:53:99:0,1740	0:152,0:152:99:0,1800	.:306,0:306:99:0,1800	0:10,0:10:99:0,247	0:12,0:12:99:0,297	0:55,0:55:99:0,1800	0:167,0:167:99:0,1800	0:57,0:57:99:0,221	0:8,0:8:99:0,106	0:78,0:78:99:0,1800	0:93,0:93:99:0,1453	0:6,0:6:99:0,120	.:0,0:0:0:0,0	.:2,0:2:49:0,49	0:100,0:100:99:0,1800	0:5,0:5:99:0,135	0:23,0:23:99:0,587	0:4,0:4:99:0,99	0:4,0:4:99:0,99	0:6,0:6:99:0,148	0:4,0:4:99:0,99	0:28,0:28:99:0,752	0:7,0:7:99:0,180	0:4,0:4:99:0,99	.:2,0:2:49:0,49	.:0,0:0:0:0,0	0:5,0:5:56:0,56	.:1,0:1:43:0,43	.:588,0:588:99:0,1800	.:472,0:472:99:0,1800	.:295,0:295:99:0,1800	.:530,0:530:99:0,1800	.:375,0:375:99:0,1800
mtDNAgenome_CP59298	1907	.	A	T	13788.1	.	.	GT:AD:DP:GQ:PL	0:7,0:7:99:0,106	0:53,0:53:99:0,1740	0:152,0:152:99:0,1800	.:306,0:306:99:0,1800	0:10,0:10:99:0,247	0:12,0:12:99:0,297	0:55,0:55:99:0,1800	0:167,0:167:99:0,1800	0:57,0:57:99:0,221	0:8,0:8:99:0,106	0:78,0:78:99:0,1800	0:93,0:93:99:0,1453	0:6,0:6:99:0,120	.:1,0:1:0:0,0	.:2,0:2:49:0,49	0:100,0:100:99:0,1800	0:5,0:5:99:0,135	0:23,0:23:99:0,587	0:4,0:4:99:0,99	0:4,0:4:99:0,99	0:6,0:6:99:0,148	0:4,0:4:99:0,99	0:28,0:28:99:0,752	0:7,0:7:99:0,180	0:4,0:4:99:0,99	.:2,0:2:49:0,49	.:0,0:0:0:0,0	0:5,0:5:47:0,47	.:0,0:0:0:0,0	.:588,0:588:99:0,1800	.:472,0:472:99:0,1800	.:295,0:295:99:0,1800	.:530,0:530:99:0,1800	.:375,0:375:99:0,1800
mtDNAgenome_CP59298	1913	.	T	A	13833.5	.	.	GT:AD:DP:GQ:PL	0:7,0:7:99:0,106	0:53,0:53:99:0,1740	0:152,0:152:99:0,1800	.:306,0:306:99:0,1800	0:10,0:10:99:0,247	0:12,0:12:99:0,297	0:55,0:55:99:0,1800	0:167,0:167:99:0,1800	0:57,0:57:99:0,221	0:8,0:8:99:0,106	0:78,0:78:99:0,1800	0:93,0:93:99:0,1453	0:6,0:6:99:0,120	.:1,0:1:0:0,0	.:2,0:2:49:0,49	0:100,0:100:99:0,1800	0:5,0:5:99:0,135	0:23,0:23:99:0,587	0:4,0:4:99:0,99	0:4,0:4:99:0,99	0:6,0:6:99:0,148	0:4,0:4:99:0,99	0:28,0:28:99:0,752	0:7,0:7:99:0,180	0:4,0:4:99:0,99	.:2,0:2:49:0,49	.:0,0:0:0:0,0	0:5,0:5:60:0,60	.:0,0:0:0:0,0	.:588,0:588:99:0,1800	.:472,0:472:99:0,1800	.:295,0:295:99:0,1800	.:530,0:530:99:0,1800	.:375,0:375:99:0,1800
mtDNAgenome_CP59298	1919	.	T	A	1108.53	.	.	GT:AD:DP:GQ:PL	0:7,0:7:99:0,106	0:53,0:53:99:0,1740	0:152,0:152:99:0,1800	.:306,0:306:99:0,1800	0:10,0:10:99:0,247	0:12,0:12:99:0,297	0:55,0:55:99:0,1800	0:167,0:167:99:0,1800	0:57,0:57:99:0,221	0:8,0:8:99:0,106	0:78,0:78:99:0,1800	0:93,0:93:99:0,1453	0:6,0:6:99:0,120	.:1,0:1:0:0,0	.:2,0:2:49:0,49	0:100,0:100:99:0,1800	0:5,0:5:99:0,135	0:23,0:23:99:0,587	0:4,0:4:99:0,99	0:4,0:4:99:0,99	0:6,0:6:99:0,148	0:4,0:4:99:0,99	0:28,0:28:99:0,752	0:7,0:7:99:0,180	0:4,0:4:99:0,99	.:2,0:2:49:0,49	.:0,0:0:0:0,0	0:4,0:4:99:0,99	.:0,0:0:0:0,0	.:588,0:588:99:0,1800	.:472,0:472:99:0,1800	.:295,0:295:99:0,1800	.:530,0:530:99:0,1800	.:375,0:375:99:0,1800
mtDNAgenome_CP59298	1922	.	A	T	14283.2	.	.	GT:AD:DP:GQ:PL	0:7,0:7:99:0,106	0:53,0:53:99:0,1740	0:152,0:152:99:0,1800	.:306,0:306:99:0,1800	0:10,0:10:99:0,247	0:12,0:12:99:0,297	0:55,0:55:99:0,1800	0:167,0:167:99:0,1800	0:57,0:57:99:0,221	0:8,0:8:99:0,106	0:78,0:78:99:0,1800	0:93,0:93:99:0,1453	0:6,0:6:99:0,120	.:1,0:1:43:0,43	.:2,0:2:49:0,49	0:100,0:100:99:0,1800	0:5,0:5:99:0,135	0:23,0:23:99:0,587	0:4,0:4:99:0,99	0:4,0:4:99:0,99	0:6,0:6:99:0,148	0:4,0:4:99:0,99	0:28,0:28:99:0,752	0:7,0:7:99:0,180	0:4,0:4:99:0,99	.:2,0:2:49:0,49	.:0,0:0:0:0,0	0:4,0:4:99:0,99	.:0,0:0:0:0,0	.:588,0:588:99:0,1800	.:472,0:472:99:0,1800	.:295,0:295:99:0,1800	.:530,0:530:99:0,1800	.:375,0:375:99:0,1800
mtDNAgenome_CP59298	1929	.	G	C	14106.5	.	.	GT:AD:DP:GQ:PL	0:7,0:7:99:0,106	0:53,0:53:99:0,1740	0:152,0:152:99:0,1800	.:306,0:306:99:0,1800	0:10,0:10:99:0,247	0:12,0:12:99:0,297	0:55,0:55:99:0,1800	0:167,0:167:99:0,1800	0:57,0:57:99:0,221	0:8,0:8:99:0,106	0:78,0:78:99:0,1800	0:93,0:93:99:0,1453	0:6,0:6:99:0,120	.:1,0:1:43:0,43	.:2,0:2:49:0,49	0:100,0:100:99:0,1800	0:5,0:5:99:0,135	0:23,0:23:99:0,587	0:4,0:4:99:0,99	0:4,0:4:99:0,99	0:6,0:6:99:0,148	0:4,0:4:99:0,99	0:28,0:28:99:0,752	0:7,0:7:99:0,180	0:4,0:4:99:0,99	.:2,0:2:0:0,0	.:0,0:0:0:0,0	0:4,0:4:99:0,99	.:0,0:0:0:0,0	.:588,0:588:99:0,1800	.:472,0:472:99:0,1800	.:295,0:295:99:0,1800	.:530,0:530:99:0,1800	.:375,0:375:99:0,1800
mtDNAgenome_CP59298	1930	.	A	C,T	15041.5	.	.	GT:AD:DP:GQ:PL	0:7,0,0:7:99:0,106,106	0:53,0,0:53:99:0,1740,1740	0:152,0,0:152:99:0,1800,1800	.:306,0,0:306:99:0,1800,1800	0:10,0,0:10:99:0,247,247	0:12,0,0:12:99:0,297,297	0:55,0,0:55:99:0,1800,1800	0:167,0,0:167:99:0,1800,1800	0:57,0,0:57:99:0,221,221	0:8,0,0:8:99:0,106,106	0:78,0,0:78:99:0,1800,1800	0:93,0,0:93:99:0,1453,1453	0:6,0,0:6:99:0,120,120	.:1,0,0:1:43:0,43,43	.:2,0,0:2:49:0,49,49	0:100,0,0:100:99:0,1800,1800	0:5,0,0:5:99:0,135,135	0:23,0,0:23:99:0,587,587	0:4,0,0:4:99:0,99,99	0:4,0,0:4:99:0,99,99	0:6,0,0:6:99:0,148,148	0:4,0,0:4:99:0,99,99	0:28,0,0:28:99:0,752,752	0:7,0,0:7:99:0,180,180	0:4,0,0:4:99:0,99,99	.:2,0,0:2:0:0,0,0	.:0,0,0:0:0:0,0,0	0:4,0,0:4:99:0,99,99	.:0,0,0:0:0:0,0,0	.:588,0,0:588:99:0,1800,1800	.:472,0,0:472:99:0,1800,1800	.:295,0,0:295:99:0,1800,1800	.:530,0,0:530:99:0,1800,1800	.:375,0,0:375:99:0,1800,1800
mtDNAgenome_CP59298	1949	.	A	G	382.91	.	.	GT:AD:DP:GQ:PL	0:7,0:7:99:0,106	0:53,0:53:99:0,1740	0:152,0:152:99:0,1800	.:306,0:306:99:0,1800	0:10,0:10:99:0,247	0:12,0:12:99:0,297	0:55,0:55:99:0,1800	0:167,0:167:99:0,1800	0:57,0:57:99:0,221	0:8,0:8:99:0,106	0:78,0:78:99:0,1800	0:93,0:93:99:0,1453	0:6,0:6:99:0,120	0:4,0:4:90:0,90	.:2,0:2:49:0,49	0:100,0:100:99:0,1800	0:5,0:5:99:0,135	0:23,0:23:99:0,587	0:4,0:4:99:0,99	0:4,0:4:99:0,99	0:6,0:6:99:0,148	0:4,0:4:99:0,99	0:28,0:28:99:0,752	0:7,0:7:99:0,180	0:4,0:4:99:0,99	.:0,0:0:0:0,0	.:0,0:0:0:0,0	.:2,0:2:49:0,49	.:0,0:0:0:0,0	.:588,0:588:99:0,1800	.:472,0:472:99:0,1800	.:295,0:295:99:0,1800	.:530,0:530:99:0,1800	.:375,0:375:99:0,1800
mtDNAgenome_CP59298	1955	.	T	G	2356.69	.	.	GT:AD:DP:GQ:PL	0:7,0:7:99:0,106	0:53,0:53:99:0,1740	0:152,0:152:99:0,1800	.:306,0:306:99:0,1800	0:10,0:10:99:0,247	0:12,0:12:99:0,297	0:55,0:55:99:0,1800	0:167,0:167:99:0,1800	0:57,0:57:99:0,221	0:8,0:8:99:0,106	0:78,0:78:99:0,1800	0:93,0:93:99:0,1453	0:6,0:6:99:0,120	0:4,0:4:34:0,34	.:2,0:2:49:0,49	0:100,0:100:99:0,1800	0:5,0:5:99:0,135	0:23,0:23:99:0,587	0:4,0:4:99:0,99	0:4,0:4:99:0,99	0:6,0:6:99:0,148	0:4,0:4:99:0,99	0:28,0:28:99:0,752	0:7,0:7:99:0,180	.:3,0:3:74:0,74	.:0,0:0:0:0,0	.:0,0:0:0:0,0	0:4,0:4:99:0,99	.:0,0:0:0:0,0	.:588,0:588:99:0,1800	.:472,0:472:99:0,1800	.:295,0:295:99:0,1800	.:530,0:530:99:0,1800	.:375,0:375:99:0,1800
mtDNAgenome_CP59298	1958	.	A	T	13861.4	.	.	GT:AD:DP:GQ:PL	0:7,0:7:99:0,106	0:53,0:53:99:0,1740	0:152,0:152:99:0,1800	.:306,0:306:99:0,1800	0:10,0:10:99:0,247	0:12,0:12:99:0,297	0:55,0:55:99:0,1800	0:167,0:167:99:0,1800	0:57,0:57:99:0,221	0:8,0:8:99:0,106	0:78,0:78:99:0,1800	0:93,0:93:99:0,1453	0:6,0:6:99:0,120	.:4,0:4:0:0,0	.:2,0:2:49:0,49	0:100,0:100:99:0,1800	0:5,0:5:99:0,135	0:23,0:23:99:0,587	0:4,0:4:99:0,99	0:4,0:4:99:0,99	0:6,0:6:99:0,148	0:4,0:4:99:0,99	0:28,0:28:99:0,752	0:7,0:7:99:0,180	.:1,2:3:45:45,0	.:0,0:0:0:0,0	.:0,0:0:0:0,0	0:4,0:4:99:0,99	.:0,0:0:0:0,0	.:588,0:588:99:0,1800	.:472,0:472:99:0,1800	.:295,0:295:99:0,1800	.:530,0:530:99:0,1800	.:375,0:375:99:0,1800
mtDNAgenome_CP59298	1972	.	C	T	13892.5	.	.	GT:AD:DP:GQ:PL	0:7,0:7:99:0,106	0:53,0:53:99:0,1740	0:152,0:152:99:0,1800	.:306,0:306:99:0,1800	0:10,0:10:99:0,247	0:12,0:12:99:0,297	0:55,0:55:99:0,1800	0:167,0:167:99:0,1800	0:57,0:57:99:0,221	0:8,0:8:99:0,106	0:78,0:78:99:0,1800	0:93,0:93:99:0,1453	0:6,0:6:99:0,120	0:4,0:4:51:0,51	.:1,0:1:0:0,0	0:100,0:100:99:0,1800	0:5,0:5:99:0,135	0:23,0:23:99:0,587	0:4,0:4:99:0,99	0:4,0:4:99:0,99	0:6,0:6:99:0,148	0:4,0:4:99:0,99	0:28,0:28:99:0,752	0:7,0:7:99:0,180	.:3,0:3:74:0,74	.:0,0:0:0:0,0	.:0,0:0:0:0,0	0:4,0:4:99:0,99	.:0,0:0:0:0,0	.:588,0:588:99:0,1800	.:472,0:472:99:0,1800	.:295,0:295:99:0,1800	.:530,0:530:99:0,1800	.:375,0:375:99:0,1800
mtDNAgenome_CP59298	1976	.	A	T	15674	.	.	GT:AD:DP:GQ:PL	0:7,0:7:99:0,106	0:53,0:53:99:0,1740	0:152,0:152:99:0,1800	.:306,0:306:99:0,1800	0:10,0:10:99:0,247	0:12,0:12:99:0,297	0:55,0:55:99:0,1800	0:167,0:167:99:0,1800	0:57,0:57:99:0,221	0:8,0:8:99:0,106	0:78,0:78:99:0,1800	0:93,0:93:99:0,1453	0:6,0:6:99:0,120	.:4,0:4:0:0,0	.:1,0:1:0:0,0	0:100,0:100:99:0,1800	0:5,0:5:99:0,135	0:23,0:23:99:0,587	0:4,0:4:99:0,99	0:4,0:4:99:0,99	0:6,0:6:99:0,148	0:4,0:4:99:0,99	0:28,0:28:99:0,752	0:7,0:7:99:0,180	.:1,2:3:45:45,0	.:0,0:0:0:0,0	.:0,0:0:0:0,0	0:4,0:4:99:0,99	.:0,0:0:0:0,0	.:588,0:588:99:0,1800	.:472,0:472:99:0,1800	.:295,0:295:99:0,1800	.:530,0:530:99:0,1800	.:375,0:375:99:0,1800
mtDNAgenome_CP59298	1985	.	T	A	15894.1	.	.	GT:AD:DP:GQ:PL	0:7,0:7:99:0,106	0:53,0:53:99:0,1740	0:152,0:152:99:0,1800	.:306,0:306:99:0,1800	0:10,0:10:99:0,247	0:12,0:12:99:0,297	0:55,0:55:99:0,1800	0:167,0:167:99:0,1800	0:57,0:57:99:0,221	0:8,0:8:99:0,106	0:78,0:78:99:0,1800	0:93,0:93:99:0,1453	0:6,0:6:99:0,120	.:3,0:3:11:0,11	.:1,0:1:0:0,0	0:100,0:100:99:0,1800	0:5,0:5:99:0,135	0:23,0:23:99:0,587	0:4,0:4:99:0,99	0:4,0:4:99:0,99	0:6,0:6:99:0,148	0:4,0:4:99:0,99	0:28,0:28:99:0,752	0:7,0:7:99:0,180	.:1,2:3:45:45,0	.:0,0:0:0:0,0	.:0,0:0:0:0,0	0:4,0:4:99:0,99	.:0,0:0:0:0,0	.:588,0:588:99:0,1800	.:472,0:472:99:0,1800	.:295,0:295:99:0,1800	.:530,0:530:99:0,1800	.:375,0:375:99:0,1800
mtDNAgenome_CP59298	1988	.	A	T	14913.5	.	.	GT:AD:DP:GQ:PL	0:7,0:7:99:0,106	0:53,0:53:99:0,1740	0:152,0:152:99:0,1800	.:306,0:306:99:0,1800	0:10,0:10:99:0,247	0:12,0:12:99:0,297	0:55,0:55:99:0,1800	0:167,0:167:99:0,1800	0:57,0:57:99:0,221	0:8,0:8:99:0,106	0:78,0:78:99:0,1800	0:93,0:93:99:0,1453	0:6,0:6:99:0,120	.:3,0:3:29:0,29	.:1,0:1:0:0,0	0:100,0:100:99:0,1800	0:5,0:5:99:0,135	0:23,0:23:99:0,587	0:4,0:4:99:0,99	0:4,0:4:99:0,99	0:6,0:6:99:0,148	0:4,0:4:99:0,99	0:28,0:28:99:0,752	0:7,0:7:99:0,180	.:3,0:3:92:0,92	.:0,0:0:0:0,0	.:0,0:0:0:0,0	0:4,0:4:99:0,99	.:0,0:0:0:0,0	.:588,0:588:99:0,1800	.:472,0:472:99:0,1800	.:295,0:295:99:0,1800	.:530,0:530:99:0,1800	.:375,0:375:99:0,1800
mtDNAgenome_CP59298	1989	.	G	C	15355.9	.	.	GT:AD:DP:GQ:PL	0:7,0:7:99:0,106	0:53,0:53:99:0,1740	0:152,0:152:99:0,1800	.:306,0:306:99:0,1800	0:10,0:10:99:0,247	0:12,0:12:99:0,297	0:55,0:55:99:0,1800	0:167,0:167:99:0,1800	0:57,0:57:99:0,221	0:8,0:8:99:0,106	0:78,0:78:99:0,1800	0:93,0:93:99:0,1453	0:6,0:6:99:0,120	.:3,0:3:36:0,36	.:1,0:1:0:0,0	0:100,0:100:99:0,1800	0:5,0:5:99:0,135	0:23,0:23:99:0,587	0:4,0:4:99:0,99	0:4,0:4:99:0,99	0:6,0:6:99:0,148	0:4,0:4:99:0,99	0:28,0:28:99:0,752	0:7,0:7:99:0,180	.:1,2:3:45:45,0	.:0,0:0:0:0,0	.:0,0:0:0:0,0	0:4,0:4:99:0,99	.:0,0:0:0:0,0	.:588,0:588:99:0,1800	.:472,0:472:99:0,1800	.:295,0:295:99:0,1800	.:530,0:530:99:0,1800	.:375,0:375:99:0,1800
mtDNAgenome_CP59298	2003	.	T	A	16885.6	.	.	GT:AD:DP:GQ:PL	0:7,0:7:99:0,106	0:53,0:53:99:0,1740	0:152,0:152:99:0,1800	.:306,0:306:99:0,1800	0:10,0:10:99:0,247	0:12,0:12:99:0,297	0:55,0:55:99:0,1800	0:167,0:167:99:0,1800	0:57,0:57:99:0,221	0:8,0:8:99:0,106	0:78,0:78:99:0,1800	0:93,0:93:99:0,1453	0:6,0:6:99:0,120	.:2,0:2:6:0,6	.:2,0:2:4:0,4	0:100,0:100:99:0,1800	0:5,0:5:99:0,135	0:23,0:23:99:0,587	0:4,0:4:99:0,99	0:4,0:4:99:0,99	0:6,0:6:99:0,148	0:4,0:4:99:0,99	0:28,0:28:99:0,752	0:7,0:7:99:0,180	.:1,2:3:45:45,0	.:0,0:0:0:0,0	.:0,0:0:0:0,0	0:4,0:4:99:0,99	.:0,0:0:0:0,0	.:588,0:588:99:0,1800	.:472,0:472:99:0,1800	.:295,0:295:99:0,1800	.:530,0:530:99:0,1800	.:375,0:375:99:0,1800
mtDNAgenome_CP59298	2005	.	C	T	16709.6	.	.	GT:AD:DP:GQ:PL	0:7,0:7:99:0,106	0:53,0:53:99:0,1740	0:152,0:152:99:0,1800	.:306,0:306:99:0,1800	0:10,0:10:99:0,247	0:12,0:12:99:0,297	0:55,0:55:99:0,1800	0:167,0:167:99:0,1800	0:57,0:57:99:0,221	0:8,0:8:99:0,106	0:78,0:78:99:0,1800	0:93,0:93:99:0,1453	0:6,0:6:99:0,120	.:2,0:2:27:0,27	.:2,0:2:0:0,0	0:100,0:100:99:0,1800	0:5,0:5:99:0,135	0:23,0:23:99:0,587	0:4,0:4:99:0,99	0:4,0:4:99:0,99	0:6,0:6:99:0,148	0:4,0:4:99:0,99	0:28,0:28:99:0,752	0:7,0:7:99:0,180	.:2,0:2:49:0,49	.:0,0:0:0:0,0	.:0,0:0:0:0,0	0:4,0:4:90:0,90	.:0,0:0:0:0,0	.:588,0:588:99:0,1800	.:472,0:472:99:0,1800	.:295,0:295:99:0,1800	.:530,0:530:99:0,1800	.:375,0:375:99:0,1800
mtDNAgenome_CP59298	2008	.	A	C	73.53	.	.	GT:AD:DP:GQ:PL	0:7,0:7:99:0,106	0:53,0:53:99:0,1740	0:152,0:152:99:0,1800	.:306,0:306:99:0,1800	0:10,0:10:99:0,247	0:12,0:12:99:0,297	0:55,0:55:99:0,1800	0:167,0:167:99:0,1800	0:57,0:57:99:0,221	0:8,0:8:99:0,106	0:78,0:78:99:0,1800	0:93,0:93:99:0,1453	0:6,0:6:99:0,120	.:2,0:2:45:0,45	.:1,0:1:0:0,0	0:100,0:100:99:0,1800	0:5,0:5:99:0,135	0:23,0:23:99:0,587	0:4,0:4:99:0,99	0:4,0:4:99:0,99	0:6,0:6:99:0,148	0:4,0:4:99:0,99	0:28,0:28:99:0,752	0:7,0:7:99:0,180	.:0,2:2:90:90,0	.:0,0:0:0:0,0	.:0,0:0:0:0,0	0:4,0:4:90:0,90	.:0,0:0:0:0,0	.:588,0:588:99:0,1800	.:472,0:472:99:0,1800	.:295,0:295:99:0,1800	.:530,0:530:99:0,1800	.:375,0:375:99:0,1800
mtDNAgenome_CP59298	2009	.	A	T	18876	.	.	GT:AD:DP:GQ:PL	0:7,0:7:99:0,106	0:53,0:53:99:0,1740	0:152,0:152:99:0,1800	.:306,0:306:99:0,1800	0:10,0:10:99:0,247	0:12,0:12:99:0,297	0:55,0:55:99:0,1800	0:167,0:167:99:0,1800	0:57,0:57:99:0,221	0:8,0:8:99:0,106	0:78,0:78:99:0,1800	0:93,0:93:99:0,1453	0:6,0:6:99:0,120	.:2,0:2:45:0,45	.:1,0:1:0:0,0	0:100,0:100:99:0,1800	0:5,0:5:99:0,135	0:23,0:23:99:0,587	0:4,0:4:99:0,99	0:4,0:4:99:0,99	0:6,0:6:99:0,148	0:4,0:4:99:0,99	0:28,0:28:99:0,752	0:7,0:7:99:0,180	.:0,2:2:90:90,0	.:0,0:0:0:0,0	.:0,0:0:0:0,0	0:4,0:4:90:0,90	.:0,0:0:0:0,0	.:588,0:588:99:0,1800	.:472,0:472:99:0,1800	.:295,0:295:99:0,1800	.:530,0:530:99:0,1800	.:375,0:375:99:0,1800
mtDNAgenome_CP59298	2022	.	G	C	19043.4	.	.	GT:AD:DP:GQ:PL	0:7,0:7:99:0,106	0:53,0:53:99:0,1740	0:152,0:152:99:0,1800	.:306,0:306:99:0,1800	0:10,0:10:99:0,247	0:12,0:12:99:0,297	0:55,0:55:99:0,1800	0:167,0:167:99:0,1800	0:57,0:57:99:0,221	0:8,0:8:99:0,106	0:78,0:78:99:0,1800	0:93,0:93:99:0,1453	0:6,0:6:99:0,120	.:0,0:0:0:0,0	.:1,0:1:0:0,0	0:100,0:100:99:0,1800	0:5,0:5:99:0,135	0:23,0:23:99:0,587	0:4,0:4:99:0,99	0:4,0:4:99:0,99	0:6,0:6:99:0,148	0:4,0:4:99:0,99	0:28,0:28:99:0,752	0:7,0:7:99:0,180	.:2,0:2:0:0,0	.:0,0:0:0:0,0	.:0,0:0:0:0,0	.:2,0:2:49:0,49	.:0,0:0:0:0,0	.:588,0:588:99:0,1800	.:472,0:472:99:0,1800	.:295,0:295:99:0,1800	.:530,0:530:99:0,1800	.:375,0:375:99:0,1800
mtDNAgenome_CP59298	2023	.	A	T	19216	.	.	GT:AD:DP:GQ:PL	0:7,0:7:99:0,106	0:53,0:53:99:0,1740	0:152,0:152:99:0,1800	.:306,0:306:99:0,1800	0:10,0:10:99:0,247	0:12,0:12:99:0,297	0:55,0:55:99:0,1800	0:167,0:167:99:0,1800	0:57,0:57:99:0,221	0:8,0:8:99:0,106	0:78,0:78:99:0,1800	0:93,0:93:99:0,1453	0:6,0:6:99:0,120	.:0,0:0:0:0,0	.:1,0:1:0:0,0	0:100,0:100:99:0,1800	0:5,0:5:99:0,135	0:23,0:23:99:0,587	0:4,0:4:99:0,99	0:4,0:4:99:0,99	0:6,0:6:99:0,148	0:4,0:4:99:0,99	0:28,0:28:99:0,752	0:7,0:7:99:0,180	.:0,2:2:90:90,0	.:0,0:0:0:0,0	.:0,0:0:0:0,0	.:2,0:2:0:0,0	.:0,0:0:0:0,0	.:588,0:588:99:0,1800	.:472,0:472:99:0,1800	.:295,0:295:99:0,1800	.:530,0:530:99:0,1800	.:375,0:375:99:0,1800
mtDNAgenome_CP59298	2027	.	T	A	19461.4	.	.	GT:AD:DP:GQ:PL	0:7,0:7:99:0,106	0:53,0:53:99:0,1740	0:152,0:152:99:0,1800	.:306,0:306:99:0,1800	0:10,0:10:99:0,247	0:12,0:12:99:0,297	0:55,0:55:99:0,1800	0:167,0:167:99:0,1800	0:57,0:57:99:0,221	0:8,0:8:99:0,106	0:78,0:78:99:0,1800	0:93,0:93:99:0,1453	0:6,0:6:99:0,120	.:0,0:0:0:0,0	.:1,0:1:0:0,0	0:100,0:100:99:0,1800	0:5,0:5:99:0,135	0:23,0:23:99:0,587	0:4,0:4:99:0,99	0:4,0:4:99:0,99	0:6,0:6:99:0,148	0:4,0:4:99:0,99	0:28,0:28:99:0,752	0:7,0:7:99:0,180	.:0,0:0:0:0,0	.:0,0:0:0:0,0	.:0,0:0:0:0,0	0:4,0:4:90:0,90	.:0,0:0:0:0,0	.:588,0:588:99:0,1800	.:472,0:472:99:0,1800	.:295,0:295:99:0,1800	.:530,0:530:99:0,1800	.:375,0:375:99:0,1800
mtDNAgenome_CP59298	2031	.	T	C	20992.2	.	.	GT:AD:DP:GQ:PL	0:7,0:7:99:0,106	0:53,0:53:99:0,1740	0:152,0:152:99:0,1800	.:306,0:306:99:0,1800	0:10,0:10:99:0,247	0:12,0:12:99:0,297	0:55,0:55:99:0,1800	0:167,0:167:99:0,1800	0:57,0:57:99:0,221	0:8,0:8:99:0,106	0:78,0:78:99:0,1800	0:93,0:93:99:0,1453	0:6,0:6:99:0,120	.:0,0:0:0:0,0	.:1,0:1:0:0,0	0:100,0:100:99:0,1800	0:5,0:5:99:0,135	0:23,0:23:99:0,587	0:4,0:4:99:0,99	0:4,0:4:99:0,99	0:6,0:6:99:0,148	0:4,0:4:99:0,99	0:28,0:28:99:0,752	0:7,0:7:99:0,180	.:0,0:0:0:0,0	.:0,0:0:0:0,0	.:0,0:0:0:0,0	0:4,0:4:90:0,90	.:0,0:0:0:0,0	.:588,0:588:99:0,1800	.:472,0:472:99:0,1800	.:295,0:295:99:0,1800	.:530,0:530:99:0,1800	.:375,0:375:99:0,1800
mtDNAgenome_CP59298	2033	.	T	C	181.69	.	.	GT:AD:DP:GQ:PL	0:7,0:7:99:0,106	0:53,0:53:99:0,1740	0:152,0:152:99:0,1800	.:306,0:306:99:0,1800	0:10,0:10:99:0,247	0:12,0:12:99:0,297	0:55,0:55:99:0,1800	0:167,0:167:99:0,1800	0:57,0:57:99:0,221	0:8,0:8:99:0,106	0:78,0:78:99:0,1800	0:93,0:93:99:0,1453	0:6,0:6:99:0,120	.:0,0:0:0:0,0	.:1,0:1:0:0,0	0:100,0:100:99:0,1800	0:5,0:5:99:0,135	0:23,0:23:99:0,587	0:4,0:4:99:0,99	0:4,0:4:99:0,99	1:8,16:24:99:198,0	0:4,0:4:99:0,99	0:28,0:28:99:0,752	0:7,0:7:99:0,180	.:0,0:0:0:0,0	.:0,0:0:0:0,0	.:0,0:0:0:0,0	.:2,0:2:49:0,49	.:0,0:0:0:0,0	.:588,0:588:99:0,1800	.:472,0:472:99:0,1800	.:295,0:295:99:0,1800	.:530,0:530:99:0,1800	.:375,0:375:99:0,1800
mtDNAgenome_CP59298	2045	.	A	G	243.51	.	.	GT:AD:DP:GQ:PL	0:7,0:7:99:0,106	0:53,0:53:99:0,1740	0:152,0:152:99:0,1800	.:306,0:306:99:0,1800	0:10,0:10:99:0,247	0:12,0:12:99:0,297	0:55,0:55:99:0,1800	0:167,0:167:99:0,1800	0:57,0:57:99:0,221	0:8,0:8:99:0,106	0:78,0:78:99:0,1800	0:93,0:93:99:0,1453	0:6,0:6:99:0,120	.:0,0:0:0:0,0	.:1,0:1:43:0,43	0:100,0:100:99:0,1800	0:5,0:5:99:0,135	0:23,0:23:99:0,587	0:4,0:4:99:0,99	0:4,0:4:99:0,99	0:6,0:6:99:0,106	0:4,0:4:99:0,99	0:28,0:28:99:0,752	0:7,0:7:99:0,180	.:0,0:0:0:0,0	.:0,0:0:0:0,0	.:0,0:0:0:0,0	0:4,0:4:99:0,99	.:0,0:0:0:0,0	.:588,0:588:99:0,1800	.:472,0:472:99:0,1800	.:295,0:295:99:0,1800	.:530,0:530:99:0,1800	.:375,0:375:99:0,1800
mtDNAgenome_CP59298	2051	.	A	G	1425.92	.	.	GT:AD:DP:GQ:PL	0:7,0:7:99:0,106	0:53,0:53:99:0,1740	0:152,0:152:99:0,1800	.:306,0:306:99:0,1800	0:10,0:10:99:0,247	0:12,0:12:99:0,297	0:55,0:55:99:0,1800	0:167,0:167:99:0,1800	0:57,0:57:99:0,221	0:8,0:8:99:0,106	0:78,0:78:99:0,1800	0:93,0:93:99:0,1453	0:6,0:6:99:0,120	.:0,0:0:0:0,0	.:1,0:1:0:0,0	0:100,0:100:99:0,1800	0:5,0:5:99:0,135	0:23,0:23:99:0,587	0:4,0:4:99:0,99	0:4,0:4:99:0,99	0:6,0:6:99:0,106	0:4,0:4:99:0,99	0:28,0:28:99:0,752	0:7,0:7:99:0,180	0:4,0:4:99:0,99	.:0,0:0:0:0,0	.:0,0:0:0:0,0	0:4,0:4:99:0,99	.:0,0:0:0:0,0	.:588,0:588:99:0,1800	.:472,0:472:99:0,1800	.:295,0:295:99:0,1800	.:530,0:530:99:0,1800	.:375,0:375:99:0,1800
mtDNAgenome_CP59298	2065	.	A	T	30582.9	.	.	GT:AD:DP:GQ:PL	0:7,0:7:99:0,106	0:53,0:53:99:0,1740	0:152,0:152:99:0,1800	.:306,0:306:99:0,1800	0:10,0:10:99:0,247	0:12,0:12:99:0,297	0:55,0:55:99:0,1800	0:167,0:167:99:0,1800	0:57,0:57:99:0,221	0:8,0:8:99:0,106	0:78,0:78:99:0,1800	0:93,0:93:99:0,1453	0:6,0:6:99:0,120	.:0,0:0:0:0,0	.:1,0:1:0:0,0	0:100,0:100:99:0,1800	0:5,0:5:99:0,135	0:23,0:23:99:0,587	0:4,0:4:99:0,99	0:4,0:4:99:0,99	0:6,0:6:99:0,106	0:4,0:4:99:0,99	0:28,0:28:99:0,752	0:7,0:7:99:0,180	0:4,0:4:99:0,99	.:1,0:1:0:0,0	.:0,0:0:0:0,0	0:4,0:4:99:0,99	.:0,0:0:0:0,0	.:588,0:588:99:0,1800	.:472,0:472:99:0,1800	.:295,0:295:99:0,1800	.:530,0:530:99:0,1800	.:375,0:375:99:0,1800
mtDNAgenome_CP59298	2066	.	A	T	32930.2	.	.	GT:AD:DP:GQ:PL	0:7,0:7:99:0,106	0:53,0:53:99:0,1740	0:152,0:152:99:0,1800	.:306,0:306:99:0,1800	0:10,0:10:99:0,247	0:12,0:12:99:0,297	0:55,0:55:99:0,1800	0:167,0:167:99:0,1800	0:57,0:57:99:0,221	0:8,0:8:99:0,106	0:78,0:78:99:0,1800	0:93,0:93:99:0,1453	0:6,0:6:99:0,120	.:0,0:0:0:0,0	.:1,0:1:0:0,0	0:100,0:100:99:0,1800	0:5,0:5:99:0,135	0:23,0:23:99:0,587	0:4,0:4:99:0,99	0:4,0:4:99:0,99	0:6,0:6:99:0,106	0:4,0:4:99:0,99	0:28,0:28:99:0,752	0:7,0:7:99:0,180	0:4,0:4:99:0,99	.:1,0:1:43:0,43	.:0,0:0:0:0,0	0:4,0:4:99:0,99	.:0,0:0:0:0,0	.:588,0:588:99:0,1800	.:472,0:472:99:0,1800	.:295,0:295:99:0,1800	.:530,0:530:99:0,1800	.:375,0:375:99:0,1800
mtDNAgenome_CP59298	2069	.	A	T	767.51	.	.	GT:AD:DP:GQ:PL	0:7,0:7:99:0,106	0:53,0:53:99:0,1740	0:152,0:152:99:0,1800	.:306,0:306:99:0,1800	0:10,0:10:99:0,247	0:12,0:12:99:0,297	0:55,0:55:99:0,1800	0:167,0:167:99:0,1800	0:57,0:57:99:0,221	0:8,0:8:99:0,106	0:78,0:78:99:0,1800	0:93,0:93:99:0,1453	0:6,0:6:99:0,120	.:0,0:0:0:0,0	.:1,0:1:0:0,0	0:100,0:100:99:0,1800	0:5,0:5:99:0,135	0:23,0:23:99:0,587	0:4,0:4:99:0,99	0:4,0:4:99:0,99	0:6,0:6:99:0,106	0:4,0:4:99:0,99	0:28,0:28:99:0,752	0:7,0:7:99:0,180	0:4,2:6:49:0,49	.:1,0:1:0:0,0	.:0,0:0:0:0,0	0:4,0:4:99:0,99	.:0,0:0:0:0,0	.:588,0:588:99:0,1800	.:472,0:472:99:0,1800	.:295,0:295:99:0,1800	.:530,0:530:99:0,1800	.:375,0:375:99:0,1800
mtDNAgenome_CP59298	2075	.	A	G	253.13	.	.	GT:AD:DP:GQ:PL	0:7,0:7:99:0,106	0:53,0:53:99:0,1740	0:152,0:152:99:0,1800	.:306,0:306:99:0,1800	0:10,0:10:99:0,247	0:12,0:12:99:0,297	0:55,0:55:99:0,1800	0:167,0:167:99:0,1800	0:57,0:57:99:0,221	0:8,0:8:99:0,106	0:78,0:78:99:0,1800	0:93,0:93:99:0,1453	0:6,0:6:99:0,120	.:0,0:0:0:0,0	.:3,0:3:92:0,92	0:100,0:100:99:0,1800	0:5,0:5:99:0,135	0:23,0:23:99:0,587	0:4,0:4:99:0,99	0:4,0:4:99:0,99	0:6,0:6:99:0,106	0:4,0:4:99:0,99	0:28,0:28:99:0,752	0:7,0:7:99:0,180	0:4,0:4:99:0,99	.:1,0:1:43:0,43	.:0,0:0:0:0,0	0:4,0:4:99:0,99	.:0,0:0:0:0,0	.:588,0:588:99:0,1800	.:472,0:472:99:0,1800	.:295,0:295:99:0,1800	.:530,0:530:99:0,1800	.:375,0:375:99:0,1800
mtDNAgenome_CP59298	2078	.	T	A	36475.3	.	.	GT:AD:DP:GQ:PL	0:7,0:7:99:0,106	0:53,0:53:99:0,1740	0:152,0:152:99:0,1800	.:306,0:306:99:0,1800	0:10,0:10:99:0,247	0:12,0:12:99:0,297	0:55,0:55:99:0,1800	0:167,0:167:99:0,1800	0:57,0:57:99:0,221	0:8,0:8:99:0,106	0:78,0:78:99:0,1800	0:93,0:93:99:0,1453	0:6,0:6:99:0,120	.:0,0:0:0:0,0	.:3,0:3:7:0,7	0:100,0:100:99:0,1800	0:5,0:5:99:0,135	0:23,0:23:99:0,587	0:4,0:4:99:0,99	0:4,0:4:99:0,99	0:6,0:6:99:0,106	0:4,0:4:99:0,99	0:28,0:28:99:0,752	0:7,0:7:99:0,180	0:4,0:4:99:0,99	.:1,0:1:0:0,0	.:0,0:0:0:0,0	0:4,0:4:99:0,99	.:0,0:0:0:0,0	.:588,0:588:99:0,1800	.:472,0:472:99:0,1800	.:295,0:295:99:0,1800	.:530,0:530:99:0,1800	.:375,0:375:99:0,1800
mtDNAgenome_CP59298	2080	.	A	T	38395.8	.	.	GT:AD:DP:GQ:PL	0:7,0:7:99:0,106	0:53,0:53:99:0,1740	0:152,0:152:99:0,1800	.:306,0:306:99:0,1800	0:10,0:10:99:0,247	0:12,0:12:99:0,297	0:55,0:55:99:0,1800	0:167,0:167:99:0,1800	0:57,0:57:99:0,221	0:8,0:8:99:0,106	0:78,0:78:99:0,1800	0:93,0:93:99:0,1453	0:6,0:6:99:0,120	.:0,0:0:0:0,0	0:4,0:4:99:0,99	0:100,0:100:99:0,1800	0:5,0:5:99:0,135	0:23,0:23:99:0,587	0:4,0:4:99:0,99	0:4,0:4:99:0,99	0:6,0:6:99:0,106	0:4,0:4:99:0,99	0:28,0:28:99:0,752	0:7,0:7:99:0,180	0:4,0:4:99:0,99	.:1,0:1:43:0,43	.:0,0:0:0:0,0	0:4,0:4:99:0,99	.:0,0:0:0:0,0	.:588,0:588:99:0,1800	.:472,0:472:99:0,1800	.:295,0:295:99:0,1800	.:530,0:530:99:0,1800	.:375,0:375:99:0,1800
mtDNAgenome_CP59298	2081	.	A	G	902.13	.	.	GT:AD:DP:GQ:PL	0:7,0:7:99:0,106	0:53,0:53:99:0,1740	0:152,0:152:99:0,1800	.:306,0:306:99:0,1800	0:10,0:10:99:0,247	0:12,0:12:99:0,297	0:55,0:55:99:0,1800	0:167,0:167:99:0,1800	0:57,0:57:99:0,221	0:8,0:8:99:0,106	0:78,0:78:99:0,1800	0:93,0:93:99:0,1453	0:6,0:6:99:0,120	.:0,0:0:0:0,0	0:4,0:4:99:0,99	0:100,0:100:99:0,1800	0:5,0:5:99:0,135	0:23,0:23:99:0,587	0:4,0:4:99:0,99	0:4,0:4:99:0,99	0:6,0:6:99:0,106	0:4,0:4:99:0,99	0:28,0:28:99:0,752	0:7,0:7:99:0,180	0:4,0:4:99:0,99	.:1,0:1:43:0,43	.:0,0:0:0:0,0	0:4,0:4:99:0,99	.:0,0:0:0:0,0	.:588,0:588:99:0,1800	.:472,0:472:99:0,1800	.:295,0:295:99:0,1800	.:530,0:530:99:0,1800	.:375,0:375:99:0,1800
mtDNAgenome_CP59298	2093	.	A	T	878.31	.	.	GT:AD:DP:GQ:PL	0:7,0:7:99:0,106	0:53,0:53:99:0,1740	0:152,0:152:99:0,1800	.:306,0:306:99:0,1800	0:10,0:10:99:0,247	0:12,0:12:99:0,297	0:55,0:55:99:0,1800	0:167,0:167:99:0,1800	0:57,0:57:99:0,221	0:8,0:8:99:0,106	0:78,0:78:99:0,1800	0:93,0:93:99:0,1453	0:6,0:6:99:0,120	.:0,0:0:0:0,0	0:4,0:4:99:0,99	0:100,0:100:99:0,1800	0:5,0:5:99:0,135	0:23,0:23:99:0,587	0:4,0:4:99:0,99	0:4,0:4:99:0,99	0:6,0:6:99:0,106	0:4,0:4:99:0,99	0:28,0:28:99:0,752	0:7,0:7:99:0,180	0:4,0:4:99:0,99	.:1,0:1:43:0,43	.:0,0:0:0:0,0	0:4,0:4:99:0,99	.:0,0:0:0:0,0	.:588,0:588:99:0,1800	.:472,0:472:99:0,1800	.:295,0:295:99:0,1800	.:530,0:530:99:0,1800	.:375,0:375:99:0,1800
mtDNAgenome_CP59298	2102	.	A	G	253.31	.	.	GT:AD:DP:GQ:PL	0:7,0:7:99:0,106	0:53,0:53:99:0,1740	0:152,0:152:99:0,1800	.:306,0:306:99:0,1800	0:10,0:10:99:0,247	0:12,0:12:99:0,297	0:55,0:55:99:0,1800	0:167,0:167:99:0,1800	0:57,0:57:99:0,221	0:8,0:8:99:0,106	0:78,0:78:99:0,1800	0:93,0:93:99:0,1453	0:6,0:6:99:0,120	.:0,0:0:0:0,0	0:4,0:4:99:0,99	0:100,0:100:99:0,1800	0:5,0:5:99:0,135	0:23,0:23:99:0,587	0:4,0:4:99:0,99	0:4,0:4:99:0,99	0:6,0:6:99:0,106	0:4,0:4:99:0,99	0:28,0:28:99:0,752	0:7,0:7:99:0,180	0:4,0:4:99:0,99	.:1,0:1:0:0,0	.:0,0:0:0:0,0	0:4,0:4:99:0,99	.:0,0:0:0:0,0	.:588,0:588:99:0,1800	.:472,0:472:99:0,1800	.:295,0:295:99:0,1800	.:530,0:530:99:0,1800	.:375,0:375:99:0,1800
mtDNAgenome_CP59298	2105	.	T	C	46367.2	.	.	GT:AD:DP:GQ:PL	0:7,0:7:99:0,106	0:53,0:53:99:0,1740	0:152,0:152:99:0,1800	.:306,0:306:99:0,1800	0:10,0:10:99:0,247	0:12,0:12:99:0,297	0:55,0:55:99:0,1800	0:167,0:167:99:0,1800	0:57,0:57:99:0,221	0:8,0:8:99:0,106	0:78,0:78:99:0,1800	0:93,0:93:99:0,1453	0:6,0:6:99:0,120	.:0,0:0:0:0,0	0:4,0:4:99:0,99	0:100,0:100:99:0,1800	0:5,0:5:99:0,135	0:23,0:23:99:0,587	0:4,0:4:99:0,99	0:4,0:4:99:0,99	0:6,0:6:99:0,106	0:4,0:4:99:0,99	0:28,0:28:99:0,752	0:7,0:7:99:0,180	0:4,0:4:99:0,99	.:1,0:1:0:0,0	.:0,0:0:0:0,0	0:4,0:4:99:0,99	.:0,0:0:0:0,0	.:588,0:588:99:0,1800	.:472,0:472:99:0,1800	.:295,0:295:99:0,1800	.:530,0:530:99:0,1800	.:375,0:375:99:0,1800
mtDNAgenome_CP59298	2129	.	A	T	55986.4	.	.	GT:AD:DP:GQ:PL	0:7,0:7:99:0,106	0:53,0:53:99:0,1740	0:152,0:152:99:0,1800	.:306,0:306:99:0,1800	0:10,0:10:99:0,247	0:12,0:12:99:0,297	0:55,0:55:99:0,1800	0:167,0:167:99:0,1800	0:57,0:57:99:0,221	0:8,0:8:99:0,106	0:78,0:78:99:0,1800	0:93,0:93:99:0,1453	0:6,0:6:99:0,120	.:0,0:0:0:0,0	0:4,0:4:99:0,99	0:100,0:100:99:0,1800	0:5,0:5:99:0,135	0:23,0:23:99:0,587	0:4,0:4:99:0,99	0:4,0:4:99:0,99	0:6,0:6:99:0,106	0:4,0:4:99:0,99	0:28,0:28:99:0,752	0:7,0:7:99:0,180	0:4,0:4:99:0,99	.:2,0:2:49:0,49	.:0,0:0:0:0,0	0:4,0:4:99:0,99	.:0,0:0:0:0,0	.:588,0:588:99:0,1800	.:472,0:472:99:0,1800	.:295,0:295:99:0,1800	.:530,0:530:99:0,1800	.:375,0:375:99:0,1800
mtDNAgenome_CP59298	2134	.	A	T	11541.4	.	.	GT:AD:DP:GQ:PL	0:7,0:7:99:0,106	0:53,0:53:99:0,1740	0:152,0:152:99:0,1800	.:306,0:306:99:0,1800	0:10,0:10:99:0,247	0:12,0:12:99:0,297	0:55,0:55:99:0,1800	0:167,0:167:99:0,1800	0:57,0:57:99:0,221	0:8,0:8:99:0,106	0:78,0:78:99:0,1800	0:93,0:93:99:0,1453	0:6,0:6:99:0,120	.:0,0:0:0:0,0	.:3,0:3:90:0,90	0:100,0:100:99:0,1800	0:5,0:5:99:0,135	0:23,0:23:99:0,587	0:4,0:4:99:0,99	0:4,0:4:99:0,99	0:6,0:6:99:0,106	0:4,0:4:99:0,99	0:28,0:28:99:0,752	0:7,0:7:99:0,180	0:4,0:4:99:0,99	.:2,0:2:49:0,49	.:0,0:0:0:0,0	0:4,0:4:99:0,99	.:0,0:0:0:0,0	.:588,0:588:99:0,1800	.:472,0:472:99:0,1800	.:295,0:295:99:0,1800	.:530,0:530:99:0,1800	.:470,918:1388:99:11520,0
mtDNAgenome_CP59298	2138	.	A	G	457.13	.	.	GT:AD:DP:GQ:PL	0:7,0:7:99:0,106	0:53,0:53:99:0,1740	0:152,0:152:99:0,1800	.:306,0:306:99:0,1800	0:10,0:10:99:0,247	0:12,0:12:99:0,297	0:55,0:55:99:0,1800	0:167,0:167:99:0,1800	0:57,0:57:99:0,221	0:8,0:8:99:0,106	0:78,0:78:99:0,1800	0:93,0:93:99:0,1453	0:6,0:6:99:0,120	.:0,0:0:0:0,0	.:3,0:3:90:0,90	0:100,0:100:99:0,1800	0:5,0:5:99:0,135	0:23,0:23:99:0,587	0:4,0:4:99:0,99	0:4,0:4:99:0,99	0:6,0:6:99:0,106	0:4,0:4:99:0,99	0:28,0:28:99:0,752	0:7,0:7:99:0,180	0:4,0:4:99:0,99	.:2,0:2:49:0,49	.:0,0:0:0:0,0	0:4,0:4:99:0,99	.:0,0:0:0:0,0	.:588,0:588:99:0,1800	.:472,0:472:99:0,1800	.:295,0:295:99:0,1800	.:530,0:530:99:0,1800	0:62,0:62:99:0,1566
mtDNAgenome_CP59298	2141	.	G	A	950.41	.	.	GT:AD:DP:GQ:PL	0:7,0:7:99:0,106	0:53,0:53:99:0,1740	0:152,0:152:99:0,1800	.:306,0:306:99:0,1800	0:10,0:10:99:0,247	0:12,0:12:99:0,297	0:55,0:55:99:0,1800	0:167,0:167:99:0,1800	0:57,0:57:99:0,221	0:8,0:8:99:0,106	0:78,0:78:99:0,1800	0:93,0:93:99:0,1453	0:6,0:6:99:0,120	.:0,0:0:0:0,0	.:3,0:3:90:0,90	0:100,0:100:99:0,1800	0:5,0:5:99:0,135	0:23,0:23:99:0,587	0:4,0:4:99:0,99	0:4,0:4:99:0,99	0:6,0:6:99:0,106	0:4,0:4:99:0,99	0:28,0:28:99:0,752	0:7,0:7:99:0,180	0:4,0:4:99:0,99	.:2,0:2:49:0,49	.:0,0:0:0:0,0	0:4,0:4:99:0,99	.:0,0:0:0:0,0	.:588,0:588:99:0,1800	.:472,0:472:99:0,1800	.:295,0:295:99:0,1800	.:530,0:530:99:0,1800	0:62,0:62:99:0,1566
mtDNAgenome_CP59298	2149	.	C	A	4777.41	.	.	GT:AD:DP:GQ:PL	0:7,0:7:99:0,106	0:53,0:53:99:0,1740	0:152,0:152:99:0,1800	.:306,0:306:99:0,1800	0:10,0:10:99:0,247	0:12,0:12:99:0,297	0:55,0:55:99:0,1800	0:167,0:167:99:0,1800	0:57,0:57:99:0,221	0:8,0:8:99:0,106	0:78,0:78:99:0,1800	0:93,0:93:99:0,1453	0:6,0:6:99:0,120	.:0,0:0:0:0,0	.:2,0:2:86:0,86	0:100,0:100:99:0,1800	0:5,0:5:99:0,135	0:23,0:23:99:0,587	0:4,0:4:99:0,99	0:4,0:4:99:0,99	0:6,0:6:99:0,106	0:4,0:4:99:0,99	0:28,0:28:99:0,752	0:7,0:7:99:0,180	0:4,0:4:99:0,99	.:2,0:2:49:0,49	.:0,0:0:0:0,0	0:4,0:4:99:0,99	.:0,0:0:0:0,0	.:588,0:588:99:0,1800	.:472,0:472:99:0,1800	.:295,0:295:99:0,1800	.:530,0:530:99:0,1800	0:62,0:62:99:0,1566
mtDNAgenome_CP59298	2167	.	TAC	T	44122.1	.	.	GT:AD:DP:GQ:PL	0:7,0:7:99:0,106	0:53,0:53:99:0,1740	0:152,0:152:99:0,1800	.:306,0:306:99:0,1800	0:10,0:10:99:0,247	0:12,0:12:99:0,297	0:55,0:55:99:0,1800	0:167,0:167:99:0,1800	0:57,0:57:99:0,221	0:8,0:8:99:0,106	0:78,0:78:99:0,1800	0:93,0:93:99:0,1453	0:6,0:6:99:0,120	.:0,0:0:0:0,0	.:1,0:1:43:0,43	0:100,0:100:99:0,1800	0:5,0:5:99:0,135	0:23,0:23:99:0,587	0:4,0:4:99:0,99	0:4,0:4:99:0,99	0:6,0:6:99:0,106	0:4,0:4:99:0,99	0:28,0:28:99:0,752	0:7,0:7:99:0,180	0:4,0:4:99:0,99	.:2,0:2:49:0,49	.:0,0:0:0:0,0	0:4,0:4:99:0,99	.:0,0:0:0:0,0	.:588,0:588:99:0,1800	.:472,0:472:99:0,1800	.:295,0:295:99:0,1800	.:530,0:530:99:0,1800	0:62,0:62:99:0,1566
mtDNAgenome_CP59298	2168	.	A	T,*	6216.93	.	.	GT:AD:DP:GQ:PL	0:7,0,0:7:99:0,106,106	0:53,0,0:53:99:0,1740,1740	0:152,0,0:152:99:0,1800,1800	.:306,0,0:306:99:0,1800,1800	0:10,0,0:10:99:0,247,247	0:12,0,0:12:99:0,297,297	0:55,0,0:55:99:0,1800,1800	0:167,0,0:167:99:0,1800,1800	0:57,0,0:57:99:0,221,221	0:8,0,0:8:99:0,106,106	0:78,0,0:78:99:0,1800,1800	0:93,0,0:93:99:0,1453,1453	0:6,0,0:6:99:0,120,120	.:0,0,0:0:0:0,0,0	.:1,0,0:1:43:0,43,43	0:100,0,0:100:99:0,1800,1800	0:5,0,0:5:99:0,135,135	0:23,0,0:23:99:0,587,587	0:4,0,0:4:99:0,99,99	0:4,0,0:4:99:0,99,99	0:6,0,0:6:99:0,106,106	0:4,0,0:4:99:0,99,99	0:28,0,0:28:99:0,752,752	0:7,0,0:7:99:0,180,180	0:4,0,0:4:99:0,99,99	.:2,0,0:2:49:0,49,49	.:0,0,0:0:0:0,0,0	0:4,0,0:4:99:0,99,99	.:0,0,0:0:0:0,0,0	.:588,0,0:588:99:0,1800,1800	.:472,0,0:472:99:0,1800,1800	.:295,0,0:295:99:0,1800,1800	.:530,0,0:530:99:0,1800,1800	0:62,0,0:62:99:0,1566,1566
mtDNAgenome_CP59298	2169	.	C	T,*	6257.87	.	.	GT:AD:DP:GQ:PL	0:7,0,0:7:99:0,106,106	0:53,0,0:53:99:0,1740,1740	0:152,0,0:152:99:0,1800,1800	.:306,0,0:306:99:0,1800,1800	0:10,0,0:10:99:0,247,247	0:12,0,0:12:99:0,297,297	0:55,0,0:55:99:0,1800,1800	0:167,0,0:167:99:0,1800,1800	0:57,0,0:57:99:0,221,221	0:8,0,0:8:99:0,106,106	0:78,0,0:78:99:0,1800,1800	0:93,0,0:93:99:0,1453,1453	0:6,0,0:6:99:0,120,120	.:0,0,0:0:0:0,0,0	.:1,0,0:1:43:0,43,43	0:100,0,0:100:99:0,1800,1800	0:5,0,0:5:99:0,135,135	0:23,0,0:23:99:0,587,587	0:4,0,0:4:99:0,99,99	0:4,0,0:4:99:0,99,99	0:6,0,0:6:99:0,106,106	0:4,0,0:4:99:0,99,99	0:28,0,0:28:99:0,752,752	0:7,0,0:7:99:0,180,180	.:3,0,0:3:74:0,74,74	.:2,0,0:2:49:0,49,49	.:0,0,0:0:0:0,0,0	0:4,0,0:4:99:0,99,99	.:0,0,0:0:0:0,0,0	.:588,0,0:588:99:0,1800,1800	.:472,0,0:472:99:0,1800,1800	.:295,0,0:295:99:0,1800,1800	.:530,0,0:530:99:0,1800,1800	0:62,0,0:62:99:0,1566,1566
mtDNAgenome_CP59298	2170	.	T	TTG	16195.1	.	.	GT:AD:DP:GQ:PL	0:7,0:7:99:0,106	0:53,0:53:99:0,1740	0:152,0:152:99:0,1800	.:306,0:306:99:0,1800	0:10,0:10:99:0,247	0:12,0:12:99:0,297	0:55,0:55:99:0,1800	0:167,0:167:99:0,1800	0:57,0:57:99:0,221	0:8,0:8:99:0,106	0:78,0:78:99:0,1800	0:93,0:93:99:0,1453	0:6,0:6:99:0,120	.:0,0:0:0:0,0	.:1,0:1:43:0,43	0:100,0:100:99:0,1800	0:5,0:5:99:0,135	0:23,0:23:99:0,587	0:4,0:4:99:0,99	0:4,0:4:99:0,99	0:6,0:6:99:0,106	0:4,0:4:99:0,99	0:28,0:28:99:0,752	0:7,0:7:99:0,180	.:3,0:3:74:0,74	.:2,0:2:49:0,49	.:0,0:0:0:0,0	0:4,0:4:99:0,99	.:0,0:0:0:0,0	.:588,0:588:99:0,1800	.:472,0:472:99:0,1800	.:295,0:295:99:0,1800	.:530,0:530:99:0,1800	0:62,0:62:99:0,1566
mtDNAgenome_CP59298	2172	.	T	A	24542.1	.	.	GT:AD:DP:GQ:PL	0:7,0:7:99:0,106	0:53,0:53:99:0,1740	0:152,0:152:99:0,1800	.:306,0:306:99:0,1800	0:10,0:10:99:0,247	0:12,0:12:99:0,297	0:55,0:55:99:0,1800	0:167,0:167:99:0,1800	0:57,0:57:99:0,221	0:8,0:8:99:0,106	0:78,0:78:99:0,1800	0:93,0:93:99:0,1453	0:6,0:6:99:0,120	.:0,0:0:0:0,0	.:1,0:1:43:0,43	0:100,0:100:99:0,1800	0:5,0:5:99:0,135	0:23,0:23:99:0,587	0:4,0:4:99:0,99	0:4,0:4:99:0,99	0:6,0:6:99:0,106	0:4,0:4:99:0,99	0:28,0:28:99:0,752	0:7,0:7:99:0,180	.:3,0:3:74:0,74	.:2,0:2:49:0,49	.:0,0:0:0:0,0	0:4,0:4:99:0,99	.:0,0:0:0:0,0	.:588,0:588:99:0,1800	.:472,0:472:99:0,1800	.:295,0:295:99:0,1800	.:530,0:530:99:0,1800	0:62,0:62:99:0,1566
mtDNAgenome_CP59298	2176	.	C	T	12877.7	.	.	GT:AD:DP:GQ:PL	0:7,0:7:99:0,106	0:53,0:53:99:0,1740	0:152,0:152:99:0,1800	.:306,0:306:99:0,1800	0:10,0:10:99:0,247	0:12,0:12:99:0,297	0:55,0:55:99:0,1800	0:167,0:167:99:0,1800	0:57,0:57:99:0,221	0:8,0:8:99:0,106	0:78,0:78:99:0,1800	0:93,0:93:99:0,1453	0:6,0:6:99:0,120	.:0,0:0:0:0,0	.:1,0:1:43:0,43	0:100,0:100:99:0,1800	0:5,0:5:99:0,135	0:23,0:23:99:0,587	0:4,0:4:99:0,99	0:4,0:4:99:0,99	0:6,0:6:99:0,106	0:4,0:4:99:0,99	0:28,0:28:99:0,752	0:7,0:7:99:0,180	.:3,0:3:74:0,74	.:2,0:2:49:0,49	.:0,0:0:0:0,0	0:4,0:4:99:0,99	.:0,0:0:0:0,0	.:588,0:588:99:0,1800	.:472,0:472:99:0,1800	.:295,0:295:99:0,1800	.:530,0:530:99:0,1800	0:62,0:62:99:0,1566
mtDNAgenome_CP59298	2185	.	T	A	42376.7	.	.	GT:AD:DP:GQ:PL	0:7,0:7:99:0,106	0:53,0:53:99:0,1740	0:152,0:152:99:0,1800	.:306,0:306:99:0,1800	0:10,0:10:99:0,247	0:12,0:12:99:0,297	0:55,0:55:99:0,1800	0:167,0:167:99:0,1800	0:57,0:57:99:0,221	0:8,0:8:99:0,106	0:78,0:78:99:0,1800	0:93,0:93:99:0,1453	0:6,0:6:99:0,120	.:0,0:0:0:0,0	.:1,0:1:43:0,43	0:100,0:100:99:0,1800	0:5,0:5:99:0,135	0:23,0:23:99:0,587	0:4,0:4:99:0,99	0:4,0:4:99:0,99	0:6,0:6:99:0,106	0:4,0:4:99:0,99	0:28,0:28:99:0,752	0:7,0:7:99:0,180	.:3,0:3:74:0,74	.:2,0:2:49:0,49	.:0,0:0:0:0,0	0:4,0:4:99:0,99	.:0,0:0:0:0,0	.:588,0:588:99:0,1800	.:472,0:472:99:0,1800	.:295,0:295:99:0,1800	.:530,0:530:99:0,1800	0:62,0:62:99:0,1566
mtDNAgenome_CP59298	2188	.	A	T	57238.7	.	.	GT:AD:DP:GQ:PL	0:7,0:7:99:0,106	0:53,0:53:99:0,1740	0:152,0:152:99:0,1800	.:306,0:306:99:0,1800	0:10,0:10:99:0,247	0:12,0:12:99:0,297	0:55,0:55:99:0,1800	0:167,0:167:99:0,1800	0:57,0:57:99:0,221	0:8,0:8:99:0,106	0:78,0:78:99:0,1800	0:93,0:93:99:0,1453	0:6,0:6:99:0,120	.:0,0:0:0:0,0	.:1,0:1:43:0,43	0:100,0:100:99:0,1800	0:5,0:5:99:0,135	0:23,0:23:99:0,587	0:4,0:4:99:0,99	0:4,0:4:99:0,99	0:6,0:6:99:0,106	0:4,0:4:99:0,99	0:28,0:28:99:0,752	0:7,0:7:99:0,180	0:4,0:4:99:0,99	.:2,0:2:49:0,49	.:0,0:0:0:0,0	0:4,0:4:99:0,99	.:0,0:0:0:0,0	.:588,0:588:99:0,1800	.:472,0:472:99:0,1800	.:295,0:295:99:0,1800	.:530,0:530:99:0,1800	0:62,0:62:99:0,1566
mtDNAgenome_CP59298	2209	.	GT	G	15132.1	.	.	GT:AD:DP:GQ:PL	0:7,0:7:99:0,106	0:53,0:53:99:0,1740	0:152,0:152:99:0,1800	.:306,0:306:99:0,1800	0:10,0:10:99:0,247	0:12,0:12:99:0,297	0:55,0:55:99:0,1800	0:167,0:167:99:0,1800	0:57,0:57:99:0,221	0:8,0:8:99:0,106	0:78,0:78:99:0,1800	0:93,0:93:99:0,1453	0:6,0:6:99:0,120	.:0,0:0:0:0,0	.:1,0:1:43:0,43	0:100,0:100:99:0,1800	0:5,0:5:99:0,135	0:23,0:23:99:0,587	0:4,0:4:99:0,99	0:22,0:22:99:0,225	0:6,0:6:99:0,106	0:4,0:4:99:0,99	0:28,0:28:99:0,752	0:7,0:7:99:0,180	0:4,0:4:99:0,99	.:1,0:1:43:0,43	.:0,0:0:0:0,0	0:4,0:4:99:0,99	.:0,0:0:0:0,0	.:588,0:588:99:0,1800	.:472,0:472:99:0,1800	.:295,0:295:99:0,1800	.:530,0:530:99:0,1800	0:62,0:62:99:0,1566
mtDNAgenome_CP59298	2212	.	T	A	23042.1	.	.	GT:AD:DP:GQ:PL	0:7,0:7:99:0,106	0:53,0:53:99:0,1740	0:152,0:152:99:0,1800	.:306,0:306:99:0,1800	0:10,0:10:99:0,247	0:12,0:12:99:0,297	0:55,0:55:99:0,1800	0:167,0:167:99:0,1800	0:57,0:57:99:0,221	0:8,0:8:99:0,106	0:78,0:78:99:0,1800	0:93,0:93:99:0,1453	0:6,0:6:99:0,120	.:0,0:0:0:0,0	.:1,0:1:43:0,43	0:100,0:100:99:0,1800	0:5,0:5:99:0,135	0:23,0:23:99:0,587	0:4,0:4:99:0,99	0:22,0:22:99:0,225	0:6,0:6:99:0,106	0:4,0:4:99:0,99	0:28,0:28:99:0,752	0:7,0:7:99:0,180	0:4,0:4:99:0,99	.:1,0:1:43:0,43	.:0,0:0:0:0,0	0:4,0:4:99:0,99	.:0,0:0:0:0,0	.:588,0:588:99:0,1800	.:472,0:472:99:0,1800	.:295,0:295:99:0,1800	.:530,0:530:99:0,1800	0:62,0:62:99:0,1566
mtDNAgenome_CP59298	2217	.	TG	T	39094.1	.	.	GT:AD:DP:GQ:PL	0:7,0:7:99:0,106	0:53,0:53:99:0,1740	0:152,0:152:99:0,1800	.:306,0:306:99:0,1800	0:10,0:10:99:0,247	0:12,0:12:99:0,297	0:55,0:55:99:0,1800	0:167,0:167:99:0,1800	0:57,0:57:99:0,221	0:8,0:8:99:0,106	0:78,0:78:99:0,1800	0:93,0:93:99:0,1453	0:6,0:6:99:0,120	.:2,0:2:49:0,49	.:0,0:0:0:0,0	0:100,0:100:99:0,1800	0:5,0:5:99:0,135	0:23,0:23:99:0,587	0:4,0:4:99:0,99	0:22,0:22:99:0,225	0:6,0:6:99:0,106	0:4,0:4:99:0,99	0:28,0:28:99:0,752	0:7,0:7:99:0,180	0:4,0:4:99:0,99	.:1,0:1:43:0,43	.:0,0:0:0:0,0	0:4,0:4:99:0,99	.:0,0:0:0:0,0	.:588,0:588:99:0,1800	.:472,0:472:99:0,1800	.:295,0:295:99:0,1800	.:530,0:530:99:0,1800	0:62,0:62:99:0,1566
mtDNAgenome_CP59298	2218	.	G	*,T	7906.57	.	.	GT:AD:DP:GQ:PL	0:7,0,0:7:99:0,106,106	0:53,0,0:53:99:0,1740,1740	0:152,0,0:152:99:0,1800,1800	.:306,0,0:306:99:0,1800,1800	0:10,0,0:10:99:0,247,247	0:12,0,0:12:99:0,297,297	0:55,0,0:55:99:0,1800,1800	0:167,0,0:167:99:0,1800,1800	0:57,0,0:57:99:0,221,221	0:8,0,0:8:99:0,106,106	0:78,0,0:78:99:0,1800,1800	0:93,0,0:93:99:0,1453,1453	0:6,0,0:6:99:0,120,120	.:2,0,0:2:49:0,49,49	.:0,0,0:0:0:0,0,0	0:100,0,0:100:99:0,1800,1800	0:5,0,0:5:99:0,135,135	0:23,0,0:23:99:0,587,587	0:4,0,0:4:99:0,99,99	0:22,0,0:22:99:0,225,225	0:6,0,0:6:99:0,106,106	0:4,0,0:4:99:0,99,99	0:28,0,0:28:99:0,752,752	0:7,0,0:7:99:0,180,180	0:4,0,0:4:99:0,99,99	.:1,0,0:1:43:0,43,43	.:0,0,0:0:0:0,0,0	0:4,0,0:4:99:0,99,99	.:0,0,0:0:0:0,0,0	.:588,0,0:588:99:0,1800,1800	.:472,0,0:472:99:0,1800,1800	.:295,0,0:295:99:0,1800,1800	.:530,0,0:530:99:0,1800,1800	0:62,0,0:62:99:0,1566,1566
mtDNAgenome_CP59298	2220	.	G	T	19566.2	.	.	GT:AD:DP:GQ:PL	0:7,0:7:99:0,106	0:53,0:53:99:0,1740	0:152,0:152:99:0,1800	.:306,0:306:99:0,1800	0:10,0:10:99:0,247	0:12,0:12:99:0,297	0:55,0:55:99:0,1800	0:167,0:167:99:0,1800	0:57,0:57:99:0,221	0:8,0:8:99:0,106	0:78,0:78:99:0,1800	0:93,0:93:99:0,1453	0:6,0:6:99:0,120	.:2,0:2:49:0,49	.:0,0:0:0:0,0	0:100,0:100:99:0,1800	0:5,0:5:99:0,135	0:23,0:23:99:0,587	0:4,0:4:99:0,99	0:22,0:22:99:0,225	0:6,0:6:99:0,106	0:4,0:4:99:0,99	0:28,0:28:99:0,752	0:7,0:7:99:0,180	0:4,0:4:99:0,99	.:1,0:1:43:0,43	.:0,0:0:0:0,0	0:4,0:4:99:0,99	.:0,0:0:0:0,0	.:588,0:588:99:0,1800	.:472,0:472:99:0,1800	.:295,0:295:99:0,1800	.:530,0:530:99:0,1800	0:62,0:62:99:0,1566
mtDNAgenome_CP59298	2239	.	G	A	56148.8	.	.	GT:AD:DP:GQ:PL	0:7,0:7:99:0,106	0:53,0:53:99:0,1740	0:152,0:152:99:0,1800	.:306,0:306:99:0,1800	0:10,0:10:99:0,247	0:12,0:12:99:0,297	0:55,0:55:99:0,1800	0:167,0:167:99:0,1800	0:57,0:57:99:0,221	0:8,0:8:99:0,106	0:78,0:78:99:0,1800	0:93,0:93:99:0,1453	0:6,0:6:99:0,120	.:2,0:2:49:0,49	.:0,0:0:0:0,0	0:100,0:100:99:0,1800	0:5,0:5:99:0,135	0:23,0:23:99:0,587	0:4,0:4:99:0,99	0:22,0:22:99:0,225	0:6,0:6:99:0,106	0:4,0:4:99:0,99	0:28,0:28:99:0,752	0:7,0:7:99:0,180	0:4,0:4:99:0,99	.:1,0:1:43:0,43	.:0,0:0:0:0,0	0:4,0:4:99:0,99	.:0,0:0:0:0,0	.:588,0:588:99:0,1800	.:472,0:472:99:0,1800	.:295,0:295:99:0,1800	.:530,0:530:99:0,1800	0:62,0:62:99:0,1566
mtDNAgenome_CP59298	2299	.	CTA	C	44060.6	.	.	GT:AD:DP:GQ:PL	0:7,0:7:99:0,106	0:53,0:53:99:0,1740	0:152,0:152:99:0,1800	.:306,0:306:99:0,1800	0:10,0:10:99:0,247	0:12,0:12:99:0,297	0:55,0:55:99:0,1800	0:167,0:167:99:0,1800	0:57,0:57:99:0,221	0:8,0:8:99:0,106	0:78,0:78:99:0,1800	0:93,0:93:99:0,1453	0:6,0:6:99:0,120	0:4,0:4:99:0,99	.:2,0:2:49:0,49	0:100,0:100:99:0,1800	0:5,0:5:99:0,135	0:23,0:23:99:0,587	0:4,0:4:99:0,99	0:22,0:22:99:0,225	0:6,0:6:99:0,106	0:4,0:4:99:0,99	0:28,0:28:99:0,752	0:7,0:7:99:0,180	0:4,0:4:99:0,99	.:2,0:2:49:0,49	.:1,0:1:41:0,41	0:4,0:4:99:0,99	.:0,0:0:0:0,0	.:588,0:588:99:0,1800	.:472,0:472:99:0,1800	.:295,0:295:99:0,1800	.:530,0:530:99:0,1800	0:62,0:62:99:0,1566
mtDNAgenome_CP59298	2303	.	T	A	4302.08	.	.	GT:AD:DP:GQ:PL	0:7,0:7:99:0,106	0:53,0:53:99:0,1740	0:152,0:152:99:0,1800	.:306,0:306:99:0,1800	0:10,0:10:99:0,247	0:12,0:12:99:0,297	0:55,0:55:99:0,1800	0:167,0:167:99:0,1800	0:57,0:57:99:0,221	0:8,0:8:99:0,106	0:78,0:78:99:0,1800	0:93,0:93:99:0,1453	0:6,0:6:99:0,120	0:4,0:4:99:0,99	.:2,0:2:49:0,49	0:100,0:100:99:0,1800	0:5,0:5:99:0,135	0:23,0:23:99:0,587	0:4,0:4:99:0,99	0:22,0:22:99:0,225	0:6,0:6:99:0,106	0:4,0:4:99:0,99	0:28,0:28:99:0,752	0:7,0:7:99:0,180	0:4,0:4:99:0,99	.:2,0:2:49:0,49	.:1,0:1:0:0,0	0:4,0:4:99:0,99	.:0,0:0:0:0,0	.:588,0:588:99:0,1800	.:472,0:472:99:0,1800	.:295,0:295:99:0,1800	.:530,0:530:99:0,1800	0:62,0:62:99:0,1566
mtDNAgenome_CP59298	2304	.	G	GA	10867.6	.	.	GT:AD:DP:GQ:PL	0:7,0:7:99:0,106	0:53,0:53:99:0,1740	0:152,0:152:99:0,1800	.:306,0:306:99:0,1800	0:10,0:10:99:0,247	0:12,0:12:99:0,297	0:55,0:55:99:0,1800	0:167,0:167:99:0,1800	0:57,0:57:99:0,221	0:8,0:8:99:0,106	0:78,0:78:99:0,1800	0:93,0:93:99:0,1453	0:6,0:6:99:0,120	0:4,0:4:99:0,99	.:2,0:2:49:0,49	0:100,0:100:99:0,1800	0:5,0:5:99:0,135	0:23,0:23:99:0,587	0:4,0:4:99:0,99	0:22,0:22:99:0,225	0:6,0:6:99:0,106	0:4,0:4:99:0,99	0:28,0:28:99:0,752	0:7,0:7:99:0,180	0:4,0:4:99:0,99	.:2,0:2:49:0,49	.:1,0:1:14:0,14	0:4,0:4:99:0,99	.:0,0:0:0:0,0	.:588,0:588:99:0,1800	.:472,0:472:99:0,1800	.:295,0:295:99:0,1800	.:530,0:530:99:0,1800	0:62,0:62:99:0,1566
mtDNAgenome_CP59298	2305	.	G	GA	39382.8	.	.	GT:AD:DP:GQ:PL	0:7,0:7:99:0,106	0:53,0:53:99:0,1740	0:152,0:152:99:0,1800	.:306,0:306:99:0,1800	0:10,0:10:99:0,247	0:12,0:12:99:0,297	0:55,0:55:99:0,1800	0:167,0:167:99:0,1800	0:57,0:57:99:0,221	0:8,0:8:99:0,106	0:78,0:78:99:0,1800	0:93,0:93:99:0,1453	0:6,0:6:99:0,120	0:4,0:4:99:0,99	.:2,0:2:49:0,49	0:100,0:100:99:0,1800	0:5,0:5:99:0,135	0:23,0:23:99:0,587	0:4,0:4:99:0,99	0:22,0:22:99:0,225	0:6,0:6:99:0,106	0:4,0:4:99:0,99	0:28,0:28:99:0,752	0:7,0:7:99:0,180	0:4,0:4:99:0,99	.:2,0:2:49:0,49	.:1,0:1:0:0,0	0:4,0:4:99:0,99	.:0,0:0:0:0,0	.:588,0:588:99:0,1800	.:472,0:472:99:0,1800	.:295,0:295:99:0,1800	.:530,0:530:99:0,1800	0:62,0:62:99:0,1566
mtDNAgenome_CP59298	2329	.	G	A	42431.4	.	.	GT:AD:DP:GQ:PL	0:7,0:7:99:0,106	0:53,0:53:99:0,1740	0:152,0:152:99:0,1800	.:306,0:306:99:0,1800	0:10,0:10:99:0,247	0:12,0:12:99:0,297	0:55,0:55:99:0,1800	0:167,0:167:99:0,1800	0:57,0:57:99:0,221	0:8,0:8:99:0,106	0:78,0:78:99:0,1800	0:93,0:93:99:0,1453	0:6,0:6:99:0,120	0:4,0:4:99:0,99	0:5,0:5:99:0,142	0:100,0:100:99:0,1800	0:5,0:5:99:0,135	0:23,0:23:99:0,587	0:4,0:4:99:0,99	0:22,0:22:99:0,225	0:6,0:6:99:0,106	0:4,0:4:99:0,99	0:28,0:28:99:0,752	0:7,0:7:99:0,180	0:4,0:4:99:0,99	.:2,0:2:49:0,49	.:1,0:1:13:0,13	.:2,0:2:49:0,49	.:0,0:0:0:0,0	.:588,0:588:99:0,1800	.:472,0:472:99:0,1800	.:295,0:295:99:0,1800	.:530,0:530:99:0,1800	0:62,0:62:99:0,1566
mtDNAgenome_CP59298	2332	.	T	C	39627.8	.	.	GT:AD:DP:GQ:PL	0:7,0:7:99:0,106	0:53,0:53:99:0,1740	0:152,0:152:99:0,1800	.:306,0:306:99:0,1800	0:10,0:10:99:0,247	0:12,0:12:99:0,297	0:55,0:55:99:0,1800	0:167,0:167:99:0,1800	0:57,0:57:99:0,221	0:8,0:8:99:0,106	0:78,0:78:99:0,1800	0:93,0:93:99:0,1453	0:6,0:6:99:0,120	0:4,0:4:99:0,99	0:5,0:5:56:0,56	0:100,0:100:99:0,1800	0:5,0:5:99:0,135	0:23,0:23:99:0,587	0:4,0:4:99:0,99	0:22,0:22:99:0,225	0:6,0:6:99:0,106	0:4,0:4:99:0,99	0:28,0:28:99:0,752	0:7,0:7:99:0,180	0:4,0:4:99:0,99	.:2,0:2:45:0,45	.:0,0:0:0:0,0	.:2,0:2:49:0,49	.:0,0:0:0:0,0	.:588,0:588:99:0,1800	.:472,0:472:99:0,1800	.:295,0:295:99:0,1800	.:530,0:530:99:0,1800	0:62,0:62:99:0,1566
mtDNAgenome_CP59298	2335	.	C	T,A	39160.8	.	.	GT:AD:DP:GQ:PL	0:7,0,0:7:99:0,106,106	0:53,0,0:53:99:0,1740,1740	0:152,0,0:152:99:0,1800,1800	.:306,0,0:306:99:0,1800,1800	0:10,0,0:10:99:0,247,247	0:12,0,0:12:99:0,297,297	0:55,0,0:55:99:0,1800,1800	0:167,0,0:167:99:0,1800,1800	0:57,0,0:57:99:0,221,221	0:8,0,0:8:99:0,106,106	0:78,0,0:78:99:0,1800,1800	0:93,0,0:93:99:0,1453,1453	0:6,0,0:6:99:0,120,120	0:4,0,0:4:99:0,99,99	0:5,0,0:5:56:0,56,56	0:100,0,0:100:99:0,1800,1800	0:5,0,0:5:99:0,135,135	0:23,0,0:23:99:0,587,587	0:4,0,0:4:99:0,99,99	0:22,0,0:22:99:0,225,225	0:6,0,0:6:99:0,106,106	0:4,0,0:4:99:0,99,99	0:28,0,0:28:99:0,752,752	0:7,0,0:7:99:0,180,180	0:4,0,0:4:99:0,99,99	.:2,0,0:2:45:0,45,45	.:0,0,0:0:0:0,0,0	0:4,0,0:4:99:0,99,99	.:0,0,0:0:0:0,0,0	.:588,0,0:588:99:0,1800,1800	.:472,0,0:472:99:0,1800,1800	.:295,0,0:295:99:0,1800,1800	.:530,0,0:530:99:0,1800,1800	0:62,0,0:62:99:0,1566,1566
mtDNAgenome_CP59298	2337	.	A	ATC	34055.9	.	.	GT:AD:DP:GQ:PL	0:7,0:7:99:0,106	0:53,0:53:99:0,1740	0:152,0:152:99:0,1800	.:306,0:306:99:0,1800	0:10,0:10:99:0,247	0:12,0:12:99:0,297	0:55,0:55:99:0,1800	0:167,0:167:99:0,1800	0:57,0:57:99:0,221	0:8,0:8:99:0,106	0:78,0:78:99:0,1800	0:93,0:93:99:0,1453	0:6,0:6:99:0,120	0:4,0:4:99:0,99	0:5,0:5:99:0,142	0:100,0:100:99:0,1800	0:5,0:5:99:0,135	0:23,0:23:99:0,587	0:4,0:4:99:0,99	0:22,0:22:99:0,225	0:6,0:6:99:0,106	0:4,0:4:99:0,99	0:28,0:28:99:0,752	0:7,0:7:99:0,180	0:4,0:4:99:0,99	.:2,0:2:0:0,0	.:0,0:0:0:0,0	0:4,0:4:99:0,99	.:0,0:0:0:0,0	.:588,0:588:99:0,1800	.:472,0:472:99:0,1800	.:295,0:295:99:0,1800	.:530,0:530:99:0,1800	0:62,0:62:99:0,1566
mtDNAgenome_CP59298	2340	.	A	T	8285.17	.	.	GT:AD:DP:GQ:PL	0:7,0:7:99:0,106	0:53,0:53:99:0,1740	0:152,0:152:99:0,1800	.:306,0:306:99:0,1800	0:10,0:10:99:0,247	0:12,0:12:99:0,297	0:55,0:55:99:0,1800	0:167,0:167:99:0,1800	0:57,0:57:99:0,221	0:8,0:8:99:0,106	0:78,0:78:99:0,1800	0:93,0:93:99:0,1453	0:6,0:6:99:0,120	0:4,0:4:99:0,99	0:5,0:5:56:0,56	0:100,0:100:99:0,1800	0:5,0:5:99:0,135	0:23,0:23:99:0,587	0:4,0:4:99:0,99	0:22,0:22:99:0,225	0:6,0:6:99:0,106	0:4,0:4:99:0,99	0:28,0:28:99:0,752	0:7,0:7:99:0,180	0:4,0:4:99:0,99	.:3,0:3:45:0,45	.:0,0:0:0:0,0	0:4,0:4:99:0,99	.:0,0:0:0:0,0	.:588,0:588:99:0,1800	.:472,0:472:99:0,1800	.:295,0:295:99:0,1800	.:530,0:530:99:0,1800	0:62,0:62:99:0,1566
mtDNAgenome_CP59298	2341	.	AAAT	A	37866.8	.	.	GT:AD:DP:GQ:PL	0:7,0:7:99:0,106	0:53,0:53:99:0,1740	0:152,0:152:99:0,1800	.:306,0:306:99:0,1800	0:10,0:10:99:0,247	0:12,0:12:99:0,297	0:55,0:55:99:0,1800	0:167,0:167:99:0,1800	0:57,0:57:99:0,221	0:8,0:8:99:0,106	0:78,0:78:99:0,1800	0:93,0:93:99:0,1453	0:6,0:6:99:0,120	0:4,0:4:99:0,99	0:5,0:5:56:0,56	0:100,0:100:99:0,1800	0:5,0:5:99:0,135	0:23,0:23:99:0,587	0:4,0:4:99:0,99	0:22,0:22:99:0,225	0:6,0:6:99:0,106	0:4,0:4:99:0,99	0:28,0:28:99:0,752	0:7,0:7:99:0,180	0:4,0:4:99:0,99	.:3,0:3:45:0,45	.:0,0:0:0:0,0	0:4,0:4:99:0,99	.:0,0:0:0:0,0	.:588,0:588:99:0,1800	.:472,0:472:99:0,1800	.:295,0:295:99:0,1800	.:530,0:530:99:0,1800	0:62,0:62:99:0,1566
mtDNAgenome_CP59298	2342	.	A	AAC,*	72.84	.	.	GT:AD:DP:GQ:PL	0:7,0,0:7:99:0,106,106	0:53,0,0:53:99:0,1740,1740	0:152,0,0:152:99:0,1800,1800	.:306,0,0:306:99:0,1800,1800	0:10,0,0:10:99:0,247,247	0:12,0,0:12:99:0,297,297	0:55,0,0:55:99:0,1800,1800	0:167,0,0:167:99:0,1800,1800	0:57,0,0:57:99:0,221,221	0:8,0,0:8:99:0,106,106	0:78,0,0:78:99:0,1800,1800	0:93,0,0:93:99:0,1453,1453	0:6,0,0:6:99:0,120,120	0:4,0,0:4:99:0,99,99	0:5,0,0:5:56:0,56,56	0:100,0,0:100:99:0,1800,1800	0:5,0,0:5:99:0,135,135	0:23,0,0:23:99:0,587,587	0:4,0,0:4:99:0,99,99	0:22,0,0:22:99:0,225,225	0:6,0,0:6:99:0,106,106	0:4,0,0:4:99:0,99,99	0:28,0,0:28:99:0,752,752	0:7,0,0:7:99:0,180,180	0:4,0,0:4:99:0,99,99	.:3,0,0:3:45:0,45,45	.:0,0,0:0:0:0,0,0	0:4,0,0:4:99:0,99,99	.:0,0,0:0:0:0,0,0	.:588,0,0:588:99:0,1800,1800	.:472,0,0:472:99:0,1800,1800	.:295,0,0:295:99:0,1800,1800	.:530,0,0:530:99:0,1800,1800	0:62,0,0:62:99:0,1566,1566
mtDNAgenome_CP59298	2343	.	AT	A,*	10011.3	.	.	GT:AD:DP:GQ:PL	0:7,0,0:7:99:0,106,106	0:53,0,0:53:99:0,1740,1740	0:152,0,0:152:99:0,1800,1800	.:306,0,0:306:99:0,1800,1800	0:10,0,0:10:99:0,247,247	0:12,0,0:12:99:0,297,297	0:55,0,0:55:99:0,1800,1800	0:167,0,0:167:99:0,1800,1800	0:57,0,0:57:99:0,221,221	0:8,0,0:8:99:0,106,106	0:78,0,0:78:99:0,1800,1800	0:93,0,0:93:99:0,1453,1453	0:6,0,0:6:99:0,120,120	0:4,0,0:4:99:0,99,99	0:5,0,0:5:56:0,56,56	0:100,0,0:100:99:0,1800,1800	0:5,0,0:5:99:0,135,135	0:23,0,0:23:99:0,587,587	0:4,0,0:4:99:0,99,99	0:22,0,0:22:99:0,225,225	0:6,0,0:6:99:0,106,106	0:4,0,0:4:99:0,99,99	0:28,0,0:28:99:0,752,752	0:7,0,0:7:99:0,180,180	0:4,0,0:4:99:0,99,99	.:3,0,0:3:45:0,45,45	.:0,0,0:0:0:0,0,0	0:4,0,0:4:99:0,99,99	.:0,0,0:0:0:0,0,0	.:588,0,0:588:99:0,1800,1800	.:472,0,0:472:99:0,1800,1800	.:295,0,0:295:99:0,1800,1800	.:530,0,0:530:99:0,1800,1800	0:62,0,0:62:99:0,1566,1566
mtDNAgenome_CP59298	2344	.	T	A,*	4037.28	.	.	GT:AD:DP:GQ:PL	0:7,0,0:7:99:0,106,106	0:53,0,0:53:99:0,1740,1740	0:152,0,0:152:99:0,1800,1800	.:306,0,0:306:99:0,1800,1800	0:10,0,0:10:99:0,247,247	0:12,0,0:12:99:0,297,297	0:55,0,0:55:99:0,1800,1800	0:167,0,0:167:99:0,1800,1800	0:57,0,0:57:99:0,221,221	0:8,0,0:8:99:0,106,106	0:78,0,0:78:99:0,1800,1800	0:93,0,0:93:99:0,1453,1453	0:6,0,0:6:99:0,120,120	0:4,0,0:4:99:0,99,99	0:5,0,0:5:99:0,142,142	0:100,0,0:100:99:0,1800,1800	0:5,0,0:5:99:0,135,135	0:23,0,0:23:99:0,587,587	0:4,0,0:4:99:0,99,99	0:22,0,0:22:99:0,225,225	0:6,0,0:6:99:0,106,106	0:4,0,0:4:99:0,99,99	0:28,0,0:28:99:0,752,752	0:7,0,0:7:99:0,180,180	0:4,0,0:4:99:0,99,99	.:3,0,0:3:24:0,24,24	.:0,0,0:0:0:0,0,0	0:4,0,0:4:99:0,99,99	.:0,0,0:0:0:0,0,0	.:588,0,0:588:99:0,1800,1800	.:472,0,0:472:99:0,1800,1800	.:295,0,0:295:99:0,1800,1800	.:530,0,0:530:99:0,1800,1800	0:62,0,0:62:99:0,1566,1566
mtDNAgenome_CP59298	2345	.	T	A,*	8268.28	.	.	GT:AD:DP:GQ:PL	0:7,0,0:7:99:0,106,106	0:53,0,0:53:99:0,1740,1740	0:152,0,0:152:99:0,1800,1800	.:306,0,0:306:99:0,1800,1800	0:10,0,0:10:99:0,247,247	0:12,0,0:12:99:0,297,297	0:55,0,0:55:99:0,1800,1800	0:167,0,0:167:99:0,1800,1800	0:57,0,0:57:99:0,221,221	0:8,0,0:8:99:0,106,106	0:78,0,0:78:99:0,1800,1800	0:93,0,0:93:99:0,1453,1453	0:6,0,0:6:99:0,120,120	0:4,0,0:4:99:0,99,99	0:5,0,0:5:56:0,56,56	0:100,0,0:100:99:0,1800,1800	0:5,0,0:5:99:0,135,135	0:23,0,0:23:99:0,587,587	0:4,0,0:4:99:0,99,99	0:22,0,0:22:99:0,225,225	0:6,0,0:6:99:0,106,106	0:4,0,0:4:99:0,99,99	0:28,0,0:28:99:0,752,752	0:7,0,0:7:99:0,180,180	0:4,0,0:4:99:0,99,99	.:3,0,0:3:45:0,45,45	.:0,0,0:0:0:0,0,0	0:4,0,0:4:99:0,99,99	.:0,0,0:0:0:0,0,0	.:588,0,0:588:99:0,1800,1800	.:472,0,0:472:99:0,1800,1800	.:295,0,0:295:99:0,1800,1800	.:530,0,0:530:99:0,1800,1800	0:62,0,0:62:99:0,1566,1566
mtDNAgenome_CP59298	2347	.	A	T,*	3516.41	.	.	GT:AD:DP:GQ:PL	0:7,0,0:7:99:0,106,106	0:53,0,0:53:99:0,1740,1740	0:152,0,0:152:99:0,1800,1800	.:306,0,0:306:99:0,1800,1800	0:10,0,0:10:99:0,247,247	0:12,0,0:12:99:0,297,297	0:55,0,0:55:99:0,1800,1800	0:167,0,0:167:99:0,1800,1800	0:57,0,0:57:99:0,221,221	0:8,0,0:8:99:0,106,106	0:78,0,0:78:99:0,1800,1800	0:93,0,0:93:99:0,1453,1453	0:6,0,0:6:99:0,120,120	0:4,0,0:4:99:0,99,99	0:5,0,0:5:56:0,56,56	0:100,0,0:100:99:0,1800,1800	0:5,0,0:5:99:0,135,135	0:23,0,0:23:99:0,587,587	0:4,0,0:4:99:0,99,99	0:22,0,0:22:99:0,225,225	0:6,0,0:6:99:0,106,106	0:4,0,0:4:99:0,99,99	0:28,0,0:28:99:0,752,752	0:7,0,0:7:99:0,180,180	0:4,0,0:4:99:0,99,99	.:2,0,0:2:0:0,0,0	.:0,0,0:0:0:0,0,0	0:4,0,0:4:99:0,99,99	.:0,0,0:0:0:0,0,0	.:588,0,0:588:99:0,1800,1800	.:472,0,0:472:99:0,1800,1800	.:295,0,0:295:99:0,1800,1800	.:530,0,0:530:99:0,1800,1800	0:62,0,0:62:99:0,1566,1566
mtDNAgenome_CP59298	2349	.	T	C	52789	.	.	GT:AD:DP:GQ:PL	0:7,0:7:99:0,106	0:53,0:53:99:0,1740	0:152,0:152:99:0,1800	.:306,0:306:99:0,1800	0:10,0:10:99:0,247	0:12,0:12:99:0,297	0:55,0:55:99:0,1800	0:167,0:167:99:0,1800	0:57,0:57:99:0,221	0:8,0:8:99:0,106	0:78,0:78:99:0,1800	0:93,0:93:99:0,1453	0:6,0:6:99:0,120	0:4,0:4:99:0,99	0:5,0:5:56:0,56	0:100,0:100:99:0,1800	0:5,0:5:99:0,135	0:23,0:23:99:0,587	0:4,0:4:99:0,99	0:22,0:22:99:0,225	0:6,0:6:99:0,106	0:4,0:4:99:0,99	0:28,0:28:99:0,752	0:7,0:7:99:0,180	0:4,0:4:99:0,99	.:2,0:2:0:0,0	.:0,0:0:0:0,0	0:4,0:4:90:0,90	.:0,0:0:0:0,0	.:588,0:588:99:0,1800	.:472,0:472:99:0,1800	.:295,0:295:99:0,1800	.:530,0:530:99:0,1800	0:62,0:62:99:0,1566
mtDNAgenome_CP59298	2369	.	A	C	26755	.	.	GT:AD:DP:GQ:PL	0:7,0:7:99:0,106	0:53,0:53:99:0,1740	0:152,0:152:99:0,1800	.:306,0:306:99:0,1800	0:10,0:10:99:0,247	0:12,0:12:99:0,297	0:55,0:55:99:0,1800	0:167,0:167:99:0,1800	0:57,0:57:99:0,221	0:8,0:8:99:0,106	0:78,0:78:99:0,1800	0:93,0:93:99:0,1453	0:6,0:6:99:0,120	0:4,0:4:99:0,99	0:5,0:5:56:0,56	0:100,0:100:99:0,1800	0:5,0:5:99:0,135	0:23,0:23:99:0,587	0:4,0:4:99:0,99	0:22,0:22:99:0,225	0:6,0:6:99:0,106	0:4,0:4:99:0,99	0:28,0:28:99:0,752	0:7,0:7:99:0,180	0:4,0:4:99:0,99	.:1,0:1:42:0,42	.:0,0:0:0:0,0	.:2,0:2:49:0,49	.:0,0:0:0:0,0	.:588,0:588:99:0,1800	.:472,0:472:99:0,1800	.:295,0:295:99:0,1800	.:530,0:530:99:0,1800	0:62,0:62:99:0,1566
mtDNAgenome_CP59298	2392	.	A	AT	46008.6	.	.	GT:AD:DP:GQ:PL	0:7,0:7:99:0,106	0:53,0:53:99:0,1740	0:152,0:152:99:0,1800	.:306,0:306:99:0,1800	0:10,0:10:99:0,247	0:12,0:12:99:0,297	0:55,0:55:99:0,1800	0:167,0:167:99:0,1800	0:57,0:57:99:0,221	0:8,0:8:99:0,106	0:78,0:78:99:0,1800	0:93,0:93:99:0,1453	0:6,0:6:99:0,120	0:4,0:4:99:0,99	0:5,0:5:99:0,142	0:100,0:100:99:0,1800	0:5,0:5:99:0,135	0:23,0:23:99:0,587	0:4,0:4:99:0,99	0:22,0:22:99:0,225	0:6,0:6:99:0,106	0:4,0:4:99:0,99	0:28,0:28:99:0,752	0:7,0:7:99:0,180	0:4,0:4:99:0,99	.:0,0:0:0:0,0	.:0,0:0:0:0,0	.:2,0:2:49:0,49	.:0,0:0:0:0,0	.:588,0:588:99:0,1800	.:472,0:472:99:0,1800	.:295,0:295:99:0,1800	.:530,0:530:99:0,1800	0:62,0:62:99:0,1566
mtDNAgenome_CP59298	2395	.	A	T	4341.76	.	.	GT:AD:DP:GQ:PL	0:7,0:7:99:0,106	0:53,0:53:99:0,1740	0:152,0:152:99:0,1800	.:306,0:306:99:0,1800	0:10,0:10:99:0,247	0:12,0:12:99:0,297	0:55,0:55:99:0,1800	0:167,0:167:99:0,1800	0:57,0:57:99:0,221	0:8,0:8:99:0,106	0:78,0:78:99:0,1800	0:93,0:93:99:0,1453	0:6,0:6:99:0,120	0:4,0:4:99:0,99	0:5,0:5:56:0,56	0:100,0:100:99:0,1800	0:5,0:5:99:0,135	0:23,0:23:99:0,587	0:4,0:4:99:0,99	0:22,0:22:99:0,225	0:6,0:6:99:0,106	0:4,0:4:99:0,99	0:28,0:28:99:0,752	0:7,0:7:99:0,180	0:4,0:4:99:0,99	.:0,0:0:0:0,0	.:0,0:0:0:0,0	.:2,0:2:49:0,49	.:0,0:0:0:0,0	.:588,0:588:99:0,1800	.:472,0:472:99:0,1800	.:295,0:295:99:0,1800	.:530,0:530:99:0,1800	0:62,0:62:99:0,1566
mtDNAgenome_CP59298	2396	.	TTTTG	T,ATTTG,TCTTTG	49805.8	.	.	GT:AD:DP:GQ:PL	0:7,0,0,0:7:99:0,106,106,106	0:53,0,0,0:53:99:0,1740,1740,1740	0:152,0,0,0:152:99:0,1800,1800,1800	.:306,0,0,0:306:99:0,1800,1800,1800	0:10,0,0,0:10:99:0,247,247,247	0:12,0,0,0:12:99:0,297,297,297	0:55,0,0,0:55:99:0,1800,1800,1800	0:167,0,0,0:167:99:0,1800,1800,1800	0:57,0,0,0:57:99:0,221,221,221	0:8,0,0,0:8:99:0,106,106,106	0:78,0,0,0:78:99:0,1800,1800,1800	0:93,0,0,0:93:99:0,1453,1453,1453	0:6,0,0,0:6:99:0,120,120,120	0:4,0,0,0:4:99:0,99,99,99	0:6,0,0,0:6:99:0,148,148,148	0:100,0,0,0:100:99:0,1800,1800,1800	0:5,0,0,0:5:99:0,135,135,135	0:23,0,0,0:23:99:0,587,587,587	0:4,0,0,0:4:99:0,99,99,99	0:22,0,0,0:22:99:0,225,225,225	0:6,0,0,0:6:99:0,106,106,106	0:4,0,0,0:4:99:0,99,99,99	0:28,0,0,0:28:99:0,752,752,752	0:7,0,0,0:7:99:0,180,180,180	0:4,0,0,0:4:99:0,99,99,99	.:0,0,0,0:0:0:0,0,0,0	.:0,0,0,0:0:0:0,0,0,0	.:2,0,0,0:2:49:0,49,49,49	.:0,0,0,0:0:0:0,0,0,0	.:588,0,0,0:588:99:0,1800,1800,1800	.:472,0,0,0:472:99:0,1800,1800,1800	.:295,0,0,0:295:99:0,1800,1800,1800	.:530,0,0,0:530:99:0,1800,1800,1800	0:62,0,0,0:62:99:0,1566,1566,1566
mtDNAgenome_CP59298	2398	.	T	C,*,A	25486	.	.	GT:AD:DP:GQ:PL	0:7,0,0,0:7:99:0,106,106,106	0:53,0,0,0:53:99:0,1740,1740,1740	0:152,0,0,0:152:99:0,1800,1800,1800	.:306,0,0,0:306:99:0,1800,1800,1800	0:10,0,0,0:10:99:0,247,247,247	0:12,0,0,0:12:99:0,297,297,297	0:55,0,0,0:55:99:0,1800,1800,1800	0:167,0,0,0:167:99:0,1800,1800,1800	0:57,0,0,0:57:99:0,221,221,221	0:8,0,0,0:8:99:0,106,106,106	0:78,0,0,0:78:99:0,1800,1800,1800	0:93,0,0,0:93:99:0,1453,1453,1453	0:6,0,0,0:6:99:0,120,120,120	0:4,0,0,0:4:99:0,99,99,99	0:6,0,0,0:6:99:0,148,148,148	0:100,0,0,0:100:99:0,1800,1800,1800	0:5,0,0,0:5:99:0,135,135,135	0:23,0,0,0:23:99:0,587,587,587	0:4,0,0,0:4:99:0,99,99,99	0:22,0,0,0:22:99:0,225,225,225	0:6,0,0,0:6:99:0,106,106,106	0:4,0,0,0:4:99:0,99,99,99	0:28,0,0,0:28:99:0,752,752,752	0:7,0,0,0:7:99:0,180,180,180	0:4,0,0,0:4:99:0,99,99,99	.:0,0,0,0:0:0:0,0,0,0	.:0,0,0,0:0:0:0,0,0,0	.:2,0,0,0:2:49:0,49,49,49	.:0,0,0,0:0:0:0,0,0,0	.:588,0,0,0:588:99:0,1800,1800,1800	.:472,0,0,0:472:99:0,1800,1800,1800	.:295,0,0,0:295:99:0,1800,1800,1800	.:530,0,0,0:530:99:0,1800,1800,1800	0:62,0,0,0:62:99:0,1566,1566,1566
mtDNAgenome_CP59298	2399	.	TGC	T,*	11005.1	.	.	GT:AD:DP:GQ:PL	0:7,0,0:7:99:0,106,106	0:53,0,0:53:99:0,1740,1740	0:152,0,0:152:99:0,1800,1800	.:306,0,0:306:99:0,1800,1800	0:10,0,0:10:99:0,247,247	0:12,0,0:12:99:0,297,297	0:55,0,0:55:99:0,1800,1800	0:167,0,0:167:99:0,1800,1800	0:57,0,0:57:99:0,221,221	0:8,0,0:8:99:0,106,106	0:78,0,0:78:99:0,1800,1800	0:93,0,0:93:99:0,1453,1453	0:6,0,0:6:99:0,120,120	0:4,0,0:4:99:0,99,99	0:6,0,0:6:99:0,148,148	0:100,0,0:100:99:0,1800,1800	0:5,0,0:5:99:0,135,135	0:23,0,0:23:99:0,587,587	0:4,0,0:4:99:0,99,99	0:22,0,0:22:99:0,225,225	0:6,0,0:6:99:0,106,106	0:4,0,0:4:99:0,99,99	0:28,0,0:28:99:0,752,752	0:7,0,0:7:99:0,180,180	0:4,0,0:4:99:0,99,99	.:0,0,0:0:0:0,0,0	.:0,0,0:0:0:0,0,0	.:2,0,0:2:49:0,49,49	.:0,0,0:0:0:0,0,0	.:588,0,0:588:99:0,1800,1800	.:472,0,0:472:99:0,1800,1800	.:295,0,0:295:99:0,1800,1800	.:530,0,0:530:99:0,1800,1800	0:62,0,0:62:99:0,1566,1566
mtDNAgenome_CP59298	2400	.	G	A,*	16058.4	.	.	GT:AD:DP:GQ:PL	0:7,0,0:7:99:0,106,106	0:53,0,0:53:99:0,1740,1740	0:152,0,0:152:99:0,1800,1800	.:306,0,0:306:99:0,1800,1800	0:10,0,0:10:99:0,247,247	0:12,0,0:12:99:0,297,297	0:55,0,0:55:99:0,1800,1800	0:167,0,0:167:99:0,1800,1800	0:57,0,0:57:99:0,221,221	0:8,0,0:8:99:0,106,106	0:78,0,0:78:99:0,1800,1800	0:93,0,0:93:99:0,1453,1453	0:6,0,0:6:99:0,120,120	0:4,0,0:4:99:0,99,99	0:6,0,0:6:99:0,148,148	0:100,0,0:100:99:0,1800,1800	0:5,0,0:5:99:0,135,135	0:23,0,0:23:99:0,587,587	0:4,0,0:4:99:0,99,99	0:22,0,0:22:99:0,225,225	0:6,0,0:6:99:0,106,106	0:4,0,0:4:99:0,99,99	0:28,0,0:28:99:0,752,752	0:7,0,0:7:99:0,180,180	0:4,0,0:4:99:0,99,99	.:0,0,0:0:0:0,0,0	.:0,0,0:0:0:0,0,0	.:2,0,0:2:49:0,49,49	.:0,0,0:0:0:0,0,0	.:588,0,0:588:99:0,1800,1800	.:472,0,0:472:99:0,1800,1800	.:295,0,0:295:99:0,1800,1800	.:530,0,0:530:99:0,1800,1800	0:62,0,0:62:99:0,1566,1566
mtDNAgenome_CP59298	2401	.	C	T,*	2745.97	.	.	GT:AD:DP:GQ:PL	0:7,0,0:7:99:0,106,106	0:53,0,0:53:99:0,1740,1740	0:152,0,0:152:99:0,1800,1800	.:306,0,0:306:99:0,1800,1800	0:10,0,0:10:99:0,247,247	0:12,0,0:12:99:0,297,297	0:55,0,0:55:99:0,1800,1800	0:167,0,0:167:99:0,1800,1800	0:57,0,0:57:99:0,221,221	0:8,0,0:8:99:0,106,106	0:78,0,0:78:99:0,1800,1800	0:93,0,0:93:99:0,1453,1453	0:6,0,0:6:99:0,120,120	0:4,0,0:4:99:0,99,99	0:5,0,0:5:56:0,56,56	0:100,0,0:100:99:0,1800,1800	0:5,0,0:5:99:0,135,135	0:23,0,0:23:99:0,587,587	0:4,0,0:4:99:0,99,99	0:22,0,0:22:99:0,225,225	0:6,0,0:6:99:0,106,106	0:4,0,0:4:99:0,99,99	0:28,0,0:28:99:0,752,752	0:7,0,0:7:99:0,180,180	0:4,0,0:4:99:0,99,99	.:0,0,0:0:0:0,0,0	.:0,0,0:0:0:0,0,0	.:2,0,0:2:49:0,49,49	.:0,0,0:0:0:0,0,0	.:588,0,0:588:99:0,1800,1800	.:472,0,0:472:99:0,1800,1800	.:295,0,0:295:99:0,1800,1800	.:530,0,0:530:99:0,1800,1800	0:62,0,0:62:99:0,1566,1566
mtDNAgenome_CP59298	2402	.	T	TATC	9256.27	.	.	GT:AD:DP:GQ:PL	0:7,0:7:99:0,106	0:53,0:53:99:0,1740	0:152,0:152:99:0,1800	.:306,0:306:99:0,1800	0:10,0:10:99:0,247	0:12,0:12:99:0,297	0:55,0:55:99:0,1800	0:167,0:167:99:0,1800	0:57,0:57:99:0,221	0:8,0:8:99:0,106	0:78,0:78:99:0,1800	0:93,0:93:99:0,1453	0:6,0:6:99:0,120	0:4,0:4:99:0,99	0:5,0:5:99:0,142	0:100,0:100:99:0,1800	0:5,0:5:99:0,135	0:23,0:23:99:0,587	0:4,0:4:99:0,99	0:22,0:22:99:0,225	0:6,0:6:99:0,106	0:4,0:4:99:0,99	0:28,0:28:99:0,752	0:7,0:7:99:0,180	0:4,0:4:99:0,99	.:0,0:0:0:0,0	.:0,0:0:0:0,0	.:2,0:2:49:0,49	.:0,0:0:0:0,0	.:588,0:588:99:0,1800	.:472,0:472:99:0,1800	.:295,0:295:99:0,1800	.:530,0:530:99:0,1800	0:62,0:62:99:0,1566
mtDNAgenome_CP59298	2404	.	A	T	3372.76	.	.	GT:AD:DP:GQ:PL	0:7,0:7:99:0,106	0:53,0:53:99:0,1740	0:152,0:152:99:0,1800	.:306,0:306:99:0,1800	0:10,0:10:99:0,247	0:12,0:12:99:0,297	0:55,0:55:99:0,1800	0:167,0:167:99:0,1800	0:57,0:57:99:0,221	0:8,0:8:99:0,106	0:78,0:78:99:0,1800	0:93,0:93:99:0,1453	0:6,0:6:99:0,120	0:4,0:4:99:0,99	0:5,0:5:99:0,142	0:100,0:100:99:0,1800	0:5,0:5:99:0,135	0:23,0:23:99:0,587	0:4,0:4:99:0,99	0:22,0:22:99:0,225	0:6,0:6:99:0,106	0:4,0:4:99:0,99	0:28,0:28:99:0,752	0:7,0:7:99:0,180	0:4,0:4:99:0,99	.:0,0:0:0:0,0	.:0,0:0:0:0,0	.:2,0:2:49:0,49	.:0,0:0:0:0,0	.:588,0:588:99:0,1800	.:472,0:472:99:0,1800	.:295,0:295:99:0,1800	.:530,0:530:99:0,1800	0:62,0:62:99:0,1566
mtDNAgenome_CP59298	2421	.	C	T	6578.41	.	.	GT:AD:DP:GQ:PL	0:7,0:7:99:0,106	0:53,0:53:99:0,1740	0:152,0:152:99:0,1800	.:306,0:306:99:0,1800	0:10,0:10:99:0,247	0:12,0:12:99:0,297	0:55,0:55:99:0,1800	0:167,0:167:99:0,1800	0:57,0:57:99:0,221	0:8,0:8:99:0,106	0:78,0:78:99:0,1800	0:93,0:93:99:0,1453	0:6,0:6:99:0,120	0:4,0:4:99:0,99	0:5,0:5:99:0,142	0:100,0:100:99:0,1800	0:5,0:5:99:0,135	0:23,0:23:99:0,587	0:4,0:4:99:0,99	0:22,0:22:99:0,225	0:6,0:6:99:0,106	0:4,0:4:99:0,99	0:28,0:28:99:0,752	0:7,0:7:99:0,180	0:4,0:4:99:0,99	.:0,0:0:0:0,0	.:0,0:0:0:0,0	.:2,0:2:49:0,49	.:0,0:0:0:0,0	.:588,0:588:99:0,1800	.:472,0:472:99:0,1800	.:295,0:295:99:0,1800	.:530,0:530:99:0,1800	0:62,0:62:99:0,1566
mtDNAgenome_CP59298	2447	.	A	T	7229.13	.	.	GT:AD:DP:GQ:PL	0:7,0:7:99:0,106	0:53,0:53:99:0,1740	0:152,0:152:99:0,1800	.:306,0:306:99:0,1800	0:10,0:10:99:0,247	0:12,0:12:99:0,297	0:55,0:55:99:0,1800	0:167,0:167:99:0,1800	0:57,0:57:99:0,221	0:8,0:8:99:0,106	0:78,0:78:99:0,1800	0:93,0:93:99:0,1453	0:6,0:6:99:0,120	0:4,0:4:99:0,99	0:5,0:5:99:0,135	0:100,0:100:99:0,1800	0:5,0:5:99:0,135	0:23,0:23:99:0,587	0:4,0:4:99:0,99	0:22,0:22:99:0,225	0:6,0:6:99:0,106	0:4,0:4:99:0,99	0:28,0:28:99:0,752	0:7,0:7:99:0,180	0:4,0:4:99:0,99	.:0,0:0:0:0,0	.:0,0:0:0:0,0	.:2,0:2:49:0,49	.:0,0:0:0:0,0	.:588,0:588:99:0,1800	.:472,0:472:99:0,1800	.:295,0:295:99:0,1800	.:530,0:530:99:0,1800	0:62,0:62:99:0,1566
mtDNAgenome_CP59298	2461	.	A	C	39120.1	.	.	GT:AD:DP:GQ:PL	0:7,0:7:99:0,106	0:53,0:53:99:0,1740	0:152,0:152:99:0,1800	.:306,0:306:99:0,1800	0:10,0:10:99:0,247	0:12,0:12:99:0,297	0:55,0:55:99:0,1800	0:167,0:167:99:0,1800	0:57,0:57:99:0,221	0:8,0:8:99:0,106	0:78,0:78:99:0,1800	0:93,0:93:99:0,1453	0:6,0:6:99:0,120	0:4,0:4:90:0,90	.:3,0:3:90:0,90	0:100,0:100:99:0,1800	0:5,0:5:99:0,135	0:23,0:23:99:0,587	0:4,0:4:99:0,99	0:22,0:22:99:0,225	0:6,0:6:99:0,106	0:4,0:4:99:0,99	0:28,0:28:99:0,752	0:7,0:7:99:0,180	0:4,0:4:99:0,99	.:0,0:0:0:0,0	.:0,0:0:0:0,0	0:4,0:4:90:0,90	.:0,0:0:0:0,0	.:588,0:588:99:0,1800	.:472,0:472:99:0,1800	.:295,0:295:99:0,1800	.:530,0:530:99:0,1800	0:62,0:62:99:0,1566
mtDNAgenome_CP59298	2470	.	C	T	36098.1	.	.	GT:AD:DP:GQ:PL	0:7,0:7:99:0,106	0:53,0:53:99:0,1740	0:152,0:152:99:0,1800	.:306,0:306:99:0,1800	0:10,0:10:99:0,247	0:12,0:12:99:0,297	0:55,0:55:99:0,1800	0:167,0:167:99:0,1800	0:57,0:57:99:0,221	0:8,0:8:99:0,106	0:78,0:78:99:0,1800	0:93,0:93:99:0,1453	0:6,0:6:99:0,120	.:0,0:0:0:0,0	.:3,0:3:90:0,90	0:100,0:100:99:0,1800	0:5,0:5:99:0,135	0:23,0:23:99:0,587	0:4,0:4:99:0,99	0:22,0:22:99:0,225	0:6,0:6:99:0,106	0:4,0:4:99:0,99	0:28,0:28:99:0,752	0:7,0:7:99:0,180	0:4,0:4:99:0,99	.:0,0:0:0:0,0	.:0,0:0:0:0,0	.:2,0:2:49:0,49	.:0,0:0:0:0,0	.:588,0:588:99:0,1800	.:472,0:472:99:0,1800	.:295,0:295:99:0,1800	.:530,0:530:99:0,1800	0:62,0:62:99:0,1566
mtDNAgenome_CP59298	2482	.	G	A	27176.1	.	.	GT:AD:DP:GQ:PL	0:7,0:7:99:0,106	0:53,0:53:99:0,1740	0:152,0:152:99:0,1800	.:306,0:306:99:0,1800	0:10,0:10:99:0,247	0:12,0:12:99:0,297	0:55,0:55:99:0,1800	0:167,0:167:99:0,1800	0:57,0:57:99:0,221	0:8,0:8:99:0,106	0:78,0:78:99:0,1800	0:93,0:93:99:0,1453	0:6,0:6:99:0,120	.:0,0:0:0:0,0	.:2,0:2:49:0,49	0:100,0:100:99:0,1800	0:5,0:5:99:0,135	0:23,0:23:99:0,587	0:4,0:4:99:0,99	0:22,0:22:99:0,225	0:6,0:6:99:0,106	0:4,0:4:99:0,99	0:28,0:28:99:0,752	0:7,0:7:99:0,180	0:4,0:4:99:0,99	.:0,0:0:0:0,0	.:0,0:0:0:0,0	.:2,0:2:49:0,49	.:0,0:0:0:0,0	.:588,0:588:99:0,1800	.:472,0:472:99:0,1800	.:295,0:295:99:0,1800	.:530,0:530:99:0,1800	0:62,0:62:99:0,1566
mtDNAgenome_CP59298	2485	.	C	A	33198.1	.	.	GT:AD:DP:GQ:PL	0:7,0:7:99:0,106	0:53,0:53:99:0,1740	0:152,0:152:99:0,1800	.:306,0:306:99:0,1800	0:10,0:10:99:0,247	0:12,0:12:99:0,297	0:55,0:55:99:0,1800	0:167,0:167:99:0,1800	0:57,0:57:99:0,221	0:8,0:8:99:0,106	0:78,0:78:99:0,1800	0:93,0:93:99:0,1453	0:6,0:6:99:0,120	.:0,0:0:0:0,0	.:2,0:2:49:0,49	0:100,0:100:99:0,1800	0:5,0:5:99:0,135	0:23,0:23:99:0,587	0:4,0:4:99:0,99	0:22,0:22:99:0,225	0:6,0:6:99:0,106	0:4,0:4:99:0,99	0:28,0:28:99:0,752	0:7,0:7:99:0,180	0:4,0:4:99:0,99	.:0,0:0:0:0,0	.:0,0:0:0:0,0	.:2,0:2:49:0,49	.:0,0:0:0:0,0	.:588,0:588:99:0,1800	.:472,0:472:99:0,1800	.:295,0:295:99:0,1800	.:530,0:530:99:0,1800	0:62,0:62:99:0,1566
mtDNAgenome_CP59298	2486	.	A	G	32.31	.	.	GT:AD:DP:GQ:PL	0:7,0:7:99:0,106	0:53,0:53:99:0,1740	0:152,0:152:99:0,1800	.:306,0:306:99:0,1800	0:10,0:10:99:0,247	0:12,0:12:99:0,297	0:55,0:55:99:0,1800	0:167,0:167:99:0,1800	0:57,0:57:99:0,221	0:8,0:8:99:0,106	0:78,0:78:99:0,1800	0:93,0:93:99:0,1453	0:6,0:6:99:0,120	.:0,0:0:0:0,0	.:2,0:2:49:0,49	0:100,0:100:99:0,1800	0:5,0:5:99:0,135	0:23,0:23:99:0,587	0:4,0:4:99:0,99	0:22,0:22:99:0,225	0:6,0:6:99:0,106	0:4,0:4:99:0,99	0:28,0:28:99:0,752	0:7,0:7:99:0,180	0:4,0:4:99:0,99	.:0,0:0:0:0,0	.:0,0:0:0:0,0	.:2,0:2:49:0,49	.:0,0:0:0:0,0	.:588,0:588:99:0,1800	.:472,0:472:99:0,1800	.:295,0:295:99:0,1800	.:530,0:530:99:0,1800	0:62,0:62:99:0,1566
mtDNAgenome_CP59298	2512	.	TA	T	27166.2	.	.	GT:AD:DP:GQ:PL	0:7,0:7:99:0,106	0:53,0:53:99:0,1740	0:152,0:152:99:0,1800	.:306,0:306:99:0,1800	0:10,0:10:99:0,247	0:12,0:12:99:0,297	0:55,0:55:99:0,1800	0:167,0:167:99:0,1800	0:57,0:57:99:0,221	0:8,0:8:99:0,106	0:78,0:78:99:0,1800	0:93,0:93:99:0,1453	0:6,0:6:99:0,120	.:0,0:0:0:0,0	0:4,0:4:99:0,99	0:100,0:100:99:0,1800	0:5,0:5:99:0,135	0:23,0:23:99:0,587	0:4,0:4:99:0,99	0:7,0:7:99:0,99	0:6,0:6:99:0,106	0:4,0:4:99:0,99	0:28,0:28:99:0,752	0:7,0:7:99:0,180	.:0,0:0:0:0,0	.:0,0:0:0:0,0	.:0,0:0:0:0,0	.:2,0:2:49:0,49	.:2,0:2:49:0,49	.:588,0:588:99:0,1800	.:472,0:472:99:0,1800	.:295,0:295:99:0,1800	.:530,0:530:99:0,1800	0:62,0:62:99:0,1566
mtDNAgenome_CP59298	2543	.	T	A	12415.1	.	.	GT:AD:DP:GQ:PL	0:7,0:7:99:0,106	0:53,0:53:99:0,1740	0:152,0:152:99:0,1800	.:306,0:306:99:0,1800	0:10,0:10:99:0,247	0:12,0:12:99:0,297	0:55,0:55:99:0,1800	0:167,0:167:99:0,1800	0:57,0:57:99:0,221	0:8,0:8:99:0,106	0:78,0:78:99:0,1800	0:93,0:93:99:0,1453	0:6,0:6:99:0,120	.:0,0:0:0:0,0	0:4,0:4:99:0,99	0:100,0:100:99:0,1800	0:5,0:5:99:0,135	0:23,0:23:99:0,587	0:4,0:4:99:0,99	0:7,0:7:99:0,99	0:6,0:6:99:0,106	0:4,0:4:99:0,99	0:28,0:28:99:0,752	0:7,0:7:99:0,180	.:0,0:0:0:0,0	.:0,0:0:0:0,0	.:0,0:0:0:0,0	.:2,0:2:49:0,49	.:2,0:2:49:0,49	.:588,0:588:99:0,1800	.:472,0:472:99:0,1800	.:295,0:295:99:0,1800	.:530,0:530:99:0,1800	0:62,0:62:99:0,1566
mtDNAgenome_CP59298	2545	.	TTA	T	19219.2	.	.	GT:AD:DP:GQ:PL	0:7,0:7:99:0,106	0:53,0:53:99:0,1740	0:152,0:152:99:0,1800	.:306,0:306:99:0,1800	0:10,0:10:99:0,247	0:12,0:12:99:0,297	0:55,0:55:99:0,1800	0:167,0:167:99:0,1800	0:57,0:57:99:0,221	0:8,0:8:99:0,106	0:78,0:78:99:0,1800	0:93,0:93:99:0,1453	0:6,0:6:99:0,120	.:2,0:2:49:0,49	0:4,0:4:99:0,99	0:100,0:100:99:0,1800	0:5,0:5:99:0,135	0:23,0:23:99:0,587	0:4,0:4:99:0,99	0:7,0:7:99:0,99	0:6,0:6:99:0,106	0:4,0:4:99:0,99	0:28,0:28:99:0,752	0:7,0:7:99:0,180	.:0,0:0:0:0,0	.:0,0:0:0:0,0	.:0,0:0:0:0,0	.:2,0:2:49:0,49	.:2,0:2:49:0,49	.:588,0:588:99:0,1800	.:472,0:472:99:0,1800	.:295,0:295:99:0,1800	.:530,0:530:99:0,1800	0:62,0:62:99:0,1566
mtDNAgenome_CP59298	2547	.	A	T,*	3361.39	.	.	GT:AD:DP:GQ:PL	0:7,0,0:7:99:0,106,106	0:53,0,0:53:99:0,1740,1740	0:152,0,0:152:99:0,1800,1800	.:306,0,0:306:99:0,1800,1800	0:10,0,0:10:99:0,247,247	0:12,0,0:12:99:0,297,297	0:55,0,0:55:99:0,1800,1800	0:167,0,0:167:99:0,1800,1800	0:57,0,0:57:99:0,221,221	0:8,0,0:8:99:0,106,106	0:78,0,0:78:99:0,1800,1800	0:93,0,0:93:99:0,1453,1453	0:6,0,0:6:99:0,120,120	.:2,0,0:2:49:0,49,49	0:4,0,0:4:99:0,99,99	0:100,0,0:100:99:0,1800,1800	0:5,0,0:5:99:0,135,135	0:23,0,0:23:99:0,587,587	0:4,0,0:4:99:0,99,99	0:7,0,0:7:99:0,99,99	0:6,0,0:6:99:0,106,106	0:4,0,0:4:99:0,99,99	0:28,0,0:28:99:0,752,752	0:7,0,0:7:99:0,180,180	.:0,0,0:0:0:0,0,0	.:0,0,0:0:0:0,0,0	.:0,0,0:0:0:0,0,0	.:2,0,0:2:49:0,49,49	.:2,0,0:2:49:0,49,49	.:588,0,0:588:99:0,1800,1800	.:472,0,0:472:99:0,1800,1800	.:295,0,0:295:99:0,1800,1800	.:530,0,0:530:99:0,1800,1800	0:62,0,0:62:99:0,1566,1566
mtDNAgenome_CP59298	2559	.	G	T	17441.8	.	.	GT:AD:DP:GQ:PL	0:7,0:7:99:0,106	0:53,0:53:99:0,1740	0:152,0:152:99:0,1800	.:306,0:306:99:0,1800	0:10,0:10:99:0,247	0:12,0:12:99:0,297	0:55,0:55:99:0,1800	0:167,0:167:99:0,1800	0:57,0:57:99:0,221	0:8,0:8:99:0,106	0:78,0:78:99:0,1800	0:93,0:93:99:0,1453	0:6,0:6:99:0,120	.:2,0:2:49:0,49	0:4,0:4:99:0,99	0:100,0:100:99:0,1800	0:5,0:5:99:0,135	0:23,0:23:99:0,587	0:4,0:4:99:0,99	0:7,0:7:99:0,99	0:6,0:6:99:0,106	.:2,0:2:49:0,49	0:28,0:28:99:0,752	0:7,0:7:99:0,180	.:2,0:2:49:0,49	.:0,0:0:0:0,0	.:0,0:0:0:0,0	.:2,0:2:49:0,49	.:2,0:2:49:0,49	.:588,0:588:99:0,1800	.:472,0:472:99:0,1800	.:295,0:295:99:0,1800	.:530,0:530:99:0,1800	0:62,0:62:99:0,1566
mtDNAgenome_CP59298	2587	.	G	A	1071.08	.	.	GT:AD:DP:GQ:PL	0:7,0:7:99:0,106	0:53,0:53:99:0,1740	0:152,0:152:99:0,1800	.:306,0:306:99:0,1800	0:10,0:10:99:0,247	0:12,0:12:99:0,297	0:55,0:55:99:0,1800	0:167,0:167:99:0,1800	0:57,0:57:99:0,221	0:8,0:8:99:0,106	0:78,0:78:99:0,1800	0:93,0:93:99:0,1453	0:6,0:6:99:0,120	.:2,0:2:49:0,49	0:4,0:4:99:0,99	0:100,0:100:99:0,1800	0:5,0:5:99:0,135	0:23,0:23:99:0,587	0:4,0:4:99:0,99	0:7,0:7:99:0,99	0:6,0:6:99:0,106	0:4,0:4:99:0,99	0:28,0:28:99:0,752	0:7,0:7:99:0,180	.:2,0:2:49:0,49	.:0,0:0:0:0,0	.:0,0:0:0:0,0	0:4,0:4:99:0,99	.:2,0:2:49:0,49	.:588,0:588:99:0,1800	.:472,0:472:99:0,1800	.:295,0:295:99:0,1800	.:530,0:530:99:0,1800	0:62,0:62:99:0,1566
mtDNAgenome_CP59298	2623	.	C	T,CT	21040.3	.	.	GT:AD:DP:GQ:PL	0:7,0,0:7:99:0,106,106	0:53,0,0:53:99:0,1740,1740	0:152,0,0:152:99:0,1800,1800	.:306,0,0:306:99:0,1800,1800	0:10,0,0:10:99:0,247,247	0:12,0,0:12:99:0,297,297	0:55,0,0:55:99:0,1800,1800	0:167,0,0:167:99:0,1800,1800	0:57,0,0:57:99:0,221,221	0:8,0,0:8:99:0,106,106	0:78,0,0:78:99:0,1800,1800	0:93,0,0:93:99:0,1453,1453	0:6,0,0:6:99:0,120,120	.:2,0,0:2:49:0,49,49	0:7,0,0:7:99:0,112,112	0:100,0,0:100:99:0,1800,1800	0:5,0,0:5:99:0,135,135	0:23,0,0:23:99:0,587,587	0:4,0,0:4:99:0,99,99	0:7,0,0:7:99:0,99,99	0:6,0,0:6:99:0,106,106	.:3,0,0:3:90:0,90,90	0:28,0,0:28:99:0,752,752	0:7,0,0:7:99:0,180,180	.:3,0,0:3:88:0,88,88	.:0,0,0:0:0:0,0,0	.:0,0,0:0:0:0,0,0	.:2,0,0:2:49:0,49,49	.:2,0,0:2:49:0,49,49	.:588,0,0:588:99:0,1800,1800	.:472,0,0:472:99:0,1800,1800	.:295,0,0:295:99:0,1800,1800	.:530,0,0:530:99:0,1800,1800	0:62,0,0:62:99:0,1566,1566
mtDNAgenome_CP59298	2626	.	A	ATAT	103.83	.	.	GT:AD:DP:GQ:PL	0:7,0:7:99:0,106	0:53,0:53:99:0,1740	0:152,0:152:99:0,1800	.:306,0:306:99:0,1800	0:10,0:10:99:0,247	0:12,0:12:99:0,297	0:55,0:55:99:0,1800	0:167,0:167:99:0,1800	0:57,0:57:99:0,221	0:8,0:8:99:0,106	0:78,0:78:99:0,1800	0:93,0:93:99:0,1453	0:6,0:6:99:0,120	.:2,0:2:49:0,49	0:7,0:7:99:0,112	0:100,0:100:99:0,1800	0:5,0:5:99:0,135	0:23,0:23:99:0,587	0:4,0:4:99:0,99	0:7,0:7:99:0,99	0:6,0:6:99:0,106	.:3,0:3:90:0,90	0:28,0:28:99:0,752	0:7,0:7:99:0,180	.:3,0:3:92:0,92	.:0,0:0:0:0,0	.:0,0:0:0:0,0	.:2,0:2:49:0,49	.:2,0:2:49:0,49	.:588,0:588:99:0,1800	.:472,0:472:99:0,1800	.:295,0:295:99:0,1800	.:530,0:530:99:0,1800	0:62,0:62:99:0,1566
mtDNAgenome_CP59298	2653	.	A	G	24611.1	.	.	GT:AD:DP:GQ:PL	0:7,0:7:99:0,106	0:53,0:53:99:0,1740	0:152,0:152:99:0,1800	.:306,0:306:99:0,1800	0:10,0:10:99:0,247	0:12,0:12:99:0,297	0:55,0:55:99:0,1800	0:167,0:167:99:0,1800	0:57,0:57:99:0,221	0:8,0:8:99:0,106	0:78,0:78:99:0,1800	0:93,0:93:99:0,1453	0:6,0:6:99:0,120	.:2,0:2:49:0,49	0:7,0:7:99:0,112	0:100,0:100:99:0,1800	0:5,0:5:99:0,135	0:23,0:23:99:0,587	0:4,0:4:99:0,99	0:7,0:7:99:0,99	0:6,0:6:99:0,106	0:4,0:4:99:0,99	0:28,0:28:99:0,752	0:7,0:7:99:0,180	0:6,0:6:99:0,148	.:0,0:0:0:0,0	.:0,0:0:0:0,0	.:2,0:2:49:0,49	.:0,0:0:0:0,0	.:588,0:588:99:0,1800	.:472,0:472:99:0,1800	.:295,0:295:99:0,1800	.:530,0:530:99:0,1800	0:62,0:62:99:0,1566
mtDNAgenome_CP59298	2658	.	G	A	25575.2	.	.	GT:AD:DP:GQ:PL	0:7,0:7:99:0,106	0:53,0:53:99:0,1740	0:152,0:152:99:0,1800	.:306,0:306:99:0,1800	0:10,0:10:99:0,247	0:12,0:12:99:0,297	0:55,0:55:99:0,1800	0:167,0:167:99:0,1800	0:57,0:57:99:0,221	0:8,0:8:99:0,106	0:78,0:78:99:0,1800	0:93,0:93:99:0,1453	0:6,0:6:99:0,120	.:2,0:2:49:0,49	0:7,0:7:99:0,112	0:100,0:100:99:0,1800	0:5,0:5:99:0,135	0:23,0:23:99:0,587	0:4,0:4:99:0,99	0:7,0:7:99:0,99	0:6,0:6:99:0,106	0:4,0:4:99:0,99	0:28,0:28:99:0,752	0:7,0:7:99:0,180	0:3,0:5:74:0,74	.:0,0:0:0:0,0	.:0,0:0:0:0,0	.:2,0:2:49:0,49	.:0,0:0:0:0,0	.:588,0:588:99:0,1800	.:472,0:472:99:0,1800	.:295,0:295:99:0,1800	.:530,0:530:99:0,1800	0:62,0:62:99:0,1566
mtDNAgenome_CP59298	2661	.	G	A	1702.98	.	.	GT:AD:DP:GQ:PL	0:7,0:7:99:0,106	0:53,0:53:99:0,1740	0:152,0:152:99:0,1800	.:306,0:306:99:0,1800	0:10,0:10:99:0,247	0:12,0:12:99:0,297	0:55,0:55:99:0,1800	0:167,0:167:99:0,1800	0:57,0:57:99:0,221	0:8,0:8:99:0,106	0:78,0:78:99:0,1800	0:93,0:93:99:0,1453	0:6,0:6:99:0,120	.:2,0:2:49:0,49	0:7,0:7:99:0,112	0:100,0:100:99:0,1800	0:5,0:5:99:0,135	0:23,0:23:99:0,587	0:4,0:4:99:0,99	0:7,0:7:99:0,99	0:6,0:6:99:0,106	0:4,0:4:99:0,99	0:28,0:28:99:0,752	0:7,0:7:99:0,180	0:5,0:5:99:0,124	.:0,0:0:0:0,0	.:0,0:0:0:0,0	.:2,0:2:49:0,49	.:0,0:0:0:0,0	.:588,0:588:99:0,1800	.:472,0:472:99:0,1800	.:295,0:295:99:0,1800	.:530,0:530:99:0,1800	0:62,0:62:99:0,1566
mtDNAgenome_CP59298	2668	.	A	G	25383.2	.	.	GT:AD:DP:GQ:PL	0:7,0:7:99:0,106	0:53,0:53:99:0,1740	0:152,0:152:99:0,1800	.:306,0:306:99:0,1800	0:10,0:10:99:0,247	0:12,0:12:99:0,297	0:55,0:55:99:0,1800	0:167,0:167:99:0,1800	0:57,0:57:99:0,221	0:8,0:8:99:0,106	0:78,0:78:99:0,1800	0:93,0:93:99:0,1453	0:6,0:6:99:0,120	.:2,0:2:49:0,49	0:7,0:7:99:0,112	0:100,0:100:99:0,1800	0:5,0:5:99:0,135	0:23,0:23:99:0,587	0:4,0:4:99:0,99	0:7,0:7:99:0,99	0:6,0:6:99:0,106	0:4,0:4:99:0,99	0:28,0:28:99:0,752	0:7,0:7:99:0,180	0:5,0:5:99:0,124	.:0,0:0:0:0,0	.:0,0:0:0:0,0	.:2,0:2:49:0,49	.:0,0:0:0:0,0	.:588,0:588:99:0,1800	.:472,0:472:99:0,1800	.:295,0:295:99:0,1800	.:530,0:530:99:0,1800	0:62,0:62:99:0,1566
mtDNAgenome_CP59298	2676	.	T	C	884.98	.	.	GT:AD:DP:GQ:PL	0:7,0:7:99:0,106	0:53,0:53:99:0,1740	0:152,0:152:99:0,1800	.:306,0:306:99:0,1800	0:10,0:10:99:0,247	0:12,0:12:99:0,297	0:55,0:55:99:0,1800	0:167,0:167:99:0,1800	0:57,0:57:99:0,221	0:8,0:8:99:0,106	0:78,0:78:99:0,1800	0:93,0:93:99:0,1453	0:6,0:6:99:0,120	.:2,0:2:49:0,49	0:7,0:7:99:0,112	0:100,0:100:99:0,1800	0:5,0:5:99:0,135	0:23,0:23:99:0,587	0:4,0:4:99:0,99	0:7,0:7:99:0,99	0:6,0:6:99:0,106	0:4,0:4:99:0,99	0:28,0:28:99:0,752	0:7,0:7:99:0,180	0:4,0:4:99:0,99	.:0,0:0:0:0,0	.:0,0:0:0:0,0	.:2,0:2:49:0,49	.:0,0:0:0:0,0	.:588,0:588:99:0,1800	.:472,0:472:99:0,1800	.:295,0:295:99:0,1800	.:530,0:530:99:0,1800	0:62,0:62:99:0,1566
mtDNAgenome_CP59298	2683	.	A	G,T	22920.4	.	.	GT:AD:DP:GQ:PL	0:7,0,0:7:99:0,106,106	0:53,0,0:53:99:0,1740,1740	0:152,0,0:152:99:0,1800,1800	.:306,0,0:306:99:0,1800,1800	0:10,0,0:10:99:0,247,247	0:12,0,0:12:99:0,297,297	0:55,0,0:55:99:0,1800,1800	0:167,0,0:167:99:0,1800,1800	0:57,0,0:57:99:0,221,221	0:8,0,0:8:99:0,106,106	0:78,0,0:78:99:0,1800,1800	0:93,0,0:93:99:0,1453,1453	0:6,0,0:6:99:0,120,120	.:2,0,0:2:49:0,49,49	0:7,0,0:7:99:0,112,112	0:100,0,0:100:99:0,1800,1800	0:5,0,0:5:99:0,135,135	0:23,0,0:23:99:0,587,587	0:4,0,0:4:99:0,99,99	0:7,0,0:7:99:0,99,99	0:6,0,0:6:99:0,106,106	0:4,0,0:4:99:0,99,99	0:28,0,0:28:99:0,752,752	0:7,0,0:7:99:0,180,180	.:3,0,0:3:92:0,92,92	.:0,0,0:0:0:0,0,0	.:0,0,0:0:0:0,0,0	0:2,2,0:4:0:0,0,49	.:0,0,0:0:0:0,0,0	.:588,0,0:588:99:0,1800,1800	.:472,0,0:472:99:0,1800,1800	.:295,0,0:295:99:0,1800,1800	.:530,0,0:530:99:0,1800,1800	0:62,0,0:62:99:0,1566,1566
mtDNAgenome_CP59298	2715	.	C	A,T	22325.8	.	.	GT:AD:DP:GQ:PL	0:7,0,0:7:99:0,106,106	0:53,0,0:53:99:0,1740,1740	0:152,0,0:152:99:0,1800,1800	.:306,0,0:306:99:0,1800,1800	0:10,0,0:10:99:0,247,247	0:12,0,0:12:99:0,297,297	0:55,0,0:55:99:0,1800,1800	0:167,0,0:167:99:0,1800,1800	0:57,0,0:57:99:0,221,221	0:8,0,0:8:99:0,106,106	0:78,0,0:78:99:0,1800,1800	0:93,0,0:93:99:0,1453,1453	0:6,0,0:6:99:0,120,120	.:2,0,0:2:49:0,49,49	0:5,0,0:5:99:0,124,124	0:100,0,0:100:99:0,1800,1800	0:5,0,0:5:99:0,135,135	0:23,0,0:23:99:0,587,587	0:4,0,0:4:99:0,99,99	0:7,0,0:7:99:0,99,99	0:6,0,0:6:99:0,106,106	.:2,0,0:2:49:0,49,49	0:28,0,0:28:99:0,752,752	0:7,0,0:7:99:0,180,180	.:0,0,0:0:0:0,0,0	.:0,0,0:0:0:0,0,0	.:0,0,0:0:0:0,0,0	0:4,0,0:4:99:0,99,99	.:0,0,0:0:0:0,0,0	.:588,0,0:588:99:0,1800,1800	.:472,0,0:472:99:0,1800,1800	.:295,0,0:295:99:0,1800,1800	.:530,0,0:530:99:0,1800,1800	0:62,0,0:62:99:0,1566,1566
mtDNAgenome_CP59298	2723	.	ACT	A	1637.45	.	.	GT:AD:DP:GQ:PL	0:7,0:7:99:0,106	0:53,0:53:99:0,1740	0:152,0:152:99:0,1800	.:306,0:306:99:0,1800	0:10,0:10:99:0,247	0:12,0:12:99:0,297	0:55,0:55:99:0,1800	0:167,0:167:99:0,1800	0:57,0:57:99:0,221	0:8,0:8:99:0,106	0:78,0:78:99:0,1800	0:93,0:93:99:0,1453	0:6,0:6:99:0,120	.:0,0:0:0:0,0	0:5,0:5:99:0,124	0:100,0:100:99:0,1800	0:5,0:5:99:0,135	0:23,0:23:99:0,587	0:4,0:4:99:0,99	0:7,0:7:99:0,99	0:6,0:6:99:0,106	.:2,0:2:49:0,49	0:28,0:28:99:0,752	0:7,0:7:99:0,180	.:0,0:0:0:0,0	.:0,0:0:0:0,0	.:0,0:0:0:0,0	0:4,0:4:99:0,99	.:0,0:0:0:0,0	.:588,0:588:99:0,1800	.:472,0:472:99:0,1800	.:295,0:295:99:0,1800	.:530,0:530:99:0,1800	0:62,0:62:99:0,1566
mtDNAgenome_CP59298	2725	.	T	*,A	18348.8	.	.	GT:AD:DP:GQ:PL	0:7,0,0:7:99:0,106,106	0:53,0,0:53:99:0,1740,1740	0:152,0,0:152:99:0,1800,1800	.:306,0,0:306:99:0,1800,1800	0:10,0,0:10:99:0,247,247	0:12,0,0:12:99:0,297,297	0:55,0,0:55:99:0,1800,1800	0:167,0,0:167:99:0,1800,1800	0:57,0,0:57:99:0,221,221	0:8,0,0:8:99:0,106,106	0:78,0,0:78:99:0,1800,1800	0:93,0,0:93:99:0,1453,1453	0:6,0,0:6:99:0,120,120	.:0,0,0:0:0:0,0,0	0:5,0,0:5:99:0,124,124	0:100,0,0:100:99:0,1800,1800	0:5,0,0:5:99:0,135,135	0:23,0,0:23:99:0,587,587	0:4,0,0:4:99:0,99,99	0:7,0,0:7:99:0,99,99	0:6,0,0:6:99:0,106,106	.:2,0,0:2:49:0,49,49	0:28,0,0:28:99:0,752,752	0:7,0,0:7:99:0,180,180	.:0,0,0:0:0:0,0,0	.:0,0,0:0:0:0,0,0	.:0,0,0:0:0:0,0,0	0:4,0,0:4:99:0,99,99	.:0,0,0:0:0:0,0,0	.:588,0,0:588:99:0,1800,1800	.:472,0,0:472:99:0,1800,1800	.:295,0,0:295:99:0,1800,1800	.:530,0,0:530:99:0,1800,1800	0:62,0,0:62:99:0,1566,1566
mtDNAgenome_CP59298	2728	.	T	TAA	1637.45	.	.	GT:AD:DP:GQ:PL	0:7,0:7:99:0,106	0:53,0:53:99:0,1740	0:152,0:152:99:0,1800	.:306,0:306:99:0,1800	0:10,0:10:99:0,247	0:12,0:12:99:0,297	0:55,0:55:99:0,1800	0:167,0:167:99:0,1800	0:57,0:57:99:0,221	0:8,0:8:99:0,106	0:78,0:78:99:0,1800	0:93,0:93:99:0,1453	0:6,0:6:99:0,120	.:0,0:0:0:0,0	0:5,0:5:99:0,124	0:100,0:100:99:0,1800	0:5,0:5:99:0,135	0:23,0:23:99:0,587	0:4,0:4:99:0,99	0:7,0:7:99:0,99	0:6,0:6:99:0,106	.:2,0:2:49:0,49	0:28,0:28:99:0,752	0:7,0:7:99:0,180	.:0,0:0:0:0,0	.:0,0:0:0:0,0	.:0,0:0:0:0,0	0:4,0:4:99:0,99	.:0,0:0:0:0,0	.:588,0:588:99:0,1800	.:472,0:472:99:0,1800	.:295,0:295:99:0,1800	.:530,0:530:99:0,1800	0:62,0:62:99:0,1566
mtDNAgenome_CP59298	2734	.	T	A	331.89	.	.	GT:AD:DP:GQ:PL	0:7,0:7:99:0,106	0:53,0:53:99:0,1740	0:152,0:152:99:0,1800	.:306,0:306:99:0,1800	0:10,0:10:99:0,247	0:12,0:12:99:0,297	0:55,0:55:99:0,1800	0:167,0:167:99:0,1800	0:57,0:57:99:0,221	0:8,0:8:99:0,106	0:78,0:78:99:0,1800	0:93,0:93:99:0,1453	0:6,0:6:99:0,120	.:0,0:0:0:0,0	0:6,0:6:99:0,148	0:100,0:100:99:0,1800	0:5,0:5:99:0,135	0:23,0:23:99:0,587	0:4,0:4:99:0,99	0:11,0:11:99:0,180	0:6,0:6:99:0,106	.:2,0:2:49:0,49	0:28,0:28:99:0,752	0:7,0:7:99:0,180	.:0,0:0:0:0,0	.:0,0:0:0:0,0	.:0,0:0:0:0,0	0:4,0:4:99:0,99	.:0,0:0:0:0,0	.:588,0:588:99:0,1800	.:472,0:472:99:0,1800	.:295,0:295:99:0,1800	.:530,0:530:99:0,1800	0:62,0:62:99:0,1566
mtDNAgenome_CP59298	2744	.	A	T	12734.9	.	.	GT:AD:DP:GQ:PL	0:7,0:7:99:0,106	0:53,0:53:99:0,1740	0:152,0:152:99:0,1800	.:306,0:306:99:0,1800	0:10,0:10:99:0,247	0:12,0:12:99:0,297	0:55,0:55:99:0,1800	0:167,0:167:99:0,1800	0:57,0:57:99:0,221	0:8,0:8:99:0,106	0:78,0:78:99:0,1800	0:93,0:93:99:0,1453	0:6,0:6:99:0,120	.:0,0:0:0:0,0	0:5,0:5:60:0,60	0:100,0:100:99:0,1800	0:5,0:5:99:0,135	0:23,0:23:99:0,587	0:4,0:4:99:0,99	0:6,0:6:17:0,17	0:6,0:6:99:0,106	.:2,0:2:49:0,49	0:28,0:28:99:0,752	0:7,0:7:99:0,180	.:0,0:0:0:0,0	.:0,0:0:0:0,0	.:0,0:0:0:0,0	0:4,0:4:90:0,90	.:0,0:0:0:0,0	.:588,0:588:99:0,1800	.:472,0:472:99:0,1800	.:295,0:295:99:0,1800	.:530,0:530:99:0,1800	0:62,0:62:99:0,1566
mtDNAgenome_CP59298	2745	.	A	T	4383.54	.	.	GT:AD:DP:GQ:PL	0:7,0:7:99:0,106	0:53,0:53:99:0,1740	0:152,0:152:99:0,1800	.:306,0:306:99:0,1800	0:10,0:10:99:0,247	0:12,0:12:99:0,297	0:55,0:55:99:0,1800	0:167,0:167:99:0,1800	0:57,0:57:99:0,221	0:8,0:8:99:0,106	0:78,0:78:99:0,1800	0:93,0:93:99:0,1453	0:6,0:6:99:0,120	.:0,0:0:0:0,0	0:4,0:4:99:0,99	0:100,0:100:99:0,1800	0:5,0:5:99:0,135	0:23,0:23:99:0,587	0:4,0:4:99:0,99	0:6,0:6:95:0,95	0:6,0:6:99:0,106	.:2,0:2:49:0,49	0:28,0:28:99:0,752	0:7,0:7:99:0,180	.:0,0:0:0:0,0	.:0,0:0:0:0,0	.:0,0:0:0:0,0	.:3,0:3:11:0,11	.:0,0:0:0:0,0	.:588,0:588:99:0,1800	.:472,0:472:99:0,1800	.:295,0:295:99:0,1800	.:530,0:530:99:0,1800	0:62,0:62:99:0,1566
mtDNAgenome_CP59298	2746	.	A	G,T	4580.62	.	.	GT:AD:DP:GQ:PL	0:7,0,0:7:99:0,106,106	0:53,0,0:53:99:0,1740,1740	0:152,0,0:152:99:0,1800,1800	.:306,0,0:306:99:0,1800,1800	0:10,0,0:10:99:0,247,247	0:12,0,0:12:99:0,297,297	0:55,0,0:55:99:0,1800,1800	0:167,0,0:167:99:0,1800,1800	0:57,0,0:57:99:0,221,221	0:8,0,0:8:99:0,106,106	0:78,0,0:78:99:0,1800,1800	0:93,0,0:93:99:0,1453,1453	0:6,0,0:6:99:0,120,120	.:0,0,0:0:0:0,0,0	0:4,0,0:4:99:0,99,99	0:100,0,0:100:99:0,1800,1800	0:5,0,0:5:99:0,135,135	0:23,0,0:23:99:0,587,587	0:4,0,0:4:99:0,99,99	0:6,0,0:6:17:0,17,17	0:6,0,0:6:99:0,106,106	.:2,0,0:2:49:0,49,49	0:28,0,0:28:99:0,752,752	0:7,0,0:7:99:0,180,180	.:0,0,0:0:0:0,0,0	.:0,0,0:0:0:0,0,0	.:0,0,0:0:0:0,0,0	.:3,0,0:3:11:0,11,11	.:0,0,0:0:0:0,0,0	.:588,0,0:588:99:0,1800,1800	.:472,0,0:472:99:0,1800,1800	.:295,0,0:295:99:0,1800,1800	.:530,0,0:530:99:0,1800,1800	0:62,0,0:62:99:0,1566,1566
mtDNAgenome_CP59298	2748	.	ATTAT	A	12538.5	.	.	GT:AD:DP:GQ:PL	0:7,0:7:99:0,106	0:53,0:53:99:0,1740	0:152,0:152:99:0,1800	.:306,0:306:99:0,1800	0:10,0:10:99:0,247	0:12,0:12:99:0,297	0:55,0:55:99:0,1800	0:167,0:167:99:0,1800	0:57,0:57:99:0,221	0:8,0:8:99:0,106	0:78,0:78:99:0,1800	0:93,0:93:99:0,1453	0:6,0:6:99:0,120	.:0,0:0:0:0,0	0:4,0:4:99:0,99	0:100,0:100:99:0,1800	0:5,0:5:99:0,135	0:23,0:23:99:0,587	0:4,0:4:99:0,99	0:5,0:5:56:0,56	0:6,0:6:99:0,106	.:2,0:2:49:0,49	0:28,0:28:99:0,752	0:7,0:7:99:0,180	.:0,0:0:0:0,0	.:0,0:0:0:0,0	.:0,0:0:0:0,0	.:2,0:2:49:0,49	.:0,0:0:0:0,0	.:588,0:588:99:0,1800	.:472,0:472:99:0,1800	.:295,0:295:99:0,1800	.:530,0:530:99:0,1800	0:62,0:62:99:0,1566
mtDNAgenome_CP59298	2749	.	T	*,C	163.68	.	.	GT:AD:DP:GQ:PL	0:7,0,0:7:99:0,106,106	0:53,0,0:53:99:0,1740,1740	0:152,0,0:152:99:0,1800,1800	.:306,0,0:306:99:0,1800,1800	0:10,0,0:10:99:0,247,247	0:12,0,0:12:99:0,297,297	0:55,0,0:55:99:0,1800,1800	0:167,0,0:167:99:0,1800,1800	0:57,0,0:57:99:0,221,221	0:8,0,0:8:99:0,106,106	0:78,0,0:78:99:0,1800,1800	0:93,0,0:93:99:0,1453,1453	0:6,0,0:6:99:0,120,120	.:0,0,0:0:0:0,0,0	0:4,0,0:4:99:0,99,99	0:100,0,0:100:99:0,1800,1800	0:5,0,0:5:99:0,135,135	0:23,0,0:23:99:0,587,587	0:4,0,0:4:99:0,99,99	0:5,0,0:5:56:0,56,56	0:6,0,0:6:99:0,106,106	.:2,0,0:2:49:0,49,49	0:28,0,0:28:99:0,752,752	0:7,0,0:7:99:0,180,180	.:0,0,0:0:0:0,0,0	.:0,0,0:0:0:0,0,0	.:0,0,0:0:0:0,0,0	.:2,0,0:2:49:0,49,49	.:0,0,0:0:0:0,0,0	.:588,0,0:588:99:0,1800,1800	.:472,0,0:472:99:0,1800,1800	.:295,0,0:295:99:0,1800,1800	.:530,0,0:530:99:0,1800,1800	0:62,0,0:62:99:0,1566,1566
mtDNAgenome_CP59298	2752	.	T	*,C	4068.68	.	.	GT:AD:DP:GQ:PL	0:7,0,0:7:99:0,106,106	0:53,0,0:53:99:0,1740,1740	0:152,0,0:152:99:0,1800,1800	.:306,0,0:306:99:0,1800,1800	0:10,0,0:10:99:0,247,247	0:12,0,0:12:99:0,297,297	0:55,0,0:55:99:0,1800,1800	0:167,0,0:167:99:0,1800,1800	0:57,0,0:57:99:0,221,221	0:8,0,0:8:99:0,106,106	0:78,0,0:78:99:0,1800,1800	0:93,0,0:93:99:0,1453,1453	0:6,0,0:6:99:0,120,120	.:0,0,0:0:0:0,0,0	0:4,0,0:4:99:0,99,99	0:100,0,0:100:99:0,1800,1800	0:5,0,0:5:99:0,135,135	0:23,0,0:23:99:0,587,587	0:4,0,0:4:99:0,99,99	0:5,0,0:5:90:0,90,90	0:6,0,0:6:99:0,106,106	.:2,0,0:2:49:0,49,49	0:28,0,0:28:99:0,752,752	0:7,0,0:7:99:0,180,180	.:0,0,0:0:0:0,0,0	.:0,0,0:0:0:0,0,0	.:0,0,0:0:0:0,0,0	.:2,0,0:2:49:0,49,49	.:0,0,0:0:0:0,0,0	.:588,0,0:588:99:0,1800,1800	.:472,0,0:472:99:0,1800,1800	.:295,0,0:295:99:0,1800,1800	.:530,0,0:530:99:0,1800,1800	0:62,0,0:62:99:0,1566,1566
mtDNAgenome_CP59298	2753	.	T	C	739.89	.	.	GT:AD:DP:GQ:PL	0:7,0:7:99:0,106	0:53,0:53:99:0,1740	0:152,0:152:99:0,1800	.:306,0:306:99:0,1800	0:10,0:10:99:0,247	0:12,0:12:99:0,297	0:55,0:55:99:0,1800	0:167,0:167:99:0,1800	0:57,0:57:99:0,221	0:8,0:8:99:0,106	0:78,0:78:99:0,1800	0:93,0:93:99:0,1453	0:6,0:6:99:0,120	.:0,0:0:0:0,0	0:4,0:4:99:0,99	0:100,0:100:99:0,1800	0:5,0:5:99:0,135	0:23,0:23:99:0,587	0:4,0:4:99:0,99	0:5,0:5:90:0,90	0:6,0:6:99:0,106	.:2,0:2:49:0,49	0:28,0:28:99:0,752	0:7,0:7:99:0,180	.:0,0:0:0:0,0	.:0,0:0:0:0,0	.:0,0:0:0:0,0	.:2,0:2:49:0,49	.:0,0:0:0:0,0	.:588,0:588:99:0,1800	.:472,0:472:99:0,1800	.:295,0:295:99:0,1800	.:530,0:530:99:0,1800	0:62,0:62:99:0,1566
mtDNAgenome_CP59298	2765	.	TA	T	108.22	.	.	GT:AD:DP:GQ:PL	0:7,0:7:99:0,106	0:53,0:53:99:0,1740	0:152,0:152:99:0,1800	.:306,0:306:99:0,1800	0:10,0:10:99:0,247	0:12,0:12:99:0,297	0:55,0:55:99:0,1800	0:167,0:167:99:0,1800	0:57,0:57:99:0,221	0:8,0:8:99:0,106	0:78,0:78:99:0,1800	0:93,0:93:99:0,1453	0:6,0:6:99:0,120	.:0,0:0:0:0,0	0:4,0:4:99:0,99	0:100,0:100:99:0,1800	0:5,0:5:99:0,135	0:23,0:23:99:0,587	0:4,0:4:99:0,99	.:1,0:1:0:0,0	0:6,0:6:99:0,106	.:2,0:2:49:0,49	0:28,0:28:99:0,752	0:7,0:7:99:0,180	.:0,0:0:0:0,0	.:0,0:0:0:0,0	.:0,0:0:0:0,0	.:0,0:0:0:0,0	.:0,0:0:0:0,0	.:588,0:588:99:0,1800	.:472,0:472:99:0,1800	.:295,0:295:99:0,1800	.:530,0:530:99:0,1800	0:62,0:62:99:0,1566
mtDNAgenome_CP59298	2766	.	A	T,*	11396.7	.	.	GT:AD:DP:GQ:PL	0:7,0,0:7:99:0,106,106	0:53,0,0:53:99:0,1740,1740	0:152,0,0:152:99:0,1800,1800	.:306,0,0:306:99:0,1800,1800	0:10,0,0:10:99:0,247,247	0:12,0,0:12:99:0,297,297	0:55,0,0:55:99:0,1800,1800	0:167,0,0:167:99:0,1800,1800	0:57,0,0:57:99:0,221,221	0:8,0,0:8:99:0,106,106	0:78,0,0:78:99:0,1800,1800	0:93,0,0:93:99:0,1453,1453	0:6,0,0:6:99:0,120,120	.:0,0,0:0:0:0,0,0	0:4,0,0:4:99:0,99,99	0:100,0,0:100:99:0,1800,1800	0:5,0,0:5:99:0,135,135	0:23,0,0:23:99:0,587,587	0:4,0,0:4:99:0,99,99	.:1,0,0:1:0:0,0,0	0:6,0,0:6:99:0,106,106	.:2,0,0:2:49:0,49,49	0:28,0,0:28:99:0,752,752	0:7,0,0:7:99:0,180,180	.:0,0,0:0:0:0,0,0	.:0,0,0:0:0:0,0,0	.:0,0,0:0:0:0,0,0	.:0,0,0:0:0:0,0,0	.:0,0,0:0:0:0,0,0	.:588,0,0:588:99:0,1800,1800	.:472,0,0:472:99:0,1800,1800	.:295,0,0:295:99:0,1800,1800	.:530,0,0:530:99:0,1800,1800	0:62,0,0:62:99:0,1566,1566
mtDNAgenome_CP59298	2767	.	T	A,*	2674.77	.	.	GT:AD:DP:GQ:PL	0:7,0,0:7:99:0,106,106	0:53,0,0:53:99:0,1740,1740	0:152,0,0:152:99:0,1800,1800	.:306,0,0:306:99:0,1800,1800	0:10,0,0:10:99:0,247,247	0:12,0,0:12:99:0,297,297	0:55,0,0:55:99:0,1800,1800	0:167,0,0:167:99:0,1800,1800	0:57,0,0:57:99:0,221,221	0:8,0,0:8:99:0,106,106	0:78,0,0:78:99:0,1800,1800	0:93,0,0:93:99:0,1453,1453	0:6,0,0:6:99:0,120,120	.:0,0,0:0:0:0,0,0	0:4,0,0:4:99:0,99,99	0:100,0,0:100:99:0,1800,1800	0:5,0,0:5:99:0,135,135	0:23,0,0:23:99:0,587,587	0:4,0,0:4:99:0,99,99	.:1,0,0:1:0:0,0,0	0:6,0,0:6:99:0,106,106	.:2,0,0:2:49:0,49,49	0:28,0,0:28:99:0,752,752	0:7,0,0:7:99:0,180,180	.:0,0,0:0:0:0,0,0	.:0,0,0:0:0:0,0,0	.:0,0,0:0:0:0,0,0	.:0,0,0:0:0:0,0,0	.:0,0,0:0:0:0,0,0	.:588,0,0:588:99:0,1800,1800	.:472,0,0:472:99:0,1800,1800	.:295,0,0:295:99:0,1800,1800	.:530,0,0:530:99:0,1800,1800	0:62,0,0:62:99:0,1566,1566
mtDNAgenome_CP59298	2768	.	C	A	3649.17	.	.	GT:AD:DP:GQ:PL	0:7,0:7:99:0,106	0:53,0:53:99:0,1740	0:152,0:152:99:0,1800	.:306,0:306:99:0,1800	0:10,0:10:99:0,247	0:12,0:12:99:0,297	0:55,0:55:99:0,1800	0:167,0:167:99:0,1800	0:57,0:57:99:0,221	0:8,0:8:99:0,106	0:78,0:78:99:0,1800	0:93,0:93:99:0,1453	0:6,0:6:99:0,120	.:0,0:0:0:0,0	0:4,0:4:99:0,99	0:100,0:100:99:0,1800	0:5,0:5:99:0,135	0:23,0:23:99:0,587	0:4,0:4:99:0,99	.:1,0:1:0:0,0	0:6,0:6:99:0,106	.:2,0:2:49:0,49	0:28,0:28:99:0,752	0:7,0:7:99:0,180	.:0,0:0:0:0,0	.:0,0:0:0:0,0	.:0,0:0:0:0,0	.:0,0:0:0:0,0	.:0,0:0:0:0,0	.:588,0:588:99:0,1800	.:472,0:472:99:0,1800	.:295,0:295:99:0,1800	.:530,0:530:99:0,1800	0:62,0:62:99:0,1566
mtDNAgenome_CP59298	2770	.	A	AC	108.22	.	.	GT:AD:DP:GQ:PL	0:7,0:7:99:0,106	0:53,0:53:99:0,1740	0:152,0:152:99:0,1800	.:306,0:306:99:0,1800	0:10,0:10:99:0,247	0:12,0:12:99:0,297	0:55,0:55:99:0,1800	0:167,0:167:99:0,1800	0:57,0:57:99:0,221	0:8,0:8:99:0,106	0:78,0:78:99:0,1800	0:93,0:93:99:0,1453	0:6,0:6:99:0,120	.:0,0:0:0:0,0	0:4,0:4:99:0,99	0:100,0:100:99:0,1800	0:5,0:5:99:0,135	0:23,0:23:99:0,587	0:4,0:4:99:0,99	.:1,0:1:0:0,0	0:6,0:6:99:0,106	.:2,0:2:49:0,49	0:28,0:28:99:0,752	0:7,0:7:99:0,180	.:0,0:0:0:0,0	.:0,0:0:0:0,0	.:0,0:0:0:0,0	.:0,0:0:0:0,0	.:0,0:0:0:0,0	.:588,0:588:99:0,1800	.:472,0:472:99:0,1800	.:295,0:295:99:0,1800	.:530,0:530:99:0,1800	0:62,0:62:99:0,1566
mtDNAgenome_CP59298	2776	.	T	C	449.68	.	.	GT:AD:DP:GQ:PL	0:7,0:7:99:0,106	0:53,0:53:99:0,1740	0:152,0:152:99:0,1800	.:306,0:306:99:0,1800	0:10,0:10:99:0,247	0:12,0:12:99:0,297	0:55,0:55:99:0,1800	0:167,0:167:99:0,1800	0:57,0:57:99:0,221	0:8,0:8:99:0,106	0:78,0:78:99:0,1800	0:93,0:93:99:0,1453	0:6,0:6:99:0,120	.:0,0:0:0:0,0	0:4,0:4:99:0,99	0:100,0:100:99:0,1800	0:5,0:5:99:0,135	0:23,0:23:99:0,587	0:4,0:4:99:0,99	.:1,0:1:0:0,0	0:6,0:6:99:0,106	.:2,0:2:49:0,49	0:28,0:28:99:0,752	0:7,0:7:99:0,180	.:0,0:0:0:0,0	.:0,0:0:0:0,0	.:0,0:0:0:0,0	.:0,0:0:0:0,0	.:0,0:0:0:0,0	.:588,0:588:99:0,1800	.:472,0:472:99:0,1800	.:295,0:295:99:0,1800	.:530,0:530:99:0,1800	0:62,0:62:99:0,1566
mtDNAgenome_CP59298	2777	.	G	A	13317.2	.	.	GT:AD:DP:GQ:PL	0:7,0:7:99:0,106	0:53,0:53:99:0,1740	0:152,0:152:99:0,1800	.:306,0:306:99:0,1800	0:10,0:10:99:0,247	0:12,0:12:99:0,297	0:55,0:55:99:0,1800	0:167,0:167:99:0,1800	0:57,0:57:99:0,221	0:8,0:8:99:0,106	0:78,0:78:99:0,1800	0:93,0:93:99:0,1453	0:6,0:6:99:0,120	.:0,0:0:0:0,0	0:4,0:4:99:0,99	0:100,0:100:99:0,1800	0:5,0:5:99:0,135	0:23,0:23:99:0,587	0:4,0:4:99:0,99	.:1,0:1:0:0,0	0:6,0:6:99:0,106	.:2,0:2:49:0,49	0:28,0:28:99:0,752	0:7,0:7:99:0,180	.:0,0:0:0:0,0	.:0,0:0:0:0,0	.:0,0:0:0:0,0	.:0,0:0:0:0,0	.:0,0:0:0:0,0	.:588,0:588:99:0,1800	.:472,0:472:99:0,1800	.:295,0:295:99:0,1800	.:530,0:530:99:0,1800	0:62,0:62:99:0,1566
mtDNAgenome_CP59298	2807	.	C	T	2469.99	.	.	GT:AD:DP:GQ:PL	0:7,0:7:99:0,106	0:53,0:53:99:0,1740	0:152,0:152:99:0,1800	.:306,0:306:99:0,1800	0:10,0:10:99:0,247	0:12,0:12:99:0,297	0:55,0:55:99:0,1800	0:167,0:167:99:0,1800	0:57,0:57:99:0,221	0:8,0:8:99:0,106	0:78,0:78:99:0,1800	0:93,0:93:99:0,1453	0:6,0:6:99:0,120	.:0,0:0:0:0,0	.:2,0:2:49:0,49	0:100,0:100:99:0,1800	0:5,0:5:99:0,135	0:23,0:23:99:0,587	0:4,0:4:99:0,99	.:2,0:2:0:0,0	0:6,0:6:99:0,106	.:2,0:2:49:0,49	0:28,0:28:99:0,752	0:7,0:7:99:0,180	.:0,0:0:0:0,0	.:0,0:0:0:0,0	.:0,0:0:0:0,0	.:0,0:0:0:0,0	.:0,0:0:0:0,0	.:588,0:588:99:0,1800	.:472,0:472:99:0,1800	.:295,0:295:99:0,1800	.:530,0:530:99:0,1800	0:62,0:62:99:0,1566
mtDNAgenome_CP59298	2813	.	T	C	335.12	.	.	GT:AD:DP:GQ:PL	0:7,0:7:99:0,106	0:53,0:53:99:0,1740	0:152,0:152:99:0,1800	.:306,0:306:99:0,1800	0:10,0:10:99:0,247	0:12,0:12:99:0,297	0:55,0:55:99:0,1800	0:167,0:167:99:0,1800	0:57,0:57:99:0,221	0:8,0:8:99:0,106	0:78,0:78:99:0,1800	0:93,0:93:99:0,1453	0:6,0:6:99:0,120	.:0,0:0:0:0,0	.:2,0:2:49:0,49	0:100,0:100:99:0,1800	0:5,0:5:99:0,135	0:23,0:23:99:0,587	0:4,0:4:99:0,99	.:2,0:2:45:0,45	0:6,0:6:99:0,106	.:2,0:2:49:0,49	0:28,0:28:99:0,752	0:7,0:7:99:0,180	.:0,0:0:0:0,0	.:0,0:0:0:0,0	.:0,0:0:0:0,0	.:0,0:0:0:0,0	.:0,0:0:0:0,0	.:588,0:588:99:0,1800	.:472,0:472:99:0,1800	.:295,0:295:99:0,1800	.:530,0:530:99:0,1800	0:62,0:62:99:0,1566
mtDNAgenome_CP59298	2821	.	C	T	5372.94	.	.	GT:AD:DP:GQ:PL	0:7,0:7:99:0,106	0:53,0:53:99:0,1740	0:152,0:152:99:0,1800	.:306,0:306:99:0,1800	0:10,0:10:99:0,247	0:12,0:12:99:0,297	0:55,0:55:99:0,1800	0:167,0:167:99:0,1800	0:57,0:57:99:0,221	0:8,0:8:99:0,106	0:78,0:78:99:0,1800	0:93,0:93:99:0,1453	0:6,0:6:99:0,120	.:0,0:0:0:0,0	.:2,0:2:49:0,49	0:100,0:100:99:0,1800	0:5,0:5:99:0,135	0:23,0:23:99:0,587	0:4,0:4:99:0,99	.:2,0:2:0:0,0	0:6,0:6:99:0,106	.:2,0:2:49:0,49	0:28,0:28:99:0,752	0:7,0:7:99:0,180	.:0,0:0:0:0,0	.:0,0:0:0:0,0	.:0,0:0:0:0,0	.:0,0:0:0:0,0	.:0,0:0:0:0,0	.:588,0:588:99:0,1800	.:472,0:472:99:0,1800	.:295,0:295:99:0,1800	.:530,0:530:99:0,1800	0:62,0:62:99:0,1566
mtDNAgenome_CP59298	2833	.	A	T	114.57	.	.	GT:AD:DP:GQ:PL	0:7,0:7:99:0,106	0:53,0:53:99:0,1740	0:152,0:152:99:0,1800	.:306,0:306:99:0,1800	0:10,0:10:99:0,247	0:12,0:12:99:0,297	0:55,0:55:99:0,1800	0:167,0:167:99:0,1800	0:57,0:57:99:0,221	0:8,0:8:99:0,106	0:78,0:78:99:0,1800	0:93,0:93:99:0,1453	0:6,0:6:99:0,120	.:0,0:0:0:0,0	.:0,0:0:0:0,0	0:100,0:100:99:0,1800	0:5,0:5:99:0,135	0:23,0:23:99:0,587	0:4,0:4:99:0,99	.:2,0:2:49:0,49	0:6,0:6:99:0,106	.:2,0:2:49:0,49	0:28,0:28:99:0,752	0:7,0:7:99:0,180	.:0,0:0:0:0,0	.:0,0:0:0:0,0	.:0,0:0:0:0,0	.:0,0:0:0:0,0	.:0,0:0:0:0,0	.:588,0:588:99:0,1800	.:472,0:472:99:0,1800	.:295,0:295:99:0,1800	.:530,0:530:99:0,1800	0:62,0:62:99:0,1566
mtDNAgenome_CP59298	2848	.	C	T	234.57	.	.	GT:AD:DP:GQ:PL	0:7,0:7:99:0,106	0:53,0:53:99:0,1740	0:152,0:152:99:0,1800	.:306,0:306:99:0,1800	0:10,0:10:99:0,247	0:12,0:12:99:0,297	0:55,0:55:99:0,1800	0:167,0:167:99:0,1800	0:57,0:57:99:0,221	0:8,0:8:99:0,106	0:78,0:78:99:0,1800	0:93,0:93:99:0,1453	0:6,0:6:99:0,120	.:0,0:0:0:0,0	.:0,0:0:0:0,0	0:100,0:100:99:0,1800	0:5,0:5:99:0,135	0:23,0:23:99:0,587	0:4,0:4:99:0,99	.:2,0:2:49:0,49	0:6,0:6:99:0,106	.:2,0:2:49:0,49	0:28,0:28:99:0,752	0:7,0:7:99:0,180	.:0,0:0:0:0,0	.:0,0:0:0:0,0	.:0,0:0:0:0,0	.:0,0:0:0:0,0	.:0,0:0:0:0,0	.:588,0:588:99:0,1800	.:472,0:472:99:0,1800	.:295,0:295:99:0,1800	.:530,0:530:99:0,1800	0:62,0:62:99:0,1566
mtDNAgenome_CP59298	2857	.	C	T	6248.16	.	.	GT:AD:DP:GQ:PL	0:7,0:7:99:0,106	0:53,0:53:99:0,1740	0:152,0:152:99:0,1800	.:306,0:306:99:0,1800	0:10,0:10:99:0,247	0:12,0:12:99:0,297	0:55,0:55:99:0,1800	0:167,0:167:99:0,1800	0:57,0:57:99:0,221	0:8,0:8:99:0,106	0:78,0:78:99:0,1800	0:93,0:93:99:0,1453	0:6,0:6:99:0,120	.:0,0:0:0:0,0	.:0,0:0:0:0,0	0:100,0:100:99:0,1800	0:5,0:5:99:0,135	0:23,0:23:99:0,587	0:4,0:4:99:0,99	.:2,0:2:49:0,49	0:6,0:6:99:0,106	.:2,0:2:49:0,49	0:28,0:28:99:0,752	0:7,0:7:99:0,180	.:0,0:0:0:0,0	.:0,0:0:0:0,0	.:0,0:0:0:0,0	.:0,0:0:0:0,0	.:0,0:0:0:0,0	.:588,0:588:99:0,1800	.:472,0:472:99:0,1800	.:295,0:295:99:0,1800	.:530,0:530:99:0,1800	0:62,0:62:99:0,1566
mtDNAgenome_CP59298	2858	.	T	C	6159.61	.	.	GT:AD:DP:GQ:PL	0:7,0:7:99:0,106	0:53,0:53:99:0,1740	0:152,0:152:99:0,1800	.:306,0:306:99:0,1800	0:10,0:10:99:0,247	0:12,0:12:99:0,297	0:55,0:55:99:0,1800	0:167,0:167:99:0,1800	0:57,0:57:99:0,221	0:8,0:8:99:0,106	0:78,0:78:99:0,1800	0:93,0:93:99:0,1453	0:6,0:6:99:0,120	.:0,0:0:0:0,0	.:0,0:0:0:0,0	0:100,0:100:99:0,1800	0:5,0:5:99:0,135	0:23,0:23:99:0,587	0:4,0:4:99:0,99	.:2,0:2:49:0,49	0:6,0:6:99:0,106	.:2,0:2:49:0,49	0:28,0:28:99:0,752	0:7,0:7:99:0,180	.:0,0:0:0:0,0	.:0,0:0:0:0,0	.:0,0:0:0:0,0	.:0,0:0:0:0,0	.:0,0:0:0:0,0	.:588,0:588:99:0,1800	.:472,0:472:99:0,1800	.:295,0:295:99:0,1800	.:530,0:530:99:0,1800	0:62,0:62:99:0,1566
mtDNAgenome_CP59298	2893	.	C	A	3516.69	.	.	GT:AD:DP:GQ:PL	0:7,0:7:99:0,106	0:53,0:53:99:0,1740	0:152,0:152:99:0,1800	.:306,0:306:99:0,1800	0:10,0:10:99:0,247	0:12,0:12:99:0,297	0:55,0:55:99:0,1800	0:167,0:167:99:0,1800	0:57,0:57:99:0,221	0:8,0:8:99:0,106	0:78,0:78:99:0,1800	0:93,0:93:99:0,1453	0:6,0:6:99:0,120	.:0,0:0:0:0,0	.:0,0:0:0:0,0	0:100,0:100:99:0,1800	0:5,0:5:99:0,135	0:23,0:23:99:0,587	0:4,0:4:99:0,99	.:3,0:3:11:0,11	0:6,0:6:99:0,106	.:2,0:2:49:0,49	0:28,0:28:99:0,752	0:7,0:7:99:0,180	.:0,0:0:0:0,0	.:0,0:0:0:0,0	.:0,0:0:0:0,0	.:0,0:0:0:0,0	.:0,0:0:0:0,0	.:588,0:588:99:0,1800	.:472,0:472:99:0,1800	.:295,0:295:99:0,1800	.:530,0:530:99:0,1800	0:62,0:62:99:0,1566
mtDNAgenome_CP59298	2900	.	T	C	74.96	.	.	GT:AD:DP:GQ:PL	0:7,0:7:99:0,106	0:53,0:53:99:0,1740	0:152,0:152:99:0,1800	.:306,0:306:99:0,1800	0:10,0:10:99:0,247	0:12,0:12:99:0,297	0:55,0:55:99:0,1800	0:167,0:167:99:0,1800	0:57,0:57:99:0,221	0:8,0:8:99:0,106	0:78,0:78:99:0,1800	0:93,0:93:99:0,1453	0:6,0:6:99:0,120	.:0,0:0:0:0,0	.:0,0:0:0:0,0	0:100,0:100:99:0,1800	0:5,0:5:99:0,135	0:23,0:23:99:0,587	0:4,0:4:99:0,99	.:3,0:3:92:0,92	0:6,0:6:99:0,106	.:2,0:2:49:0,49	0:28,0:28:99:0,752	0:7,0:7:99:0,180	.:0,0:0:0:0,0	.:0,0:0:0:0,0	.:0,0:0:0:0,0	.:0,0:0:0:0,0	.:0,0:0:0:0,0	.:588,0:588:99:0,1800	.:472,0:472:99:0,1800	.:295,0:295:99:0,1800	.:530,0:530:99:0,1800	0:62,0:62:99:0,1566
mtDNAgenome_CP59298	2908	.	A	T	3753.07	.	.	GT:AD:DP:GQ:PL	0:7,0:7:99:0,106	0:53,0:53:99:0,1740	0:152,0:152:99:0,1800	.:306,0:306:99:0,1800	0:10,0:10:99:0,247	0:12,0:12:99:0,297	0:55,0:55:99:0,1800	0:167,0:167:99:0,1800	0:57,0:57:99:0,221	0:8,0:8:99:0,106	0:78,0:78:99:0,1800	0:93,0:93:99:0,1453	0:6,0:6:99:0,120	.:0,0:0:0:0,0	.:0,0:0:0:0,0	0:100,0:100:99:0,1800	0:5,0:5:99:0,135	0:23,0:23:99:0,587	0:4,0:4:99:0,99	.:3,0:3:92:0,92	0:6,0:6:99:0,106	0:4,0:4:99:0,99	0:28,0:28:99:0,752	0:7,0:7:99:0,180	.:0,0:0:0:0,0	.:0,0:0:0:0,0	.:0,0:0:0:0,0	.:0,0:0:0:0,0	.:0,0:0:0:0,0	.:588,0:588:99:0,1800	.:472,0:472:99:0,1800	.:295,0:295:99:0,1800	.:530,0:530:99:0,1800	0:62,0:62:99:0,1566
mtDNAgenome_CP59298	2929	.	T	C	4039.07	.	.	GT:AD:DP:GQ:PL	0:7,0:7:99:0,106	0:53,0:53:99:0,1740	0:152,0:152:99:0,1800	.:306,0:306:99:0,1800	0:10,0:10:99:0,247	0:12,0:12:99:0,297	0:55,0:55:99:0,1800	0:167,0:167:99:0,1800	0:57,0:57:99:0,221	0:8,0:8:99:0,106	0:78,0:78:99:0,1800	0:93,0:93:99:0,1453	0:6,0:6:99:0,120	.:0,0:0:0:0,0	.:0,0:0:0:0,0	0:100,0:100:99:0,1800	0:5,0:5:99:0,135	0:23,0:23:99:0,587	0:4,0:4:99:0,99	0:4,0:4:99:0,99	0:6,0:6:99:0,106	0:4,0:4:99:0,99	0:28,0:28:99:0,752	0:7,0:7:99:0,180	.:0,0:0:0:0,0	.:0,0:0:0:0,0	.:0,0:0:0:0,0	.:0,0:0:0:0,0	.:0,0:0:0:0,0	.:588,0:588:99:0,1800	.:472,0:472:99:0,1800	.:295,0:295:99:0,1800	.:530,0:530:99:0,1800	0:62,0:62:99:0,1566
mtDNAgenome_CP59298	2962	.	T	A	154.41	.	.	GT:AD:DP:GQ:PL	0:7,0:7:99:0,106	0:53,0:53:99:0,1740	0:152,0:152:99:0,1800	.:306,0:306:99:0,1800	0:10,0:10:99:0,247	0:12,0:12:99:0,297	0:55,0:55:99:0,1800	0:167,0:167:99:0,1800	0:57,0:57:99:0,221	0:8,0:8:99:0,106	0:78,0:78:99:0,1800	0:93,0:93:99:0,1453	0:6,0:6:99:0,120	.:0,0:0:0:0,0	.:1,0:1:0:0,0	0:100,0:100:99:0,1800	0:5,0:5:99:0,135	0:23,0:23:99:0,587	0:4,0:4:99:0,99	0:8,0:8:99:0,123	0:6,0:6:99:0,106	0:4,0:4:99:0,99	0:28,0:28:99:0,752	0:7,0:7:99:0,180	.:0,0:0:0:0,0	.:0,0:0:0:0,0	.:0,0:0:0:0,0	.:0,0:0:0:0,0	.:0,0:0:0:0,0	.:588,0:588:99:0,1800	.:472,0:472:99:0,1800	.:295,0:295:99:0,1800	.:530,0:530:99:0,1800	0:62,0:62:99:0,1566
mtDNAgenome_CP59298	2976	.	T	C	73.89	.	.	GT:AD:DP:GQ:PL	0:7,0:7:99:0,106	0:53,0:53:99:0,1740	0:152,0:152:99:0,1800	.:306,0:306:99:0,1800	0:10,0:10:99:0,247	0:12,0:12:99:0,297	0:55,0:55:99:0,1800	0:167,0:167:99:0,1800	0:57,0:57:99:0,221	0:8,0:8:99:0,106	0:78,0:78:99:0,1800	0:93,0:93:99:0,1453	0:6,0:6:99:0,120	.:0,0:0:0:0,0	.:2,0:2:49:0,49	0:100,0:100:99:0,1800	0:5,0:5:99:0,135	0:23,0:23:99:0,587	0:4,0:4:99:0,99	0:8,0:8:99:0,123	0:6,0:6:99:0,106	0:5,0:5:60:0,60	0:28,0:28:99:0,752	0:7,0:7:99:0,180	.:1,0:1:41:0,41	.:0,0:0:0:0,0	.:0,0:0:0:0,0	.:1,0:1:39:0,39	.:0,0:0:0:0,0	.:588,0:588:99:0,1800	.:472,0:472:99:0,1800	.:295,0:295:99:0,1800	.:530,0:530:99:0,1800	0:62,0:62:99:0,1566
mtDNAgenome_CP59298	2977	.	T	C	9442.76	.	.	GT:AD:DP:GQ:PL	0:7,0:7:99:0,106	0:53,0:53:99:0,1740	0:152,0:152:99:0,1800	.:306,0:306:99:0,1800	0:10,0:10:99:0,247	0:12,0:12:99:0,297	0:55,0:55:99:0,1800	0:167,0:167:99:0,1800	0:57,0:57:99:0,221	0:8,0:8:99:0,106	0:78,0:78:99:0,1800	0:93,0:93:99:0,1453	0:6,0:6:99:0,120	.:0,0:0:0:0,0	.:2,0:2:40:0,40	0:100,0:100:99:0,1800	0:5,0:5:99:0,135	0:23,0:23:99:0,587	0:4,0:4:99:0,99	0:8,0:8:99:0,123	0:6,0:6:99:0,106	0:5,0:5:99:0,138	0:28,0:28:99:0,752	0:7,0:7:99:0,180	.:1,0:1:32:0,32	.:0,0:0:0:0,0	.:0,0:0:0:0,0	.:1,0:1:39:0,39	.:0,0:0:0:0,0	.:588,0:588:99:0,1800	.:472,0:472:99:0,1800	.:295,0:295:99:0,1800	.:530,0:530:99:0,1800	0:62,0:62:99:0,1566
mtDNAgenome_CP59298	2983	.	T	A	10484.3	.	.	GT:AD:DP:GQ:PL	0:7,0:7:99:0,106	0:53,0:53:99:0,1740	0:152,0:152:99:0,1800	.:306,0:306:99:0,1800	0:10,0:10:99:0,247	0:12,0:12:99:0,297	0:55,0:55:99:0,1800	0:167,0:167:99:0,1800	0:57,0:57:99:0,221	0:8,0:8:99:0,106	0:78,0:78:99:0,1800	0:93,0:93:99:0,1453	0:6,0:6:99:0,120	.:0,0:0:0:0,0	.:2,0:2:49:0,49	0:100,0:100:99:0,1800	0:5,0:5:99:0,135	0:23,0:23:99:0,587	0:4,0:4:99:0,99	0:8,0:8:99:0,123	0:6,0:6:99:0,106	0:5,0:5:56:0,56	0:28,0:28:99:0,752	0:7,0:7:99:0,180	.:1,0:1:41:0,41	.:0,0:0:0:0,0	.:0,0:0:0:0,0	.:2,0:2:4:0,4	.:0,0:0:0:0,0	.:588,0:588:99:0,1800	.:472,0:472:99:0,1800	.:295,0:295:99:0,1800	.:530,0:530:99:0,1800	0:62,0:62:99:0,1566
mtDNAgenome_CP59298	2989	.	A	T	10527.1	.	.	GT:AD:DP:GQ:PL	0:7,0:7:99:0,106	0:53,0:53:99:0,1740	0:152,0:152:99:0,1800	.:306,0:306:99:0,1800	0:10,0:10:99:0,247	0:12,0:12:99:0,297	0:55,0:55:99:0,1800	0:167,0:167:99:0,1800	0:57,0:57:99:0,221	0:8,0:8:99:0,106	0:78,0:78:99:0,1800	0:93,0:93:99:0,1453	0:6,0:6:99:0,120	.:0,0:0:0:0,0	.:2,0:2:49:0,49	0:100,0:100:99:0,1800	0:5,0:5:99:0,135	0:23,0:23:99:0,587	0:4,0:4:99:0,99	0:8,0:8:99:0,123	0:6,0:6:99:0,106	0:5,0:5:56:0,56	0:28,0:28:99:0,752	0:7,0:7:99:0,180	.:1,0:1:14:0,14	.:0,0:0:0:0,0	.:0,0:0:0:0,0	.:2,0:2:0:0,0	.:0,0:0:0:0,0	.:588,0:588:99:0,1800	.:472,0:472:99:0,1800	.:295,0:295:99:0,1800	.:530,0:530:99:0,1800	0:62,0:62:99:0,1566
mtDNAgenome_CP59298	2998	.	T	C	49.69	.	.	GT:AD:DP:GQ:PL	0:7,0:7:99:0,106	0:53,0:53:99:0,1740	0:152,0:152:99:0,1800	.:306,0:306:99:0,1800	0:10,0:10:99:0,247	0:12,0:12:99:0,297	0:55,0:55:99:0,1800	0:167,0:167:99:0,1800	0:57,0:57:99:0,221	0:8,0:8:99:0,106	0:78,0:78:99:0,1800	0:93,0:93:99:0,1453	0:6,0:6:99:0,120	.:0,0:0:0:0,0	.:2,0:2:49:0,49	0:100,0:100:99:0,1800	0:5,0:5:99:0,135	0:23,0:23:99:0,587	0:4,0:4:99:0,99	0:8,0:8:99:0,123	0:6,0:6:99:0,106	0:4,0:4:99:0,99	0:28,0:28:99:0,752	0:7,0:7:99:0,180	.:1,0:1:39:0,39	.:0,0:0:0:0,0	.:0,0:0:0:0,0	.:3,0:3:0:0,0	.:0,0:0:0:0,0	.:588,0:588:99:0,1800	.:472,0:472:99:0,1800	.:295,0:295:99:0,1800	.:530,0:530:99:0,1800	0:62,0:62:99:0,1566
mtDNAgenome_CP59298	3016	.	C	T	13171.9	.	.	GT:AD:DP:GQ:PL	0:7,0:7:99:0,106	0:53,0:53:99:0,1740	0:152,0:152:99:0,1800	.:306,0:306:99:0,1800	0:10,0:10:99:0,247	0:12,0:12:99:0,297	0:55,0:55:99:0,1800	0:167,0:167:99:0,1800	0:57,0:57:99:0,221	0:8,0:8:99:0,106	0:78,0:78:99:0,1800	0:93,0:93:99:0,1453	0:6,0:6:99:0,120	.:2,0:2:49:0,49	.:3,0:3:0:0,0	0:100,0:100:99:0,1800	0:5,0:5:99:0,135	0:23,0:23:99:0,587	0:4,0:4:99:0,99	0:8,0:8:99:0,123	0:6,0:6:99:0,106	0:5,0:5:99:0,103	0:28,0:28:99:0,752	0:7,0:7:99:0,180	.:1,0:1:32:0,32	.:0,0:0:0:0,0	.:0,0:0:0:0,0	.:2,0:2:45:0,45	.:0,0:0:0:0,0	.:588,0:588:99:0,1800	.:472,0:472:99:0,1800	.:295,0:295:99:0,1800	.:530,0:530:99:0,1800	0:62,0:62:99:0,1566
mtDNAgenome_CP59298	3020	.	T	C	16313.1	.	.	GT:AD:DP:GQ:PL	0:7,0:7:99:0,106	0:53,0:53:99:0,1740	0:152,0:152:99:0,1800	.:306,0:306:99:0,1800	0:10,0:10:99:0,247	0:12,0:12:99:0,297	0:55,0:55:99:0,1800	0:167,0:167:99:0,1800	0:57,0:57:99:0,221	0:8,0:8:99:0,106	0:78,0:78:99:0,1800	0:93,0:93:99:0,1453	0:6,0:6:99:0,120	.:2,0:2:49:0,49	.:3,0:3:7:0,7	0:100,0:100:99:0,1800	0:5,0:5:99:0,135	0:23,0:23:99:0,587	0:4,0:4:99:0,99	0:8,0:8:99:0,123	0:6,0:6:99:0,106	0:5,0:5:56:0,56	0:28,0:28:99:0,752	0:7,0:7:99:0,180	.:1,0:1:42:0,42	.:0,0:0:0:0,0	.:0,0:0:0:0,0	.:2,0:2:45:0,45	.:0,0:0:0:0,0	.:588,0:588:99:0,1800	.:472,0:472:99:0,1800	.:0,527:527:99:14203,0	.:530,0:530:99:0,1800	0:62,0:62:99:0,1566
mtDNAgenome_CP59298	3028	.	A	T	1622.53	.	.	GT:AD:DP:GQ:PL	0:7,0:7:99:0,106	0:53,0:53:99:0,1740	0:152,0:152:99:0,1800	.:306,0:306:99:0,1800	0:10,0:10:99:0,247	0:12,0:12:99:0,297	0:55,0:55:99:0,1800	0:167,0:167:99:0,1800	0:57,0:57:99:0,221	0:8,0:8:99:0,106	0:78,0:78:99:0,1800	0:93,0:93:99:0,1453	0:6,0:6:99:0,120	.:2,0:2:49:0,49	.:3,0:3:90:0,90	0:100,0:100:99:0,1800	0:5,0:5:99:0,135	0:23,0:23:99:0,587	0:4,0:4:99:0,99	0:8,0:8:99:0,123	0:6,0:6:99:0,106	0:5,0:5:90:0,90	0:28,0:28:99:0,752	0:7,0:7:99:0,180	.:1,0:1:15:0,15	.:0,0:0:0:0,0	.:0,0:0:0:0,0	.:1,0:1:43:0,43	.:0,0:0:0:0,0	.:588,0:588:99:0,1800	.:472,0:472:99:0,1800	0:47,0:47:99:0,1257	.:530,0:530:99:0,1800	0:62,0:62:99:0,1566
mtDNAgenome_CP59298	3029	.	C	T	14747.5	.	.	GT:AD:DP:GQ:PL	0:7,0:7:99:0,106	0:53,0:53:99:0,1740	0:152,0:152:99:0,1800	.:306,0:306:99:0,1800	0:10,0:10:99:0,247	0:12,0:12:99:0,297	0:55,0:55:99:0,1800	0:167,0:167:99:0,1800	0:57,0:57:99:0,221	0:8,0:8:99:0,106	0:78,0:78:99:0,1800	0:93,0:93:99:0,1453	0:6,0:6:99:0,120	.:2,0:2:49:0,49	.:3,0:3:37:0,37	0:100,0:100:99:0,1800	0:5,0:5:99:0,135	0:23,0:23:99:0,587	0:4,0:4:99:0,99	0:8,0:8:99:0,123	0:6,0:6:99:0,106	0:5,0:5:56:0,56	0:28,0:28:99:0,752	0:7,0:7:99:0,180	.:1,0:1:35:0,35	.:0,0:0:0:0,0	.:0,0:0:0:0,0	.:1,0:1:43:0,43	.:0,0:0:0:0,0	.:588,0:588:99:0,1800	.:472,0:472:99:0,1800	0:47,0:47:99:0,1257	.:530,0:530:99:0,1800	0:62,0:62:99:0,1566
mtDNAgenome_CP59298	3043	.	C	A,T	19629.3	.	.	GT:AD:DP:GQ:PL	0:7,0,0:7:99:0,106,106	0:53,0,0:53:99:0,1740,1740	0:152,0,0:152:99:0,1800,1800	.:306,0,0:306:99:0,1800,1800	0:10,0,0:10:99:0,247,247	0:12,0,0:12:99:0,297,297	0:55,0,0:55:99:0,1800,1800	0:167,0,0:167:99:0,1800,1800	0:57,0,0:57:99:0,221,221	0:8,0,0:8:99:0,106,106	0:78,0,0:78:99:0,1800,1800	0:93,0,0:93:99:0,1453,1453	0:6,0,0:6:99:0,120,120	.:2,0,0:2:49:0,49,49	.:2,0,0:2:0:0,0,0	0:100,0,0:100:99:0,1800,1800	0:5,0,0:5:99:0,135,135	0:23,0,0:23:99:0,587,587	0:4,0,0:4:99:0,99,99	0:8,0,0:8:99:0,123,123	0:6,0,0:6:99:0,106,106	.:2,0,0:2:49:0,49,49	0:28,0,0:28:99:0,752,752	0:7,0,0:7:99:0,180,180	.:1,0,0:1:13:0,13,13	.:0,0,0:0:0:0,0,0	.:0,0,0:0:0:0,0,0	.:4,0,0:4:0:0,0,0	.:0,0,0:0:0:0,0,0	.:588,0,0:588:99:0,1800,1800	.:472,0,0:472:99:0,1800,1800	0:47,0,0:47:99:0,1257,1257	.:530,0,0:530:99:0,1800,1800	0:62,0,0:62:99:0,1566,1566
mtDNAgenome_CP59298	3052	.	T	C	12869.2	.	.	GT:AD:DP:GQ:PL	0:7,0:7:99:0,106	0:53,0:53:99:0,1740	0:152,0:152:99:0,1800	.:306,0:306:99:0,1800	0:10,0:10:99:0,247	0:12,0:12:99:0,297	0:55,0:55:99:0,1800	0:167,0:167:99:0,1800	0:57,0:57:99:0,221	0:8,0:8:99:0,106	0:78,0:78:99:0,1800	0:93,0:93:99:0,1453	0:6,0:6:99:0,120	.:3,0:3:11:0,11	.:2,0:2:0:0,0	0:100,0:100:99:0,1800	0:5,0:5:99:0,135	0:23,0:23:99:0,587	0:4,0:4:99:0,99	0:11,0:11:99:0,108	0:6,0:6:99:0,106	.:3,0:3:11:0,11	0:28,0:28:99:0,752	0:7,0:7:99:0,180	.:0,0:0:0:0,0	.:2,0:2:49:0,49	.:0,0:0:0:0,0	.:3,0:3:0:0,0	.:0,0:0:0:0,0	.:588,0:588:99:0,1800	.:472,0:472:99:0,1800	0:47,0:47:99:0,1257	.:530,0:530:99:0,1800	0:62,0:62:99:0,1566
mtDNAgenome_CP59298	3064	.	C	T	22199.3	.	.	GT:AD:DP:GQ:PL	0:7,0:7:99:0,106	0:53,0:53:99:0,1740	0:152,0:152:99:0,1800	.:306,0:306:99:0,1800	0:10,0:10:99:0,247	0:12,0:12:99:0,297	0:55,0:55:99:0,1800	0:167,0:167:99:0,1800	0:57,0:57:99:0,221	0:8,0:8:99:0,106	0:78,0:78:99:0,1800	0:93,0:93:99:0,1453	0:6,0:6:99:0,120	.:3,0:3:7:0,7	.:2,0:2:0:0,0	0:100,0:100:99:0,1800	0:5,0:5:99:0,135	0:23,0:23:99:0,587	0:4,0:4:99:0,99	0:14,0:14:97:0,97	0:6,0:6:99:0,106	0:4,2:6:49:0,49	0:28,0:28:99:0,752	0:7,0:7:99:0,180	.:0,0:0:0:0,0	.:2,0:2:49:0,49	.:0,0:0:0:0,0	.:2,0:2:0:0,0	.:0,0:0:0:0,0	.:588,0:588:99:0,1800	.:472,0:472:99:0,1800	0:47,0:47:99:0,1257	.:530,0:530:99:0,1800	0:62,0:62:99:0,1566
mtDNAgenome_CP59298	3067	.	T	C	32.34	.	.	GT:AD:DP:GQ:PL	0:7,0:7:99:0,106	0:53,0:53:99:0,1740	0:152,0:152:99:0,1800	.:306,0:306:99:0,1800	0:10,0:10:99:0,247	0:12,0:12:99:0,297	0:55,0:55:99:0,1800	0:167,0:167:99:0,1800	0:57,0:57:99:0,221	0:8,0:8:99:0,106	0:78,0:78:99:0,1800	0:93,0:93:99:0,1453	0:6,0:6:99:0,120	.:3,0:3:7:0,7	.:2,0:2:0:0,0	0:100,0:100:99:0,1800	0:5,0:5:99:0,135	0:23,0:23:99:0,587	0:4,0:4:99:0,99	0:16,0:16:99:0,189	0:6,0:6:99:0,106	0:6,0:6:99:0,148	0:28,0:28:99:0,752	0:7,0:7:99:0,180	.:0,0:0:0:0,0	.:0,2:2:49:49,0	.:0,0:0:0:0,0	.:2,0:2:0:0,0	.:0,0:0:0:0,0	.:588,0:588:99:0,1800	.:472,0:472:99:0,1800	0:47,0:47:99:0,1257	.:530,0:530:99:0,1800	0:62,0:62:99:0,1566
mtDNAgenome_CP59298	3083	.	T	C	5172.73	.	.	GT:AD:DP:GQ:PL	0:7,0:7:99:0,106	0:53,0:53:99:0,1740	0:152,0:152:99:0,1800	.:306,0:306:99:0,1800	0:10,0:10:99:0,247	0:12,0:12:99:0,297	0:55,0:55:99:0,1800	0:167,0:167:99:0,1800	0:57,0:57:99:0,221	0:8,0:8:99:0,106	0:78,0:78:99:0,1800	0:93,0:93:99:0,1453	0:6,0:6:99:0,120	.:3,0:3:88:0,88	.:1,2:3:25:25,0	0:100,0:100:99:0,1800	0:5,0:5:99:0,135	0:23,0:23:99:0,587	0:4,0:4:99:0,99	0:6,0:6:99:0,140	0:6,0:6:99:0,106	0:4,0:4:99:0,99	0:28,0:28:99:0,752	0:7,0:7:99:0,180	0:4,0:4:99:0,99	.:4,0:4:0:0,0	.:0,0:0:0:0,0	.:5,0:5:0:0,0	.:0,0:0:0:0,0	.:588,0:588:99:0,1800	.:472,0:472:99:0,1800	0:47,0:47:99:0,1257	.:530,0:530:99:0,1800	0:62,0:62:99:0,1566
mtDNAgenome_CP59298	3091	.	T	A	19142.1	.	.	GT:AD:DP:GQ:PL	0:7,0:7:99:0,106	0:53,0:53:99:0,1740	0:152,0:152:99:0,1800	.:306,0:306:99:0,1800	0:10,0:10:99:0,247	0:12,0:12:99:0,297	0:55,0:55:99:0,1800	0:167,0:167:99:0,1800	0:57,0:57:99:0,221	0:8,0:8:99:0,106	0:78,0:78:99:0,1800	0:93,0:93:99:0,1453	0:6,0:6:99:0,120	0:4,0:4:49:0,49	.:3,0:3:74:0,74	0:100,0:100:99:0,1800	0:5,0:5:99:0,135	0:23,0:23:99:0,587	0:4,0:4:99:0,99	0:6,0:6:99:0,140	0:6,0:6:99:0,106	0:4,0:4:99:0,99	0:28,0:28:99:0,752	0:7,0:7:99:0,180	0:4,0:4:99:0,99	.:2,0:2:49:0,49	.:0,0:0:0:0,0	.:4,0:4:0:0,0	.:0,0:0:0:0,0	.:588,0:588:99:0,1800	.:472,0:472:99:0,1800	0:47,0:47:99:0,1257	.:530,0:530:99:0,1800	0:62,0:62:99:0,1566
mtDNAgenome_CP59298	3092	.	A	G	826.74	.	.	GT:AD:DP:GQ:PL	0:7,0:7:99:0,106	0:53,0:53:99:0,1740	0:152,0:152:99:0,1800	.:306,0:306:99:0,1800	0:10,0:10:99:0,247	0:12,0:12:99:0,297	0:55,0:55:99:0,1800	0:167,0:167:99:0,1800	0:57,0:57:99:0,221	0:8,0:8:99:0,106	0:78,0:78:99:0,1800	0:93,0:93:99:0,1453	0:6,0:6:99:0,120	0:4,0:4:49:0,49	.:3,0:3:74:0,74	0:100,0:100:99:0,1800	0:5,0:5:99:0,135	0:23,0:23:99:0,587	0:4,0:4:99:0,99	0:6,0:6:99:0,140	0:6,0:6:99:0,106	0:4,0:4:99:0,99	0:28,0:28:99:0,752	0:7,0:7:99:0,180	0:4,0:4:99:0,99	.:2,0:2:49:0,49	.:0,0:0:0:0,0	0:5,0:5:90:0,90	.:0,0:0:0:0,0	.:588,0:588:99:0,1800	.:472,0:472:99:0,1800	0:47,0:47:99:0,1257	.:530,0:530:99:0,1800	0:62,0:62:99:0,1566
mtDNAgenome_CP59298	3097	.	A	C,T	15906.6	.	.	GT:AD:DP:GQ:PL	0:7,0,0:7:99:0,106,106	0:53,0,0:53:99:0,1740,1740	0:152,0,0:152:99:0,1800,1800	.:306,0,0:306:99:0,1800,1800	0:10,0,0:10:99:0,247,247	0:12,0,0:12:99:0,297,297	0:55,0,0:55:99:0,1800,1800	0:167,0,0:167:99:0,1800,1800	0:57,0,0:57:99:0,221,221	0:8,0,0:8:99:0,106,106	0:78,0,0:78:99:0,1800,1800	0:93,0,0:93:99:0,1453,1453	0:6,0,0:6:99:0,120,120	.:4,0,0:4:0:0,0,0	.:3,0,0:3:74:0,74,74	0:100,0,0:100:99:0,1800,1800	0:5,0,0:5:99:0,135,135	0:23,0,0:23:99:0,587,587	0:4,0,0:4:99:0,99,99	0:6,0,0:6:99:0,140,140	0:6,0,0:6:99:0,106,106	0:4,0,0:4:99:0,99,99	0:28,0,0:28:99:0,752,752	0:7,0,0:7:99:0,180,180	0:4,0,0:4:99:0,99,99	.:2,0,0:2:49:0,49,49	.:0,0,0:0:0:0,0,0	0:4,0,0:4:90:0,90,90	.:0,0,0:0:0:0,0,0	.:588,0,0:588:99:0,1800,1800	.:472,0,0:472:99:0,1800,1800	0:47,0,0:47:99:0,1257,1257	.:530,0,0:530:99:0,1800,1800	0:62,0,0:62:99:0,1566,1566
mtDNAgenome_CP59298	3101	.	G	A	253.03	.	.	GT:AD:DP:GQ:PL	0:7,0:7:99:0,106	0:53,0:53:99:0,1740	0:152,0:152:99:0,1800	.:306,0:306:99:0,1800	0:10,0:10:99:0,247	0:12,0:12:99:0,297	0:55,0:55:99:0,1800	0:167,0:167:99:0,1800	0:57,0:57:99:0,221	0:8,0:8:99:0,106	0:78,0:78:99:0,1800	0:93,0:93:99:0,1453	0:6,0:6:99:0,120	.:4,0:4:0:0,0	.:3,0:3:74:0,74	0:100,0:100:99:0,1800	0:5,0:5:99:0,135	0:23,0:23:99:0,587	0:4,0:4:99:0,99	0:6,0:6:99:0,140	0:6,0:6:99:0,106	0:4,0:4:99:0,99	0:28,0:28:99:0,752	0:7,0:7:99:0,180	0:4,0:4:99:0,99	.:3,0:3:11:0,11	.:0,0:0:0:0,0	.:3,0:3:7:0,7	.:0,0:0:0:0,0	.:588,0:588:99:0,1800	.:472,0:472:99:0,1800	0:47,0:47:99:0,1257	.:530,0:530:99:0,1800	0:62,0:62:99:0,1566
mtDNAgenome_CP59298	3102	.	G	C	252.85	.	.	GT:AD:DP:GQ:PL	0:7,0:7:99:0,106	0:53,0:53:99:0,1740	0:152,0:152:99:0,1800	.:306,0:306:99:0,1800	0:10,0:10:99:0,247	0:12,0:12:99:0,297	0:55,0:55:99:0,1800	0:167,0:167:99:0,1800	0:57,0:57:99:0,221	0:8,0:8:99:0,106	0:78,0:78:99:0,1800	0:93,0:93:99:0,1453	0:6,0:6:99:0,120	0:4,0:4:49:0,49	.:3,0:3:74:0,74	0:100,0:100:99:0,1800	0:5,0:5:99:0,135	0:23,0:23:99:0,587	0:4,0:4:99:0,99	0:6,0:6:99:0,140	0:6,0:6:99:0,106	0:4,0:4:99:0,99	0:28,0:28:99:0,752	0:7,0:7:99:0,180	0:4,0:4:99:0,99	.:3,0:3:11:0,11	.:0,0:0:0:0,0	.:3,0:3:7:0,7	.:0,0:0:0:0,0	.:588,0:588:99:0,1800	.:472,0:472:99:0,1800	0:47,0:47:99:0,1257	.:530,0:530:99:0,1800	0:62,0:62:99:0,1566
mtDNAgenome_CP59298	3104	.	T	C	29814.8	.	.	GT:AD:DP:GQ:PL	0:7,0:7:99:0,106	0:53,0:53:99:0,1740	0:152,0:152:99:0,1800	.:306,0:306:99:0,1800	0:10,0:10:99:0,247	0:12,0:12:99:0,297	0:55,0:55:99:0,1800	0:167,0:167:99:0,1800	0:57,0:57:99:0,221	0:8,0:8:99:0,106	0:78,0:78:99:0,1800	0:93,0:93:99:0,1453	0:6,0:6:99:0,120	0:4,0:4:90:0,90	.:1,2:3:45:45,0	0:100,0:100:99:0,1800	0:5,0:5:99:0,135	0:23,0:23:99:0,587	0:4,0:4:99:0,99	0:6,0:6:99:0,140	0:6,0:6:99:0,106	0:4,0:4:99:0,99	0:28,0:28:99:0,752	0:7,0:7:99:0,180	0:4,0:4:99:0,99	.:3,0:3:90:0,90	.:0,0:0:0:0,0	.:3,0:3:90:0,90	.:0,0:0:0:0,0	.:588,0:588:99:0,1800	.:472,0:472:99:0,1800	0:47,0:47:99:0,1257	.:530,0:530:99:0,1800	0:62,0:62:99:0,1566
mtDNAgenome_CP59298	3106	.	A	T	5552.2	.	.	GT:AD:DP:GQ:PL	0:7,0:7:99:0,106	0:53,0:53:99:0,1740	0:152,0:152:99:0,1800	.:306,0:306:99:0,1800	0:10,0:10:99:0,247	0:12,0:12:99:0,297	0:55,0:55:99:0,1800	0:167,0:167:99:0,1800	0:57,0:57:99:0,221	0:8,0:8:99:0,106	0:78,0:78:99:0,1800	0:93,0:93:99:0,1453	0:6,0:6:99:0,120	0:4,0:4:49:0,49	.:1,2:3:45:45,0	0:100,0:100:99:0,1800	0:5,0:5:99:0,135	0:23,0:23:99:0,587	0:4,0:4:99:0,99	0:6,0:6:99:0,140	0:6,0:6:99:0,106	0:2,0:4:90:0,90	0:28,0:28:99:0,752	0:7,0:7:99:0,180	0:4,0:4:99:0,99	.:3,0:3:7:0,7	.:0,0:0:0:0,0	.:3,0:3:7:0,7	.:0,0:0:0:0,0	.:588,0:588:99:0,1800	.:472,0:472:99:0,1800	0:47,0:47:99:0,1257	.:530,0:530:99:0,1800	0:62,0:62:99:0,1566
mtDNAgenome_CP59298	3109	.	T	A	25287.4	.	.	GT:AD:DP:GQ:PL	0:7,0:7:99:0,106	0:53,0:53:99:0,1740	0:152,0:152:99:0,1800	.:306,0:306:99:0,1800	0:10,0:10:99:0,247	0:12,0:12:99:0,297	0:55,0:55:99:0,1800	0:167,0:167:99:0,1800	0:57,0:57:99:0,221	0:8,0:8:99:0,106	0:78,0:78:99:0,1800	0:93,0:93:99:0,1453	0:6,0:6:99:0,120	0:4,0:4:49:0,49	.:3,0:3:74:0,74	0:100,0:100:99:0,1800	0:5,0:5:99:0,135	0:23,0:23:99:0,587	0:4,0:4:99:0,99	0:6,0:6:99:0,140	0:6,0:6:99:0,106	0:4,0:4:99:0,99	0:28,0:28:99:0,752	0:7,0:7:99:0,180	0:4,0:4:99:0,99	.:3,0:3:7:0,7	.:0,0:0:0:0,0	.:4,0:4:0:0,0	.:0,0:0:0:0,0	.:588,0:588:99:0,1800	.:472,0:472:99:0,1800	0:47,0:47:99:0,1257	.:530,0:530:99:0,1800	0:62,0:62:99:0,1566
mtDNAgenome_CP59298	3112	.	A	T	253.02	.	.	GT:AD:DP:GQ:PL	0:7,0:7:99:0,106	0:53,0:53:99:0,1740	0:152,0:152:99:0,1800	.:306,0:306:99:0,1800	0:10,0:10:99:0,247	0:12,0:12:99:0,297	0:55,0:55:99:0,1800	0:167,0:167:99:0,1800	0:57,0:57:99:0,221	0:8,0:8:99:0,106	0:78,0:78:99:0,1800	0:93,0:93:99:0,1453	0:6,0:6:99:0,120	0:4,0:4:48:0,48	.:3,0:3:74:0,74	0:100,0:100:99:0,1800	0:5,0:5:99:0,135	0:23,0:23:99:0,587	0:4,0:4:99:0,99	0:6,0:6:99:0,140	0:6,0:6:99:0,106	0:4,0:4:99:0,99	0:28,0:28:99:0,752	0:7,0:7:99:0,180	0:4,0:4:99:0,99	.:3,0:3:7:0,7	.:0,0:0:0:0,0	.:4,0:4:0:0,0	.:0,0:0:0:0,0	.:588,0:588:99:0,1800	.:472,0:472:99:0,1800	0:47,0:47:99:0,1257	.:530,0:530:99:0,1800	0:62,0:62:99:0,1566
mtDNAgenome_CP59298	3113	.	T	C	19466	.	.	GT:AD:DP:GQ:PL	0:7,0:7:99:0,106	0:53,0:53:99:0,1740	0:152,0:152:99:0,1800	.:306,0:306:99:0,1800	0:10,0:10:99:0,247	0:12,0:12:99:0,297	0:55,0:55:99:0,1800	0:167,0:167:99:0,1800	0:57,0:57:99:0,221	0:8,0:8:99:0,106	0:78,0:78:99:0,1800	0:93,0:93:99:0,1453	0:6,0:6:99:0,120	.:3,0:3:7:0,7	.:3,0:3:74:0,74	0:100,0:100:99:0,1800	0:5,0:5:99:0,135	0:23,0:23:99:0,587	0:4,0:4:99:0,99	0:6,0:6:99:0,140	0:6,0:6:99:0,106	0:4,0:4:99:0,99	0:28,0:28:99:0,752	0:7,0:7:99:0,180	0:4,0:4:99:0,99	.:3,0:3:90:0,90	.:0,0:0:0:0,0	0:4,0:4:90:0,90	.:0,0:0:0:0,0	.:588,0:588:99:0,1800	.:472,0:472:99:0,1800	0:47,0:47:99:0,1257	.:530,0:530:99:0,1800	0:62,0:62:99:0,1566
mtDNAgenome_CP59298	3118	.	C	A	33398.3	.	.	GT:AD:DP:GQ:PL	0:7,0:7:99:0,106	0:53,0:53:99:0,1740	0:152,0:152:99:0,1800	.:306,0:306:99:0,1800	0:10,0:10:99:0,247	0:12,0:12:99:0,297	0:55,0:55:99:0,1800	0:167,0:167:99:0,1800	0:57,0:57:99:0,221	0:8,0:8:99:0,106	0:78,0:78:99:0,1800	0:93,0:93:99:0,1453	0:6,0:6:99:0,120	.:3,0:3:7:0,7	.:1,2:3:45:45,0	0:100,0:100:99:0,1800	0:5,0:5:99:0,135	0:23,0:23:99:0,587	0:4,0:4:99:0,99	0:6,0:6:99:0,140	0:6,0:6:99:0,106	.:2,2:4:0:0,0	0:28,0:28:99:0,752	0:7,0:7:99:0,180	0:4,0:4:99:0,99	.:4,0:4:0:0,0	.:0,0:0:0:0,0	.:4,0:4:0:0,0	.:0,0:0:0:0,0	.:588,0:588:99:0,1800	.:472,0:472:99:0,1800	0:47,0:47:99:0,1257	.:530,0:530:99:0,1800	0:62,0:62:99:0,1566
mtDNAgenome_CP59298	3121	.	A	C	11256.8	.	.	GT:AD:DP:GQ:PL	0:7,0:7:99:0,106	0:53,0:53:99:0,1740	0:152,0:152:99:0,1800	.:306,0:306:99:0,1800	0:10,0:10:99:0,247	0:12,0:12:99:0,297	0:55,0:55:99:0,1800	0:167,0:167:99:0,1800	0:57,0:57:99:0,221	0:8,0:8:99:0,106	0:78,0:78:99:0,1800	0:93,0:93:99:0,1453	0:6,0:6:99:0,120	0:4,0:4:49:0,49	.:3,0:3:74:0,74	0:100,0:100:99:0,1800	0:5,0:5:99:0,135	0:23,0:23:99:0,587	0:4,0:4:99:0,99	0:6,0:6:99:0,140	0:6,0:6:99:0,106	0:4,0:4:99:0,99	0:28,0:28:99:0,752	0:7,0:7:99:0,180	0:4,0:4:99:0,99	.:4,0:4:0:0,0	.:0,0:0:0:0,0	0:5,0:5:7:0,7	0:7,0:7:99:0,135	.:588,0:588:99:0,1800	.:472,0:472:99:0,1800	0:47,0:47:99:0,1257	.:530,0:530:99:0,1800	0:62,0:62:99:0,1566
mtDNAgenome_CP59298	3122	.	G	A	32097.2	.	.	GT:AD:DP:GQ:PL	0:7,0:7:99:0,106	0:53,0:53:99:0,1740	0:152,0:152:99:0,1800	.:306,0:306:99:0,1800	0:10,0:10:99:0,247	0:12,0:12:99:0,297	0:55,0:55:99:0,1800	0:167,0:167:99:0,1800	0:57,0:57:99:0,221	0:8,0:8:99:0,106	0:78,0:78:99:0,1800	0:93,0:93:99:0,1453	0:6,0:6:99:0,120	0:5,0:5:92:0,92	.:2,2:4:0:0,0	0:100,0:100:99:0,1800	0:5,0:5:99:0,135	0:23,0:23:99:0,587	0:4,0:4:99:0,99	0:6,0:6:99:0,140	0:6,0:6:99:0,106	.:2,2:4:0:0,0	0:28,0:28:99:0,752	0:7,0:7:99:0,180	0:4,0:4:99:0,99	.:4,0:4:0:0,0	.:0,0:0:0:0,0	0:5,0:5:7:0,7	0:7,0:7:99:0,135	.:588,0:588:99:0,1800	.:472,0:472:99:0,1800	0:47,0:47:99:0,1257	.:530,0:530:99:0,1800	0:62,0:62:99:0,1566
mtDNAgenome_CP59298	3127	.	A	C,T	28113.5	.	.	GT:AD:DP:GQ:PL	0:7,0,0:7:99:0,106,106	0:53,0,0:53:99:0,1740,1740	0:152,0,0:152:99:0,1800,1800	.:306,0,0:306:99:0,1800,1800	0:10,0,0:10:99:0,247,247	0:12,0,0:12:99:0,297,297	0:55,0,0:55:99:0,1800,1800	0:167,0,0:167:99:0,1800,1800	0:57,0,0:57:99:0,221,221	0:8,0,0:8:99:0,106,106	0:78,0,0:78:99:0,1800,1800	0:93,0,0:93:99:0,1453,1453	0:6,0,0:6:99:0,120,120	0:5,0,0:5:99:0,135,135	0:2,0,2:4:0:0,90,0	0:100,0,0:100:99:0,1800,1800	0:5,0,0:5:99:0,135,135	0:23,0,0:23:99:0,587,587	0:4,0,0:4:99:0,99,99	0:6,0,0:6:99:0,140,140	0:6,0,0:6:99:0,106,106	0:2,0,2:4:0:0,90,0	0:28,0,0:28:99:0,752,752	0:7,0,0:7:99:0,180,180	0:4,0,0:4:99:0,99,99	.:4,0,0:4:0:0,0,0	.:0,0,0:0:0:0,0,0	0:4,0,0:4:49:0,49,49	0:7,0,0:7:99:0,135,135	.:588,0,0:588:99:0,1800,1800	.:472,0,0:472:99:0,1800,1800	0:47,0,0:47:99:0,1257,1257	.:530,0,0:530:99:0,1800,1800	0:62,0,0:62:99:0,1566,1566
mtDNAgenome_CP59298	3136	.	A	T	1763.11	.	.	GT:AD:DP:GQ:PL	0:7,0:7:99:0,106	0:53,0:53:99:0,1740	0:152,0:152:99:0,1800	.:306,0:306:99:0,1800	0:10,0:10:99:0,247	0:12,0:12:99:0,297	0:55,0:55:99:0,1800	0:167,0:167:99:0,1800	0:57,0:57:99:0,221	0:8,0:8:99:0,106	0:78,0:78:99:0,1800	0:93,0:93:99:0,1453	0:6,0:6:99:0,120	0:6,0:6:99:0,134	0:4,0:4:99:0,99	0:100,0:100:99:0,1800	0:5,0:5:99:0,135	0:23,0:23:99:0,587	0:4,0:4:99:0,99	0:6,0:6:99:0,140	0:6,0:6:99:0,106	0:4,0:4:99:0,99	0:28,0:28:99:0,752	0:7,0:7:99:0,180	0:4,0:4:99:0,99	0:8,0:8:99:0,135	.:0,0:0:0:0,0	0:15,0:15:99:0,135	.:8,0:8:0:0,0	.:588,0:588:99:0,1800	.:472,0:472:99:0,1800	0:47,0:47:99:0,1257	.:530,0:530:99:0,1800	0:62,0:62:99:0,1566
mtDNAgenome_CP59298	3141	.	G	C	207.64	.	.	GT:AD:DP:GQ:PL	0:7,0:7:99:0,106	0:53,0:53:99:0,1740	0:152,0:152:99:0,1800	.:306,0:306:99:0,1800	0:10,0:10:99:0,247	0:12,0:12:99:0,297	0:55,0:55:99:0,1800	0:167,0:167:99:0,1800	0:57,0:57:99:0,221	0:8,0:8:99:0,106	0:78,0:78:99:0,1800	0:93,0:93:99:0,1453	0:6,0:6:99:0,120	0:6,0:6:49:0,49	0:4,0:4:99:0,99	0:100,0:100:99:0,1800	0:5,0:5:99:0,135	0:23,0:23:99:0,587	0:4,0:4:99:0,99	0:6,0:6:99:0,140	0:6,0:6:99:0,106	0:4,0:4:90:0,90	0:28,0:28:99:0,752	0:7,0:7:99:0,180	0:4,0:4:99:0,99	0:8,0:8:45:0,45	.:0,0:0:0:0,0	0:15,0:15:99:0,135	1:0,5:5:99:225,0	.:588,0:588:99:0,1800	.:472,0:472:99:0,1800	0:47,0:47:99:0,1257	.:530,0:530:99:0,1800	0:62,0:62:99:0,1566
mtDNAgenome_CP59298	3142	.	T	A	32207.9	.	.	GT:AD:DP:GQ:PL	0:7,0:7:99:0,106	0:53,0:53:99:0,1740	0:152,0:152:99:0,1800	.:306,0:306:99:0,1800	0:10,0:10:99:0,247	0:12,0:12:99:0,297	0:55,0:55:99:0,1800	0:167,0:167:99:0,1800	0:57,0:57:99:0,221	0:8,0:8:99:0,106	0:78,0:78:99:0,1800	0:93,0:93:99:0,1453	0:6,0:6:99:0,120	0:6,0:6:99:0,135	0:2,2:4:18:0,18	0:100,0:100:99:0,1800	0:5,0:5:99:0,135	0:23,0:23:99:0,587	0:4,0:4:99:0,99	0:6,0:6:99:0,140	0:6,0:6:99:0,106	.:2,2:4:0:0,0	0:28,0:28:99:0,752	0:7,0:7:99:0,180	0:4,0:4:99:0,99	0:8,0:8:45:0,45	.:0,0:0:0:0,0	0:15,0:15:99:0,135	.:5,0:5:0:0,0	.:588,0:588:99:0,1800	.:472,0:472:99:0,1800	0:47,0:47:99:0,1257	.:530,0:530:99:0,1800	0:62,0:62:99:0,1566
mtDNAgenome_CP59298	3143	.	A	G	207.8	.	.	GT:AD:DP:GQ:PL	0:7,0:7:99:0,106	0:53,0:53:99:0,1740	0:152,0:152:99:0,1800	.:306,0:306:99:0,1800	0:10,0:10:99:0,247	0:12,0:12:99:0,297	0:55,0:55:99:0,1800	0:167,0:167:99:0,1800	0:57,0:57:99:0,221	0:8,0:8:99:0,106	0:78,0:78:99:0,1800	0:93,0:93:99:0,1453	0:6,0:6:99:0,120	0:6,0:6:99:0,135	0:4,0:4:99:0,117	0:100,0:100:99:0,1800	0:5,0:5:99:0,135	0:23,0:23:99:0,587	0:4,0:4:99:0,99	0:6,0:6:99:0,140	0:6,0:6:99:0,106	0:18,0:18:99:0,135	0:28,0:28:99:0,752	0:7,0:7:99:0,180	0:4,0:4:99:0,99	.:0,0:0:0:0,0	.:0,0:0:0:0,0	0:14,0:14:90:0,90	1:0,5:5:99:225,0	.:588,0:588:99:0,1800	.:472,0:472:99:0,1800	0:47,0:47:99:0,1257	.:530,0:530:99:0,1800	0:62,0:62:99:0,1566
mtDNAgenome_CP59298	3145	.	T	A	467.08	.	.	GT:AD:DP:GQ:PL	0:7,0:7:99:0,106	0:53,0:53:99:0,1740	0:152,0:152:99:0,1800	.:306,0:306:99:0,1800	0:10,0:10:99:0,247	0:12,0:12:99:0,297	0:55,0:55:99:0,1800	0:167,0:167:99:0,1800	0:57,0:57:99:0,221	0:8,0:8:99:0,106	0:78,0:78:99:0,1800	0:93,0:93:99:0,1453	0:6,0:6:99:0,120	.:6,0:6:0:0,0	0:4,0:4:99:0,117	0:100,0:100:99:0,1800	0:5,0:5:99:0,135	0:23,0:23:99:0,587	0:4,0:4:99:0,99	0:6,0:6:99:0,140	0:6,0:6:99:0,106	0:18,0:18:99:0,135	0:28,0:28:99:0,752	0:7,0:7:99:0,180	0:4,0:4:99:0,99	.:0,0:0:0:0,0	.:0,0:0:0:0,0	0:14,0:14:90:0,90	1:0,5:5:99:225,0	.:588,0:588:99:0,1800	.:472,0:472:99:0,1800	0:47,0:47:99:0,1257	.:530,0:530:99:0,1800	0:62,0:62:99:0,1566
mtDNAgenome_CP59298	3148	.	A	AAGAAGGGATAAATGTGTTTTAGCCCAACCACAAGCCATCAGT	207.76	.	.	GT:AD:DP:GQ:PL	0:7,0:7:99:0,106	0:53,0:53:99:0,1740	0:152,0:152:99:0,1800	.:306,0:306:99:0,1800	0:10,0:10:99:0,247	0:12,0:12:99:0,297	0:55,0:55:99:0,1800	0:167,0:167:99:0,1800	0:57,0:57:99:0,221	0:8,0:8:99:0,106	0:78,0:78:99:0,1800	0:93,0:93:99:0,1453	0:6,0:6:99:0,120	0:6,0:6:50:0,50	0:4,0:4:99:0,117	0:100,0:100:99:0,1800	0:5,0:5:99:0,135	0:23,0:23:99:0,587	0:4,0:4:99:0,99	0:6,0:6:99:0,140	0:6,0:6:99:0,106	0:17,0:17:90:0,90	0:28,0:28:99:0,752	0:7,0:7:99:0,180	0:4,0:4:99:0,99	.:0,0:0:0:0,0	.:0,0:0:0:0,0	0:14,0:14:90:0,90	1:0,5:5:99:225,0	.:588,0:588:99:0,1800	.:472,0:472:99:0,1800	0:47,0:47:99:0,1257	.:530,0:530:99:0,1800	0:62,0:62:99:0,1566
mtDNAgenome_CP59298	3154	.	T	A	6092.41	.	.	GT:AD:DP:GQ:PL	0:7,0:7:99:0,106	0:53,0:53:99:0,1740	0:152,0:152:99:0,1800	.:306,0:306:99:0,1800	0:10,0:10:99:0,247	0:12,0:12:99:0,297	0:55,0:55:99:0,1800	0:167,0:167:99:0,1800	0:57,0:57:99:0,221	0:8,0:8:99:0,106	0:78,0:78:99:0,1800	0:93,0:93:99:0,1453	0:6,0:6:99:0,120	0:6,0:6:38:0,38	.:2,2:4:0:0,0	0:100,0:100:99:0,1800	0:5,0:5:99:0,135	0:23,0:23:99:0,587	0:4,0:4:99:0,99	0:6,0:6:99:0,140	0:6,0:6:99:0,106	0:17,0:17:90:0,90	0:28,0:28:99:0,752	0:7,0:7:99:0,180	0:4,0:4:99:0,99	.:0,0:0:0:0,0	.:0,0:0:0:0,0	0:14,0:14:90:0,90	.:0,0:0:0:0,0	.:588,0:588:99:0,1800	.:472,0:472:99:0,1800	0:47,0:47:99:0,1257	.:530,0:530:99:0,1800	0:62,0:62:99:0,1566
mtDNAgenome_CP59298	3155	.	C	T	33485.7	.	.	GT:AD:DP:GQ:PL	0:7,0:7:99:0,106	0:53,0:53:99:0,1740	0:152,0:152:99:0,1800	.:306,0:306:99:0,1800	0:10,0:10:99:0,247	0:12,0:12:99:0,297	0:55,0:55:99:0,1800	0:167,0:167:99:0,1800	0:57,0:57:99:0,221	0:8,0:8:99:0,106	0:78,0:78:99:0,1800	0:93,0:93:99:0,1453	0:6,0:6:99:0,120	.:6,0:6:0:0,0	.:2,2:4:0:0,0	0:100,0:100:99:0,1800	0:5,0:5:99:0,135	0:23,0:23:99:0,587	0:4,0:4:99:0,99	0:6,0:6:99:0,140	0:6,0:6:99:0,106	.:17,0:17:0:0,0	0:28,0:28:99:0,752	0:7,0:7:99:0,180	0:4,0:4:99:0,99	.:0,0:0:0:0,0	.:0,0:0:0:0,0	.:13,0:13:0:0,0	.:0,0:0:0:0,0	.:588,0:588:99:0,1800	.:472,0:472:99:0,1800	0:47,0:47:99:0,1257	.:530,0:530:99:0,1800	0:62,0:62:99:0,1566
mtDNAgenome_CP59298	3166	.	T	A	253.32	.	.	GT:AD:DP:GQ:PL	0:7,0:7:99:0,106	0:53,0:53:99:0,1740	0:152,0:152:99:0,1800	.:306,0:306:99:0,1800	0:10,0:10:99:0,247	0:12,0:12:99:0,297	0:55,0:55:99:0,1800	0:167,0:167:99:0,1800	0:57,0:57:99:0,221	0:8,0:8:99:0,106	0:78,0:78:99:0,1800	0:93,0:93:99:0,1453	0:6,0:6:99:0,120	.:6,0:6:0:0,0	0:4,0:4:99:0,135	0:100,0:100:99:0,1800	0:5,0:5:99:0,135	0:23,0:23:99:0,587	0:4,0:4:99:0,99	0:6,0:6:99:0,140	0:6,0:6:99:0,106	0:15,0:15:11:0,11	0:28,0:28:99:0,752	0:7,0:7:99:0,180	0:5,0:5:99:0,110	.:0,0:0:0:0,0	.:0,0:0:0:0,0	.:13,0:13:0:0,0	.:0,0:0:0:0,0	.:588,0:588:99:0,1800	.:472,0:472:99:0,1800	0:47,0:47:99:0,1257	.:530,0:530:99:0,1800	0:62,0:62:99:0,1566
mtDNAgenome_CP59298	3172	.	T	C	5822.27	.	.	GT:AD:DP:GQ:PL	0:7,0:7:99:0,106	0:53,0:53:99:0,1740	0:152,0:152:99:0,1800	.:306,0:306:99:0,1800	0:10,0:10:99:0,247	0:12,0:12:99:0,297	0:55,0:55:99:0,1800	0:167,0:167:99:0,1800	0:57,0:57:99:0,221	0:8,0:8:99:0,106	0:78,0:78:99:0,1800	0:93,0:93:99:0,1453	0:6,0:6:99:0,120	0:6,0:6:99:0,131	.:2,2:4:0:0,0	0:100,0:100:99:0,1800	0:5,0:5:99:0,135	0:23,0:23:99:0,587	0:4,0:4:99:0,99	0:6,0:6:99:0,140	0:6,0:6:99:0,106	0:15,0:15:90:0,90	0:28,0:28:99:0,752	0:7,0:7:99:0,180	0:5,0:5:99:0,110	.:0,0:0:0:0,0	.:0,0:0:0:0,0	0:13,0:13:99:0,135	.:0,0:0:0:0,0	.:588,0:588:99:0,1800	.:472,0:472:99:0,1800	0:47,0:47:99:0,1257	.:530,0:530:99:0,1800	0:62,0:62:99:0,1566
mtDNAgenome_CP59298	3175	.	A	T	253.31	.	.	GT:AD:DP:GQ:PL	0:7,0:7:99:0,106	0:53,0:53:99:0,1740	0:152,0:152:99:0,1800	.:306,0:306:99:0,1800	0:10,0:10:99:0,247	0:12,0:12:99:0,297	0:55,0:55:99:0,1800	0:167,0:167:99:0,1800	0:57,0:57:99:0,221	0:8,0:8:99:0,106	0:78,0:78:99:0,1800	0:93,0:93:99:0,1453	0:6,0:6:99:0,120	0:5,0:5:90:0,90	0:4,0:4:99:0,135	0:100,0:100:99:0,1800	0:5,0:5:99:0,135	0:23,0:23:99:0,587	0:4,0:4:99:0,99	0:6,0:6:99:0,140	0:6,0:6:99:0,106	.:11,0:11:0:0,0	0:28,0:28:99:0,752	0:7,0:7:99:0,180	0:5,0:5:99:0,110	.:0,0:0:0:0,0	.:0,0:0:0:0,0	.:12,0:12:0:0,0	.:0,0:0:0:0,0	.:588,0:588:99:0,1800	.:472,0:472:99:0,1800	0:47,0:47:99:0,1257	.:530,0:530:99:0,1800	0:62,0:62:99:0,1566
mtDNAgenome_CP59298	3178	.	T	A	253.36	.	.	GT:AD:DP:GQ:PL	0:7,0:7:99:0,106	0:53,0:53:99:0,1740	0:152,0:152:99:0,1800	.:306,0:306:99:0,1800	0:10,0:10:99:0,247	0:12,0:12:99:0,297	0:55,0:55:99:0,1800	0:167,0:167:99:0,1800	0:57,0:57:99:0,221	0:8,0:8:99:0,106	0:78,0:78:99:0,1800	0:93,0:93:99:0,1453	0:6,0:6:99:0,120	0:5,0:5:7:0,7	0:4,0:4:90:0,90	0:100,0:100:99:0,1800	0:5,0:5:99:0,135	0:23,0:23:99:0,587	0:4,0:4:99:0,99	0:6,0:6:99:0,140	0:6,0:6:99:0,106	.:11,0:11:0:0,0	0:28,0:28:99:0,752	0:7,0:7:99:0,180	0:5,0:5:99:0,110	.:0,0:0:0:0,0	.:0,0:0:0:0,0	.:12,0:12:0:0,0	.:0,0:0:0:0,0	.:588,0:588:99:0,1800	.:472,0:472:99:0,1800	0:47,0:47:99:0,1257	.:530,0:530:99:0,1800	0:62,0:62:99:0,1566
mtDNAgenome_CP59298	3179	.	C	T	5808.62	.	.	GT:AD:DP:GQ:PL	0:7,0:7:99:0,106	0:53,0:53:99:0,1740	0:152,0:152:99:0,1800	.:306,0:306:99:0,1800	0:10,0:10:99:0,247	0:12,0:12:99:0,297	0:55,0:55:99:0,1800	0:167,0:167:99:0,1800	0:57,0:57:99:0,221	0:8,0:8:99:0,106	0:78,0:78:99:0,1800	0:93,0:93:99:0,1453	0:6,0:6:99:0,120	0:5,0:5:89:0,89	.:2,2:4:0:0,0	0:100,0:100:99:0,1800	0:5,0:5:99:0,135	0:23,0:23:99:0,587	0:4,0:4:99:0,99	0:6,0:6:99:0,140	0:6,0:6:99:0,106	0:11,0:11:3:0,3	0:28,0:28:99:0,752	0:7,0:7:99:0,180	0:5,0:5:99:0,110	.:0,0:0:0:0,0	.:0,0:0:0:0,0	.:12,0:12:0:0,0	.:0,0:0:0:0,0	.:588,0:588:99:0,1800	.:472,0:472:99:0,1800	0:47,0:47:99:0,1257	.:530,0:530:99:0,1800	0:62,0:62:99:0,1566
mtDNAgenome_CP59298	3181	.	A	T	20643	.	.	GT:AD:DP:GQ:PL	0:7,0:7:99:0,106	0:53,0:53:99:0,1740	0:152,0:152:99:0,1800	.:306,0:306:99:0,1800	0:10,0:10:99:0,247	0:12,0:12:99:0,297	0:55,0:55:99:0,1800	0:167,0:167:99:0,1800	0:57,0:57:99:0,221	0:8,0:8:99:0,106	0:78,0:78:99:0,1800	0:93,0:93:99:0,1453	0:6,0:6:99:0,120	0:5,0:5:4:0,4	0:7,0:7:88:0,88	0:100,0:100:99:0,1800	0:5,0:5:99:0,135	0:23,0:23:99:0,587	0:4,0:4:99:0,99	0:6,0:6:99:0,140	0:6,0:6:99:0,106	.:11,0:11:0:0,0	0:28,0:28:99:0,752	0:7,0:7:99:0,180	0:5,0:5:99:0,110	.:0,0:0:0:0,0	.:0,0:0:0:0,0	.:12,0:12:0:0,0	.:0,0:0:0:0,0	.:588,0:588:99:0,1800	.:472,0:472:99:0,1800	0:47,0:47:99:0,1257	.:530,0:530:99:0,1800	0:62,0:62:99:0,1566
mtDNAgenome_CP59298	3187	.	C	T	1630.82	.	.	GT:AD:DP:GQ:PL	0:7,0:7:99:0,106	0:53,0:53:99:0,1740	0:152,0:152:99:0,1800	.:306,0:306:99:0,1800	0:10,0:10:99:0,247	0:12,0:12:99:0,297	0:55,0:55:99:0,1800	0:167,0:167:99:0,1800	0:57,0:57:99:0,221	0:8,0:8:99:0,106	0:78,0:78:99:0,1800	0:93,0:93:99:0,1453	0:6,0:6:99:0,120	0:4,0:4:49:0,49	0:7,0:7:14:0,14	0:100,0:100:99:0,1800	0:5,0:5:99:0,135	0:23,0:23:99:0,587	0:4,0:4:99:0,99	0:6,0:6:99:0,140	0:6,0:6:99:0,106	.:11,0:11:0:0,0	0:28,0:28:99:0,752	0:7,0:7:99:0,180	0:5,0:5:99:0,110	.:0,0:0:0:0,0	.:0,0:0:0:0,0	.:12,0:12:0:0,0	.:0,0:0:0:0,0	.:588,0:588:99:0,1800	.:472,0:472:99:0,1800	0:47,0:47:99:0,1257	.:530,0:530:99:0,1800	0:62,0:62:99:0,1566
mtDNAgenome_CP59298	3188	.	T	C	3228.5	.	.	GT:AD:DP:GQ:PL	0:7,0:7:99:0,106	0:53,0:53:99:0,1740	0:152,0:152:99:0,1800	.:306,0:306:99:0,1800	0:10,0:10:99:0,247	0:12,0:12:99:0,297	0:55,0:55:99:0,1800	0:167,0:167:99:0,1800	0:57,0:57:99:0,221	0:8,0:8:99:0,106	0:78,0:78:99:0,1800	0:93,0:93:99:0,1453	0:6,0:6:99:0,120	0:4,0:4:49:0,49	.:5,0:5:0:0,0	0:100,0:100:99:0,1800	0:5,0:5:99:0,135	0:23,0:23:99:0,587	0:4,0:4:99:0,99	0:6,0:6:99:0,140	0:6,0:6:99:0,106	.:11,0:11:0:0,0	0:28,0:28:99:0,752	0:7,0:7:99:0,180	0:5,0:5:99:0,110	.:0,0:0:0:0,0	.:0,0:0:0:0,0	.:12,0:12:0:0,0	.:0,0:0:0:0,0	.:588,0:588:99:0,1800	.:472,0:472:99:0,1800	0:47,0:47:99:0,1257	.:530,0:530:99:0,1800	0:62,0:62:99:0,1566
mtDNAgenome_CP59298	3193	.	T	A	3977.76	.	.	GT:AD:DP:GQ:PL	0:7,0:7:99:0,106	0:53,0:53:99:0,1740	0:152,0:152:99:0,1800	.:306,0:306:99:0,1800	0:10,0:10:99:0,247	0:12,0:12:99:0,297	0:55,0:55:99:0,1800	0:167,0:167:99:0,1800	0:57,0:57:99:0,221	0:8,0:8:99:0,106	0:78,0:78:99:0,1800	0:93,0:93:99:0,1453	0:6,0:6:99:0,120	0:4,0:4:50:0,50	0:5,0:5:45:0,45	0:100,0:100:99:0,1800	0:5,0:5:99:0,135	0:23,0:23:99:0,587	0:4,0:4:99:0,99	0:6,0:6:99:0,140	0:6,0:6:99:0,106	.:11,0:11:0:0,0	0:28,0:28:99:0,752	0:7,0:7:99:0,180	0:5,0:5:99:0,110	.:0,0:0:0:0,0	.:0,0:0:0:0,0	.:12,0:12:0:0,0	.:0,0:0:0:0,0	.:588,0:588:99:0,1800	.:472,0:472:99:0,1800	0:47,0:47:99:0,1257	.:530,0:530:99:0,1800	0:62,0:62:99:0,1566
mtDNAgenome_CP59298	3199	.	A	C	163.69	.	.	GT:AD:DP:GQ:PL	0:7,0:7:99:0,106	0:53,0:53:99:0,1740	0:152,0:152:99:0,1800	.:306,0:306:99:0,1800	0:10,0:10:99:0,247	0:12,0:12:99:0,297	0:55,0:55:99:0,1800	0:167,0:167:99:0,1800	0:57,0:57:99:0,221	0:8,0:8:99:0,106	0:78,0:78:99:0,1800	0:93,0:93:99:0,1453	0:6,0:6:99:0,120	.:4,0:4:0:0,0	.:5,0:5:0:0,0	0:100,0:100:99:0,1800	0:5,0:5:99:0,135	0:23,0:23:99:0,587	0:4,0:4:99:0,99	0:6,0:6:99:0,140	0:6,0:6:99:0,106	.:9,0:9:0:0,0	0:28,0:28:99:0,752	0:7,0:7:99:0,180	0:5,0:5:99:0,110	.:0,0:0:0:0,0	.:0,0:0:0:0,0	.:11,0:11:0:0,0	.:0,0:0:0:0,0	.:588,0:588:99:0,1800	.:472,0:472:99:0,1800	0:47,0:47:99:0,1257	.:530,0:530:99:0,1800	0:62,0:62:99:0,1566
mtDNAgenome_CP59298	3202	.	C	T,A	20503.5	.	.	GT:AD:DP:GQ:PL	0:7,0,0:7:99:0,106,106	0:53,0,0:53:99:0,1740,1740	0:152,0,0:152:99:0,1800,1800	.:306,0,0:306:99:0,1800,1800	0:10,0,0:10:99:0,247,247	0:12,0,0:12:99:0,297,297	0:55,0,0:55:99:0,1800,1800	0:167,0,0:167:99:0,1800,1800	0:57,0,0:57:99:0,221,221	0:8,0,0:8:99:0,106,106	0:78,0,0:78:99:0,1800,1800	0:93,0,0:93:99:0,1453,1453	0:6,0,0:6:99:0,120,120	.:4,0,0:4:0:0,0,0	.:4,0,0:4:0:0,0,0	0:100,0,0:100:99:0,1800,1800	0:5,0,0:5:99:0,135,135	0:23,0,0:23:99:0,587,587	0:4,0,0:4:99:0,99,99	0:6,0,0:6:99:0,140,140	0:6,0,0:6:99:0,106,106	.:9,0,0:9:0:0,0,0	0:28,0,0:28:99:0,752,752	0:7,0,0:7:99:0,180,180	0:5,0,0:5:99:0,110,110	.:0,0,0:0:0:0,0,0	.:0,0,0:0:0:0,0,0	.:11,0,0:11:0:0,0,0	.:0,0,0:0:0:0,0,0	.:588,0,0:588:99:0,1800,1800	.:472,0,0:472:99:0,1800,1800	0:47,0,0:47:99:0,1257,1257	.:530,0,0:530:99:0,1800,1800	0:62,0,0:62:99:0,1566,1566
mtDNAgenome_CP59298	3214	.	T	A	73.89	.	.	GT:AD:DP:GQ:PL	0:7,0:7:99:0,106	0:53,0:53:99:0,1740	0:152,0:152:99:0,1800	.:306,0:306:99:0,1800	0:10,0:10:99:0,247	0:12,0:12:99:0,297	0:55,0:55:99:0,1800	0:167,0:167:99:0,1800	0:57,0:57:99:0,221	0:8,0:8:99:0,106	0:78,0:78:99:0,1800	0:93,0:93:99:0,1453	0:6,0:6:99:0,120	.:4,0:4:0:0,0	.:4,0:4:0:0,0	0:100,0:100:99:0,1800	0:5,0:5:99:0,135	0:23,0:23:99:0,587	0:4,0:4:99:0,99	0:6,0:6:99:0,140	0:6,0:6:99:0,106	0:7,0:7:11:0,11	0:28,0:28:99:0,752	0:7,0:7:99:0,180	0:5,0:5:99:0,110	.:0,0:0:0:0,0	.:0,0:0:0:0,0	.:9,0:9:0:0,0	.:0,0:0:0:0,0	.:588,0:588:99:0,1800	.:472,0:472:99:0,1800	0:47,0:47:99:0,1257	.:530,0:530:99:0,1800	0:62,0:62:99:0,1566
mtDNAgenome_CP59298	3215	.	A	G	15491.2	.	.	GT:AD:DP:GQ:PL	0:7,0:7:99:0,106	0:53,0:53:99:0,1740	0:152,0:152:99:0,1800	.:306,0:306:99:0,1800	0:10,0:10:99:0,247	0:12,0:12:99:0,297	0:55,0:55:99:0,1800	0:167,0:167:99:0,1800	0:57,0:57:99:0,221	0:8,0:8:99:0,106	0:78,0:78:99:0,1800	0:93,0:93:99:0,1453	0:6,0:6:99:0,120	.:4,0:4:0:0,0	.:4,0:4:0:0,0	0:100,0:100:99:0,1800	0:5,0:5:99:0,135	0:23,0:23:99:0,587	0:4,0:4:99:0,99	0:6,0:6:99:0,140	0:6,0:6:99:0,106	0:7,0:7:88:0,88	0:28,0:28:99:0,752	0:7,0:7:99:0,180	0:5,0:5:99:0,110	.:0,0:0:0:0,0	.:0,0:0:0:0,0	0:9,0:9:99:0,135	.:0,0:0:0:0,0	.:588,0:588:99:0,1800	.:472,0:472:99:0,1800	0:47,0:47:99:0,1257	.:530,0:530:99:0,1800	0:62,0:62:99:0,1566
mtDNAgenome_CP59298	3220	.	A	T	73.94	.	.	GT:AD:DP:GQ:PL	0:7,0:7:99:0,106	0:53,0:53:99:0,1740	0:152,0:152:99:0,1800	.:306,0:306:99:0,1800	0:10,0:10:99:0,247	0:12,0:12:99:0,297	0:55,0:55:99:0,1800	0:167,0:167:99:0,1800	0:57,0:57:99:0,221	0:8,0:8:99:0,106	0:78,0:78:99:0,1800	0:93,0:93:99:0,1453	0:6,0:6:99:0,120	.:3,0:3:7:0,7	.:4,0:4:0:0,0	0:100,0:100:99:0,1800	0:5,0:5:99:0,135	0:23,0:23:99:0,587	0:4,0:4:99:0,99	0:6,0:6:99:0,140	0:6,0:6:99:0,106	.:8,0:8:0:0,0	0:28,0:28:99:0,752	0:7,0:7:99:0,180	0:5,0:5:99:0,110	.:0,0:0:0:0,0	.:0,0:0:0:0,0	.:9,0:9:0:0,0	.:0,0:0:0:0,0	.:588,0:588:99:0,1800	.:472,0:472:99:0,1800	0:47,0:47:99:0,1257	.:530,0:530:99:0,1800	0:62,0:62:99:0,1566
mtDNAgenome_CP59298	3223	.	T	A	73.31	.	.	GT:AD:DP:GQ:PL	0:7,0:7:99:0,106	0:53,0:53:99:0,1740	0:152,0:152:99:0,1800	.:306,0:306:99:0,1800	0:10,0:10:99:0,247	0:12,0:12:99:0,297	0:55,0:55:99:0,1800	0:167,0:167:99:0,1800	0:57,0:57:99:0,221	0:8,0:8:99:0,106	0:78,0:78:99:0,1800	0:93,0:93:99:0,1453	0:6,0:6:99:0,120	.:3,0:3:90:0,90	.:3,0:3:0:0,0	0:100,0:100:99:0,1800	0:5,0:5:99:0,135	0:23,0:23:99:0,587	0:4,0:4:99:0,99	0:6,0:6:99:0,140	0:6,0:6:99:0,106	0:8,0:8:99:0,99	0:28,0:28:99:0,752	0:7,0:7:99:0,180	0:5,0:5:99:0,110	.:0,0:0:0:0,0	.:0,0:0:0:0,0	0:9,0:9:99:0,135	.:0,0:0:0:0,0	.:588,0:588:99:0,1800	.:472,0:472:99:0,1800	0:47,0:47:99:0,1257	.:530,0:530:99:0,1800	0:62,0:62:99:0,1566
mtDNAgenome_CP59298	3226	.	A	T	13067.2	.	.	GT:AD:DP:GQ:PL	0:7,0:7:99:0,106	0:53,0:53:99:0,1740	0:152,0:152:99:0,1800	.:306,0:306:99:0,1800	0:10,0:10:99:0,247	0:12,0:12:99:0,297	0:55,0:55:99:0,1800	0:167,0:167:99:0,1800	0:57,0:57:99:0,221	0:8,0:8:99:0,106	0:78,0:78:99:0,1800	0:93,0:93:99:0,1453	0:6,0:6:99:0,120	.:3,0:3:90:0,90	.:3,0:3:0:0,0	0:100,0:100:99:0,1800	0:5,0:5:99:0,135	0:23,0:23:99:0,587	0:4,0:4:99:0,99	0:6,0:6:99:0,140	0:6,0:6:99:0,106	.:8,0:8:0:0,0	0:28,0:28:99:0,752	0:7,0:7:99:0,180	0:5,0:5:99:0,110	.:0,0:0:0:0,0	.:0,0:0:0:0,0	.:8,0:8:0:0,0	.:0,0:0:0:0,0	.:588,0:588:99:0,1800	.:472,0:472:99:0,1800	0:47,0:47:99:0,1257	.:530,0:530:99:0,1800	0:62,0:62:99:0,1566
mtDNAgenome_CP59298	3235	.	T	A	9523.96	.	.	GT:AD:DP:GQ:PL	0:7,0:7:99:0,106	0:53,0:53:99:0,1740	0:152,0:152:99:0,1800	.:306,0:306:99:0,1800	0:10,0:10:99:0,247	0:12,0:12:99:0,297	0:55,0:55:99:0,1800	0:167,0:167:99:0,1800	0:57,0:57:99:0,221	0:8,0:8:99:0,106	0:78,0:78:99:0,1800	0:93,0:93:99:0,1453	0:6,0:6:99:0,120	.:3,0:3:7:0,7	.:1,0:1:43:0,43	0:100,0:100:99:0,1800	0:5,0:5:99:0,135	0:23,0:23:99:0,587	0:4,0:4:99:0,99	0:6,0:6:99:0,140	0:5,0:5:56:0,56	.:8,0:8:0:0,0	0:28,0:28:99:0,752	0:7,0:7:99:0,180	0:5,0:5:99:0,110	.:0,0:0:0:0,0	.:0,0:0:0:0,0	.:7,0:7:0:0,0	.:0,0:0:0:0,0	.:588,0:588:99:0,1800	.:472,0:472:99:0,1800	0:47,0:47:99:0,1257	.:530,0:530:99:0,1800	0:62,0:62:99:0,1566
mtDNAgenome_CP59298	3239	.	G	A	73.77	.	.	GT:AD:DP:GQ:PL	0:7,0:7:99:0,106	0:53,0:53:99:0,1740	0:152,0:152:99:0,1800	.:306,0:306:99:0,1800	0:10,0:10:99:0,247	0:12,0:12:99:0,297	0:55,0:55:99:0,1800	0:167,0:167:99:0,1800	0:57,0:57:99:0,221	0:8,0:8:99:0,106	0:78,0:78:99:0,1800	0:93,0:93:99:0,1453	0:6,0:6:99:0,120	.:3,0:3:7:0,7	.:0,0:0:0:0,0	0:100,0:100:99:0,1800	0:5,0:5:99:0,135	0:23,0:23:99:0,587	0:4,0:4:99:0,99	0:6,0:6:99:0,140	0:5,0:5:56:0,56	.:7,0:7:0:0,0	0:28,0:28:99:0,752	0:7,0:7:99:0,180	0:5,0:5:99:0,110	.:0,0:0:0:0,0	.:0,0:0:0:0,0	.:5,0:5:0:0,0	.:0,0:0:0:0,0	.:588,0:588:99:0,1800	.:472,0:472:99:0,1800	0:47,0:47:99:0,1257	.:530,0:530:99:0,1800	0:62,0:62:99:0,1566
mtDNAgenome_CP59298	3241	.	A	T	73.94	.	.	GT:AD:DP:GQ:PL	0:7,0:7:99:0,106	0:53,0:53:99:0,1740	0:152,0:152:99:0,1800	.:306,0:306:99:0,1800	0:10,0:10:99:0,247	0:12,0:12:99:0,297	0:55,0:55:99:0,1800	0:167,0:167:99:0,1800	0:57,0:57:99:0,221	0:8,0:8:99:0,106	0:78,0:78:99:0,1800	0:93,0:93:99:0,1453	0:6,0:6:99:0,120	.:3,0:3:7:0,7	.:0,0:0:0:0,0	0:100,0:100:99:0,1800	0:5,0:5:99:0,135	0:23,0:23:99:0,587	0:4,0:4:99:0,99	0:6,0:6:99:0,140	0:5,0:5:56:0,56	.:7,0:7:0:0,0	0:28,0:28:99:0,752	0:7,0:7:99:0,180	.:3,0:3:92:0,92	.:0,0:0:0:0,0	.:0,0:0:0:0,0	.:5,0:5:0:0,0	.:0,0:0:0:0,0	.:588,0:588:99:0,1800	.:472,0:472:99:0,1800	0:47,0:47:99:0,1257	.:530,0:530:99:0,1800	0:62,0:62:99:0,1566
mtDNAgenome_CP59298	3244	.	A	T	8758.99	.	.	GT:AD:DP:GQ:PL	0:7,0:7:99:0,106	0:53,0:53:99:0,1740	0:152,0:152:99:0,1800	.:306,0:306:99:0,1800	0:10,0:10:99:0,247	0:12,0:12:99:0,297	0:55,0:55:99:0,1800	0:167,0:167:99:0,1800	0:57,0:57:99:0,221	0:8,0:8:99:0,106	0:78,0:78:99:0,1800	0:93,0:93:99:0,1453	0:6,0:6:99:0,120	.:3,0:3:7:0,7	.:0,0:0:0:0,0	0:100,0:100:99:0,1800	0:5,0:5:99:0,135	0:23,0:23:99:0,587	0:4,0:4:99:0,99	0:6,0:6:99:0,140	.:3,0:3:7:0,7	0:9,0:9:20:0,20	0:28,0:28:99:0,752	0:7,0:7:99:0,180	.:3,0:3:45:0,45	.:0,0:0:0:0,0	.:0,0:0:0:0,0	.:5,0:5:0:0,0	.:0,0:0:0:0,0	.:588,0:588:99:0,1800	.:472,0:472:99:0,1800	0:47,0:47:99:0,1257	.:530,0:530:99:0,1800	0:62,0:62:99:0,1566
mtDNAgenome_CP59298	3246	.	G	T	73.65	.	.	GT:AD:DP:GQ:PL	0:7,0:7:99:0,106	0:53,0:53:99:0,1740	0:152,0:152:99:0,1800	.:306,0:306:99:0,1800	0:10,0:10:99:0,247	0:12,0:12:99:0,297	0:55,0:55:99:0,1800	0:167,0:167:99:0,1800	0:57,0:57:99:0,221	0:8,0:8:99:0,106	0:78,0:78:99:0,1800	0:93,0:93:99:0,1453	0:6,0:6:99:0,120	.:3,0:3:7:0,7	.:0,0:0:0:0,0	0:100,0:100:99:0,1800	0:5,0:5:99:0,135	0:23,0:23:99:0,587	0:4,0:4:99:0,99	0:6,0:6:99:0,140	.:3,0:3:7:0,7	0:9,0:9:20:0,20	0:28,0:28:99:0,752	0:7,0:7:99:0,180	.:3,0:3:45:0,45	.:0,0:0:0:0,0	.:0,0:0:0:0,0	.:5,0:5:0:0,0	.:0,0:0:0:0,0	.:588,0:588:99:0,1800	.:472,0:472:99:0,1800	0:47,0:47:99:0,1257	.:530,0:530:99:0,1800	0:62,0:62:99:0,1566
mtDNAgenome_CP59298	3256	.	C	T	10303.6	.	.	GT:AD:DP:GQ:PL	0:7,0:7:99:0,106	0:53,0:53:99:0,1740	0:152,0:152:99:0,1800	.:306,0:306:99:0,1800	0:10,0:10:99:0,247	0:12,0:12:99:0,297	0:55,0:55:99:0,1800	0:167,0:167:99:0,1800	0:57,0:57:99:0,221	0:8,0:8:99:0,106	0:78,0:78:99:0,1800	0:93,0:93:99:0,1453	0:6,0:6:99:0,120	.:3,0:3:90:0,90	.:0,0:0:0:0,0	0:100,0:100:99:0,1800	0:5,0:5:99:0,135	0:23,0:23:99:0,587	0:4,0:4:99:0,99	0:6,0:6:49:0,49	.:1,0:1:0:0,0	0:7,0:7:99:0,146	0:28,0:28:99:0,752	0:7,0:7:99:0,180	.:1,0:1:39:0,39	.:0,0:0:0:0,0	.:0,0:0:0:0,0	0:4,0:4:99:0,128	.:0,0:0:0:0,0	.:588,0:588:99:0,1800	.:472,0:472:99:0,1800	0:47,0:47:99:0,1257	.:530,0:530:99:0,1800	0:62,0:62:99:0,1566
mtDNAgenome_CP59298	3258	.	C	CAA	6658.85	.	.	GT:AD:DP:GQ:PL	0:7,0:7:99:0,106	0:53,0:53:99:0,1740	0:152,0:152:99:0,1800	.:306,0:306:99:0,1800	0:10,0:10:99:0,247	0:12,0:12:99:0,297	0:55,0:55:99:0,1800	0:167,0:167:99:0,1800	0:57,0:57:99:0,221	0:8,0:8:99:0,106	0:78,0:78:99:0,1800	0:93,0:93:99:0,1453	0:6,0:6:99:0,120	.:0,0:0:0:0,0	.:0,0:0:0:0,0	0:100,0:100:99:0,1800	0:5,0:5:99:0,135	0:23,0:23:99:0,587	0:4,0:4:99:0,99	0:6,0:6:99:0,148	.:1,0:1:0:0,0	0:7,0:7:56:0,56	0:28,0:28:99:0,752	0:7,0:7:99:0,180	.:1,0:1:43:0,43	.:0,0:0:0:0,0	.:0,0:0:0:0,0	0:4,0:4:99:0,116	.:0,0:0:0:0,0	.:588,0:588:99:0,1800	.:472,0:472:99:0,1800	0:47,0:47:99:0,1257	.:530,0:530:99:0,1800	0:62,0:62:99:0,1566
mtDNAgenome_CP59298	3259	.	T	C,A	2165.75	.	.	GT:AD:DP:GQ:PL	0:7,0,0:7:99:0,106,106	0:53,0,0:53:99:0,1740,1740	0:152,0,0:152:99:0,1800,1800	.:306,0,0:306:99:0,1800,1800	0:10,0,0:10:99:0,247,247	0:12,0,0:12:99:0,297,297	0:55,0,0:55:99:0,1800,1800	0:167,0,0:167:99:0,1800,1800	0:57,0,0:57:99:0,221,221	0:8,0,0:8:99:0,106,106	0:78,0,0:78:99:0,1800,1800	0:93,0,0:93:99:0,1453,1453	0:6,0,0:6:99:0,120,120	.:0,0,0:0:0:0,0,0	.:0,0,0:0:0:0,0,0	0:100,0,0:100:99:0,1800,1800	0:5,0,0:5:99:0,135,135	0:23,0,0:23:99:0,587,587	0:4,0,0:4:99:0,99,99	0:6,0,0:6:49:0,49,49	.:1,0,0:1:0:0,0,0	0:7,0,0:7:99:0,142,142	0:28,0,0:28:99:0,752,752	0:7,0,0:7:99:0,180,180	.:1,0,0:1:43:0,43,43	.:0,0,0:0:0:0,0,0	.:0,0,0:0:0:0,0,0	0:4,0,0:4:99:0,116,116	.:0,0,0:0:0:0,0,0	.:588,0,0:588:99:0,1800,1800	.:472,0,0:472:99:0,1800,1800	0:47,0,0:47:99:0,1257,1257	.:530,0,0:530:99:0,1800,1800	0:62,0,0:62:99:0,1566,1566
mtDNAgenome_CP59298	3260	.	TTA	T	7094.12	.	.	GT:AD:DP:GQ:PL	0:7,0:7:99:0,106	0:53,0:53:99:0,1740	0:152,0:152:99:0,1800	.:306,0:306:99:0,1800	0:10,0:10:99:0,247	0:12,0:12:99:0,297	0:55,0:55:99:0,1800	0:167,0:167:99:0,1800	0:57,0:57:99:0,221	0:8,0:8:99:0,106	0:78,0:78:99:0,1800	0:93,0:93:99:0,1453	0:6,0:6:99:0,120	.:0,0:0:0:0,0	.:0,0:0:0:0,0	0:100,0:100:99:0,1800	0:5,0:5:99:0,135	0:23,0:23:99:0,587	0:4,0:4:99:0,99	0:4,0:4:99:0,99	.:1,0:1:0:0,0	.:7,0:7:0:0,0	0:28,0:28:99:0,752	0:7,0:7:99:0,180	.:1,0:1:43:0,43	.:0,0:0:0:0,0	.:0,0:0:0:0,0	0:4,0:4:46:0,46	.:0,0:0:0:0,0	.:588,0:588:99:0,1800	.:472,0:472:99:0,1800	0:47,0:47:99:0,1257	.:530,0:530:99:0,1800	0:62,0:62:99:0,1566
mtDNAgenome_CP59298	3265	.	T	C	6959.29	.	.	GT:AD:DP:GQ:PL	0:7,0:7:99:0,106	0:53,0:53:99:0,1740	0:152,0:152:99:0,1800	.:306,0:306:99:0,1800	0:10,0:10:99:0,247	0:12,0:12:99:0,297	0:55,0:55:99:0,1800	0:167,0:167:99:0,1800	0:57,0:57:99:0,221	0:8,0:8:99:0,106	0:78,0:78:99:0,1800	0:93,0:93:99:0,1453	0:6,0:6:99:0,120	.:0,0:0:0:0,0	.:0,0:0:0:0,0	0:100,0:100:99:0,1800	0:5,0:5:99:0,135	0:23,0:23:99:0,587	0:4,0:4:99:0,99	0:4,0:4:99:0,99	.:3,0:3:88:0,88	0:8,0:8:9:0,9	0:28,0:28:99:0,752	0:7,0:7:99:0,180	.:1,0:1:43:0,43	.:0,0:0:0:0,0	.:0,0:0:0:0,0	0:4,0:4:48:0,48	.:0,0:0:0:0,0	.:588,0:588:99:0,1800	.:472,0:472:99:0,1800	0:47,0:47:99:0,1257	.:530,0:530:99:0,1800	0:62,0:62:99:0,1566
mtDNAgenome_CP59298	3268	.	C	T	73.91	.	.	GT:AD:DP:GQ:PL	0:7,0:7:99:0,106	0:53,0:53:99:0,1740	0:152,0:152:99:0,1800	.:306,0:306:99:0,1800	0:10,0:10:99:0,247	0:12,0:12:99:0,297	0:55,0:55:99:0,1800	0:167,0:167:99:0,1800	0:57,0:57:99:0,221	0:8,0:8:99:0,106	0:78,0:78:99:0,1800	0:93,0:93:99:0,1453	0:6,0:6:99:0,120	.:0,0:0:0:0,0	.:0,0:0:0:0,0	0:100,0:100:99:0,1800	0:5,0:5:99:0,135	0:23,0:23:99:0,587	0:4,0:4:99:0,99	0:4,0:4:99:0,99	.:3,0:3:88:0,88	0:8,0:8:13:0,13	0:28,0:28:99:0,752	0:7,0:7:99:0,180	.:1,0:1:43:0,43	.:0,0:0:0:0,0	.:0,0:0:0:0,0	0:4,0:4:48:0,48	.:0,0:0:0:0,0	.:588,0:588:99:0,1800	.:472,0:472:99:0,1800	0:47,0:47:99:0,1257	.:530,0:530:99:0,1800	0:62,0:62:99:0,1566
mtDNAgenome_CP59298	3269	.	C	A	73.69	.	.	GT:AD:DP:GQ:PL	0:7,0:7:99:0,106	0:53,0:53:99:0,1740	0:152,0:152:99:0,1800	.:306,0:306:99:0,1800	0:10,0:10:99:0,247	0:12,0:12:99:0,297	0:55,0:55:99:0,1800	0:167,0:167:99:0,1800	0:57,0:57:99:0,221	0:8,0:8:99:0,106	0:78,0:78:99:0,1800	0:93,0:93:99:0,1453	0:6,0:6:99:0,120	.:0,0:0:0:0,0	.:0,0:0:0:0,0	0:100,0:100:99:0,1800	0:5,0:5:99:0,135	0:23,0:23:99:0,587	0:4,0:4:99:0,99	0:4,0:4:99:0,99	.:2,0:2:49:0,49	0:8,0:8:99:0,99	0:28,0:28:99:0,752	0:7,0:7:99:0,180	.:1,0:1:39:0,39	.:0,0:0:0:0,0	.:0,0:0:0:0,0	0:4,0:4:90:0,90	.:0,0:0:0:0,0	.:588,0:588:99:0,1800	.:472,0:472:99:0,1800	0:47,0:47:99:0,1257	.:530,0:530:99:0,1800	0:62,0:62:99:0,1566
mtDNAgenome_CP59298	3277	.	A	T	1750.23	.	.	GT:AD:DP:GQ:PL	0:7,0:7:99:0,106	0:53,0:53:99:0,1740	0:152,0:152:99:0,1800	.:306,0:306:99:0,1800	0:10,0:10:99:0,247	0:12,0:12:99:0,297	0:55,0:55:99:0,1800	0:167,0:167:99:0,1800	0:57,0:57:99:0,221	0:8,0:8:99:0,106	0:78,0:78:99:0,1800	0:93,0:93:99:0,1453	0:6,0:6:99:0,120	.:0,0:0:0:0,0	.:0,0:0:0:0,0	0:100,0:100:99:0,1800	0:5,0:5:99:0,135	0:23,0:23:99:0,587	0:4,0:4:99:0,99	0:4,0:4:99:0,99	.:2,0:2:49:0,49	0:8,0:8:13:0,13	0:28,0:28:99:0,752	0:7,0:7:99:0,180	.:1,0:1:43:0,43	.:0,0:0:0:0,0	.:0,0:0:0:0,0	.:3,0:3:36:0,36	.:0,0:0:0:0,0	.:588,0:588:99:0,1800	.:472,0:472:99:0,1800	0:47,0:47:99:0,1257	.:530,0:530:99:0,1800	0:62,0:62:99:0,1566
mtDNAgenome_CP59298	3278	.	G	A	6631.32	.	.	GT:AD:DP:GQ:PL	0:7,0:7:99:0,106	0:53,0:53:99:0,1740	0:152,0:152:99:0,1800	.:306,0:306:99:0,1800	0:10,0:10:99:0,247	0:12,0:12:99:0,297	0:55,0:55:99:0,1800	0:167,0:167:99:0,1800	0:57,0:57:99:0,221	0:8,0:8:99:0,106	0:78,0:78:99:0,1800	0:93,0:93:99:0,1453	0:6,0:6:99:0,120	.:0,0:0:0:0,0	.:0,0:0:0:0,0	0:100,0:100:99:0,1800	0:5,0:5:99:0,135	0:23,0:23:99:0,587	0:4,0:4:99:0,99	0:4,0:4:99:0,99	.:2,0:2:49:0,49	0:8,0:8:13:0,13	0:28,0:28:99:0,752	0:7,0:7:99:0,180	.:1,0:1:28:0,28	.:0,0:0:0:0,0	.:0,0:0:0:0,0	.:3,0:3:40:0,40	.:0,0:0:0:0,0	.:588,0:588:99:0,1800	.:472,0:472:99:0,1800	0:47,0:47:99:0,1257	.:530,0:530:99:0,1800	0:62,0:62:99:0,1566
mtDNAgenome_CP59298	3283	.	A	G	6453.31	.	.	GT:AD:DP:GQ:PL	0:7,0:7:99:0,106	0:53,0:53:99:0,1740	0:152,0:152:99:0,1800	.:306,0:306:99:0,1800	0:10,0:10:99:0,247	0:12,0:12:99:0,297	0:55,0:55:99:0,1800	0:167,0:167:99:0,1800	0:57,0:57:99:0,221	0:8,0:8:99:0,106	0:78,0:78:99:0,1800	0:93,0:93:99:0,1453	0:6,0:6:99:0,120	.:0,0:0:0:0,0	.:0,0:0:0:0,0	0:100,0:100:99:0,1800	0:5,0:5:99:0,135	0:23,0:23:99:0,587	0:4,0:4:99:0,99	0:4,0:4:99:0,99	0:4,0:4:99:0,99	0:8,0:8:99:0,103	0:28,0:28:99:0,752	0:7,0:7:99:0,180	.:1,0:1:43:0,43	.:0,0:0:0:0,0	.:0,0:0:0:0,0	.:2,0:2:45:0,45	.:0,0:0:0:0,0	.:588,0:588:99:0,1800	.:472,0:472:99:0,1800	0:47,0:47:99:0,1257	.:530,0:530:99:0,1800	0:62,0:62:99:0,1566
mtDNAgenome_CP59298	3301	.	A	T	7150.42	.	.	GT:AD:DP:GQ:PL	0:7,0:7:99:0,106	0:53,0:53:99:0,1740	0:152,0:152:99:0,1800	.:306,0:306:99:0,1800	0:10,0:10:99:0,247	0:12,0:12:99:0,297	0:55,0:55:99:0,1800	0:167,0:167:99:0,1800	0:57,0:57:99:0,221	0:8,0:8:99:0,106	0:78,0:78:99:0,1800	0:93,0:93:99:0,1453	0:6,0:6:99:0,120	.:0,0:0:0:0,0	.:0,0:0:0:0,0	0:100,0:100:99:0,1800	0:5,0:5:99:0,135	0:23,0:23:99:0,587	0:4,0:4:99:0,99	0:4,0:4:99:0,99	0:4,0:4:99:0,99	0:7,0:7:56:0,56	0:28,0:28:99:0,752	0:7,0:7:99:0,180	.:1,0:1:42:0,42	.:0,0:0:0:0,0	.:0,0:0:0:0,0	.:1,0:1:43:0,43	.:0,0:0:0:0,0	.:588,0:588:99:0,1800	.:472,0:472:99:0,1800	0:47,0:47:99:0,1257	.:530,0:530:99:0,1800	0:62,0:62:99:0,1566
mtDNAgenome_CP59298	3302	.	T	C	1220.14	.	.	GT:AD:DP:GQ:PL	0:7,0:7:99:0,106	0:53,0:53:99:0,1740	0:152,0:152:99:0,1800	.:306,0:306:99:0,1800	0:10,0:10:99:0,247	0:12,0:12:99:0,297	0:55,0:55:99:0,1800	0:167,0:167:99:0,1800	0:57,0:57:99:0,221	0:8,0:8:99:0,106	0:78,0:78:99:0,1800	0:93,0:93:99:0,1453	0:6,0:6:99:0,120	.:0,0:0:0:0,0	.:0,0:0:0:0,0	0:100,0:100:99:0,1800	0:5,0:5:99:0,135	0:23,0:23:99:0,587	0:4,0:4:99:0,99	0:4,0:4:99:0,99	0:4,0:4:99:0,99	0:7,0:7:99:0,135	0:28,0:28:99:0,752	0:7,0:7:99:0,180	.:1,0:1:43:0,43	.:0,0:0:0:0,0	.:0,0:0:0:0,0	.:1,0:1:43:0,43	.:0,0:0:0:0,0	.:588,0:588:99:0,1800	.:472,0:472:99:0,1800	0:47,0:47:99:0,1257	.:530,0:530:99:0,1800	0:62,0:62:99:0,1566
mtDNAgenome_CP59298	3307	.	A	T	3367.73	.	.	GT:AD:DP:GQ:PL	0:7,0:7:99:0,106	0:53,0:53:99:0,1740	0:152,0:152:99:0,1800	.:306,0:306:99:0,1800	0:10,0:10:99:0,247	0:12,0:12:99:0,297	0:55,0:55:99:0,1800	0:167,0:167:99:0,1800	0:57,0:57:99:0,221	0:8,0:8:99:0,106	0:78,0:78:99:0,1800	0:93,0:93:99:0,1453	0:6,0:6:99:0,120	.:0,0:0:0:0,0	.:0,0:0:0:0,0	0:100,0:100:99:0,1800	0:5,0:5:99:0,135	0:23,0:23:99:0,587	0:4,0:4:99:0,99	0:4,0:4:99:0,99	0:4,0:4:99:0,99	0:5,0:5:7:0,7	0:28,0:28:99:0,752	0:7,0:7:99:0,180	.:1,0:1:31:0,31	.:0,0:0:0:0,0	.:0,0:0:0:0,0	.:1,0:1:43:0,43	.:0,0:0:0:0,0	.:588,0:588:99:0,1800	.:472,0:472:99:0,1800	0:47,0:47:99:0,1257	.:530,0:530:99:0,1800	0:62,0:62:99:0,1566
mtDNAgenome_CP59298	3308	.	T	C	6696.52	.	.	GT:AD:DP:GQ:PL	0:7,0:7:99:0,106	0:53,0:53:99:0,1740	0:152,0:152:99:0,1800	.:306,0:306:99:0,1800	0:10,0:10:99:0,247	0:12,0:12:99:0,297	0:55,0:55:99:0,1800	0:167,0:167:99:0,1800	0:57,0:57:99:0,221	0:8,0:8:99:0,106	0:78,0:78:99:0,1800	0:93,0:93:99:0,1453	0:6,0:6:99:0,120	.:0,0:0:0:0,0	.:0,0:0:0:0,0	0:100,0:100:99:0,1800	0:5,0:5:99:0,135	0:23,0:23:99:0,587	0:4,0:4:99:0,99	0:4,0:4:99:0,99	0:4,0:4:99:0,99	0:5,0:5:7:0,7	0:28,0:28:99:0,752	0:7,0:7:99:0,180	.:1,0:1:40:0,40	.:0,0:0:0:0,0	.:0,0:0:0:0,0	.:1,0:1:43:0,43	.:0,0:0:0:0,0	.:588,0:588:99:0,1800	.:472,0:472:99:0,1800	0:47,0:47:99:0,1257	.:530,0:530:99:0,1800	0:62,0:62:99:0,1566
mtDNAgenome_CP59298	3310	.	A	T	5238.91	.	.	GT:AD:DP:GQ:PL	0:7,0:7:99:0,106	0:53,0:53:99:0,1740	0:152,0:152:99:0,1800	.:306,0:306:99:0,1800	0:10,0:10:99:0,247	0:12,0:12:99:0,297	0:55,0:55:99:0,1800	0:167,0:167:99:0,1800	0:57,0:57:99:0,221	0:8,0:8:99:0,106	0:78,0:78:99:0,1800	0:93,0:93:99:0,1453	0:6,0:6:99:0,120	.:0,0:0:0:0,0	.:0,0:0:0:0,0	0:100,0:100:99:0,1800	0:5,0:5:99:0,135	0:23,0:23:99:0,587	0:4,0:4:99:0,99	0:4,0:4:99:0,99	0:4,0:4:99:0,99	0:5,0:5:92:0,92	0:28,0:28:99:0,752	0:7,0:7:99:0,180	.:1,0:1:39:0,39	.:0,0:0:0:0,0	.:0,0:0:0:0,0	.:1,0:1:43:0,43	.:0,0:0:0:0,0	.:588,0:588:99:0,1800	.:472,0:472:99:0,1800	0:47,0:47:99:0,1257	.:530,0:530:99:0,1800	0:62,0:62:99:0,1566
mtDNAgenome_CP59298	3340	.	T	C,A	6273.9	.	.	GT:AD:DP:GQ:PL	0:7,0,0:7:99:0,106,106	0:53,0,0:53:99:0,1740,1740	0:152,0,0:152:99:0,1800,1800	.:306,0,0:306:99:0,1800,1800	0:10,0,0:10:99:0,247,247	0:12,0,0:12:99:0,297,297	0:55,0,0:55:99:0,1800,1800	0:167,0,0:167:99:0,1800,1800	0:57,0,0:57:99:0,221,221	0:8,0,0:8:99:0,106,106	0:78,0,0:78:99:0,1800,1800	0:93,0,0:93:99:0,1453,1453	0:6,0,0:6:99:0,120,120	.:0,0,0:0:0:0,0,0	.:3,0,0:3:7:0,7,7	0:100,0,0:100:99:0,1800,1800	0:5,0,0:5:99:0,135,135	0:23,0,0:23:99:0,587,587	0:4,0,0:4:99:0,99,99	0:4,0,0:4:99:0,99,99	0:4,0,0:4:99:0,99,99	0:4,0,0:4:49:0,49,49	0:28,0,0:28:99:0,752,752	0:7,0,0:7:99:0,180,180	.:1,0,0:1:42:0,42,42	.:0,0,0:0:0:0,0,0	.:0,0,0:0:0:0,0,0	.:1,0,0:1:43:0,43,43	.:0,0,0:0:0:0,0,0	.:588,0,0:588:99:0,1800,1800	.:472,0,0:472:99:0,1800,1800	0:47,0,0:47:99:0,1257,1257	.:530,0,0:530:99:0,1800,1800	0:62,0,0:62:99:0,1566,1566
mtDNAgenome_CP59298	3341	.	G	A	5154.57	.	.	GT:AD:DP:GQ:PL	0:7,0:7:99:0,106	0:53,0:53:99:0,1740	0:152,0:152:99:0,1800	.:306,0:306:99:0,1800	0:10,0:10:99:0,247	0:12,0:12:99:0,297	0:55,0:55:99:0,1800	0:167,0:167:99:0,1800	0:57,0:57:99:0,221	0:8,0:8:99:0,106	0:78,0:78:99:0,1800	0:93,0:93:99:0,1453	0:6,0:6:99:0,120	.:0,0:0:0:0,0	.:3,0:3:7:0,7	0:100,0:100:99:0,1800	0:5,0:5:99:0,135	0:23,0:23:99:0,587	0:4,0:4:99:0,99	0:4,0:4:99:0,99	0:4,0:4:99:0,99	0:4,0:4:49:0,49	0:28,0:28:99:0,752	0:7,0:7:99:0,180	.:1,0:1:35:0,35	.:0,0:0:0:0,0	.:0,0:0:0:0,0	.:1,0:1:43:0,43	.:0,0:0:0:0,0	.:588,0:588:99:0,1800	.:472,0:472:99:0,1800	0:47,0:47:99:0,1257	.:530,0:530:99:0,1800	0:62,0:62:99:0,1566
mtDNAgenome_CP59298	3343	.	T	A	6171.45	.	.	GT:AD:DP:GQ:PL	0:7,0:7:99:0,106	0:53,0:53:99:0,1740	0:152,0:152:99:0,1800	.:306,0:306:99:0,1800	0:10,0:10:99:0,247	0:12,0:12:99:0,297	0:55,0:55:99:0,1800	0:167,0:167:99:0,1800	0:57,0:57:99:0,221	0:8,0:8:99:0,106	0:78,0:78:99:0,1800	0:93,0:93:99:0,1453	0:6,0:6:99:0,120	.:0,0:0:0:0,0	.:3,0:3:7:0,7	0:100,0:100:99:0,1800	0:5,0:5:99:0,135	0:23,0:23:99:0,587	0:4,0:4:99:0,99	0:4,0:4:99:0,99	0:4,0:4:99:0,99	0:4,0:4:49:0,49	0:28,0:28:99:0,752	0:7,0:7:99:0,180	.:1,0:1:36:0,36	.:0,0:0:0:0,0	.:0,0:0:0:0,0	.:1,0:1:43:0,43	.:0,0:0:0:0,0	.:588,0:588:99:0,1800	.:472,0:472:99:0,1800	0:47,0:47:99:0,1257	.:530,0:530:99:0,1800	0:62,0:62:99:0,1566
mtDNAgenome_CP59298	3344	.	T	A	824.2	.	.	GT:AD:DP:GQ:PL	0:7,0:7:99:0,106	0:53,0:53:99:0,1740	0:152,0:152:99:0,1800	.:306,0:306:99:0,1800	0:10,0:10:99:0,247	0:12,0:12:99:0,297	0:55,0:55:99:0,1800	0:167,0:167:99:0,1800	0:57,0:57:99:0,221	0:8,0:8:99:0,106	0:78,0:78:99:0,1800	0:93,0:93:99:0,1453	0:6,0:6:99:0,120	.:0,0:0:0:0,0	.:3,0:3:7:0,7	0:100,0:100:99:0,1800	0:5,0:5:99:0,135	0:23,0:23:99:0,587	0:4,0:4:99:0,99	0:4,0:4:99:0,99	0:4,0:4:99:0,99	0:4,0:4:49:0,49	0:28,0:28:99:0,752	0:7,0:7:99:0,180	.:1,0:1:42:0,42	.:0,0:0:0:0,0	.:0,0:0:0:0,0	.:1,0:1:43:0,43	.:0,0:0:0:0,0	.:588,0:588:99:0,1800	.:472,0:472:99:0,1800	0:47,0:47:99:0,1257	.:530,0:530:99:0,1800	0:62,0:62:99:0,1566
mtDNAgenome_CP59298	3350	.	G	T	873.28	.	.	GT:AD:DP:GQ:PL	0:7,0:7:99:0,106	0:53,0:53:99:0,1740	0:152,0:152:99:0,1800	.:306,0:306:99:0,1800	0:10,0:10:99:0,247	0:12,0:12:99:0,297	0:55,0:55:99:0,1800	0:167,0:167:99:0,1800	0:57,0:57:99:0,221	0:8,0:8:99:0,106	0:78,0:78:99:0,1800	0:93,0:93:99:0,1453	0:6,0:6:99:0,120	.:0,0:0:0:0,0	.:3,0:3:7:0,7	0:100,0:100:99:0,1800	0:5,0:5:99:0,135	0:23,0:23:99:0,587	0:4,0:4:99:0,99	0:4,0:4:99:0,99	0:4,0:4:99:0,99	0:4,0:4:49:0,49	0:28,0:28:99:0,752	0:7,0:7:99:0,180	.:1,0:1:31:0,31	.:0,0:0:0:0,0	.:0,0:0:0:0,0	.:1,0:1:43:0,43	.:0,0:0:0:0,0	.:588,0:588:99:0,1800	.:472,0:472:99:0,1800	0:47,0:47:99:0,1257	.:530,0:530:99:0,1800	0:62,0:62:99:0,1566
mtDNAgenome_CP59298	3353	.	G	A	5923.57	.	.	GT:AD:DP:GQ:PL	0:7,0:7:99:0,106	0:53,0:53:99:0,1740	0:152,0:152:99:0,1800	.:306,0:306:99:0,1800	0:10,0:10:99:0,247	0:12,0:12:99:0,297	0:55,0:55:99:0,1800	0:167,0:167:99:0,1800	0:57,0:57:99:0,221	0:8,0:8:99:0,106	0:78,0:78:99:0,1800	0:93,0:93:99:0,1453	0:6,0:6:99:0,120	.:0,0:0:0:0,0	.:3,0:3:7:0,7	0:100,0:100:99:0,1800	0:5,0:5:99:0,135	0:23,0:23:99:0,587	0:4,0:4:99:0,99	0:4,0:4:99:0,99	0:4,0:4:99:0,99	0:4,0:4:49:0,49	0:28,0:28:99:0,752	0:7,0:7:99:0,180	.:1,0:1:29:0,29	.:0,0:0:0:0,0	.:0,0:0:0:0,0	.:1,0:1:43:0,43	.:0,0:0:0:0,0	.:588,0:588:99:0,1800	.:472,0:472:99:0,1800	0:47,0:47:99:0,1257	.:530,0:530:99:0,1800	0:62,0:62:99:0,1566
mtDNAgenome_CP59298	3359	.	C	T	7219.46	.	.	GT:AD:DP:GQ:PL	0:7,0:7:99:0,106	0:53,0:53:99:0,1740	0:152,0:152:99:0,1800	.:306,0:306:99:0,1800	0:10,0:10:99:0,247	0:12,0:12:99:0,297	0:55,0:55:99:0,1800	0:167,0:167:99:0,1800	0:57,0:57:99:0,221	0:8,0:8:99:0,106	0:78,0:78:99:0,1800	0:93,0:93:99:0,1453	0:6,0:6:99:0,120	.:0,0:0:0:0,0	.:3,0:3:7:0,7	0:100,0:100:99:0,1800	0:5,0:5:99:0,135	0:23,0:23:99:0,587	0:4,0:4:99:0,99	0:4,0:4:99:0,99	0:4,0:4:99:0,99	0:4,0:4:49:0,49	0:28,0:28:99:0,752	0:7,0:7:99:0,180	.:1,0:1:33:0,33	.:0,0:0:0:0,0	.:0,0:0:0:0,0	.:1,0:1:43:0,43	.:0,0:0:0:0,0	.:588,0:588:99:0,1800	.:472,0:472:99:0,1800	0:47,0:47:99:0,1257	.:530,0:530:99:0,1800	0:62,0:62:99:0,1566
mtDNAgenome_CP59298	3361	.	A	G	6283.73	.	.	GT:AD:DP:GQ:PL	0:7,0:7:99:0,106	0:53,0:53:99:0,1740	0:152,0:152:99:0,1800	.:306,0:306:99:0,1800	0:10,0:10:99:0,247	0:12,0:12:99:0,297	0:55,0:55:99:0,1800	0:167,0:167:99:0,1800	0:57,0:57:99:0,221	0:8,0:8:99:0,106	0:78,0:78:99:0,1800	0:93,0:93:99:0,1453	0:6,0:6:99:0,120	.:0,0:0:0:0,0	.:3,0:3:7:0,7	0:100,0:100:99:0,1800	0:5,0:5:99:0,135	0:23,0:23:99:0,587	0:4,0:4:99:0,99	0:4,0:4:99:0,99	0:4,0:4:99:0,99	0:4,0:4:49:0,49	0:28,0:28:99:0,752	0:7,0:7:99:0,180	.:1,0:1:33:0,33	.:0,0:0:0:0,0	.:0,0:0:0:0,0	.:0,0:0:0:0,0	.:0,0:0:0:0,0	.:588,0:588:99:0,1800	.:472,0:472:99:0,1800	0:47,0:47:99:0,1257	.:530,0:530:99:0,1800	0:62,0:62:99:0,1566
mtDNAgenome_CP59298	3380	.	T	C	133.99	.	.	GT:AD:DP:GQ:PL	0:7,0:7:99:0,106	0:53,0:53:99:0,1740	0:152,0:152:99:0,1800	.:306,0:306:99:0,1800	0:10,0:10:99:0,247	0:12,0:12:99:0,297	0:55,0:55:99:0,1800	0:167,0:167:99:0,1800	0:57,0:57:99:0,221	0:8,0:8:99:0,106	0:78,0:78:99:0,1800	0:93,0:93:99:0,1453	0:6,0:6:99:0,120	.:0,0:0:0:0,0	.:3,0:3:7:0,7	0:100,0:100:99:0,1800	0:5,0:5:99:0,135	0:23,0:23:99:0,587	0:4,0:4:99:0,99	0:10,0:10:99:0,113	0:4,0:4:99:0,99	.:3,0:3:92:0,92	0:28,0:28:99:0,752	0:7,0:7:99:0,180	.:1,0:1:41:0,41	.:0,0:0:0:0,0	.:0,0:0:0:0,0	.:0,0:0:0:0,0	.:0,0:0:0:0,0	.:588,0:588:99:0,1800	.:472,0:472:99:0,1800	0:47,0:47:99:0,1257	.:530,0:530:99:0,1800	0:62,0:62:99:0,1566
mtDNAgenome_CP59298	3385	.	T	A	8202.54	.	.	GT:AD:DP:GQ:PL	0:7,0:7:99:0,106	0:53,0:53:99:0,1740	0:152,0:152:99:0,1800	.:306,0:306:99:0,1800	0:10,0:10:99:0,247	0:12,0:12:99:0,297	0:55,0:55:99:0,1800	0:167,0:167:99:0,1800	0:57,0:57:99:0,221	0:8,0:8:99:0,106	0:78,0:78:99:0,1800	0:93,0:93:99:0,1453	0:6,0:6:99:0,120	.:0,0:0:0:0,0	0:5,0:5:99:0,142	0:100,0:100:99:0,1800	0:5,0:5:99:0,135	0:23,0:23:99:0,587	0:4,0:4:99:0,99	0:11,0:11:99:0,155	0:4,0:4:99:0,99	0:4,0:4:99:0,99	0:28,0:28:99:0,752	0:7,0:7:99:0,180	.:1,0:1:37:0,37	.:0,0:0:0:0,0	.:0,0:0:0:0,0	.:0,0:0:0:0,0	.:0,0:0:0:0,0	.:588,0:588:99:0,1800	.:472,0:472:99:0,1800	0:47,0:47:99:0,1257	.:530,0:530:99:0,1800	0:62,0:62:99:0,1566
mtDNAgenome_CP59298	3394	.	T	A	1399.79	.	.	GT:AD:DP:GQ:PL	0:7,0:7:99:0,106	0:53,0:53:99:0,1740	0:152,0:152:99:0,1800	.:306,0:306:99:0,1800	0:10,0:10:99:0,247	0:12,0:12:99:0,297	0:55,0:55:99:0,1800	0:167,0:167:99:0,1800	0:57,0:57:99:0,221	0:8,0:8:99:0,106	0:78,0:78:99:0,1800	0:93,0:93:99:0,1453	0:6,0:6:99:0,120	.:0,0:0:0:0,0	0:7,0:7:56:0,56	0:100,0:100:99:0,1800	0:5,0:5:99:0,135	0:23,0:23:99:0,587	0:4,0:4:99:0,99	0:9,0:9:99:0,102	0:4,0:4:99:0,99	0:4,0:4:99:0,99	0:28,0:28:99:0,752	0:7,0:7:99:0,180	.:2,0:2:45:0,45	.:0,0:0:0:0,0	.:0,0:0:0:0,0	.:0,0:0:0:0,0	.:0,0:0:0:0,0	.:588,0:588:99:0,1800	.:472,0:472:99:0,1800	0:47,0:47:99:0,1257	.:530,0:530:99:0,1800	0:62,0:62:99:0,1566
mtDNAgenome_CP59298	3395	.	T	C	8841.39	.	.	GT:AD:DP:GQ:PL	0:7,0:7:99:0,106	0:53,0:53:99:0,1740	0:152,0:152:99:0,1800	.:306,0:306:99:0,1800	0:10,0:10:99:0,247	0:12,0:12:99:0,297	0:55,0:55:99:0,1800	0:167,0:167:99:0,1800	0:57,0:57:99:0,221	0:8,0:8:99:0,106	0:78,0:78:99:0,1800	0:93,0:93:99:0,1453	0:6,0:6:99:0,120	.:0,0:0:0:0,0	0:7,0:7:99:0,138	0:100,0:100:99:0,1800	0:5,0:5:99:0,135	0:23,0:23:99:0,587	0:4,0:4:99:0,99	0:9,0:9:99:0,102	0:4,0:4:99:0,99	0:4,0:4:99:0,99	0:28,0:28:99:0,752	0:7,0:7:99:0,180	.:2,0:2:45:0,45	.:0,0:0:0:0,0	.:0,0:0:0:0,0	.:0,0:0:0:0,0	.:0,0:0:0:0,0	.:588,0:588:99:0,1800	.:472,0:472:99:0,1800	0:47,0:47:99:0,1257	.:530,0:530:99:0,1800	0:62,0:62:99:0,1566
mtDNAgenome_CP59298	3409	.	T	A	73.89	.	.	GT:AD:DP:GQ:PL	0:7,0:7:99:0,106	0:53,0:53:99:0,1740	0:152,0:152:99:0,1800	.:306,0:306:99:0,1800	0:10,0:10:99:0,247	0:12,0:12:99:0,297	0:55,0:55:99:0,1800	0:167,0:167:99:0,1800	0:57,0:57:99:0,221	0:8,0:8:99:0,106	0:78,0:78:99:0,1800	0:93,0:93:99:0,1453	0:6,0:6:99:0,120	.:0,0:0:0:0,0	0:8,0:8:99:0,148	0:100,0:100:99:0,1800	0:5,0:5:99:0,135	0:23,0:23:99:0,587	0:4,0:4:99:0,99	0:9,0:9:99:0,102	0:4,0:4:99:0,99	0:4,0:4:99:0,99	0:28,0:28:99:0,752	0:7,0:7:99:0,180	.:1,0:1:35:0,35	.:0,0:0:0:0,0	.:0,0:0:0:0,0	.:0,0:0:0:0,0	.:0,0:0:0:0,0	.:588,0:588:99:0,1800	.:472,0:472:99:0,1800	0:47,0:47:99:0,1257	.:530,0:530:99:0,1800	0:62,0:62:99:0,1566
mtDNAgenome_CP59298	3418	.	T	C	4603.76	.	.	GT:AD:DP:GQ:PL	0:7,0:7:99:0,106	0:53,0:53:99:0,1740	0:152,0:152:99:0,1800	.:306,0:306:99:0,1800	0:10,0:10:99:0,247	0:12,0:12:99:0,297	0:55,0:55:99:0,1800	0:167,0:167:99:0,1800	0:57,0:57:99:0,221	0:8,0:8:99:0,106	0:78,0:78:99:0,1800	0:93,0:93:99:0,1453	0:6,0:6:99:0,120	.:0,0:0:0:0,0	0:4,0:4:99:0,99	0:100,0:100:99:0,1800	0:5,0:5:99:0,135	0:23,0:23:99:0,587	0:4,0:4:99:0,99	0:11,0:11:74:0,74	0:4,0:4:99:0,99	0:4,0:4:99:0,99	0:28,0:28:99:0,752	0:7,0:7:99:0,180	.:1,0:1:43:0,43	.:0,0:0:0:0,0	.:0,0:0:0:0,0	.:0,0:0:0:0,0	.:0,0:0:0:0,0	.:588,0:588:99:0,1800	.:472,0:472:99:0,1800	0:47,0:47:99:0,1257	.:530,0:530:99:0,1800	0:62,0:62:99:0,1566
mtDNAgenome_CP59298	3421	.	T	C	2317.13	.	.	GT:AD:DP:GQ:PL	0:7,0:7:99:0,106	0:53,0:53:99:0,1740	0:152,0:152:99:0,1800	.:306,0:306:99:0,1800	0:10,0:10:99:0,247	0:12,0:12:99:0,297	0:55,0:55:99:0,1800	0:167,0:167:99:0,1800	0:57,0:57:99:0,221	0:8,0:8:99:0,106	0:78,0:78:99:0,1800	0:93,0:93:99:0,1453	0:6,0:6:99:0,120	.:0,0:0:0:0,0	0:4,0:4:99:0,99	0:100,0:100:99:0,1800	0:5,0:5:99:0,135	0:23,0:23:99:0,587	0:4,0:4:99:0,99	0:11,0:11:99:0,166	0:4,0:4:99:0,99	0:4,0:4:99:0,99	0:28,0:28:99:0,752	0:7,0:7:99:0,180	.:1,0:1:41:0,41	.:0,0:0:0:0,0	.:0,0:0:0:0,0	.:0,0:0:0:0,0	.:0,0:0:0:0,0	.:588,0:588:99:0,1800	.:472,0:472:99:0,1800	0:47,0:47:99:0,1257	.:530,0:530:99:0,1800	0:62,0:62:99:0,1566
mtDNAgenome_CP59298	3427	.	T	C	10371.9	.	.	GT:AD:DP:GQ:PL	0:7,0:7:99:0,106	0:53,0:53:99:0,1740	0:152,0:152:99:0,1800	.:306,0:306:99:0,1800	0:10,0:10:99:0,247	0:12,0:12:99:0,297	0:55,0:55:99:0,1800	0:167,0:167:99:0,1800	0:57,0:57:99:0,221	0:8,0:8:99:0,106	0:78,0:78:99:0,1800	0:93,0:93:99:0,1453	0:6,0:6:99:0,120	.:0,0:0:0:0,0	0:4,0:4:99:0,99	0:100,0:100:99:0,1800	0:5,0:5:99:0,135	0:23,0:23:99:0,587	0:4,0:4:99:0,99	0:11,0:11:99:0,116	0:4,0:4:99:0,99	0:4,0:4:99:0,99	0:28,0:28:99:0,752	0:7,0:7:99:0,180	.:1,0:1:42:0,42	.:0,0:0:0:0,0	.:0,0:0:0:0,0	.:0,0:0:0:0,0	.:0,0:0:0:0,0	.:588,0:588:99:0,1800	.:472,0:472:99:0,1800	0:47,0:47:99:0,1257	.:530,0:530:99:0,1800	0:62,0:62:99:0,1566
mtDNAgenome_CP59298	3442	.	T	A	11056.1	.	.	GT:AD:DP:GQ:PL	0:7,0:7:99:0,106	0:53,0:53:99:0,1740	0:152,0:152:99:0,1800	.:306,0:306:99:0,1800	0:10,0:10:99:0,247	0:12,0:12:99:0,297	0:55,0:55:99:0,1800	0:167,0:167:99:0,1800	0:57,0:57:99:0,221	0:8,0:8:99:0,106	0:78,0:78:99:0,1800	0:93,0:93:99:0,1453	0:6,0:6:99:0,120	.:0,0:0:0:0,0	0:4,0:4:99:0,99	0:100,0:100:99:0,1800	0:5,0:5:99:0,135	0:23,0:23:99:0,587	0:4,0:4:99:0,99	0:10,0:10:99:0,135	0:4,0:4:99:0,99	0:4,0:4:99:0,99	0:28,0:28:99:0,752	0:7,0:7:99:0,180	.:1,0:1:43:0,43	.:0,0:0:0:0,0	.:0,0:0:0:0,0	.:0,0:0:0:0,0	.:0,0:0:0:0,0	.:588,0:588:99:0,1800	.:472,0:472:99:0,1800	0:47,0:47:99:0,1257	.:530,0:530:99:0,1800	0:62,0:62:99:0,1566
mtDNAgenome_CP59298	3448	.	T	C	11150.5	.	.	GT:AD:DP:GQ:PL	0:7,0:7:99:0,106	0:53,0:53:99:0,1740	0:152,0:152:99:0,1800	.:306,0:306:99:0,1800	0:10,0:10:99:0,247	0:12,0:12:99:0,297	0:55,0:55:99:0,1800	0:167,0:167:99:0,1800	0:57,0:57:99:0,221	0:8,0:8:99:0,106	0:78,0:78:99:0,1800	0:93,0:93:99:0,1453	0:6,0:6:99:0,120	.:0,0:0:0:0,0	0:4,0:4:99:0,99	0:100,0:100:99:0,1800	0:5,0:5:99:0,135	0:23,0:23:99:0,587	0:4,0:4:99:0,99	0:10,0:10:99:0,135	0:4,0:4:99:0,99	0:4,0:4:99:0,99	0:28,0:28:99:0,752	0:7,0:7:99:0,180	.:1,0:1:43:0,43	.:0,0:0:0:0,0	.:0,0:0:0:0,0	.:0,0:0:0:0,0	.:0,0:0:0:0,0	.:588,0:588:99:0,1800	.:472,0:472:99:0,1800	0:47,0:47:99:0,1257	.:530,0:530:99:0,1800	0:62,0:62:99:0,1566
mtDNAgenome_CP59298	3476	.	C	T	15768.8	.	.	GT:AD:DP:GQ:PL	0:7,0:7:99:0,106	0:53,0:53:99:0,1740	0:152,0:152:99:0,1800	.:306,0:306:99:0,1800	0:10,0:10:99:0,247	0:12,0:12:99:0,297	0:55,0:55:99:0,1800	0:167,0:167:99:0,1800	0:57,0:57:99:0,221	0:8,0:8:99:0,106	0:78,0:78:99:0,1800	0:93,0:93:99:0,1453	0:6,0:6:99:0,120	.:0,0:0:0:0,0	0:4,0:4:99:0,99	0:100,0:100:99:0,1800	0:5,0:5:99:0,135	0:23,0:23:99:0,587	0:4,0:4:99:0,99	0:10,0:10:99:0,135	0:4,0:4:99:0,99	0:4,0:4:99:0,99	0:28,0:28:99:0,752	0:7,0:7:99:0,180	.:3,0:3:91:0,91	.:0,0:0:0:0,0	.:0,0:0:0:0,0	.:0,0:0:0:0,0	.:0,0:0:0:0,0	.:588,0:588:99:0,1800	.:472,0:472:99:0,1800	0:47,0:47:99:0,1257	.:530,0:530:99:0,1800	0:62,0:62:99:0,1566
mtDNAgenome_CP59298	3487	.	T	C	4308.22	.	.	GT:AD:DP:GQ:PL	0:7,0:7:99:0,106	0:53,0:53:99:0,1740	0:152,0:152:99:0,1800	.:306,0:306:99:0,1800	0:10,0:10:99:0,247	0:12,0:12:99:0,297	0:55,0:55:99:0,1800	0:167,0:167:99:0,1800	0:57,0:57:99:0,221	0:8,0:8:99:0,106	0:78,0:78:99:0,1800	0:93,0:93:99:0,1453	0:6,0:6:99:0,120	.:0,0:0:0:0,0	0:4,0:4:99:0,99	0:100,0:100:99:0,1800	0:5,0:5:99:0,135	0:23,0:23:99:0,587	0:4,0:4:99:0,99	0:10,0:10:99:0,135	0:4,0:4:99:0,99	0:4,0:4:99:0,99	0:28,0:28:99:0,752	0:7,0:7:99:0,180	.:3,0:3:91:0,91	.:0,0:0:0:0,0	.:0,0:0:0:0,0	.:0,0:0:0:0,0	.:0,0:0:0:0,0	.:588,0:588:99:0,1800	.:472,0:472:99:0,1800	0:47,0:47:99:0,1257	.:530,0:530:99:0,1800	0:62,0:62:99:0,1566
mtDNAgenome_CP59298	3499	.	C	A	12123.1	.	.	GT:AD:DP:GQ:PL	0:7,0:7:99:0,106	0:53,0:53:99:0,1740	0:152,0:152:99:0,1800	.:306,0:306:99:0,1800	0:10,0:10:99:0,247	0:12,0:12:99:0,297	0:55,0:55:99:0,1800	0:167,0:167:99:0,1800	0:57,0:57:99:0,221	0:8,0:8:99:0,106	0:78,0:78:99:0,1800	0:93,0:93:99:0,1453	0:6,0:6:99:0,120	.:0,0:0:0:0,0	0:4,0:4:99:0,99	0:100,0:100:99:0,1800	0:5,0:5:99:0,135	0:23,0:23:99:0,587	0:4,0:4:99:0,99	0:10,0:10:99:0,135	0:4,0:4:99:0,99	0:4,0:4:99:0,99	0:28,0:28:99:0,752	0:7,0:7:99:0,180	.:3,0:3:45:0,45	.:0,0:0:0:0,0	.:0,0:0:0:0,0	.:0,0:0:0:0,0	.:0,0:0:0:0,0	.:588,0:588:99:0,1800	.:472,0:472:99:0,1800	0:47,0:47:99:0,1257	.:530,0:530:99:0,1800	0:62,0:62:99:0,1566
mtDNAgenome_CP59298	3511	.	T	C	11979.5	.	.	GT:AD:DP:GQ:PL	0:7,0:7:99:0,106	0:53,0:53:99:0,1740	0:152,0:152:99:0,1800	.:306,0:306:99:0,1800	0:10,0:10:99:0,247	0:12,0:12:99:0,297	0:55,0:55:99:0,1800	0:167,0:167:99:0,1800	0:57,0:57:99:0,221	0:8,0:8:99:0,106	0:78,0:78:99:0,1800	0:93,0:93:99:0,1453	0:6,0:6:99:0,120	.:0,0:0:0:0,0	0:4,0:4:99:0,99	0:100,0:100:99:0,1800	0:5,0:5:99:0,135	0:23,0:23:99:0,587	0:4,0:4:99:0,99	0:10,0:10:99:0,135	0:4,0:4:99:0,99	0:4,0:4:99:0,99	0:28,0:28:99:0,752	0:7,0:7:99:0,180	.:1,0:1:43:0,43	.:0,0:0:0:0,0	.:0,0:0:0:0,0	.:0,0:0:0:0,0	.:0,0:0:0:0,0	.:588,0:588:99:0,1800	.:472,0:472:99:0,1800	0:47,0:47:99:0,1257	.:530,0:530:99:0,1800	0:62,0:62:99:0,1566
mtDNAgenome_CP59298	3514	.	A	G	12123.5	.	.	GT:AD:DP:GQ:PL	0:7,0:7:99:0,106	0:53,0:53:99:0,1740	0:152,0:152:99:0,1800	.:306,0:306:99:0,1800	0:10,0:10:99:0,247	0:12,0:12:99:0,297	0:55,0:55:99:0,1800	0:167,0:167:99:0,1800	0:57,0:57:99:0,221	0:8,0:8:99:0,106	0:78,0:78:99:0,1800	0:93,0:93:99:0,1453	0:6,0:6:99:0,120	.:0,0:0:0:0,0	0:4,0:4:99:0,99	0:100,0:100:99:0,1800	0:5,0:5:99:0,135	0:23,0:23:99:0,587	0:4,0:4:99:0,99	0:10,0:10:99:0,135	0:4,0:4:99:0,99	0:4,0:4:99:0,99	0:28,0:28:99:0,752	0:7,0:7:99:0,180	.:1,0:1:43:0,43	.:0,0:0:0:0,0	.:0,0:0:0:0,0	.:0,0:0:0:0,0	.:0,0:0:0:0,0	.:588,0:588:99:0,1800	.:472,0:472:99:0,1800	0:47,0:47:99:0,1257	.:530,0:530:99:0,1800	0:62,0:62:99:0,1566
mtDNAgenome_CP59298	3520	.	A	G	1777.99	.	.	GT:AD:DP:GQ:PL	0:7,0:7:99:0,106	0:53,0:53:99:0,1740	0:152,0:152:99:0,1800	.:306,0:306:99:0,1800	0:10,0:10:99:0,247	0:12,0:12:99:0,297	0:55,0:55:99:0,1800	0:167,0:167:99:0,1800	0:57,0:57:99:0,221	0:8,0:8:99:0,106	0:78,0:78:99:0,1800	0:93,0:93:99:0,1453	0:6,0:6:99:0,120	.:0,0:0:0:0,0	0:4,0:4:99:0,99	0:100,0:100:99:0,1800	0:5,0:5:99:0,135	0:23,0:23:99:0,587	0:4,0:4:99:0,99	0:10,0:10:99:0,135	0:4,0:4:99:0,99	0:4,0:4:99:0,99	0:28,0:28:99:0,752	0:7,0:7:99:0,180	.:1,0:1:43:0,43	.:0,0:0:0:0,0	.:0,0:0:0:0,0	.:0,0:0:0:0,0	.:0,0:0:0:0,0	.:588,0:588:99:0,1800	.:472,0:472:99:0,1800	0:47,0:47:99:0,1257	.:530,0:530:99:0,1800	0:62,0:62:99:0,1566
mtDNAgenome_CP59298	3529	.	T	C	13155.4	.	.	GT:AD:DP:GQ:PL	0:7,0:7:99:0,106	0:53,0:53:99:0,1740	0:152,0:152:99:0,1800	.:306,0:306:99:0,1800	0:10,0:10:99:0,247	0:12,0:12:99:0,297	0:55,0:55:99:0,1800	0:167,0:167:99:0,1800	0:57,0:57:99:0,221	0:8,0:8:99:0,106	0:78,0:78:99:0,1800	0:93,0:93:99:0,1453	0:6,0:6:99:0,120	.:0,0:0:0:0,0	0:4,0:4:99:0,99	0:100,0:100:99:0,1800	0:5,0:5:99:0,135	0:23,0:23:99:0,587	0:4,0:4:99:0,99	0:9,0:9:90:0,90	0:4,0:4:99:0,99	0:4,0:4:99:0,99	0:28,0:28:99:0,752	0:7,0:7:99:0,180	.:1,0:1:43:0,43	.:0,0:0:0:0,0	.:0,0:0:0:0,0	.:0,0:0:0:0,0	.:0,0:0:0:0,0	.:588,0:588:99:0,1800	.:472,0:472:99:0,1800	0:47,0:47:99:0,1257	.:530,0:530:99:0,1800	0:62,0:62:99:0,1566
mtDNAgenome_CP59298	3533	.	G	A	12427.2	.	.	GT:AD:DP:GQ:PL	0:7,0:7:99:0,106	0:53,0:53:99:0,1740	0:152,0:152:99:0,1800	.:306,0:306:99:0,1800	0:10,0:10:99:0,247	0:12,0:12:99:0,297	0:55,0:55:99:0,1800	0:167,0:167:99:0,1800	0:57,0:57:99:0,221	0:8,0:8:99:0,106	0:78,0:78:99:0,1800	0:93,0:93:99:0,1453	0:6,0:6:99:0,120	.:0,0:0:0:0,0	0:4,0:4:99:0,99	0:100,0:100:99:0,1800	0:5,0:5:99:0,135	0:23,0:23:99:0,587	0:4,0:4:99:0,99	.:6,0:6:0:0,0	0:4,0:4:99:0,99	0:4,0:4:99:0,99	0:28,0:28:99:0,752	0:7,0:7:99:0,180	.:1,0:1:43:0,43	.:0,0:0:0:0,0	.:0,0:0:0:0,0	.:0,0:0:0:0,0	.:0,0:0:0:0,0	.:588,0:588:99:0,1800	.:472,0:472:99:0,1800	0:47,0:47:99:0,1257	.:530,0:530:99:0,1800	0:62,0:62:99:0,1566
mtDNAgenome_CP59298	3535	.	T	A	11806	.	.	GT:AD:DP:GQ:PL	0:7,0:7:99:0,106	0:53,0:53:99:0,1740	0:152,0:152:99:0,1800	.:306,0:306:99:0,1800	0:10,0:10:99:0,247	0:12,0:12:99:0,297	0:55,0:55:99:0,1800	0:167,0:167:99:0,1800	0:57,0:57:99:0,221	0:8,0:8:99:0,106	0:78,0:78:99:0,1800	0:93,0:93:99:0,1453	0:6,0:6:99:0,120	.:0,0:0:0:0,0	0:4,0:4:99:0,99	0:100,0:100:99:0,1800	0:5,0:5:99:0,135	0:23,0:23:99:0,587	0:4,0:4:99:0,99	0:6,0:6:53:0,53	0:4,0:4:99:0,99	0:4,0:4:99:0,99	0:28,0:28:99:0,752	0:7,0:7:99:0,180	.:1,0:1:43:0,43	.:0,0:0:0:0,0	.:0,0:0:0:0,0	.:0,0:0:0:0,0	.:0,0:0:0:0,0	.:588,0:588:99:0,1800	.:472,0:472:99:0,1800	0:47,0:47:99:0,1257	.:530,0:530:99:0,1800	0:62,0:62:99:0,1566
mtDNAgenome_CP59298	3547	.	T	A	11796.4	.	.	GT:AD:DP:GQ:PL	0:7,0:7:99:0,106	0:53,0:53:99:0,1740	0:152,0:152:99:0,1800	.:306,0:306:99:0,1800	0:10,0:10:99:0,247	0:12,0:12:99:0,297	0:55,0:55:99:0,1800	0:167,0:167:99:0,1800	0:57,0:57:99:0,221	0:8,0:8:99:0,106	0:78,0:78:99:0,1800	0:93,0:93:99:0,1453	0:6,0:6:99:0,120	.:0,0:0:0:0,0	0:4,0:4:99:0,99	0:100,0:100:99:0,1800	0:5,0:5:99:0,135	0:23,0:23:99:0,587	0:4,0:4:99:0,99	0:7,0:7:56:0,56	0:4,0:4:99:0,99	0:4,0:4:99:0,99	0:28,0:28:99:0,752	0:7,0:7:99:0,180	.:1,0:1:43:0,43	.:0,0:0:0:0,0	.:0,0:0:0:0,0	.:0,0:0:0:0,0	.:0,0:0:0:0,0	.:588,0:588:99:0,1800	.:472,0:472:99:0,1800	0:47,0:47:99:0,1257	.:530,0:530:99:0,1800	0:62,0:62:99:0,1566
mtDNAgenome_CP59298	3550	.	T	A	119.12	.	.	GT:AD:DP:GQ:PL	0:7,0:7:99:0,106	0:53,0:53:99:0,1740	0:152,0:152:99:0,1800	.:306,0:306:99:0,1800	0:10,0:10:99:0,247	0:12,0:12:99:0,297	0:55,0:55:99:0,1800	0:167,0:167:99:0,1800	0:57,0:57:99:0,221	0:8,0:8:99:0,106	0:78,0:78:99:0,1800	0:93,0:93:99:0,1453	0:6,0:6:99:0,120	.:0,0:0:0:0,0	0:4,0:4:99:0,99	0:100,0:100:99:0,1800	0:5,0:5:99:0,135	0:23,0:23:99:0,587	0:4,0:4:99:0,99	0:7,0:7:99:0,142	0:4,0:4:99:0,99	0:4,0:4:99:0,99	0:28,0:28:99:0,752	0:7,0:7:99:0,180	.:1,0:1:43:0,43	.:0,0:0:0:0,0	.:0,0:0:0:0,0	.:0,0:0:0:0,0	.:0,0:0:0:0,0	.:588,0:588:99:0,1800	.:472,0:472:99:0,1800	0:47,0:47:99:0,1257	.:530,0:530:99:0,1800	0:62,0:62:99:0,1566
mtDNAgenome_CP59298	3562	.	T	C	958.24	.	.	GT:AD:DP:GQ:PL	0:7,0:7:99:0,106	0:53,0:53:99:0,1740	0:152,0:152:99:0,1800	.:306,0:306:99:0,1800	0:10,0:10:99:0,247	0:12,0:12:99:0,297	0:55,0:55:99:0,1800	0:167,0:167:99:0,1800	0:57,0:57:99:0,221	0:8,0:8:99:0,106	0:78,0:78:99:0,1800	0:93,0:93:99:0,1453	0:6,0:6:99:0,120	.:0,0:0:0:0,0	.:0,0:0:0:0,0	0:100,0:100:99:0,1800	0:5,0:5:99:0,135	0:23,0:23:99:0,587	0:4,0:4:99:0,99	0:7,0:7:60:0,60	0:4,0:4:99:0,99	.:3,0:3:91:0,91	0:28,0:28:99:0,752	0:7,0:7:99:0,180	.:1,0:1:43:0,43	.:0,0:0:0:0,0	.:0,0:0:0:0,0	.:0,0:0:0:0,0	.:0,0:0:0:0,0	.:588,0:588:99:0,1800	.:472,0:472:99:0,1800	0:47,0:47:99:0,1257	.:530,0:530:99:0,1800	0:62,0:62:99:0,1566
mtDNAgenome_CP59298	3572	.	T	C	10446.6	.	.	GT:AD:DP:GQ:PL	0:7,0:7:99:0,106	0:53,0:53:99:0,1740	0:152,0:152:99:0,1800	.:306,0:306:99:0,1800	0:10,0:10:99:0,247	0:12,0:12:99:0,297	0:55,0:55:99:0,1800	0:167,0:167:99:0,1800	0:57,0:57:99:0,221	0:8,0:8:99:0,106	0:78,0:78:99:0,1800	0:93,0:93:99:0,1453	0:6,0:6:99:0,120	.:0,0:0:0:0,0	.:0,0:0:0:0,0	0:100,0:100:99:0,1800	0:5,0:5:99:0,135	0:23,0:23:99:0,587	0:4,0:4:99:0,99	.:4,0:4:0:0,0	0:4,0:4:99:0,99	.:3,0:3:91:0,91	0:28,0:28:99:0,752	0:7,0:7:99:0,180	.:1,0:1:43:0,43	.:0,0:0:0:0,0	.:0,0:0:0:0,0	.:0,0:0:0:0,0	.:0,0:0:0:0,0	.:588,0:588:99:0,1800	.:472,0:472:99:0,1800	0:47,0:47:99:0,1257	.:530,0:530:99:0,1800	0:62,0:62:99:0,1566
mtDNAgenome_CP59298	3586	.	A	G	514.77	.	.	GT:AD:DP:GQ:PL	0:7,0:7:99:0,106	0:53,0:53:99:0,1740	0:152,0:152:99:0,1800	.:306,0:306:99:0,1800	0:10,0:10:99:0,247	0:12,0:12:99:0,297	0:55,0:55:99:0,1800	0:167,0:167:99:0,1800	0:57,0:57:99:0,221	0:8,0:8:99:0,106	0:78,0:78:99:0,1800	0:93,0:93:99:0,1453	0:6,0:6:99:0,120	.:0,0:0:0:0,0	.:0,0:0:0:0,0	0:100,0:100:99:0,1800	0:5,0:5:99:0,135	0:23,0:23:99:0,587	0:4,0:4:99:0,99	.:3,0:3:7:0,7	0:4,0:4:99:0,99	.:3,0:3:91:0,91	0:28,0:28:99:0,752	0:7,0:7:99:0,180	.:1,0:1:43:0,43	.:0,0:0:0:0,0	.:0,0:0:0:0,0	.:0,0:0:0:0,0	.:0,0:0:0:0,0	.:588,0:588:99:0,1800	.:472,0:472:99:0,1800	0:47,0:47:99:0,1257	.:530,0:530:99:0,1800	0:62,0:62:99:0,1566
mtDNAgenome_CP59298	3589	.	T	A	9143.27	.	.	GT:AD:DP:GQ:PL	0:7,0:7:99:0,106	0:53,0:53:99:0,1740	0:152,0:152:99:0,1800	.:306,0:306:99:0,1800	0:10,0:10:99:0,247	0:12,0:12:99:0,297	0:55,0:55:99:0,1800	0:167,0:167:99:0,1800	0:57,0:57:99:0,221	0:8,0:8:99:0,106	0:78,0:78:99:0,1800	0:93,0:93:99:0,1453	0:6,0:6:99:0,120	.:0,0:0:0:0,0	.:0,0:0:0:0,0	0:100,0:100:99:0,1800	0:5,0:5:99:0,135	0:23,0:23:99:0,587	0:4,0:4:99:0,99	.:3,0:3:7:0,7	0:4,0:4:99:0,99	0:5,0:5:99:0,135	0:28,0:28:99:0,752	0:7,0:7:99:0,180	.:1,0:1:43:0,43	.:0,0:0:0:0,0	.:0,0:0:0:0,0	.:0,0:0:0:0,0	.:0,0:0:0:0,0	.:588,0:588:99:0,1800	.:472,0:472:99:0,1800	0:47,0:47:99:0,1257	.:530,0:530:99:0,1800	0:62,0:62:99:0,1566
mtDNAgenome_CP59298	3594	.	T	C	33.16	.	.	GT:AD:DP:GQ:PL	0:7,0:7:99:0,106	0:53,0:53:99:0,1740	0:152,0:152:99:0,1800	.:306,0:306:99:0,1800	0:10,0:10:99:0,247	0:12,0:12:99:0,297	0:55,0:55:99:0,1800	0:167,0:167:99:0,1800	0:57,0:57:99:0,221	0:8,0:8:99:0,106	0:78,0:78:99:0,1800	0:93,0:93:99:0,1453	0:6,0:6:99:0,120	.:0,0:0:0:0,0	.:0,0:0:0:0,0	0:100,0:100:99:0,1800	0:5,0:5:99:0,135	0:23,0:23:99:0,587	0:4,0:4:99:0,99	.:3,0:3:7:0,7	0:4,0:4:99:0,99	0:5,0:5:99:0,135	0:28,0:28:99:0,752	0:7,0:7:99:0,180	.:1,0:1:43:0,43	.:0,0:0:0:0,0	.:0,0:0:0:0,0	.:0,0:0:0:0,0	.:0,0:0:0:0,0	.:588,0:588:99:0,1800	.:472,0:472:99:0,1800	0:47,0:47:99:0,1257	.:530,0:530:99:0,1800	0:62,0:62:99:0,1566
mtDNAgenome_CP59298	3601	.	A	T	424.33	.	.	GT:AD:DP:GQ:PL	0:7,0:7:99:0,106	0:53,0:53:99:0,1740	0:152,0:152:99:0,1800	.:306,0:306:99:0,1800	0:10,0:10:99:0,247	0:12,0:12:99:0,297	0:55,0:55:99:0,1800	0:167,0:167:99:0,1800	0:57,0:57:99:0,221	0:8,0:8:99:0,106	0:78,0:78:99:0,1800	0:93,0:93:99:0,1453	0:6,0:6:99:0,120	.:0,0:0:0:0,0	.:0,0:0:0:0,0	0:100,0:100:99:0,1800	0:5,0:5:99:0,135	0:23,0:23:99:0,587	0:4,0:4:99:0,99	0:7,0:7:99:0,100	0:4,0:4:99:0,99	0:5,0:5:99:0,135	0:28,0:28:99:0,752	0:7,0:7:99:0,180	.:1,0:1:43:0,43	.:0,0:0:0:0,0	.:0,0:0:0:0,0	.:0,0:0:0:0,0	.:0,0:0:0:0,0	.:588,0:588:99:0,1800	.:472,0:472:99:0,1800	0:47,0:47:99:0,1257	.:530,0:530:99:0,1800	0:62,0:62:99:0,1566
mtDNAgenome_CP59298	3605	.	G	T	74.12	.	.	GT:AD:DP:GQ:PL	0:7,0:7:99:0,106	0:53,0:53:99:0,1740	0:152,0:152:99:0,1800	.:306,0:306:99:0,1800	0:10,0:10:99:0,247	0:12,0:12:99:0,297	0:55,0:55:99:0,1800	0:167,0:167:99:0,1800	0:57,0:57:99:0,221	0:8,0:8:99:0,106	0:78,0:78:99:0,1800	0:93,0:93:99:0,1453	0:6,0:6:99:0,120	.:0,0:0:0:0,0	.:0,0:0:0:0,0	0:100,0:100:99:0,1800	0:5,0:5:99:0,135	0:23,0:23:99:0,587	0:4,0:4:99:0,99	0:6,0:6:99:0,148	0:4,0:4:99:0,99	0:5,0:5:99:0,135	0:28,0:28:99:0,752	0:7,0:7:99:0,180	.:1,0:1:43:0,43	.:0,0:0:0:0,0	.:0,0:0:0:0,0	.:0,0:0:0:0,0	.:0,0:0:0:0,0	.:588,0:588:99:0,1800	.:472,0:472:99:0,1800	0:47,0:47:99:0,1257	.:530,0:530:99:0,1800	0:62,0:62:99:0,1566
mtDNAgenome_CP59298	3606	.	C	G	8300.12	.	.	GT:AD:DP:GQ:PL	0:7,0:7:99:0,106	0:53,0:53:99:0,1740	0:152,0:152:99:0,1800	.:306,0:306:99:0,1800	0:10,0:10:99:0,247	0:12,0:12:99:0,297	0:55,0:55:99:0,1800	0:167,0:167:99:0,1800	0:57,0:57:99:0,221	0:8,0:8:99:0,106	0:78,0:78:99:0,1800	0:93,0:93:99:0,1453	0:6,0:6:99:0,120	.:0,0:0:0:0,0	.:0,0:0:0:0,0	0:100,0:100:99:0,1800	0:5,0:5:99:0,135	0:23,0:23:99:0,587	0:4,0:4:99:0,99	0:4,0:4:90:0,90	0:4,0:4:99:0,99	0:5,0:5:99:0,135	0:28,0:28:99:0,752	0:7,0:7:99:0,180	.:1,0:1:43:0,43	.:0,0:0:0:0,0	.:0,0:0:0:0,0	.:0,0:0:0:0,0	.:0,0:0:0:0,0	.:588,0:588:99:0,1800	.:472,0:472:99:0,1800	0:47,0:47:99:0,1257	.:530,0:530:99:0,1800	0:62,0:62:99:0,1566
mtDNAgenome_CP59298	3613	.	T	A	334.68	.	.	GT:AD:DP:GQ:PL	0:7,0:7:99:0,106	0:53,0:53:99:0,1740	0:152,0:152:99:0,1800	.:306,0:306:99:0,1800	0:10,0:10:99:0,247	0:12,0:12:99:0,297	0:55,0:55:99:0,1800	0:167,0:167:99:0,1800	0:57,0:57:99:0,221	0:8,0:8:99:0,106	0:78,0:78:99:0,1800	0:93,0:93:99:0,1453	0:6,0:6:99:0,120	.:0,0:0:0:0,0	.:0,0:0:0:0,0	0:100,0:100:99:0,1800	0:5,0:5:99:0,135	0:23,0:23:99:0,587	0:4,0:4:99:0,99	0:6,0:6:99:0,135	0:4,0:4:99:0,99	.:3,0:3:90:0,90	0:28,0:28:99:0,752	0:7,0:7:99:0,180	.:1,0:1:43:0,43	.:0,0:0:0:0,0	.:0,0:0:0:0,0	.:0,0:0:0:0,0	.:0,0:0:0:0,0	.:588,0:588:99:0,1800	.:472,0:472:99:0,1800	0:47,0:47:99:0,1257	.:530,0:530:99:0,1800	0:62,0:62:99:0,1566
mtDNAgenome_CP59298	3625	.	A	T	424.33	.	.	GT:AD:DP:GQ:PL	0:7,0:7:99:0,106	0:53,0:53:99:0,1740	0:152,0:152:99:0,1800	.:306,0:306:99:0,1800	0:10,0:10:99:0,247	0:12,0:12:99:0,297	0:55,0:55:99:0,1800	0:167,0:167:99:0,1800	0:57,0:57:99:0,221	0:8,0:8:99:0,106	0:78,0:78:99:0,1800	0:93,0:93:99:0,1453	0:6,0:6:99:0,120	.:0,0:0:0:0,0	.:0,0:0:0:0,0	0:100,0:100:99:0,1800	0:5,0:5:99:0,135	0:23,0:23:99:0,587	0:4,0:4:99:0,99	0:6,0:6:99:0,135	0:4,0:4:99:0,99	.:3,0:3:90:0,90	0:28,0:28:99:0,752	0:7,0:7:99:0,180	.:1,0:1:43:0,43	.:0,0:0:0:0,0	.:0,0:0:0:0,0	.:0,0:0:0:0,0	.:0,0:0:0:0,0	.:588,0:588:99:0,1800	.:472,0:472:99:0,1800	0:47,0:47:99:0,1257	.:530,0:530:99:0,1800	0:62,0:62:99:0,1566
mtDNAgenome_CP59298	3629	.	G	A	7995.25	.	.	GT:AD:DP:GQ:PL	0:7,0:7:99:0,106	0:53,0:53:99:0,1740	0:152,0:152:99:0,1800	.:306,0:306:99:0,1800	0:10,0:10:99:0,247	0:12,0:12:99:0,297	0:55,0:55:99:0,1800	0:167,0:167:99:0,1800	0:57,0:57:99:0,221	0:8,0:8:99:0,106	0:78,0:78:99:0,1800	0:93,0:93:99:0,1453	0:6,0:6:99:0,120	.:0,0:0:0:0,0	.:0,0:0:0:0,0	0:100,0:100:99:0,1800	0:5,0:5:99:0,135	0:23,0:23:99:0,587	0:4,0:4:99:0,99	0:5,0:5:47:0,47	0:4,0:4:99:0,99	.:3,0:3:90:0,90	0:28,0:28:99:0,752	0:7,0:7:99:0,180	.:1,0:1:43:0,43	.:0,0:0:0:0,0	.:0,0:0:0:0,0	.:0,0:0:0:0,0	.:0,0:0:0:0,0	.:588,0:588:99:0,1800	.:472,0:472:99:0,1800	0:47,0:47:99:0,1257	.:530,0:530:99:0,1800	0:62,0:62:99:0,1566
mtDNAgenome_CP59298	3631	.	A	T	425.12	.	.	GT:AD:DP:GQ:PL	0:7,0:7:99:0,106	0:53,0:53:99:0,1740	0:152,0:152:99:0,1800	.:306,0:306:99:0,1800	0:10,0:10:99:0,247	0:12,0:12:99:0,297	0:55,0:55:99:0,1800	0:167,0:167:99:0,1800	0:57,0:57:99:0,221	0:8,0:8:99:0,106	0:78,0:78:99:0,1800	0:93,0:93:99:0,1453	0:6,0:6:99:0,120	.:0,0:0:0:0,0	.:0,0:0:0:0,0	0:100,0:100:99:0,1800	0:5,0:5:99:0,135	0:23,0:23:99:0,587	0:4,0:4:99:0,99	0:5,0:5:99:0,132	0:4,0:4:99:0,99	.:3,0:3:90:0,90	0:28,0:28:99:0,752	0:7,0:7:99:0,180	.:1,0:1:43:0,43	.:0,0:0:0:0,0	.:0,0:0:0:0,0	.:0,0:0:0:0,0	.:0,0:0:0:0,0	.:588,0:588:99:0,1800	.:472,0:472:99:0,1800	0:47,0:47:99:0,1257	.:530,0:530:99:0,1800	0:62,0:62:99:0,1566
mtDNAgenome_CP59298	3658	.	T	A	331.22	.	.	GT:AD:DP:GQ:PL	0:7,0:7:99:0,106	0:53,0:53:99:0,1740	0:152,0:152:99:0,1800	.:306,0:306:99:0,1800	0:10,0:10:99:0,247	0:12,0:12:99:0,297	0:55,0:55:99:0,1800	0:167,0:167:99:0,1800	0:57,0:57:99:0,221	0:8,0:8:99:0,106	0:78,0:78:99:0,1800	0:93,0:93:99:0,1453	0:6,0:6:99:0,120	.:0,0:0:0:0,0	.:0,0:0:0:0,0	0:100,0:100:99:0,1800	0:5,0:5:99:0,135	0:23,0:23:99:0,587	0:4,0:4:99:0,99	.:0,0:0:0:0,0	0:4,0:4:99:0,99	.:3,0:3:90:0,90	0:28,0:28:99:0,752	0:7,0:7:99:0,180	.:1,0:1:43:0,43	.:0,0:0:0:0,0	.:0,0:0:0:0,0	.:0,0:0:0:0,0	.:0,0:0:0:0,0	.:588,0:588:99:0,1800	.:472,0:472:99:0,1800	0:47,0:47:99:0,1257	.:530,0:530:99:0,1800	0:62,0:62:99:0,1566
mtDNAgenome_CP59298	3668	.	A	G	5053.2	.	.	GT:AD:DP:GQ:PL	0:7,0:7:99:0,106	0:53,0:53:99:0,1740	0:152,0:152:99:0,1800	.:306,0:306:99:0,1800	0:10,0:10:99:0,247	0:12,0:12:99:0,297	0:55,0:55:99:0,1800	0:167,0:167:99:0,1800	0:57,0:57:99:0,221	0:8,0:8:99:0,106	0:78,0:78:99:0,1800	0:93,0:93:99:0,1453	0:6,0:6:99:0,120	.:0,0:0:0:0,0	.:0,0:0:0:0,0	0:100,0:100:99:0,1800	0:5,0:5:99:0,135	0:23,0:23:99:0,587	0:4,0:4:99:0,99	.:0,0:0:0:0,0	0:4,0:4:99:0,99	.:3,0:3:90:0,90	0:28,0:28:99:0,752	0:4,0:4:90:0,90	.:1,0:1:43:0,43	.:0,0:0:0:0,0	.:0,0:0:0:0,0	.:0,0:0:0:0,0	.:0,0:0:0:0,0	.:588,0:588:99:0,1800	.:472,0:472:99:0,1800	0:47,0:47:99:0,1257	.:530,0:530:99:0,1800	0:62,0:62:99:0,1566
mtDNAgenome_CP59298	3670	.	A	T	75.5	.	.	GT:AD:DP:GQ:PL	0:7,0:7:99:0,106	0:53,0:53:99:0,1740	0:152,0:152:99:0,1800	.:306,0:306:99:0,1800	0:10,0:10:99:0,247	0:12,0:12:99:0,297	0:55,0:55:99:0,1800	0:167,0:167:99:0,1800	0:57,0:57:99:0,221	0:8,0:8:99:0,106	0:78,0:78:99:0,1800	0:93,0:93:99:0,1453	0:6,0:6:99:0,120	.:0,0:0:0:0,0	.:0,0:0:0:0,0	0:100,0:100:99:0,1800	0:5,0:5:99:0,135	0:23,0:23:99:0,587	0:4,0:4:99:0,99	.:0,0:0:0:0,0	0:4,0:4:99:0,99	.:3,0:3:90:0,90	0:28,0:28:99:0,752	.:2,0:2:49:0,49	.:1,0:1:43:0,43	.:0,0:0:0:0,0	.:0,0:0:0:0,0	.:0,0:0:0:0,0	.:0,0:0:0:0,0	.:588,0:588:99:0,1800	.:472,0:472:99:0,1800	0:47,0:47:99:0,1257	.:530,0:530:99:0,1800	0:62,0:62:99:0,1566
mtDNAgenome_CP59298	3685	.	T	C	75.5	.	.	GT:AD:DP:GQ:PL	0:7,0:7:99:0,106	0:53,0:53:99:0,1740	0:152,0:152:99:0,1800	.:306,0:306:99:0,1800	0:10,0:10:99:0,247	0:12,0:12:99:0,297	0:55,0:55:99:0,1800	0:167,0:167:99:0,1800	0:57,0:57:99:0,221	0:8,0:8:99:0,106	0:78,0:78:99:0,1800	0:93,0:93:99:0,1453	0:6,0:6:99:0,120	.:0,0:0:0:0,0	.:0,0:0:0:0,0	0:100,0:100:99:0,1800	0:5,0:5:99:0,135	0:23,0:23:99:0,587	0:4,0:4:99:0,99	.:0,0:0:0:0,0	0:4,0:4:99:0,99	.:3,0:3:90:0,90	0:28,0:28:99:0,752	.:2,0:2:49:0,49	.:0,0:0:0:0,0	.:0,0:0:0:0,0	.:0,0:0:0:0,0	.:0,0:0:0:0,0	.:0,0:0:0:0,0	.:588,0:588:99:0,1800	.:472,0:472:99:0,1800	0:47,0:47:99:0,1257	.:530,0:530:99:0,1800	0:62,0:62:99:0,1566
mtDNAgenome_CP59298	3691	.	C	A,T	3902.2	.	.	GT:AD:DP:GQ:PL	0:7,0,0:7:99:0,106,106	0:53,0,0:53:99:0,1740,1740	0:152,0,0:152:99:0,1800,1800	.:306,0,0:306:99:0,1800,1800	0:10,0,0:10:99:0,247,247	0:12,0,0:12:99:0,297,297	0:55,0,0:55:99:0,1800,1800	0:167,0,0:167:99:0,1800,1800	0:57,0,0:57:99:0,221,221	0:8,0,0:8:99:0,106,106	0:78,0,0:78:99:0,1800,1800	0:93,0,0:93:99:0,1453,1453	0:6,0,0:6:99:0,120,120	.:0,0,0:0:0:0,0,0	.:0,0,0:0:0:0,0,0	0:100,0,0:100:99:0,1800,1800	0:5,0,0:5:99:0,135,135	0:23,0,0:23:99:0,587,587	0:4,0,0:4:99:0,99,99	.:0,0,0:0:0:0,0,0	0:4,0,0:4:99:0,99,99	.:3,0,0:3:90:0,90,90	0:28,0,0:28:99:0,752,752	.:2,0,0:2:49:0,49,49	.:0,0,0:0:0:0,0,0	.:0,0,0:0:0:0,0,0	.:0,0,0:0:0:0,0,0	.:0,0,0:0:0:0,0,0	.:0,0,0:0:0:0,0,0	.:588,0,0:588:99:0,1800,1800	.:472,0,0:472:99:0,1800,1800	0:47,0,0:47:99:0,1257,1257	.:530,0,0:530:99:0,1800,1800	0:62,0,0:62:99:0,1566,1566
mtDNAgenome_CP59298	3703	.	T	C	570.66	.	.	GT:AD:DP:GQ:PL	0:7,0:7:99:0,106	0:53,0:53:99:0,1740	0:152,0:152:99:0,1800	.:306,0:306:99:0,1800	0:10,0:10:99:0,247	0:12,0:12:99:0,297	0:55,0:55:99:0,1800	0:167,0:167:99:0,1800	0:25,0:25:99:0,172	0:8,0:8:99:0,106	0:78,0:78:99:0,1800	0:93,0:93:99:0,1453	0:6,0:6:99:0,120	.:0,0:0:0:0,0	.:0,0:0:0:0,0	0:100,0:100:99:0,1800	0:5,0:5:99:0,135	0:23,0:23:99:0,587	0:4,0:4:99:0,99	.:0,0:0:0:0,0	.:4,0:4:0:0,0	.:2,0:2:49:0,49	0:28,0:28:99:0,752	.:2,0:2:49:0,49	.:0,0:0:0:0,0	.:0,0:0:0:0,0	.:0,0:0:0:0,0	.:0,0:0:0:0,0	.:0,0:0:0:0,0	.:588,0:588:99:0,1800	.:472,0:472:99:0,1800	0:47,0:47:99:0,1257	.:530,0:530:99:0,1800	0:62,0:62:99:0,1566
mtDNAgenome_CP59298	3718	.	A	T	2586.66	.	.	GT:AD:DP:GQ:PL	0:7,0:7:99:0,106	0:53,0:53:99:0,1740	0:152,0:152:99:0,1800	.:306,0:306:99:0,1800	0:10,0:10:99:0,247	0:12,0:12:99:0,297	0:55,0:55:99:0,1800	0:167,0:167:99:0,1800	0:25,0:25:99:0,172	0:8,0:8:99:0,106	0:78,0:78:99:0,1800	0:93,0:93:99:0,1453	0:6,0:6:99:0,120	.:0,0:0:0:0,0	.:0,0:0:0:0,0	0:100,0:100:99:0,1800	0:5,0:5:99:0,135	0:23,0:23:99:0,587	0:4,0:4:99:0,99	.:0,0:0:0:0,0	.:2,0:2:49:0,49	.:0,0:0:0:0,0	0:28,0:28:99:0,752	.:2,0:2:49:0,49	.:0,0:0:0:0,0	.:0,0:0:0:0,0	.:0,0:0:0:0,0	.:0,0:0:0:0,0	.:0,0:0:0:0,0	.:588,0:588:99:0,1800	.:472,0:472:99:0,1800	0:47,0:47:99:0,1257	.:530,0:530:99:0,1800	0:62,0:62:99:0,1566
mtDNAgenome_CP59298	3736	.	T	C	2232.85	.	.	GT:AD:DP:GQ:PL	0:7,0:7:99:0,106	0:53,0:53:99:0,1740	0:152,0:152:99:0,1800	.:306,0:306:99:0,1800	0:10,0:10:99:0,247	0:12,0:12:99:0,297	0:55,0:55:99:0,1800	0:167,0:167:99:0,1800	0:25,0:25:99:0,172	0:8,0:8:99:0,106	0:78,0:78:99:0,1800	0:93,0:93:99:0,1453	0:4,0:4:66:0,66	.:0,0:0:0:0,0	.:0,0:0:0:0,0	0:100,0:100:99:0,1800	0:5,0:5:99:0,135	0:23,0:23:99:0,587	0:4,0:4:99:0,99	.:0,0:0:0:0,0	.:2,0:2:49:0,49	.:0,0:0:0:0,0	0:28,0:28:99:0,752	0:4,0:4:99:0,99	.:0,0:0:0:0,0	.:0,0:0:0:0,0	.:0,0:0:0:0,0	.:0,0:0:0:0,0	.:0,0:0:0:0,0	.:588,0:588:99:0,1800	.:472,0:472:99:0,1800	0:47,0:47:99:0,1257	.:530,0:530:99:0,1800	0:62,0:62:99:0,1566
mtDNAgenome_CP59298	3760	.	T	C	1633.5	.	.	GT:AD:DP:GQ:PL	0:7,0:7:99:0,106	0:53,0:53:99:0,1740	0:152,0:152:99:0,1800	.:306,0:306:99:0,1800	0:10,0:10:99:0,247	0:12,0:12:99:0,297	0:55,0:55:99:0,1800	0:167,0:167:99:0,1800	0:25,0:25:99:0,172	0:8,0:8:99:0,106	0:78,0:78:99:0,1800	0:93,0:93:99:0,1453	.:0,1:1:25:25,0	.:0,0:0:0:0,0	.:0,0:0:0:0,0	0:100,0:100:99:0,1800	0:5,0:5:99:0,135	0:23,0:23:99:0,587	0:4,0:4:99:0,99	.:0,0:0:0:0,0	.:2,0:2:49:0,49	.:0,0:0:0:0,0	0:28,0:28:99:0,752	.:3,0:3:92:0,92	.:0,0:0:0:0,0	.:0,0:0:0:0,0	.:0,0:0:0:0,0	.:0,0:0:0:0,0	.:0,0:0:0:0,0	.:588,0:588:99:0,1800	.:472,0:472:99:0,1800	0:47,0:47:99:0,1257	.:530,0:530:99:0,1800	0:62,0:62:99:0,1566
mtDNAgenome_CP59298	3775	.	A	G	35.24	.	.	GT:AD:DP:GQ:PL	0:7,0:7:99:0,106	0:53,0:53:99:0,1740	0:152,0:152:99:0,1800	.:306,0:306:99:0,1800	0:10,0:10:99:0,247	0:12,0:12:99:0,297	0:55,0:55:99:0,1800	0:167,0:167:99:0,1800	0:25,0:25:99:0,172	0:8,0:8:99:0,106	0:78,0:78:99:0,1800	0:93,0:93:99:0,1453	.:0,0:0:0:0,0	.:0,0:0:0:0,0	.:0,0:0:0:0,0	0:100,0:100:99:0,1800	.:3,0:3:92:0,92	0:23,0:23:99:0,587	0:4,0:4:99:0,99	.:0,0:0:0:0,0	.:2,0:2:49:0,49	.:0,0:0:0:0,0	0:28,0:28:99:0,752	0:4,0:4:99:0,131	.:0,0:0:0:0,0	.:0,0:0:0:0,0	.:0,0:0:0:0,0	.:0,0:0:0:0,0	.:0,0:0:0:0,0	.:588,0:588:99:0,1800	.:472,0:472:99:0,1800	0:47,0:47:99:0,1257	.:530,0:530:99:0,1800	0:62,0:62:99:0,1566
mtDNAgenome_CP59298	3779	.	C	A	1430.24	.	.	GT:AD:DP:GQ:PL	0:7,0:7:99:0,106	0:53,0:53:99:0,1740	0:152,0:152:99:0,1800	.:306,0:306:99:0,1800	0:10,0:10:99:0,247	0:12,0:12:99:0,297	0:55,0:55:99:0,1800	0:167,0:167:99:0,1800	0:25,0:25:99:0,172	0:8,0:8:99:0,106	0:78,0:78:99:0,1800	0:93,0:93:99:0,1453	.:0,0:0:0:0,0	.:0,0:0:0:0,0	.:0,0:0:0:0,0	0:100,0:100:99:0,1800	.:3,0:3:92:0,92	0:23,0:23:99:0,587	0:4,0:4:99:0,99	.:0,0:0:0:0,0	.:2,0:2:49:0,49	.:0,0:0:0:0,0	0:28,0:28:99:0,752	0:4,0:4:99:0,131	.:0,0:0:0:0,0	.:0,0:0:0:0,0	.:0,0:0:0:0,0	.:0,0:0:0:0,0	.:0,0:0:0:0,0	.:588,0:588:99:0,1800	.:472,0:472:99:0,1800	0:47,0:47:99:0,1257	.:530,0:530:99:0,1800	0:62,0:62:99:0,1566
mtDNAgenome_CP59298	3790	.	T	C	120.94	.	.	GT:AD:DP:GQ:PL	0:8,0:8:67:0,67	0:53,0:53:99:0,1740	0:152,0:152:99:0,1800	.:306,0:306:99:0,1800	0:10,0:10:99:0,247	0:12,0:12:99:0,297	0:55,0:55:99:0,1800	0:167,0:167:99:0,1800	0:25,0:25:99:0,172	0:8,0:8:99:0,106	0:78,0:78:99:0,1800	0:93,0:93:99:0,1453	.:0,0:0:0:0,0	.:0,0:0:0:0,0	.:0,0:0:0:0,0	0:100,0:100:99:0,1800	.:3,0:3:92:0,92	0:23,0:23:99:0,587	0:4,0:4:90:0,90	.:0,0:0:0:0,0	.:2,0:2:49:0,49	.:0,0:0:0:0,0	0:28,0:28:99:0,752	0:4,0:4:99:0,131	.:0,0:0:0:0,0	.:0,0:0:0:0,0	.:0,0:0:0:0,0	.:0,0:0:0:0,0	.:0,0:0:0:0,0	.:588,0:588:99:0,1800	.:472,0:472:99:0,1800	0:47,0:47:99:0,1257	.:530,0:530:99:0,1800	0:62,0:62:99:0,1566
mtDNAgenome_CP59298	3802	.	A	G	35.24	.	.	GT:AD:DP:GQ:PL	0:8,0:8:99:0,116	0:53,0:53:99:0,1740	0:152,0:152:99:0,1800	.:306,0:306:99:0,1800	0:10,0:10:99:0,247	0:12,0:12:99:0,297	0:55,0:55:99:0,1800	0:167,0:167:99:0,1800	0:25,0:25:99:0,172	0:9,0:9:99:0,106	0:78,0:78:99:0,1800	0:93,0:93:99:0,1453	.:0,0:0:0:0,0	.:0,0:0:0:0,0	.:0,0:0:0:0,0	0:100,0:100:99:0,1800	.:3,0:3:92:0,92	0:23,0:23:99:0,587	.:0,2:2:49:49,0	.:0,0:0:0:0,0	.:2,0:2:49:0,49	.:0,0:0:0:0,0	0:28,0:28:99:0,752	0:4,0:4:99:0,131	.:0,0:0:0:0,0	.:0,0:0:0:0,0	.:0,0:0:0:0,0	.:0,0:0:0:0,0	.:0,0:0:0:0,0	.:588,0:588:99:0,1800	.:472,0:472:99:0,1800	0:47,0:47:99:0,1257	.:530,0:530:99:0,1800	0:62,0:62:99:0,1566
mtDNAgenome_CP59298	3809	.	G	A	2786.07	.	.	GT:AD:DP:GQ:PL	0:8,0:8:99:0,116	0:53,0:53:99:0,1740	0:152,0:152:99:0,1800	.:306,0:306:99:0,1800	0:10,0:10:99:0,247	0:12,0:12:99:0,297	0:55,0:55:99:0,1800	0:167,0:167:99:0,1800	0:25,0:25:99:0,172	0:9,0:9:99:0,106	0:78,0:78:99:0,1800	0:93,0:93:99:0,1453	.:0,0:0:0:0,0	.:0,0:0:0:0,0	.:0,0:0:0:0,0	0:100,0:100:99:0,1800	0:5,0:5:99:0,110	0:23,0:23:99:0,587	.:2,0:2:49:0,49	.:0,0:0:0:0,0	.:2,0:2:49:0,49	.:0,0:0:0:0,0	0:28,0:28:99:0,752	0:4,0:4:99:0,131	.:0,0:0:0:0,0	.:0,0:0:0:0,0	.:0,0:0:0:0,0	.:0,0:0:0:0,0	.:0,0:0:0:0,0	.:588,0:588:99:0,1800	.:472,0:472:99:0,1800	0:47,0:47:99:0,1257	.:530,0:530:99:0,1800	0:62,0:62:99:0,1566
mtDNAgenome_CP59298	3814	.	T	C	639.24	.	.	GT:AD:DP:GQ:PL	0:8,0:8:99:0,116	0:53,0:53:99:0,1740	0:152,0:152:99:0,1800	.:306,0:306:99:0,1800	0:10,0:10:99:0,247	0:12,0:12:99:0,297	0:55,0:55:99:0,1800	0:167,0:167:99:0,1800	0:25,0:25:99:0,172	0:9,0:9:99:0,106	0:78,0:78:99:0,1800	0:93,0:93:99:0,1453	.:0,0:0:0:0,0	.:0,0:0:0:0,0	.:0,0:0:0:0,0	0:100,0:100:99:0,1800	0:5,0:5:99:0,110	0:23,0:23:99:0,587	.:0,0:0:0:0,0	.:0,0:0:0:0,0	.:2,0:2:49:0,49	.:0,0:0:0:0,0	0:28,0:28:99:0,752	0:4,0:4:99:0,131	.:0,0:0:0:0,0	.:0,0:0:0:0,0	.:0,0:0:0:0,0	.:0,0:0:0:0,0	.:0,0:0:0:0,0	.:588,0:588:99:0,1800	.:472,0:472:99:0,1800	0:47,0:47:99:0,1257	.:530,0:530:99:0,1800	0:62,0:62:99:0,1566
mtDNAgenome_CP59298	3823	.	T	C	3119.6	.	.	GT:AD:DP:GQ:PL	0:8,0:8:99:0,116	0:53,0:53:99:0,1740	0:152,0:152:99:0,1800	.:306,0:306:99:0,1800	0:10,0:10:99:0,247	0:12,0:12:99:0,297	0:55,0:55:99:0,1800	0:167,0:167:99:0,1800	0:25,0:25:99:0,172	0:9,0:9:99:0,106	0:78,0:78:99:0,1800	0:93,0:93:99:0,1453	.:0,0:0:0:0,0	.:0,0:0:0:0,0	.:0,0:0:0:0,0	0:100,0:100:99:0,1800	0:5,0:5:99:0,110	0:23,0:23:99:0,587	.:0,0:0:0:0,0	.:0,0:0:0:0,0	.:2,0:2:49:0,49	.:0,0:0:0:0,0	0:28,0:28:99:0,752	0:4,0:4:99:0,131	.:0,0:0:0:0,0	.:0,0:0:0:0,0	.:0,0:0:0:0,0	.:0,0:0:0:0,0	.:0,0:0:0:0,0	.:588,0:588:99:0,1800	.:472,0:472:99:0,1800	0:47,0:47:99:0,1257	.:530,0:530:99:0,1800	0:62,0:62:99:0,1566
[truncated: 12,554,448 more chars]
