# Supplementary material for: A generalist vector-transmitted parasite exhibits population genetic structure among host genera
Source: Parasitology. 2025 Jan 21;152(1):82–91. doi: 10.1017/S0031182024001641 (PMC12088918; doi:10.1017/S0031182024001641)
Supplement: Ellis et al. supplementary material 5 — Ellis et al. supplementary material [file S0031182024001641sup005.xlsx]

## Sheet: Sheet1
Supplementary Table 1. Sample information including the Sample ID, the Sample ID in the VCF file, the Bensch Lab Database ID number (Database NR), unique ring number given to the bird in the field (RingNR), the host species, date the host was sampled, and the sequence capture pool that the sample was added to.
Sample_ID	VCF_Sample_ID	DatabaseNR	RingNR	Host	Date	Pool
H1	H1_R1_001_val_1.sort.marked_duplicates	A02825	1ET92267	Sylvia atricapilla	2015-07-07	1
H2	H2_R1_001_val_1.sort.marked_duplicates	A02406	CP59328	Phylloscopus trochilus	2015-07-22	1
H3	H3_R1_001_val_1.sort.marked_duplicates	A02232	CP59293	Phylloscopus trochilus	2015-05-24	1
H4	H4_R1_001_val_1.sort.marked_duplicates	A02585	1EV67793	Sylvia atricapilla	2015-08-20	1
H5	H5_R1_001_val_1.sort.marked_duplicates	A01215	BL37582 / 13A02	Phylloscopus trochilus	2013-06-04	1
H6	H6_R1_001_val_1.sort.marked_duplicates	A02268	TC0112	Phylloscopus collybita	2015-06-05	1
H7	H7_R1_001_val_1.sort.marked_duplicates	A02266	TC0110	Phylloscopus collybita	2015-06-05	1
H8	H8_R1_001_val_1.sort.marked_duplicates	A01223	BL37590 / 13A11	Phylloscopus trochilus	2013-06-04	1
H9	H9_R1_001_val_1.sort.marked_duplicates	A01651	RS6130	Phylloscopus collybita	2014-06-14	2
H10	H10_R1_001_val_1.sort.marked_duplicates	A02380	TC0141	Phylloscopus collybita	2015-08-20	2
H11	H11_R1_001_val_1.sort.marked_duplicates	A02237	CP59298	Phylloscopus trochilus	2015-06-05	2
H12	H12_R1_001_val_1.sort.marked_duplicates	A01708	BL37663	Phylloscopus trochilus	2014-07-04	2
H13	H13_R1_001_val_1.sort.marked_duplicates	A01465	1ET92027	Sylvia communis	2013-07-09	2
H14	H14_R1_001_val_1.sort.marked_duplicates	A01656	1EV02954	Sylvia atricapilla	2014-06-29	2
H15	H15_R1_001_val_1.sort.marked_duplicates	A01464	1ET92026	Sylvia communis	2013-07-09	2
H16	H16_R1_001_val_1.sort.marked_duplicates	A01220	BL37587 / 13A09	Phylloscopus trochilus	2013-06-04	2
H17	H17_R1_001_val_1.sort.marked_duplicates	A01630	1EV02941	Sylvia atricapilla	2014-06-08	3
H18	H18_R1_001_val_1.sort.marked_duplicates	A01212	BL37459 /13A05	Phylloscopus trochilus	2013-06-04	3
H19	H19_R1_001_val_1.sort.marked_duplicates	A02289	1EV67709	Sylvia atricapilla	2015-05-24	3
H20	H20_R1_001_val_1.sort.marked_duplicates	A01471	1ET92035	Sylvia atricapilla	2013-07-14	3
H21	H21_R1_001_val_1.sort.marked_duplicates	A01765	RS6138	Phylloscopus collybita	2014-07-19	3
H22	H22_R1_001_val_1.sort.marked_duplicates	A02364	TC0124	Phylloscopus collybita	2015-06-30	3
H23	H23_R1_001_val_1.sort.marked_duplicates	A01475	1ET92042	Sylvia atricapilla	2013-07-24	3
H24	H24_R1_001_val_1.sort.marked_duplicates	A02540	1EV67748	Sylvia atricapilla	2015-07-22	3
H25	H25_S1_L001_R1_001_val_1.sort.marked_duplicates	A01302	1EL38998	Sylvia communis	2013-07-09	4
H26	H26_S2_L001_R1_001_val_1.sort.marked_duplicates	A01878	1EV02824	Sylvia communis	2014-08-08	4
H27	H27_S3_L001_R1_001_val_1.sort.marked_duplicates	A01750	2KR04989	Sylvia borin	2014-07-19	4
H28	H28_S4_L001_R1_001_val_1.sort.marked_duplicates	A01828	2KR04995	Sylvia borin	2014-08-05	4
H29	H29_S5_L001_R1_001_val_1.sort.marked_duplicates	A02752	1ET92221	Sylvia borin	2015-05-08	4
H30	H30_S6_L001_R1_001_val_1.sort.marked_duplicates	A02303	1EV67723	Sylvia communis	2015-06-16	4
H31	H31_S7_L001_R1_001_val_1.sort.marked_duplicates	A01469	1ET92033	Sylvia communis	2013-07-09	4
H32	H32_S8_L001_R1_001_val_1.sort.marked_duplicates	A02672	CP59311	Parus ater	2015-07-14	4
H33	H33_S9_L001_R1_001_val_1.sort.marked_duplicates	A01725	2KR04979	Sylvia borin	2014-07-10	5
H34	H34_S10_L001_R1_001_val_1.sort.marked_duplicates	A01182	RE4656	Phylloscopus collybita	2013-05-21	5
H35	H35_S11_L001_R1_001_val_1.sort.marked_duplicates	A02483	CP59406	Sylvia curruca	2015-08-20	5
H36	H36_S12_L001_R1_001_val_1.sort.marked_duplicates	A02529	1EV67737	Sylvia communis	2015-06-30	5
H37	H37_S13_L001_R1_001_val_1.sort.marked_duplicates	A01726	2KR04980	Sylvia borin	2014-07-10	5
H38	H38_S14_L001_R1_001_val_1.sort.marked_duplicates	A02325	2KT57524	Sylvia borin	2015-06-05	5
H39	H39_S15_L001_R1_001_val_1.sort.marked_duplicates	A02631	2KT57560	Sylvia borin	2015-08-06	5
H40	H40_S16_L001_R1_001_val_1.sort.marked_duplicates	A01455	1ET92014	Sylvia curruca	2013-06-19	5
H41	H41_S17_L001_R1_001_val_1.sort.marked_duplicates	A02742	CT90736	Phoenicurus phoenicurus	2015-05-03	6
H42	H42_S18_L001_R1_001_val_1.sort.marked_duplicates	A02975	CP54040 /564_F	Parus palustris	2014-05-19	6
H43	H43_S19_L001_R1_001_val_1.sort.marked_duplicates	A02976	CS41458 /42_M	Parus palustris	2014-05-19	6
H44	H44_S20_L001_R1_001_val_1.sort.marked_duplicates	A01615	BL37650	Sylvia curruca	2014-05-18	6
H45	H45_S21_L001_R1_001_val_1.sort.marked_duplicates	A02057	1ET92142	Panurus biarmicus	2014-07-19	6
H46	H46_S22_L001_R1_001_val_1.sort.marked_duplicates	A03049	CX14014	Sylvia curruca	2015-06-30	6
H47	H47_S23_L001_R1_001_val_1.sort.marked_duplicates	A02433	CP59356	Sylvia curruca	2015-08-06	6
H48	H48_S24_L001_R1_001_val_1.sort.marked_duplicates	A01802	BL37695	Acrocephalus scirpaceus	2014-07-24	6
