# Supplementary material for: A generalist vector-transmitted parasite exhibits population genetic structure among host genera
Source: Parasitology. 2025 Jan 21;152(1):82–91. doi: 10.1017/S0031182024001641 (PMC12088918; doi:10.1017/S0031182024001641)
Supplement: Ellis et al. supplementary material 6 — Ellis et al. supplementary material [file S0031182024001641sup006.xlsx]

## Sheet: Sheet1
Supplementary Table 2. The targeted exon regions (Target_Reference) and genes (HtGene) from the original H. tartakovskyi reference genome assembly and annotation and the corresponding information in the latest assembly and annotation (seqid is the reference contig, type is whether it is a protein coding gene or pseudogene, attributes associated with the gene and gene id are included; Description …
Target_Reference	HtGene	seqid	type	attributes	Gene	Description
H_magnus	clpc
H_passeris	clpc
mtDNAgenome_CP59298	mitochondrial genome
seq1__HtGene0006	HtGene0006	LSRZ01000001	protein_coding_gene	ID=Htart_000005800;description=iron sulfur cluster assembly protein%2C putative;ebi_biotype=protein_coding	Htart_000005800	description=iron sulfur cluster assembly protein%2C putative;
seq4__HtGene0013	HtGene0013	LSRZ01000001	protein_coding_gene	ID=Htart_000006700;description=tetratricopeptide repeat family protein%2C putative;ebi_biotype=protein_coding	Htart_000006700	description=tetratricopeptide repeat family protein%2C putative;
seq5__HtGene0014	HtGene0014	LSRZ01000001	protein_coding_gene	ID=Htart_000006800;description=casein kinase II beta chain;ebi_biotype=protein_coding	Htart_000006800	description=casein kinase II beta chain;
seq5__HtGene0014	HtGene0014	LSRZ01000001	protein_coding_gene	ID=Htart_000006900;description=sporozoite protein essential for cell traversal;ebi_biotype=protein_coding	Htart_000006900	description=sporozoite protein essential for cell traversal;
seq7__HtGene0014	HtGene0014	LSRZ01000001	protein_coding_gene	ID=Htart_000006800;description=casein kinase II beta chain;ebi_biotype=protein_coding	Htart_000006800	description=casein kinase II beta chain;
seq7__HtGene0014	HtGene0014	LSRZ01000001	protein_coding_gene	ID=Htart_000006900;description=sporozoite protein essential for cell traversal;ebi_biotype=protein_coding	Htart_000006900	description=sporozoite protein essential for cell traversal;
seq9__HtGene0017	HtGene0017	LSRZ01000001	pseudogene	ID=Htart_000007100:pseudogene;description=phosphoenolpyruvate carboxykinase;ebi_biotype=pseudogene	Htart_000007100	description=phosphoenolpyruvate carboxykinase;
seq10__HtGene0018	HtGene0018	LSRZ01000001	protein_coding_gene	ID=Htart_000007200;description=transcription factor with AP2 domain(s);ebi_biotype=protein_coding	Htart_000007200	description=transcription factor with AP2 domain(s);
seq11__HtGene0018	HtGene0018	LSRZ01000001	protein_coding_gene	ID=Htart_000007200;description=transcription factor with AP2 domain(s);ebi_biotype=protein_coding	Htart_000007200	description=transcription factor with AP2 domain(s);
seq12__HtGene0018	HtGene0018	LSRZ01000001	protein_coding_gene	ID=Htart_000007200;description=transcription factor with AP2 domain(s);ebi_biotype=protein_coding	Htart_000007200	description=transcription factor with AP2 domain(s);
seq13__HtGene0022	HtGene0022	LSRZ01000001	protein_coding_gene	ID=Htart_000007800;description=tRNA guanosine-2'-O-methyltransferase%2C putative;ebi_biotype=protein_coding	Htart_000007800	description=tRNA guanosine-2'-O-methyltransferase%2C putative;
seq14__HtGene0028	HtGene0028	LSRZ01000002	protein_coding_gene	ID=Htart_000008300;description=U4/U6 small nuclear ribonucleoprotein PRP31%2C putative;ebi_biotype=protein_coding	Htart_000008300	description=U4/U6 small nuclear ribonucleoprotein PRP31%2C putative;
seq15__HtGene0029	HtGene0029	LSRZ01000002	pseudogene	ID=Htart_000008400:pseudogene;description=protein SOF1%2C putative;ebi_biotype=pseudogene	Htart_000008400	description=protein SOF1%2C putative;
seq16__HtGene0029	HtGene0029	LSRZ01000002	pseudogene	ID=Htart_000008400:pseudogene;description=protein SOF1%2C putative;ebi_biotype=pseudogene	Htart_000008400	description=protein SOF1%2C putative;
seq18__HtGene0032	HtGene0032	LSRZ01000002	protein_coding_gene	ID=Htart_000008700;description=heat shock protein 40;ebi_biotype=protein_coding	Htart_000008700	description=heat shock protein 40;
seq19__HtGene0032	HtGene0032	LSRZ01000002	protein_coding_gene	ID=Htart_000008700;description=heat shock protein 40;ebi_biotype=protein_coding	Htart_000008700	description=heat shock protein 40;
seq20__HtGene0034	HtGene0034	LSRZ01000002	protein_coding_gene	ID=Htart_000008900;description=replication protein A1%2C large subunit;ebi_biotype=protein_coding	Htart_000008900	description=replication protein A1%2C large subunit;
seq21__HtGene0034	HtGene0034	LSRZ01000002	protein_coding_gene	ID=Htart_000008900;description=replication protein A1%2C large subunit;ebi_biotype=protein_coding	Htart_000008900	description=replication protein A1%2C large subunit;
seq22__HtGene0034	HtGene0034	LSRZ01000002	protein_coding_gene	ID=Htart_000008900;description=replication protein A1%2C large subunit;ebi_biotype=protein_coding	Htart_000008900	description=replication protein A1%2C large subunit;
seq25__HtGene0039	HtGene0039	LSRZ01000002	protein_coding_gene	ID=Htart_000009300;description=exosome complex component RRP4%2C putative;ebi_biotype=protein_coding	Htart_000009300	description=exosome complex component RRP4%2C putative;
seq26__HtGene0051	HtGene0051	LSRZ01000003	protein_coding_gene	ID=Htart_000010600;description=ubiquitin-activating enzyme;ebi_biotype=protein_coding	Htart_000010600	description=ubiquitin-activating enzyme;
seq27__HtGene0052	HtGene0052	LSRZ01000003	protein_coding_gene	ID=Htart_000010700;description=glycine cleavage system T protein%2C putative;ebi_biotype=protein_coding	Htart_000010700	description=glycine cleavage system T protein%2C putative;
seq28__HtGene0052	HtGene0052	LSRZ01000003	protein_coding_gene	ID=Htart_000010700;description=glycine cleavage system T protein%2C putative;ebi_biotype=protein_coding	Htart_000010700	description=glycine cleavage system T protein%2C putative;
seq29__HtGene0063	HtGene0063	LSRZ01000003	protein_coding_gene	ID=Htart_000011600;description=rhoptry protein RHOP148;ebi_biotype=protein_coding	Htart_000011600	description=rhoptry protein RHOP148;
seq30__HtGene0063	HtGene0063	LSRZ01000003	protein_coding_gene	ID=Htart_000011600;description=rhoptry protein RHOP148;ebi_biotype=protein_coding	Htart_000011600	description=rhoptry protein RHOP148;
seq31__HtGene0064	HtGene0064	LSRZ01000003	protein_coding_gene	ID=Htart_000011800;description=nucleoside diphosphate kinase;ebi_biotype=protein_coding	Htart_000011800	description=nucleoside diphosphate kinase;
seq32__HtGene0065	HtGene0065	LSRZ01000003	protein_coding_gene	ID=Htart_000011900;description=hypothetical protein;ebi_biotype=protein_coding	Htart_000011900	description=hypothetical protein;
seq32__HtGene0065	HtGene0065	LSRZ01000003	protein_coding_gene	ID=Htart_000012000;description=signal recognition particle receptor alpha subunit;ebi_biotype=protein_coding	Htart_000012000	description=signal recognition particle receptor alpha subunit;
seq33__HtGene0069	HtGene0069	LSRZ01000003	protein_coding_gene	ID=Htart_000012400;description=suppressor of kinetochore protein 1%2C putative;ebi_biotype=protein_coding	Htart_000012400	description=suppressor of kinetochore protein 1%2C putative;
seq34__HtGene0070	HtGene0070	LSRZ01000003	protein_coding_gene	ID=Htart_000012500;description=U1 small nuclear ribonucleoprotein%2C putative;ebi_biotype=protein_coding	Htart_000012500	description=U1 small nuclear ribonucleoprotein%2C putative;
seq36__HtGene0073	HtGene0073	LSRZ01000004	protein_coding_gene	ID=Htart_000012900;description=co-chaperone p23;ebi_biotype=protein_coding	Htart_000012900	description=co-chaperone p23;
seq37__HtGene0077	HtGene0077	LSRZ01000004	protein_coding_gene	ID=Htart_000013300;description=40S ribosomal protein S6;ebi_biotype=protein_coding	Htart_000013300	description=40S ribosomal protein S6;
seq38__HtGene0078	HtGene0078	LSRZ01000004	protein_coding_gene	ID=Htart_000013500;description=V-type proton ATPase subunit D%2C putative;ebi_biotype=protein_coding	Htart_000013500	description=V-type proton ATPase subunit D%2C putative;
seq39__HtGene0082	HtGene0082
seq40__HtGene0083	HtGene0083	LSRZ01000004	pseudogene	ID=Htart_000013900:pseudogene;description=60S ribosomal protein L18%2C putative;ebi_biotype=pseudogene	Htart_000013900	description=60S ribosomal protein L18%2C putative;
seq42__HtGene0085	HtGene0085
seq43__HtGene0085	HtGene0085
seq46__HtGene0092	HtGene0092	LSRZ01000005	protein_coding_gene	ID=Htart_000014900;description=calmodulin;ebi_biotype=protein_coding	Htart_000014900	description=calmodulin;
seq47__HtGene0092	HtGene0092	LSRZ01000005	protein_coding_gene	ID=Htart_000014900;description=calmodulin;ebi_biotype=protein_coding	Htart_000014900	description=calmodulin;
seq48__HtGene0094	HtGene0094	LSRZ01000005	protein_coding_gene	ID=Htart_000015000;description=Hsp70/Hsp90 organizing protein;ebi_biotype=protein_coding	Htart_000015000	description=Hsp70/Hsp90 organizing protein;
seq49__HtGene0095	HtGene0095	LSRZ01000005	pseudogene	ID=Htart_000015100:pseudogene;description=dynein-related AAA-type ATPase%2C putative;ebi_biotype=pseudogene	Htart_000015100	description=dynein-related AAA-type ATPase%2C putative;
seq50__HtGene0095	HtGene0095	LSRZ01000005	pseudogene	ID=Htart_000015100:pseudogene;description=dynein-related AAA-type ATPase%2C putative;ebi_biotype=pseudogene	Htart_000015100	description=dynein-related AAA-type ATPase%2C putative;
seq51__HtGene0095	HtGene0095	LSRZ01000005	pseudogene	ID=Htart_000015100:pseudogene;description=dynein-related AAA-type ATPase%2C putative;ebi_biotype=pseudogene	Htart_000015100	description=dynein-related AAA-type ATPase%2C putative;
seq52__HtGene0095	HtGene0095	LSRZ01000005	pseudogene	ID=Htart_000015100:pseudogene;description=dynein-related AAA-type ATPase%2C putative;ebi_biotype=pseudogene	Htart_000015100	description=dynein-related AAA-type ATPase%2C putative;
seq53__HtGene0095	HtGene0095	LSRZ01000005	pseudogene	ID=Htart_000015100:pseudogene;description=dynein-related AAA-type ATPase%2C putative;ebi_biotype=pseudogene	Htart_000015100	description=dynein-related AAA-type ATPase%2C putative;
seq54__HtGene0095	HtGene0095	LSRZ01000005	pseudogene	ID=Htart_000015100:pseudogene;description=dynein-related AAA-type ATPase%2C putative;ebi_biotype=pseudogene	Htart_000015100	description=dynein-related AAA-type ATPase%2C putative;
seq55__HtGene0095	HtGene0095	LSRZ01000005	pseudogene	ID=Htart_000015100:pseudogene;description=dynein-related AAA-type ATPase%2C putative;ebi_biotype=pseudogene	Htart_000015100	description=dynein-related AAA-type ATPase%2C putative;
seq56__HtGene0095	HtGene0095	LSRZ01000005	pseudogene	ID=Htart_000015100:pseudogene;description=dynein-related AAA-type ATPase%2C putative;ebi_biotype=pseudogene	Htart_000015100	description=dynein-related AAA-type ATPase%2C putative;
seq57__HtGene0095	HtGene0095	LSRZ01000005	pseudogene	ID=Htart_000015100:pseudogene;description=dynein-related AAA-type ATPase%2C putative;ebi_biotype=pseudogene	Htart_000015100	description=dynein-related AAA-type ATPase%2C putative;
seq58__HtGene0096	HtGene0096	LSRZ01000005	protein_coding_gene	ID=Htart_000015200;description=methionine aminopeptidase 2;ebi_biotype=protein_coding	Htart_000015200	description=methionine aminopeptidase 2;
seq59__HtGene0097	HtGene0097	LSRZ01000005	protein_coding_gene	ID=Htart_000015300;description=mitochondrial import inner membrane translocase subunit TIM17%2C putative;ebi_biotype=protein_coding	Htart_000015300	description=mitochondrial import inner membrane translocase subunit TIM17%2C putative;
seq60__HtGene0100	HtGene0100	LSRZ01000005	protein_coding_gene	ID=Htart_000015700;description=cytochrome c oxidase assembly protein%2C putative;ebi_biotype=protein_coding	Htart_000015700	description=cytochrome c oxidase assembly protein%2C putative;
seq61__HtGene0108	HtGene0108	LSRZ01000006	protein_coding_gene	ID=Htart_000016400;description=cysteine desulfurase%2C putative;ebi_biotype=protein_coding	Htart_000016400	description=cysteine desulfurase%2C putative;
seq62__HtGene0108	HtGene0108	LSRZ01000006	protein_coding_gene	ID=Htart_000016400;description=cysteine desulfurase%2C putative;ebi_biotype=protein_coding	Htart_000016400	description=cysteine desulfurase%2C putative;
seq63__HtGene0109	HtGene0109	LSRZ01000006	protein_coding_gene	ID=Htart_000016500;description=DNA (cytosine-5)-methyltransferase;ebi_biotype=protein_coding	Htart_000016500	description=DNA (cytosine-5)-methyltransferase;
seq64__HtGene0109	HtGene0109	LSRZ01000006	protein_coding_gene	ID=Htart_000016500;description=DNA (cytosine-5)-methyltransferase;ebi_biotype=protein_coding	Htart_000016500	description=DNA (cytosine-5)-methyltransferase;
seq66__HtGene0110	HtGene0110	LSRZ01000006	protein_coding_gene	ID=Htart_000016600;description=proteasome subunit alpha type-5%2C putative;ebi_biotype=protein_coding	Htart_000016600	description=proteasome subunit alpha type-5%2C putative;
seq68__HtGene0115	HtGene0115	LSRZ01000006	pseudogene	ID=Htart_000017100:pseudogene;description=cation transporting ATPase%2C putative;ebi_biotype=pseudogene	Htart_000017100	description=cation transporting ATPase%2C putative;
seq69__HtGene0115	HtGene0115	LSRZ01000006	pseudogene	ID=Htart_000017100:pseudogene;description=cation transporting ATPase%2C putative;ebi_biotype=pseudogene	Htart_000017100	description=cation transporting ATPase%2C putative;
seq70__HtGene0116	HtGene0116	LSRZ01000006	protein_coding_gene	ID=Htart_000017200;description=eukaryotic translation initiation factor 2 alpha subunit%2C putative;ebi_biotype=protein_coding	Htart_000017200	description=eukaryotic translation initiation factor 2 alpha subunit%2C putative;
seq73__HtGene0129	HtGene0129
seq75__HtGene0131	HtGene0131	LSRZ01000007	pseudogene	ID=Htart_000018100:pseudogene;description=DNA primase large subunit%2C putative;ebi_biotype=pseudogene	Htart_000018100	description=DNA primase large subunit%2C putative;
seq76__HtGene0132	HtGene0132	LSRZ01000007	protein_coding_gene	ID=Htart_000018200;description=cytosolic Fe-S cluster assembly factor NBP35%2C putative;ebi_biotype=protein_coding	Htart_000018200	description=cytosolic Fe-S cluster assembly factor NBP35%2C putative;
seq78__HtGene0140	HtGene0140	LSRZ01000008	pseudogene	ID=Htart_000019000:pseudogene;description=histidine--tRNA ligase%2C putative;ebi_biotype=pseudogene	Htart_000019000	description=histidine--tRNA ligase%2C putative;
seq79__HtGene0140	HtGene0140	LSRZ01000008	pseudogene	ID=Htart_000019000:pseudogene;description=histidine--tRNA ligase%2C putative;ebi_biotype=pseudogene	Htart_000019000	description=histidine--tRNA ligase%2C putative;
seq80__HtGene0140	HtGene0140	LSRZ01000008	pseudogene	ID=Htart_000019000:pseudogene;description=histidine--tRNA ligase%2C putative;ebi_biotype=pseudogene	Htart_000019000	description=histidine--tRNA ligase%2C putative;
seq81__HtGene0141	HtGene0141	LSRZ01000008	protein_coding_gene	ID=Htart_000019100;description=ATP-dependent RNA helicase MAK5%2C putative;ebi_biotype=protein_coding	Htart_000019100	description=ATP-dependent RNA helicase MAK5%2C putative;
seq82__HtGene0141	HtGene0141	LSRZ01000008	protein_coding_gene	ID=Htart_000019100;description=ATP-dependent RNA helicase MAK5%2C putative;ebi_biotype=protein_coding	Htart_000019100	description=ATP-dependent RNA helicase MAK5%2C putative;
seq83__HtGene0143	HtGene0143
seq84__HtGene0148	HtGene0148	LSRZ01000008	protein_coding_gene	ID=Htart_000019600;description=ATP-dependent RNA helicase DDX5%2C putative;ebi_biotype=protein_coding	Htart_000019600	description=ATP-dependent RNA helicase DDX5%2C putative;
seq85__HtGene0148	HtGene0148	LSRZ01000008	protein_coding_gene	ID=Htart_000019600;description=ATP-dependent RNA helicase DDX5%2C putative;ebi_biotype=protein_coding	Htart_000019600	description=ATP-dependent RNA helicase DDX5%2C putative;
seq86__HtGene0149	HtGene0149	LSRZ01000008	protein_coding_gene	ID=Htart_000019800;description=conserved Plasmodium protein%2C unknown function;ebi_biotype=protein_coding	Htart_000019800	description=conserved Plasmodium protein%2C unknown function;
seq86__HtGene0149	HtGene0149	LSRZ01000008	protein_coding_gene	ID=Htart_000019900;description=hypothetical protein;ebi_biotype=protein_coding	Htart_000019900	description=hypothetical protein;
seq87__HtGene0153	HtGene0153	LSRZ01000008	protein_coding_gene	ID=Htart_000020200;description=pyruvate dehydrogenase E1 component subunit beta;ebi_biotype=protein_coding	Htart_000020200	description=pyruvate dehydrogenase E1 component subunit beta;
seq88__HtGene0166	HtGene0166	LSRZ01000009	protein_coding_gene	ID=Htart_000021200;description=V-type proton ATPase subunit H%2C putative;ebi_biotype=protein_coding	Htart_000021200	description=V-type proton ATPase subunit H%2C putative;
seq89__HtGene0166	HtGene0166	LSRZ01000009	protein_coding_gene	ID=Htart_000021200;description=V-type proton ATPase subunit H%2C putative;ebi_biotype=protein_coding	Htart_000021200	description=V-type proton ATPase subunit H%2C putative;
seq90__HtGene0168	HtGene0168	LSRZ01000009	protein_coding_gene	ID=Htart_000021300;description=26S protease regulatory subunit 10B%2C putative;ebi_biotype=protein_coding	Htart_000021300	description=26S protease regulatory subunit 10B%2C putative;
seq92__HtGene0182	HtGene0182	LSRZ01000011	protein_coding_gene	ID=Htart_000022700;description=protein SEY1%2C putative;ebi_biotype=protein_coding	Htart_000022700	description=protein SEY1%2C putative;
seq93__HtGene0183	HtGene0183	LSRZ01000011	protein_coding_gene	ID=Htart_000022800;description=metacaspase-like protein;ebi_biotype=protein_coding	Htart_000022800	description=metacaspase-like protein;
seq94__HtGene0183	HtGene0183	LSRZ01000011	protein_coding_gene	ID=Htart_000022800;description=metacaspase-like protein;ebi_biotype=protein_coding	Htart_000022800	description=metacaspase-like protein;
seq95__HtGene0183	HtGene0183	LSRZ01000011	protein_coding_gene	ID=Htart_000022800;description=metacaspase-like protein;ebi_biotype=protein_coding	Htart_000022800	description=metacaspase-like protein;
seq99__HtGene0199	HtGene0199	LSRZ01000012	protein_coding_gene	ID=Htart_000024600;description=kinesin-5;ebi_biotype=protein_coding	Htart_000024600	description=kinesin-5;
seq100__HtGene0199	HtGene0199	LSRZ01000012	protein_coding_gene	ID=Htart_000024600;description=kinesin-5;ebi_biotype=protein_coding	Htart_000024600	description=kinesin-5;
seq101__HtGene0201	HtGene0201	LSRZ01000012	protein_coding_gene	ID=Htart_000024900;description=conserved Plasmodium protein%2C unknown function;ebi_biotype=protein_coding	Htart_000024900	description=conserved Plasmodium protein%2C unknown function;
seq102__HtGene0206	HtGene0206	LSRZ01000013	protein_coding_gene	ID=Htart_000025400;description=transporter%2C putative;ebi_biotype=protein_coding	Htart_000025400	description=transporter%2C putative;
seq103__HtGene0209	HtGene0209	LSRZ01000013	protein_coding_gene	ID=Htart_000025800;description=BSD-domain protein%2C putative;ebi_biotype=protein_coding	Htart_000025800	description=BSD-domain protein%2C putative;
seq104__HtGene0210	HtGene0210	LSRZ01000013	protein_coding_gene	ID=Htart_000025900;description=type II NADH:ubiquinone oxidoreductase;ebi_biotype=protein_coding	Htart_000025900	description=type II NADH:ubiquinone oxidoreductase;
seq105__HtGene0210	HtGene0210	LSRZ01000013	protein_coding_gene	ID=Htart_000025900;description=type II NADH:ubiquinone oxidoreductase;ebi_biotype=protein_coding	Htart_000025900	description=type II NADH:ubiquinone oxidoreductase;
seq106__HtGene0213_HtGene0214	HtGene0214	LSRZ01000013	protein_coding_gene	ID=Htart_000026300;description=6-phosphofructokinase;ebi_biotype=protein_coding	Htart_000026300	description=6-phosphofructokinase;
seq107__HtGene0214	HtGene0214	LSRZ01000013	protein_coding_gene	ID=Htart_000026300;description=6-phosphofructokinase;ebi_biotype=protein_coding	Htart_000026300	description=6-phosphofructokinase;
seq108__HtGene0219	HtGene0219	LSRZ01000013	protein_coding_gene	ID=Htart_000026800;description=sugar transporter%2C putative;ebi_biotype=protein_coding	Htart_000026800	description=sugar transporter%2C putative;
seq109__HtGene0219	HtGene0219	LSRZ01000013	protein_coding_gene	ID=Htart_000026800;description=sugar transporter%2C putative;ebi_biotype=protein_coding	Htart_000026800	description=sugar transporter%2C putative;
seq112__HtGene0225	HtGene0225	LSRZ01000014	protein_coding_gene	ID=Htart_000027700;description=40S ribosomal protein S2;ebi_biotype=protein_coding	Htart_000027700	description=40S ribosomal protein S2;
seq114__HtGene0230	HtGene0230
seq115__HtGene0230	HtGene0230
seq116__HtGene0231	HtGene0231	LSRZ01000014	protein_coding_gene	ID=Htart_000028400;description=DNA-directed RNA polymerase II subunit RPB7%2C putative;ebi_biotype=protein_coding	Htart_000028400	description=DNA-directed RNA polymerase II subunit RPB7%2C putative;
seq117__HtGene0240	HtGene0240	LSRZ01000016	protein_coding_gene	ID=Htart_000029600;description=FAD synthetase%2C putative;ebi_biotype=protein_coding	Htart_000029600	description=FAD synthetase%2C putative;
seq118__HtGene0241	HtGene0241	LSRZ01000016	protein_coding_gene	ID=Htart_000029700;description=conserved protein%2C unknown function;ebi_biotype=protein_coding	Htart_000029700	description=conserved protein%2C unknown function;
seq119__HtGene0243	HtGene0243	LSRZ01000016	protein_coding_gene	ID=Htart_000029900;description=methionine aminopeptidase 1b%2C putative;ebi_biotype=protein_coding	Htart_000029900	description=methionine aminopeptidase 1b%2C putative;
seq120__HtGene0243	HtGene0243	LSRZ01000016	protein_coding_gene	ID=Htart_000029900;description=methionine aminopeptidase 1b%2C putative;ebi_biotype=protein_coding	Htart_000029900	description=methionine aminopeptidase 1b%2C putative;
seq121__HtGene0246	HtGene0246	LSRZ01000016	protein_coding_gene	ID=Htart_000030200;description=heat shock protein 60;ebi_biotype=protein_coding	Htart_000030200	description=heat shock protein 60;
seq122__HtGene0246	HtGene0246	LSRZ01000016	protein_coding_gene	ID=Htart_000030200;description=heat shock protein 60;ebi_biotype=protein_coding	Htart_000030200	description=heat shock protein 60;
seq123__HtGene0246	HtGene0246	LSRZ01000016	protein_coding_gene	ID=Htart_000030200;description=heat shock protein 60;ebi_biotype=protein_coding	Htart_000030200	description=heat shock protein 60;
seq124__HtGene0246	HtGene0246	LSRZ01000016	protein_coding_gene	ID=Htart_000030200;description=heat shock protein 60;ebi_biotype=protein_coding	Htart_000030200	description=heat shock protein 60;
seq125__HtGene0248	HtGene0248	LSRZ01000016	protein_coding_gene	ID=Htart_000030500;description=ribonucleotide reductase small subunit%2C putative;ebi_biotype=protein_coding	Htart_000030500	description=ribonucleotide reductase small subunit%2C putative;
seq125__HtGene0248	HtGene0248	LSRZ01000016	protein_coding_gene	ID=Htart_000030600;description=enolase;ebi_biotype=protein_coding	Htart_000030600	description=enolase;
seq126__HtGene0248	HtGene0248	LSRZ01000016	protein_coding_gene	ID=Htart_000030500;description=ribonucleotide reductase small subunit%2C putative;ebi_biotype=protein_coding	Htart_000030500	description=ribonucleotide reductase small subunit%2C putative;
seq126__HtGene0248	HtGene0248	LSRZ01000016	protein_coding_gene	ID=Htart_000030600;description=enolase;ebi_biotype=protein_coding	Htart_000030600	description=enolase;
seq127__HtGene0248	HtGene0248	LSRZ01000016	protein_coding_gene	ID=Htart_000030500;description=ribonucleotide reductase small subunit%2C putative;ebi_biotype=protein_coding	Htart_000030500	description=ribonucleotide reductase small subunit%2C putative;
seq127__HtGene0248	HtGene0248	LSRZ01000016	protein_coding_gene	ID=Htart_000030600;description=enolase;ebi_biotype=protein_coding	Htart_000030600	description=enolase;
seq130__HtGene0264	HtGene0264	LSRZ01000017	pseudogene	ID=Htart_000031900:pseudogene;description=conserved Plasmodium protein%2C unknown function;ebi_biotype=pseudogene	Htart_000031900	description=conserved Plasmodium protein%2C unknown function;
seq130__HtGene0264	HtGene0264	LSRZ01000017	protein_coding_gene	ID=Htart_000032000;description=pre-mRNA-splicing factor PRP46%2C putative;ebi_biotype=protein_coding	Htart_000032000	description=pre-mRNA-splicing factor PRP46%2C putative;
seq132__HtGene0264	HtGene0264	LSRZ01000017	pseudogene	ID=Htart_000031900:pseudogene;description=conserved Plasmodium protein%2C unknown function;ebi_biotype=pseudogene	Htart_000031900	description=conserved Plasmodium protein%2C unknown function;
seq132__HtGene0264	HtGene0264	LSRZ01000017	protein_coding_gene	ID=Htart_000032000;description=pre-mRNA-splicing factor PRP46%2C putative;ebi_biotype=protein_coding	Htart_000032000	description=pre-mRNA-splicing factor PRP46%2C putative;
seq133__HtGene0264	HtGene0264	LSRZ01000017	pseudogene	ID=Htart_000031900:pseudogene;description=conserved Plasmodium protein%2C unknown function;ebi_biotype=pseudogene	Htart_000031900	description=conserved Plasmodium protein%2C unknown function;
seq133__HtGene0264	HtGene0264	LSRZ01000017	protein_coding_gene	ID=Htart_000032000;description=pre-mRNA-splicing factor PRP46%2C putative;ebi_biotype=protein_coding	Htart_000032000	description=pre-mRNA-splicing factor PRP46%2C putative;
seq134__HtGene0270	HtGene0270	LSRZ01000018	protein_coding_gene	ID=Htart_000032400;description=ubiquitin domain-containing protein DSK2%2C putative;ebi_biotype=protein_coding	Htart_000032400	description=ubiquitin domain-containing protein DSK2%2C putative;
seq135__HtGene0274	HtGene0274	LSRZ01000018	pseudogene	ID=Htart_000032800:pseudogene;description=conserved Plasmodium membrane protein%2C unknown function;ebi_biotype=pseudogene	Htart_000032800	description=conserved Plasmodium membrane protein%2C unknown function;
seq136__HtGene0276	HtGene0276	LSRZ01000018	protein_coding_gene	ID=Htart_000033000;description=dynein light chain type 2%2C putative;ebi_biotype=protein_coding	Htart_000033000	description=dynein light chain type 2%2C putative;
seq136__HtGene0276	HtGene0276	LSRZ01000018	protein_coding_gene	ID=Htart_000033100;description=rhomboid protease ROM1;ebi_biotype=protein_coding	Htart_000033100	description=rhomboid protease ROM1;
seq137__HtGene0276	HtGene0276	LSRZ01000018	protein_coding_gene	ID=Htart_000033000;description=dynein light chain type 2%2C putative;ebi_biotype=protein_coding	Htart_000033000	description=dynein light chain type 2%2C putative;
seq137__HtGene0276	HtGene0276	LSRZ01000018	protein_coding_gene	ID=Htart_000033100;description=rhomboid protease ROM1;ebi_biotype=protein_coding	Htart_000033100	description=rhomboid protease ROM1;
seq138__HtGene0286	HtGene0286	LSRZ01000019	protein_coding_gene	ID=Htart_000034000;description=DNA replication licensing factor MCM7;ebi_biotype=protein_coding	Htart_000034000	description=DNA replication licensing factor MCM7;
seq139__HtGene0287	HtGene0287	LSRZ01000019	protein_coding_gene	ID=Htart_000034100;description=origin recognition complex subunit 2%2C putative;ebi_biotype=protein_coding	Htart_000034100	description=origin recognition complex subunit 2%2C putative;
seq143__HtGene0289	HtGene0289	LSRZ01000020	protein_coding_gene	ID=Htart_000034300;description=dimethyladenosine transferase%2C putative;ebi_biotype=protein_coding	Htart_000034300	description=dimethyladenosine transferase%2C putative;
seq147__HtGene0297	HtGene0297	LSRZ01000020	pseudogene	ID=Htart_000035100:pseudogene;description=uracil-DNA glycosylase;ebi_biotype=pseudogene	Htart_000035100	description=uracil-DNA glycosylase;
seq148__HtGene0302	HtGene0302	LSRZ01000020	protein_coding_gene	ID=Htart_000035600;description=RNA guanylyltransferase;ebi_biotype=protein_coding	Htart_000035600	description=RNA guanylyltransferase;
seq149__HtGene0302	HtGene0302	LSRZ01000020	protein_coding_gene	ID=Htart_000035600;description=RNA guanylyltransferase;ebi_biotype=protein_coding	Htart_000035600	description=RNA guanylyltransferase;
seq151__HtGene0309	HtGene0309	LSRZ01000021	protein_coding_gene	ID=Htart_000036300;description=kinesin-7%2C putative;ebi_biotype=protein_coding	Htart_000036300	description=kinesin-7%2C putative;
seq152__HtGene0309	HtGene0309	LSRZ01000021	protein_coding_gene	ID=Htart_000036300;description=kinesin-7%2C putative;ebi_biotype=protein_coding	Htart_000036300	description=kinesin-7%2C putative;
seq153__HtGene0313	HtGene0313	LSRZ01000021	protein_coding_gene	ID=Htart_000036700;description=heat shock protein DNAJ homologue Pfj4;ebi_biotype=protein_coding	Htart_000036700	description=heat shock protein DNAJ homologue Pfj4;
seq154__HtGene0313	HtGene0313	LSRZ01000021	protein_coding_gene	ID=Htart_000036700;description=heat shock protein DNAJ homologue Pfj4;ebi_biotype=protein_coding	Htart_000036700	description=heat shock protein DNAJ homologue Pfj4;
seq155__HtGene0316	HtGene0316	LSRZ01000022	protein_coding_gene	ID=Htart_000037200;description=inositol polyphosphate kinase%2C putative;ebi_biotype=protein_coding	Htart_000037200	description=inositol polyphosphate kinase%2C putative;
seq156__HtGene0316	HtGene0316	LSRZ01000022	protein_coding_gene	ID=Htart_000037200;description=inositol polyphosphate kinase%2C putative;ebi_biotype=protein_coding	Htart_000037200	description=inositol polyphosphate kinase%2C putative;
seq157__HtGene0318	HtGene0318	LSRZ01000022	protein_coding_gene	ID=Htart_000037400;description=exportin-1%2C putative;ebi_biotype=protein_coding	Htart_000037400	description=exportin-1%2C putative;
seq158__HtGene0318	HtGene0318	LSRZ01000022	protein_coding_gene	ID=Htart_000037400;description=exportin-1%2C putative;ebi_biotype=protein_coding	Htart_000037400	description=exportin-1%2C putative;
seq159__HtGene0318	HtGene0318	LSRZ01000022	protein_coding_gene	ID=Htart_000037400;description=exportin-1%2C putative;ebi_biotype=protein_coding	Htart_000037400	description=exportin-1%2C putative;
seq160__HtGene0320	HtGene0320	LSRZ01000022	pseudogene	ID=Htart_000037600:pseudogene;description=tRNA (adenine(58)-N(1))-methyltransferase catalytic subunit TRM61%2C putative;ebi_biotype=pseudogene	Htart_000037600	description=tRNA (adenine(58)-N(1))-methyltransferase catalytic subunit TRM61%2C putative;
seq161__HtGene0328	HtGene0328	LSRZ01000022	protein_coding_gene	ID=Htart_000038300;description=general transcription factor IIH subunit 2;ebi_biotype=protein_coding	Htart_000038300	description=general transcription factor IIH subunit 2;
seq165__HtGene0341	HtGene0341	LSRZ01000023	protein_coding_gene	ID=Htart_000039500;description=60S ribosomal protein L13-2%2C putative;ebi_biotype=protein_coding	Htart_000039500	description=60S ribosomal protein L13-2%2C putative;
seq168__HtGene0364	HtGene0364	LSRZ01000026	protein_coding_gene	ID=Htart_000041700;description=pre-mRNA-processing factor 6%2C putative;ebi_biotype=protein_coding	Htart_000041700	description=pre-mRNA-processing factor 6%2C putative;
seq168__HtGene0364	HtGene0364	LSRZ01000026	pseudogene	ID=Htart_000041800:pseudogene;description=conserved Plasmodium protein%2C unknown function;ebi_biotype=pseudogene	Htart_000041800	description=conserved Plasmodium protein%2C unknown function;
seq168__HtGene0364	HtGene0364	LSRZ01000026	protein_coding_gene	ID=Htart_000041900;description=conserved Plasmodium protein%2C unknown function;ebi_biotype=protein_coding	Htart_000041900	description=conserved Plasmodium protein%2C unknown function;
seq168__HtGene0364	HtGene0364	LSRZ01000026	protein_coding_gene	ID=Htart_000042000;description=60S ribosomal protein L36;ebi_biotype=protein_coding	Htart_000042000	description=60S ribosomal protein L36;
seq169__HtGene0364	HtGene0364	LSRZ01000026	protein_coding_gene	ID=Htart_000041700;description=pre-mRNA-processing factor 6%2C putative;ebi_biotype=protein_coding	Htart_000041700	description=pre-mRNA-processing factor 6%2C putative;
seq169__HtGene0364	HtGene0364	LSRZ01000026	pseudogene	ID=Htart_000041800:pseudogene;description=conserved Plasmodium protein%2C unknown function;ebi_biotype=pseudogene	Htart_000041800	description=conserved Plasmodium protein%2C unknown function;
seq169__HtGene0364	HtGene0364	LSRZ01000026	protein_coding_gene	ID=Htart_000041900;description=conserved Plasmodium protein%2C unknown function;ebi_biotype=protein_coding	Htart_000041900	description=conserved Plasmodium protein%2C unknown function;
seq169__HtGene0364	HtGene0364	LSRZ01000026	protein_coding_gene	ID=Htart_000042000;description=60S ribosomal protein L36;ebi_biotype=protein_coding	Htart_000042000	description=60S ribosomal protein L36;
seq170__HtGene0364	HtGene0364	LSRZ01000026	protein_coding_gene	ID=Htart_000041700;description=pre-mRNA-processing factor 6%2C putative;ebi_biotype=protein_coding	Htart_000041700	description=pre-mRNA-processing factor 6%2C putative;
seq170__HtGene0364	HtGene0364	LSRZ01000026	pseudogene	ID=Htart_000041800:pseudogene;description=conserved Plasmodium protein%2C unknown function;ebi_biotype=pseudogene	Htart_000041800	description=conserved Plasmodium protein%2C unknown function;
seq170__HtGene0364	HtGene0364	LSRZ01000026	protein_coding_gene	ID=Htart_000041900;description=conserved Plasmodium protein%2C unknown function;ebi_biotype=protein_coding	Htart_000041900	description=conserved Plasmodium protein%2C unknown function;
seq170__HtGene0364	HtGene0364	LSRZ01000026	protein_coding_gene	ID=Htart_000042000;description=60S ribosomal protein L36;ebi_biotype=protein_coding	Htart_000042000	description=60S ribosomal protein L36;
seq171__HtGene0364	HtGene0364	LSRZ01000026	protein_coding_gene	ID=Htart_000041700;description=pre-mRNA-processing factor 6%2C putative;ebi_biotype=protein_coding	Htart_000041700	description=pre-mRNA-processing factor 6%2C putative;
seq171__HtGene0364	HtGene0364	LSRZ01000026	pseudogene	ID=Htart_000041800:pseudogene;description=conserved Plasmodium protein%2C unknown function;ebi_biotype=pseudogene	Htart_000041800	description=conserved Plasmodium protein%2C unknown function;
seq171__HtGene0364	HtGene0364	LSRZ01000026	protein_coding_gene	ID=Htart_000041900;description=conserved Plasmodium protein%2C unknown function;ebi_biotype=protein_coding	Htart_000041900	description=conserved Plasmodium protein%2C unknown function;
seq171__HtGene0364	HtGene0364	LSRZ01000026	protein_coding_gene	ID=Htart_000042000;description=60S ribosomal protein L36;ebi_biotype=protein_coding	Htart_000042000	description=60S ribosomal protein L36;
seq173__HtGene0364	HtGene0364	LSRZ01000026	protein_coding_gene	ID=Htart_000041700;description=pre-mRNA-processing factor 6%2C putative;ebi_biotype=protein_coding	Htart_000041700	description=pre-mRNA-processing factor 6%2C putative;
seq173__HtGene0364	HtGene0364	LSRZ01000026	pseudogene	ID=Htart_000041800:pseudogene;description=conserved Plasmodium protein%2C unknown function;ebi_biotype=pseudogene	Htart_000041800	description=conserved Plasmodium protein%2C unknown function;
seq173__HtGene0364	HtGene0364	LSRZ01000026	protein_coding_gene	ID=Htart_000041900;description=conserved Plasmodium protein%2C unknown function;ebi_biotype=protein_coding	Htart_000041900	description=conserved Plasmodium protein%2C unknown function;
seq173__HtGene0364	HtGene0364	LSRZ01000026	protein_coding_gene	ID=Htart_000042000;description=60S ribosomal protein L36;ebi_biotype=protein_coding	Htart_000042000	description=60S ribosomal protein L36;
seq174__HtGene0365	HtGene0365	LSRZ01000026	protein_coding_gene	ID=Htart_000042100;description=essential nuclear protein 1%2C putative;ebi_biotype=protein_coding	Htart_000042100	description=essential nuclear protein 1%2C putative;
seq175__HtGene0369	HtGene0369	LSRZ01000026	protein_coding_gene	ID=Htart_000042600;description=heat shock protein DnaJ homologue Pfj2;ebi_biotype=protein_coding	Htart_000042600	description=heat shock protein DnaJ homologue Pfj2;
seq176__HtGene0380	HtGene0380	LSRZ01000027	protein_coding_gene	ID=Htart_000043700;description=60S ribosomal protein L26%2C putative;ebi_biotype=protein_coding	Htart_000043700	description=60S ribosomal protein L26%2C putative;
seq178__HtGene0383	HtGene0383
seq179__HtGene0383	HtGene0383
seq180__HtGene0383	HtGene0383
seq183__HtGene0386	HtGene0386	LSRZ01000027	protein_coding_gene	ID=Htart_000044300;description=E3 ubiquitin-protein ligase%2C putative;ebi_biotype=protein_coding	Htart_000044300	description=E3 ubiquitin-protein ligase%2C putative;
seq183__HtGene0386	HtGene0386	LSRZ01000027	protein_coding_gene	ID=Htart_000044400;description=hypothetical protein;ebi_biotype=protein_coding	Htart_000044400	description=hypothetical protein;
seq183__HtGene0386	HtGene0386	LSRZ01000027	protein_coding_gene	ID=Htart_000044500;description=conserved Plasmodium protein%2C unknown function;ebi_biotype=protein_coding	Htart_000044500	description=conserved Plasmodium protein%2C unknown function;
seq184__HtGene0388	HtGene0388	LSRZ01000028	protein_coding_gene	ID=Htart_000044600;description=pre-mRNA-processing factor 17%2C putative;ebi_biotype=protein_coding	Htart_000044600	description=pre-mRNA-processing factor 17%2C putative;
seq185__HtGene0388	HtGene0388	LSRZ01000028	protein_coding_gene	ID=Htart_000044600;description=pre-mRNA-processing factor 17%2C putative;ebi_biotype=protein_coding	Htart_000044600	description=pre-mRNA-processing factor 17%2C putative;
seq186__HtGene0390	HtGene0390	LSRZ01000028	protein_coding_gene	ID=Htart_000044800;description=D-ribulose-5-phosphate 3-epimerase%2C putative;ebi_biotype=protein_coding	Htart_000044800	description=D-ribulose-5-phosphate 3-epimerase%2C putative;
seq187__HtGene0392	HtGene0392	LSRZ01000028	pseudogene	ID=Htart_000045100:pseudogene;description=aminophospholipid-transporting P-ATPase;ebi_biotype=pseudogene	Htart_000045100	description=aminophospholipid-transporting P-ATPase;
seq188__HtGene0392	HtGene0392	LSRZ01000028	pseudogene	ID=Htart_000045100:pseudogene;description=aminophospholipid-transporting P-ATPase;ebi_biotype=pseudogene	Htart_000045100	description=aminophospholipid-transporting P-ATPase;
seq189__HtGene0392	HtGene0392	LSRZ01000028	pseudogene	ID=Htart_000045100:pseudogene;description=aminophospholipid-transporting P-ATPase;ebi_biotype=pseudogene	Htart_000045100	description=aminophospholipid-transporting P-ATPase;
seq190__HtGene0392	HtGene0392	LSRZ01000028	pseudogene	ID=Htart_000045100:pseudogene;description=aminophospholipid-transporting P-ATPase;ebi_biotype=pseudogene	Htart_000045100	description=aminophospholipid-transporting P-ATPase;
seq191__HtGene0392	HtGene0392	LSRZ01000028	pseudogene	ID=Htart_000045100:pseudogene;description=aminophospholipid-transporting P-ATPase;ebi_biotype=pseudogene	Htart_000045100	description=aminophospholipid-transporting P-ATPase;
seq192__HtGene0393	HtGene0393	LSRZ01000028	protein_coding_gene	ID=Htart_000045200;description=clathrin heavy chain%2C putative;ebi_biotype=protein_coding	Htart_000045200	description=clathrin heavy chain%2C putative;
seq193__HtGene0393	HtGene0393	LSRZ01000028	protein_coding_gene	ID=Htart_000045200;description=clathrin heavy chain%2C putative;ebi_biotype=protein_coding	Htart_000045200	description=clathrin heavy chain%2C putative;
seq194__HtGene0393	HtGene0393	LSRZ01000028	protein_coding_gene	ID=Htart_000045200;description=clathrin heavy chain%2C putative;ebi_biotype=protein_coding	Htart_000045200	description=clathrin heavy chain%2C putative;
seq195__HtGene0393	HtGene0393	LSRZ01000028	protein_coding_gene	ID=Htart_000045200;description=clathrin heavy chain%2C putative;ebi_biotype=protein_coding	Htart_000045200	description=clathrin heavy chain%2C putative;
seq196__HtGene0393	HtGene0393	LSRZ01000028	protein_coding_gene	ID=Htart_000045200;description=clathrin heavy chain%2C putative;ebi_biotype=protein_coding	Htart_000045200	description=clathrin heavy chain%2C putative;
seq197__HtGene0393	HtGene0393	LSRZ01000028	protein_coding_gene	ID=Htart_000045200;description=clathrin heavy chain%2C putative;ebi_biotype=protein_coding	Htart_000045200	description=clathrin heavy chain%2C putative;
seq199__HtGene0395	HtGene0395	LSRZ01000029	protein_coding_gene	ID=Htart_000045400;description=transportin;ebi_biotype=protein_coding	Htart_000045400	description=transportin;
seq200__HtGene0395	HtGene0395	LSRZ01000029	protein_coding_gene	ID=Htart_000045400;description=transportin;ebi_biotype=protein_coding	Htart_000045400	description=transportin;
seq201__HtGene0395	HtGene0395	LSRZ01000029	protein_coding_gene	ID=Htart_000045400;description=transportin;ebi_biotype=protein_coding	Htart_000045400	description=transportin;
seq202__HtGene0397	HtGene0397	LSRZ01000029	protein_coding_gene	ID=Htart_000045700;description=acetyl-CoA synthetase%2C putative;ebi_biotype=protein_coding	Htart_000045700	description=acetyl-CoA synthetase%2C putative;
seq203__HtGene0397	HtGene0397	LSRZ01000029	protein_coding_gene	ID=Htart_000045700;description=acetyl-CoA synthetase%2C putative;ebi_biotype=protein_coding	Htart_000045700	description=acetyl-CoA synthetase%2C putative;
seq204__HtGene0397	HtGene0397	LSRZ01000029	protein_coding_gene	ID=Htart_000045700;description=acetyl-CoA synthetase%2C putative;ebi_biotype=protein_coding	Htart_000045700	description=acetyl-CoA synthetase%2C putative;
seq205__HtGene0399	HtGene0399
seq206__HtGene0399	HtGene0399
seq207__HtGene0399	HtGene0399
seq208__HtGene0399	HtGene0399
seq209__HtGene0399	HtGene0399
seq210__HtGene0399	HtGene0399
seq212__HtGene0399	HtGene0399
seq213__HtGene0399	HtGene0399
seq214__HtGene0399	HtGene0399
seq215__HtGene0399	HtGene0399
seq216__HtGene0399	HtGene0399
seq217__HtGene0399	HtGene0399
seq218__HtGene0399	HtGene0399
seq219__HtGene0401	HtGene0401	LSRZ01000030	protein_coding_gene	ID=Htart_000046000;description=ATP-dependent DNA helicase Q1;ebi_biotype=protein_coding	Htart_000046000	description=ATP-dependent DNA helicase Q1;
seq220__HtGene0404	HtGene0404	LSRZ01000030	protein_coding_gene	ID=Htart_000046200;description=eukaryotic translation initiation factor 3 subunit F%2C putative;ebi_biotype=protein_coding	Htart_000046200	description=eukaryotic translation initiation factor 3 subunit F%2C putative;
seq220__HtGene0404	HtGene0404	LSRZ01000030	protein_coding_gene	ID=Htart_000046300;description=50S ribosomal protein L3%2C apicoplast%2C putative;ebi_biotype=protein_coding	Htart_000046300	description=50S ribosomal protein L3%2C apicoplast%2C putative;
seq221__HtGene0404	HtGene0404	LSRZ01000030	protein_coding_gene	ID=Htart_000046200;description=eukaryotic translation initiation factor 3 subunit F%2C putative;ebi_biotype=protein_coding	Htart_000046200	description=eukaryotic translation initiation factor 3 subunit F%2C putative;
seq221__HtGene0404	HtGene0404	LSRZ01000030	protein_coding_gene	ID=Htart_000046300;description=50S ribosomal protein L3%2C apicoplast%2C putative;ebi_biotype=protein_coding	Htart_000046300	description=50S ribosomal protein L3%2C apicoplast%2C putative;
seq222__HtGene0405	HtGene0405	LSRZ01000030	protein_coding_gene	ID=Htart_000046500;description=glideosome-associated protein 50;ebi_biotype=protein_coding	Htart_000046500	description=glideosome-associated protein 50;
seq223__HtGene0406	HtGene0406	LSRZ01000030	protein_coding_gene	ID=Htart_000046600;description=heat shock protein 70;ebi_biotype=protein_coding	Htart_000046600	description=heat shock protein 70;
seq223__HtGene0406	HtGene0406	LSRZ01000030	protein_coding_gene	ID=Htart_000046700;description=conserved Plasmodium protein%2C unknown function;ebi_biotype=protein_coding	Htart_000046700	description=conserved Plasmodium protein%2C unknown function;
seq224__HtGene0406	HtGene0406	LSRZ01000030	protein_coding_gene	ID=Htart_000046600;description=heat shock protein 70;ebi_biotype=protein_coding	Htart_000046600	description=heat shock protein 70;
seq224__HtGene0406	HtGene0406	LSRZ01000030	protein_coding_gene	ID=Htart_000046700;description=conserved Plasmodium protein%2C unknown function;ebi_biotype=protein_coding	Htart_000046700	description=conserved Plasmodium protein%2C unknown function;
seq225__HtGene0407	HtGene0407	LSRZ01000030	protein_coding_gene	ID=Htart_000046800;description=XPA binding protein 1%2C putative;ebi_biotype=protein_coding	Htart_000046800	description=XPA binding protein 1%2C putative;
seq229__HtGene0428	HtGene0428	LSRZ01000032	protein_coding_gene	ID=Htart_000049000;description=V-type proton ATPase subunit B;ebi_biotype=protein_coding	Htart_000049000	description=V-type proton ATPase subunit B;
seq231__HtGene0442	HtGene0442	LSRZ01000034	pseudogene	ID=Htart_000050300:pseudogene;description=DNA replication licensing factor MCM3%2C putative;ebi_biotype=pseudogene	Htart_000050300	description=DNA replication licensing factor MCM3%2C putative;
seq232__HtGene0443	HtGene0443	LSRZ01000034	protein_coding_gene	ID=Htart_000050400;description=ubiquitin-conjugating enzyme E2 N%2C putative;ebi_biotype=protein_coding	Htart_000050400	description=ubiquitin-conjugating enzyme E2 N%2C putative;
seq233__HtGene0444	HtGene0444	LSRZ01000034	protein_coding_gene	ID=Htart_000050500;description=ubiquitin carboxyl-terminal hydrolase 14%2C putative;ebi_biotype=protein_coding	Htart_000050500	description=ubiquitin carboxyl-terminal hydrolase 14%2C putative;
seq234__HtGene0444	HtGene0444	LSRZ01000034	protein_coding_gene	ID=Htart_000050500;description=ubiquitin carboxyl-terminal hydrolase 14%2C putative;ebi_biotype=protein_coding	Htart_000050500	description=ubiquitin carboxyl-terminal hydrolase 14%2C putative;
seq235__HtGene0444	HtGene0444	LSRZ01000034	protein_coding_gene	ID=Htart_000050500;description=ubiquitin carboxyl-terminal hydrolase 14%2C putative;ebi_biotype=protein_coding	Htart_000050500	description=ubiquitin carboxyl-terminal hydrolase 14%2C putative;
seq236__HtGene0447	HtGene0447	LSRZ01000034	protein_coding_gene	ID=Htart_000050900;description=conserved Plasmodium protein%2C unknown function;ebi_biotype=protein_coding	Htart_000050900	description=conserved Plasmodium protein%2C unknown function;
seq236__HtGene0447	HtGene0447	LSRZ01000034	protein_coding_gene	ID=Htart_000051000;description=Hsc70-interacting protein;ebi_biotype=protein_coding	Htart_000051000	description=Hsc70-interacting protein;
seq236__HtGene0447	HtGene0447	LSRZ01000034	protein_coding_gene	ID=Htart_000051100;description=hypothetical protein;ebi_biotype=protein_coding	Htart_000051100	description=hypothetical protein;
seq237__HtGene0450	HtGene0450	LSRZ01000034	protein_coding_gene	ID=Htart_000051700;description=proteasome maturation factor UMP1%2C putative;ebi_biotype=protein_coding	Htart_000051700	description=proteasome maturation factor UMP1%2C putative;
seq237__HtGene0450	HtGene0450	LSRZ01000034	protein_coding_gene	ID=Htart_000051800;description=AP-1 complex subunit beta%2C putative;ebi_biotype=protein_coding	Htart_000051800	description=AP-1 complex subunit beta%2C putative;
seq238__HtGene0450	HtGene0450	LSRZ01000034	protein_coding_gene	ID=Htart_000051700;description=proteasome maturation factor UMP1%2C putative;ebi_biotype=protein_coding	Htart_000051700	description=proteasome maturation factor UMP1%2C putative;
seq238__HtGene0450	HtGene0450	LSRZ01000034	protein_coding_gene	ID=Htart_000051800;description=AP-1 complex subunit beta%2C putative;ebi_biotype=protein_coding	Htart_000051800	description=AP-1 complex subunit beta%2C putative;
seq239__HtGene0450	HtGene0450	LSRZ01000034	protein_coding_gene	ID=Htart_000051700;description=proteasome maturation factor UMP1%2C putative;ebi_biotype=protein_coding	Htart_000051700	description=proteasome maturation factor UMP1%2C putative;
seq239__HtGene0450	HtGene0450	LSRZ01000034	protein_coding_gene	ID=Htart_000051800;description=AP-1 complex subunit beta%2C putative;ebi_biotype=protein_coding	Htart_000051800	description=AP-1 complex subunit beta%2C putative;
seq240__HtGene0451	HtGene0451	LSRZ01000034	protein_coding_gene	ID=Htart_000051900;description=eukaryotic translation initiation factor 3 subunit E%2C putative;ebi_biotype=protein_coding	Htart_000051900	description=eukaryotic translation initiation factor 3 subunit E%2C putative;
seq240__HtGene0451	HtGene0451	LSRZ01000034	protein_coding_gene	ID=Htart_000052000;description=conserved Plasmodium protein%2C unknown function;ebi_biotype=protein_coding	Htart_000052000	description=conserved Plasmodium protein%2C unknown function;
seq242__HtGene0454	HtGene0454	LSRZ01000035	protein_coding_gene	ID=Htart_000052400;description=hypothetical protein;ebi_biotype=protein_coding	Htart_000052400	description=hypothetical protein;
seq242__HtGene0454	HtGene0454	LSRZ01000035	protein_coding_gene	ID=Htart_000052500;description=translation initiation factor eIF-2B subunit beta%2C putative;ebi_biotype=protein_coding	Htart_000052500	description=translation initiation factor eIF-2B subunit beta%2C putative;
seq243__HtGene0457	HtGene0457	LSRZ01000035	pseudogene	ID=Htart_000052800:pseudogene;description=vacuolar protein sorting-associated protein 26%2C putative;ebi_biotype=pseudogene	Htart_000052800	description=vacuolar protein sorting-associated protein 26%2C putative;
seq243__HtGene0457	HtGene0457	LSRZ01000035	pseudogene	ID=Htart_000052900:pseudogene;description=conserved Plasmodium membrane protein%2C unknown function;ebi_biotype=pseudogene	Htart_000052900	description=conserved Plasmodium membrane protein%2C unknown function;
seq244__HtGene0457	HtGene0457	LSRZ01000035	pseudogene	ID=Htart_000052800:pseudogene;description=vacuolar protein sorting-associated protein 26%2C putative;ebi_biotype=pseudogene	Htart_000052800	description=vacuolar protein sorting-associated protein 26%2C putative;
seq244__HtGene0457	HtGene0457	LSRZ01000035	pseudogene	ID=Htart_000052900:pseudogene;description=conserved Plasmodium membrane protein%2C unknown function;ebi_biotype=pseudogene	Htart_000052900	description=conserved Plasmodium membrane protein%2C unknown function;
seq245__HtGene0457	HtGene0457	LSRZ01000035	pseudogene	ID=Htart_000052800:pseudogene;description=vacuolar protein sorting-associated protein 26%2C putative;ebi_biotype=pseudogene	Htart_000052800	description=vacuolar protein sorting-associated protein 26%2C putative;
seq245__HtGene0457	HtGene0457	LSRZ01000035	pseudogene	ID=Htart_000052900:pseudogene;description=conserved Plasmodium membrane protein%2C unknown function;ebi_biotype=pseudogene	Htart_000052900	description=conserved Plasmodium membrane protein%2C unknown function;
seq251__HtGene0470	HtGene0470	LSRZ01000037	protein_coding_gene	ID=Htart_000054300;description=gamma-tubulin complex component%2C putative;ebi_biotype=protein_coding	Htart_000054300	description=gamma-tubulin complex component%2C putative;
seq252__HtGene0471	HtGene0471	LSRZ01000037	pseudogene	ID=Htart_000054400:pseudogene;description=mitochondrial-processing peptidase subunit beta%2C putative;ebi_biotype=pseudogene	Htart_000054400	description=mitochondrial-processing peptidase subunit beta%2C putative;
seq252__HtGene0471	HtGene0471	LSRZ01000037	protein_coding_gene	ID=Htart_000054500;description=conserved Plasmodium protein%2C unknown function;ebi_biotype=protein_coding	Htart_000054500	description=conserved Plasmodium protein%2C unknown function;
seq253__HtGene0471	HtGene0471	LSRZ01000037	pseudogene	ID=Htart_000054400:pseudogene;description=mitochondrial-processing peptidase subunit beta%2C putative;ebi_biotype=pseudogene	Htart_000054400	description=mitochondrial-processing peptidase subunit beta%2C putative;
seq253__HtGene0471	HtGene0471	LSRZ01000037	protein_coding_gene	ID=Htart_000054500;description=conserved Plasmodium protein%2C unknown function;ebi_biotype=protein_coding	Htart_000054500	description=conserved Plasmodium protein%2C unknown function;
seq254__HtGene0472	HtGene0472	LSRZ01000037	protein_coding_gene	ID=Htart_000054600;description=delta tubulin%2C putative;ebi_biotype=protein_coding	Htart_000054600	description=delta tubulin%2C putative;
seq255__HtGene0476	HtGene0476	LSRZ01000037	protein_coding_gene	ID=Htart_000054900;description=TFIIH basal transcription factor complex helicase XPD subunit;ebi_biotype=protein_coding	Htart_000054900	description=TFIIH basal transcription factor complex helicase XPD subunit;
seq256__HtGene0476	HtGene0476	LSRZ01000037	protein_coding_gene	ID=Htart_000054900;description=TFIIH basal transcription factor complex helicase XPD subunit;ebi_biotype=protein_coding	Htart_000054900	description=TFIIH basal transcription factor complex helicase XPD subunit;
seq257__HtGene0476	HtGene0476	LSRZ01000037	protein_coding_gene	ID=Htart_000054900;description=TFIIH basal transcription factor complex helicase XPD subunit;ebi_biotype=protein_coding	Htart_000054900	description=TFIIH basal transcription factor complex helicase XPD subunit;
seq258__HtGene0481	HtGene0481	LSRZ01000037	protein_coding_gene	ID=Htart_000055400;description=V-type proton ATPase subunit E%2C putative;ebi_biotype=protein_coding	Htart_000055400	description=V-type proton ATPase subunit E%2C putative;
seq259__HtGene0498	HtGene0498	LSRZ01000039	pseudogene	ID=Htart_000057000:pseudogene;description=phosphoribosylpyrophosphate synthetase;ebi_biotype=pseudogene	Htart_000057000	description=phosphoribosylpyrophosphate synthetase;
seq259__HtGene0498	HtGene0498	LSRZ01000039	protein_coding_gene	ID=Htart_000057100;description=U6 snRNA-associated Sm-like protein LSm6%2C putative;ebi_biotype=protein_coding	Htart_000057100	description=U6 snRNA-associated Sm-like protein LSm6%2C putative;
seq260__HtGene0498	HtGene0498	LSRZ01000039	pseudogene	ID=Htart_000057000:pseudogene;description=phosphoribosylpyrophosphate synthetase;ebi_biotype=pseudogene	Htart_000057000	description=phosphoribosylpyrophosphate synthetase;
seq260__HtGene0498	HtGene0498	LSRZ01000039	protein_coding_gene	ID=Htart_000057100;description=U6 snRNA-associated Sm-like protein LSm6%2C putative;ebi_biotype=protein_coding	Htart_000057100	description=U6 snRNA-associated Sm-like protein LSm6%2C putative;
seq264__HtGene0509	HtGene0509	LSRZ01000040	pseudogene	ID=Htart_000057900:pseudogene;description=60S ribosomal protein L5%2C putative;ebi_biotype=pseudogene	Htart_000057900	description=60S ribosomal protein L5%2C putative;
seq265__HtGene0510	HtGene0510	LSRZ01000040	protein_coding_gene	ID=Htart_000058000;description=60S ribosomal protein L7-3%2C putative;ebi_biotype=protein_coding	Htart_000058000	description=60S ribosomal protein L7-3%2C putative;
seq268__HtGene0521	HtGene0521	LSRZ01000041	pseudogene	ID=Htart_000059300:pseudogene;description=protein transport protein SEC61 subunit alpha;ebi_biotype=pseudogene	Htart_000059300	description=protein transport protein SEC61 subunit alpha;
seq269__HtGene0526	HtGene0526
seq271__HtGene0529	HtGene0529	LSRZ01000042	protein_coding_gene	ID=Htart_000059800;description=rRNA-processing protein FCF1%2C putative;ebi_biotype=protein_coding	Htart_000059800	description=rRNA-processing protein FCF1%2C putative;
seq272__HtGene0532	HtGene0532	LSRZ01000042	protein_coding_gene	ID=Htart_000060300;description=DNA helicase%2C putative;ebi_biotype=protein_coding	Htart_000060300	description=DNA helicase%2C putative;
seq273__HtGene0532	HtGene0532	LSRZ01000042	protein_coding_gene	ID=Htart_000060300;description=DNA helicase%2C putative;ebi_biotype=protein_coding	Htart_000060300	description=DNA helicase%2C putative;
seq274__HtGene0533	HtGene0533	LSRZ01000042	protein_coding_gene	ID=Htart_000060500;description=U3 small nucleolar ribonucleoprotein protein IMP4%2C putative;ebi_biotype=protein_coding	Htart_000060500	description=U3 small nucleolar ribonucleoprotein protein IMP4%2C putative;
seq275__HtGene0534	HtGene0534	LSRZ01000042	protein_coding_gene	ID=Htart_000060600;description=heat shock protein 70;ebi_biotype=protein_coding	Htart_000060600	description=heat shock protein 70;
seq276__HtGene0539	HtGene0539	LSRZ01000043	protein_coding_gene	ID=Htart_000060900;description=hypothetical protein;ebi_biotype=protein_coding	Htart_000060900	description=hypothetical protein;
seq276__HtGene0539	HtGene0539	LSRZ01000043	pseudogene	ID=Htart_000061000:pseudogene;description=histone acetyltransferase GCN5;ebi_biotype=pseudogene	Htart_000061000	description=histone acetyltransferase GCN5;
seq277__HtGene0539	HtGene0539	LSRZ01000043	protein_coding_gene	ID=Htart_000060900;description=hypothetical protein;ebi_biotype=protein_coding	Htart_000060900	description=hypothetical protein;
seq277__HtGene0539	HtGene0539	LSRZ01000043	pseudogene	ID=Htart_000061000:pseudogene;description=histone acetyltransferase GCN5;ebi_biotype=pseudogene	Htart_000061000	description=histone acetyltransferase GCN5;
seq278__HtGene0539	HtGene0539	LSRZ01000043	protein_coding_gene	ID=Htart_000060900;description=hypothetical protein;ebi_biotype=protein_coding	Htart_000060900	description=hypothetical protein;
seq278__HtGene0539	HtGene0539	LSRZ01000043	pseudogene	ID=Htart_000061000:pseudogene;description=histone acetyltransferase GCN5;ebi_biotype=pseudogene	Htart_000061000	description=histone acetyltransferase GCN5;
seq279__HtGene0546	HtGene0546	LSRZ01000043	protein_coding_gene	ID=Htart_000061400;description=dicarboxylate/tricarboxylate carrier;ebi_biotype=protein_coding	Htart_000061400	description=dicarboxylate/tricarboxylate carrier;
seq281__HtGene0549	HtGene0549
seq282__HtGene0549	HtGene0549
seq284__HtGene0553	HtGene0553	LSRZ01000044	protein_coding_gene	ID=Htart_000061800;description=26S proteasome regulatory subunit RPN6;ebi_biotype=protein_coding	Htart_000061800	description=26S proteasome regulatory subunit RPN6;
seq285__HtGene0553	HtGene0553	LSRZ01000044	protein_coding_gene	ID=Htart_000061800;description=26S proteasome regulatory subunit RPN6;ebi_biotype=protein_coding	Htart_000061800	description=26S proteasome regulatory subunit RPN6;
seq289__HtGene0562	HtGene0562	LSRZ01000045	protein_coding_gene	ID=Htart_000062300;description=hypothetical protein;ebi_biotype=protein_coding	Htart_000062300	description=hypothetical protein;
seq289__HtGene0562	HtGene0562	LSRZ01000045	protein_coding_gene	ID=Htart_000062400;description=Merozoite surface protein 1 (MSP1) C-terminus%2C putative;ebi_biotype=protein_coding	Htart_000062400	description=Merozoite surface protein 1 (MSP1) C-terminus%2C putative;
seq289__HtGene0562	HtGene0562	LSRZ01000045	protein_coding_gene	ID=Htart_000062500;description=merozoite surface protein 1;ebi_biotype=protein_coding	Htart_000062500	description=merozoite surface protein 1;
seq289__HtGene0562	HtGene0562	LSRZ01000045	pseudogene	ID=Htart_000062600:pseudogene;description=Myb-like DNA-binding domain/CHY zinc finger containing protein%2C putative;ebi_biotype=pseudogene	Htart_000062600	description=Myb-like DNA-binding domain/CHY zinc finger containing protein%2C putative;
seq290__HtGene0562	HtGene0562	LSRZ01000045	protein_coding_gene	ID=Htart_000062300;description=hypothetical protein;ebi_biotype=protein_coding	Htart_000062300	description=hypothetical protein;
seq290__HtGene0562	HtGene0562	LSRZ01000045	protein_coding_gene	ID=Htart_000062400;description=Merozoite surface protein 1 (MSP1) C-terminus%2C putative;ebi_biotype=protein_coding	Htart_000062400	description=Merozoite surface protein 1 (MSP1) C-terminus%2C putative;
seq290__HtGene0562	HtGene0562	LSRZ01000045	protein_coding_gene	ID=Htart_000062500;description=merozoite surface protein 1;ebi_biotype=protein_coding	Htart_000062500	description=merozoite surface protein 1;
seq290__HtGene0562	HtGene0562	LSRZ01000045	pseudogene	ID=Htart_000062600:pseudogene;description=Myb-like DNA-binding domain/CHY zinc finger containing protein%2C putative;ebi_biotype=pseudogene	Htart_000062600	description=Myb-like DNA-binding domain/CHY zinc finger containing protein%2C putative;
seq292__HtGene0570	HtGene0570	LSRZ01000046	pseudogene	ID=Htart_000063400:pseudogene;description=mitochondrial import receptor subunit TOM40%2C putative;ebi_biotype=pseudogene	Htart_000063400	description=mitochondrial import receptor subunit TOM40%2C putative;
seq293__HtGene0573	HtGene0573	LSRZ01000046	protein_coding_gene	ID=Htart_000063700;description=conserved Plasmodium protein%2C unknown function;ebi_biotype=protein_coding	Htart_000063700	description=conserved Plasmodium protein%2C unknown function;
seq294__HtGene0573	HtGene0573	LSRZ01000046	protein_coding_gene	ID=Htart_000063700;description=conserved Plasmodium protein%2C unknown function;ebi_biotype=protein_coding	Htart_000063700	description=conserved Plasmodium protein%2C unknown function;
seq295__HtGene0575	HtGene0575	LSRZ01000046	protein_coding_gene	ID=Htart_000064000;description=histone H2A;ebi_biotype=protein_coding	Htart_000064000	description=histone H2A;
seq297__HtGene0584	HtGene0584	LSRZ01000047	protein_coding_gene	ID=Htart_000064600;description=splicing factor 3B subunit 3%2C putative;ebi_biotype=protein_coding	Htart_000064600	description=splicing factor 3B subunit 3%2C putative;
seq298__HtGene0584	HtGene0584	LSRZ01000047	protein_coding_gene	ID=Htart_000064600;description=splicing factor 3B subunit 3%2C putative;ebi_biotype=protein_coding	Htart_000064600	description=splicing factor 3B subunit 3%2C putative;
seq299__HtGene0584	HtGene0584	LSRZ01000047	protein_coding_gene	ID=Htart_000064600;description=splicing factor 3B subunit 3%2C putative;ebi_biotype=protein_coding	Htart_000064600	description=splicing factor 3B subunit 3%2C putative;
seq300__HtGene0584	HtGene0584	LSRZ01000047	protein_coding_gene	ID=Htart_000064600;description=splicing factor 3B subunit 3%2C putative;ebi_biotype=protein_coding	Htart_000064600	description=splicing factor 3B subunit 3%2C putative;
seq303__HtGene0599	HtGene0599	LSRZ01000048	protein_coding_gene	ID=Htart_000065700;description=clp1-related protein%2C putative;ebi_biotype=protein_coding	Htart_000065700	description=clp1-related protein%2C putative;
seq305__HtGene0612	HtGene0612	LSRZ01000049	protein_coding_gene	ID=Htart_000066800;description=glutamine-dependent NAD(+) synthetase%2C putative;ebi_biotype=protein_coding	Htart_000066800	description=glutamine-dependent NAD(+) synthetase%2C putative;
seq306__HtGene0612	HtGene0612	LSRZ01000049	protein_coding_gene	ID=Htart_000066800;description=glutamine-dependent NAD(+) synthetase%2C putative;ebi_biotype=protein_coding	Htart_000066800	description=glutamine-dependent NAD(+) synthetase%2C putative;
seq309__HtGene0634	HtGene0634	LSRZ01000051	protein_coding_gene	ID=Htart_000068800;description=NLI interacting factor-like phosphatase%2C putative;ebi_biotype=protein_coding	Htart_000068800	description=NLI interacting factor-like phosphatase%2C putative;
seq310__HtGene0644	HtGene0644	LSRZ01000052	pseudogene	ID=Htart_000069900:pseudogene;description=40S ribosomal protein S5;ebi_biotype=pseudogene	Htart_000069900	description=40S ribosomal protein S5;
seq312__HtGene0646	HtGene0646	LSRZ01000052	protein_coding_gene	ID=Htart_000070100;description=heme detoxification protein;ebi_biotype=protein_coding	Htart_000070100	description=heme detoxification protein;
seq313__HtGene0646	HtGene0646	LSRZ01000052	protein_coding_gene	ID=Htart_000070100;description=heme detoxification protein;ebi_biotype=protein_coding	Htart_000070100	description=heme detoxification protein;
seq314__HtGene0648	HtGene0648	LSRZ01000052	pseudogene	ID=Htart_000070300:pseudogene;description=centrin-2;ebi_biotype=pseudogene	Htart_000070300	description=centrin-2;
seq318__HtGene0653	HtGene0653	LSRZ01000053	protein_coding_gene	ID=Htart_000070700;description=zinc finger protein%2C putative;ebi_biotype=protein_coding	Htart_000070700	description=zinc finger protein%2C putative;
seq319__HtGene0653	HtGene0653	LSRZ01000053	protein_coding_gene	ID=Htart_000070700;description=zinc finger protein%2C putative;ebi_biotype=protein_coding	Htart_000070700	description=zinc finger protein%2C putative;
seq320__HtGene0656	HtGene0656	LSRZ01000053	protein_coding_gene	ID=Htart_000071000;description=diphthine methyl ester synthase%2C putative;ebi_biotype=protein_coding	Htart_000071000	description=diphthine methyl ester synthase%2C putative;
seq321__HtGene0656	HtGene0656	LSRZ01000053	protein_coding_gene	ID=Htart_000071000;description=diphthine methyl ester synthase%2C putative;ebi_biotype=protein_coding	Htart_000071000	description=diphthine methyl ester synthase%2C putative;
seq322__HtGene0657	HtGene0657	LSRZ01000053	protein_coding_gene	ID=Htart_000071100;description=adenylate kinase;ebi_biotype=protein_coding	Htart_000071100	description=adenylate kinase;
seq323__HtGene0657	HtGene0657	LSRZ01000053	protein_coding_gene	ID=Htart_000071100;description=adenylate kinase;ebi_biotype=protein_coding	Htart_000071100	description=adenylate kinase;
seq324__HtGene0659	HtGene0659	LSRZ01000053	protein_coding_gene	ID=Htart_000071300;description=nucleolar protein 5%2C putative;ebi_biotype=protein_coding	Htart_000071300	description=nucleolar protein 5%2C putative;
seq325__HtGene0660	HtGene0660	LSRZ01000053	protein_coding_gene	ID=Htart_000071400;description=tubulin beta chain;ebi_biotype=protein_coding	Htart_000071400	description=tubulin beta chain;
seq326__HtGene0660	HtGene0660	LSRZ01000053	protein_coding_gene	ID=Htart_000071400;description=tubulin beta chain;ebi_biotype=protein_coding	Htart_000071400	description=tubulin beta chain;
seq327__HtGene0662	HtGene0662	LSRZ01000054	protein_coding_gene	ID=Htart_000071600;description=protein transport protein SEC7%2C putative;ebi_biotype=protein_coding	Htart_000071600	description=protein transport protein SEC7%2C putative;
seq328__HtGene0662	HtGene0662	LSRZ01000054	protein_coding_gene	ID=Htart_000071600;description=protein transport protein SEC7%2C putative;ebi_biotype=protein_coding	Htart_000071600	description=protein transport protein SEC7%2C putative;
seq329__HtGene0662	HtGene0662	LSRZ01000054	protein_coding_gene	ID=Htart_000071600;description=protein transport protein SEC7%2C putative;ebi_biotype=protein_coding	Htart_000071600	description=protein transport protein SEC7%2C putative;
seq330__HtGene0662	HtGene0662	LSRZ01000054	protein_coding_gene	ID=Htart_000071600;description=protein transport protein SEC7%2C putative;ebi_biotype=protein_coding	Htart_000071600	description=protein transport protein SEC7%2C putative;
seq331__HtGene0680	HtGene0680
seq334__HtGene0694	HtGene0694	LSRZ01000057	protein_coding_gene	ID=Htart_000075900;description=conserved Plasmodium protein%2C unknown function;ebi_biotype=protein_coding	Htart_000075900	description=conserved Plasmodium protein%2C unknown function;
seq336__HtGene0699	HtGene0699	LSRZ01000058	protein_coding_gene	ID=Htart_000076400;description=origin recognition complex subunit 5;ebi_biotype=protein_coding	Htart_000076400	description=origin recognition complex subunit 5;
seq338__HtGene0701	HtGene0701	LSRZ01000058	protein_coding_gene	ID=Htart_000076600;description=DNA-directed RNA polymerase II subunit RPB2%2C putative;ebi_biotype=protein_coding	Htart_000076600	description=DNA-directed RNA polymerase II subunit RPB2%2C putative;
seq339__HtGene0701	HtGene0701	LSRZ01000058	protein_coding_gene	ID=Htart_000076600;description=DNA-directed RNA polymerase II subunit RPB2%2C putative;ebi_biotype=protein_coding	Htart_000076600	description=DNA-directed RNA polymerase II subunit RPB2%2C putative;
seq341__HtGene0719	HtGene0719	LSRZ01000060	protein_coding_gene	ID=Htart_000078400;description=T-complex protein 1 subunit zeta;ebi_biotype=protein_coding	Htart_000078400	description=T-complex protein 1 subunit zeta;
seq342__HtGene0723	HtGene0723	LSRZ01000061	protein_coding_gene	ID=Htart_000078900;description=large ribosomal subunit assembling protein%2C putative;ebi_biotype=protein_coding	Htart_000078900	description=large ribosomal subunit assembling protein%2C putative;
seq343__HtGene0723	HtGene0723	LSRZ01000061	protein_coding_gene	ID=Htart_000078900;description=large ribosomal subunit assembling protein%2C putative;ebi_biotype=protein_coding	Htart_000078900	description=large ribosomal subunit assembling protein%2C putative;
seq344__HtGene0727	HtGene0727	LSRZ01000061	protein_coding_gene	ID=Htart_000079200;description=26S proteasome regulatory subunit RPN2%2C putative;ebi_biotype=protein_coding	Htart_000079200	description=26S proteasome regulatory subunit RPN2%2C putative;
seq345__HtGene0727	HtGene0727	LSRZ01000061	protein_coding_gene	ID=Htart_000079200;description=26S proteasome regulatory subunit RPN2%2C putative;ebi_biotype=protein_coding	Htart_000079200	description=26S proteasome regulatory subunit RPN2%2C putative;
seq346__HtGene0730	HtGene0730	LSRZ01000062	pseudogene	ID=Htart_000079400:pseudogene;description=pre-mRNA-processing protein 45%2C putative;ebi_biotype=pseudogene	Htart_000079400	description=pre-mRNA-processing protein 45%2C putative;
seq347__HtGene0730	HtGene0730	LSRZ01000062	pseudogene	ID=Htart_000079400:pseudogene;description=pre-mRNA-processing protein 45%2C putative;ebi_biotype=pseudogene	Htart_000079400	description=pre-mRNA-processing protein 45%2C putative;
seq349__HtGene0734	HtGene0734	LSRZ01000062	protein_coding_gene	ID=Htart_000080000;description=replication factor C subunit 1%2C putative;ebi_biotype=protein_coding	Htart_000080000	description=replication factor C subunit 1%2C putative;
seq350__HtGene0734	HtGene0734	LSRZ01000062	protein_coding_gene	ID=Htart_000080000;description=replication factor C subunit 1%2C putative;ebi_biotype=protein_coding	Htart_000080000	description=replication factor C subunit 1%2C putative;
seq352__HtGene0747	HtGene0747	LSRZ01000064	pseudogene	ID=Htart_000081400:pseudogene;description=ribosome biogenesis protein BOP1%2C putative;ebi_biotype=pseudogene	Htart_000081400	description=ribosome biogenesis protein BOP1%2C putative;
seq352__HtGene0747	HtGene0747	LSRZ01000064	protein_coding_gene	ID=Htart_000081500;description=RING zinc finger protein%2C putative;ebi_biotype=protein_coding	Htart_000081500	description=RING zinc finger protein%2C putative;
seq353__HtGene0747	HtGene0747	LSRZ01000064	pseudogene	ID=Htart_000081400:pseudogene;description=ribosome biogenesis protein BOP1%2C putative;ebi_biotype=pseudogene	Htart_000081400	description=ribosome biogenesis protein BOP1%2C putative;
seq353__HtGene0747	HtGene0747	LSRZ01000064	protein_coding_gene	ID=Htart_000081500;description=RING zinc finger protein%2C putative;ebi_biotype=protein_coding	Htart_000081500	description=RING zinc finger protein%2C putative;
seq355__HtGene0747	HtGene0747	LSRZ01000064	pseudogene	ID=Htart_000081400:pseudogene;description=ribosome biogenesis protein BOP1%2C putative;ebi_biotype=pseudogene	Htart_000081400	description=ribosome biogenesis protein BOP1%2C putative;
seq355__HtGene0747	HtGene0747	LSRZ01000064	protein_coding_gene	ID=Htart_000081500;description=RING zinc finger protein%2C putative;ebi_biotype=protein_coding	Htart_000081500	description=RING zinc finger protein%2C putative;
seq357__HtGene0749	HtGene0749	LSRZ01000064	protein_coding_gene	ID=Htart_000081700;description=ribonucleotide reductase small subunit;ebi_biotype=protein_coding	Htart_000081700	description=ribonucleotide reductase small subunit;
seq361__HtGene0764	HtGene0764	LSRZ01000066	protein_coding_gene	ID=Htart_000083300;description=40S ribosomal protein S10%2C putative;ebi_biotype=protein_coding	Htart_000083300	description=40S ribosomal protein S10%2C putative;
seq362__HtGene0765	HtGene0765	LSRZ01000066	protein_coding_gene	ID=Htart_000083400;description=60S ribosomal protein L11a%2C putative;ebi_biotype=protein_coding	Htart_000083400	description=60S ribosomal protein L11a%2C putative;
seq362__HtGene0765	HtGene0765	LSRZ01000066	protein_coding_gene	ID=Htart_000083500;description=hypothetical protein;ebi_biotype=protein_coding	Htart_000083500	description=hypothetical protein;
seq362__HtGene0765	HtGene0765	LSRZ01000066	protein_coding_gene	ID=Htart_000083600;description=LEM3/CDC50 family protein%2C putative;ebi_biotype=protein_coding	Htart_000083600	description=LEM3/CDC50 family protein%2C putative;
seq362__HtGene0765	HtGene0765	LSRZ01000066	protein_coding_gene	ID=Htart_000083800;description=conserved Plasmodium protein%2C unknown function;ebi_biotype=protein_coding	Htart_000083800	description=conserved Plasmodium protein%2C unknown function;
seq363__HtGene0765	HtGene0765	LSRZ01000066	protein_coding_gene	ID=Htart_000083400;description=60S ribosomal protein L11a%2C putative;ebi_biotype=protein_coding	Htart_000083400	description=60S ribosomal protein L11a%2C putative;
seq363__HtGene0765	HtGene0765	LSRZ01000066	protein_coding_gene	ID=Htart_000083500;description=hypothetical protein;ebi_biotype=protein_coding	Htart_000083500	description=hypothetical protein;
seq363__HtGene0765	HtGene0765	LSRZ01000066	protein_coding_gene	ID=Htart_000083600;description=LEM3/CDC50 family protein%2C putative;ebi_biotype=protein_coding	Htart_000083600	description=LEM3/CDC50 family protein%2C putative;
seq363__HtGene0765	HtGene0765	LSRZ01000066	protein_coding_gene	ID=Htart_000083800;description=conserved Plasmodium protein%2C unknown function;ebi_biotype=protein_coding	Htart_000083800	description=conserved Plasmodium protein%2C unknown function;
seq364__HtGene0765	HtGene0765	LSRZ01000066	protein_coding_gene	ID=Htart_000083400;description=60S ribosomal protein L11a%2C putative;ebi_biotype=protein_coding	Htart_000083400	description=60S ribosomal protein L11a%2C putative;
seq364__HtGene0765	HtGene0765	LSRZ01000066	protein_coding_gene	ID=Htart_000083500;description=hypothetical protein;ebi_biotype=protein_coding	Htart_000083500	description=hypothetical protein;
seq364__HtGene0765	HtGene0765	LSRZ01000066	protein_coding_gene	ID=Htart_000083600;description=LEM3/CDC50 family protein%2C putative;ebi_biotype=protein_coding	Htart_000083600	description=LEM3/CDC50 family protein%2C putative;
seq364__HtGene0765	HtGene0765	LSRZ01000066	protein_coding_gene	ID=Htart_000083800;description=conserved Plasmodium protein%2C unknown function;ebi_biotype=protein_coding	Htart_000083800	description=conserved Plasmodium protein%2C unknown function;
seq365__HtGene0765	HtGene0765	LSRZ01000066	protein_coding_gene	ID=Htart_000083400;description=60S ribosomal protein L11a%2C putative;ebi_biotype=protein_coding	Htart_000083400	description=60S ribosomal protein L11a%2C putative;
seq365__HtGene0765	HtGene0765	LSRZ01000066	protein_coding_gene	ID=Htart_000083500;description=hypothetical protein;ebi_biotype=protein_coding	Htart_000083500	description=hypothetical protein;
seq365__HtGene0765	HtGene0765	LSRZ01000066	protein_coding_gene	ID=Htart_000083600;description=LEM3/CDC50 family protein%2C putative;ebi_biotype=protein_coding	Htart_000083600	description=LEM3/CDC50 family protein%2C putative;
seq365__HtGene0765	HtGene0765	LSRZ01000066	protein_coding_gene	ID=Htart_000083800;description=conserved Plasmodium protein%2C unknown function;ebi_biotype=protein_coding	Htart_000083800	description=conserved Plasmodium protein%2C unknown function;
seq366__HtGene0768	HtGene0768	LSRZ01000067	protein_coding_gene	ID=Htart_000084100;description=prohibitin-like protein%2C putative;ebi_biotype=protein_coding	Htart_000084100	description=prohibitin-like protein%2C putative;
seq367__HtGene0770	HtGene0770	LSRZ01000067	protein_coding_gene	ID=Htart_000084300;description=small GTP-binding protein sar1;ebi_biotype=protein_coding	Htart_000084300	description=small GTP-binding protein sar1;
seq368__HtGene0773	HtGene0773	LSRZ01000067	protein_coding_gene	ID=Htart_000084600;description=bifunctional dihydrofolate reductase-thymidylate synthase;ebi_biotype=protein_coding	Htart_000084600	description=bifunctional dihydrofolate reductase-thymidylate synthase;
seq369__HtGene0779	HtGene0779	LSRZ01000068	protein_coding_gene	ID=Htart_000085200;description=trafficking protein particle complex subunit 4%2C putative;ebi_biotype=protein_coding	Htart_000085200	description=trafficking protein particle complex subunit 4%2C putative;
seq374__HtGene0791	HtGene0791	LSRZ01000069	protein_coding_gene	ID=Htart_000086100;description=hypothetical protein;ebi_biotype=protein_coding	Htart_000086100	description=hypothetical protein;
seq375__HtGene0793	HtGene0793	LSRZ01000069	pseudogene	ID=Htart_000086200:pseudogene;description=falcilysin;ebi_biotype=pseudogene	Htart_000086200	description=falcilysin;
seq376__HtGene0793	HtGene0793	LSRZ01000069	pseudogene	ID=Htart_000086200:pseudogene;description=falcilysin;ebi_biotype=pseudogene	Htart_000086200	description=falcilysin;
seq377__HtGene0793	HtGene0793	LSRZ01000069	pseudogene	ID=Htart_000086200:pseudogene;description=falcilysin;ebi_biotype=pseudogene	Htart_000086200	description=falcilysin;
seq378__HtGene0794	HtGene0794	LSRZ01000069	protein_coding_gene	ID=Htart_000086300;description=polyadenylate-binding protein%2C putative;ebi_biotype=protein_coding	Htart_000086300	description=polyadenylate-binding protein%2C putative;
seq379__HtGene0794	HtGene0794	LSRZ01000069	protein_coding_gene	ID=Htart_000086300;description=polyadenylate-binding protein%2C putative;ebi_biotype=protein_coding	Htart_000086300	description=polyadenylate-binding protein%2C putative;
seq380__HtGene0795	HtGene0795	LSRZ01000070	pseudogene	ID=Htart_000086400:pseudogene;description=conserved Plasmodium protein%2C unknown function;ebi_biotype=pseudogene	Htart_000086400	description=conserved Plasmodium protein%2C unknown function;
seq381__HtGene0798	HtGene0798	LSRZ01000070	protein_coding_gene	ID=Htart_000086600;description=YTH domain-containing protein%2C putative;ebi_biotype=protein_coding	Htart_000086600	description=YTH domain-containing protein%2C putative;
seq382__HtGene0798	HtGene0798	LSRZ01000070	protein_coding_gene	ID=Htart_000086600;description=YTH domain-containing protein%2C putative;ebi_biotype=protein_coding	Htart_000086600	description=YTH domain-containing protein%2C putative;
seq383__HtGene0800	HtGene0800	LSRZ01000070	protein_coding_gene	ID=Htart_000086800;description=splicing factor 3B subunit 4%2C putative;ebi_biotype=protein_coding	Htart_000086800	description=splicing factor 3B subunit 4%2C putative;
seq384__HtGene0800	HtGene0800	LSRZ01000070	protein_coding_gene	ID=Htart_000086800;description=splicing factor 3B subunit 4%2C putative;ebi_biotype=protein_coding	Htart_000086800	description=splicing factor 3B subunit 4%2C putative;
seq385__HtGene0800	HtGene0800	LSRZ01000070	protein_coding_gene	ID=Htart_000086800;description=splicing factor 3B subunit 4%2C putative;ebi_biotype=protein_coding	Htart_000086800	description=splicing factor 3B subunit 4%2C putative;
seq386__HtGene0800	HtGene0800	LSRZ01000070	protein_coding_gene	ID=Htart_000086800;description=splicing factor 3B subunit 4%2C putative;ebi_biotype=protein_coding	Htart_000086800	description=splicing factor 3B subunit 4%2C putative;
seq387__HtGene0806	HtGene0806	LSRZ01000070	protein_coding_gene	ID=Htart_000087000;description=glycine--tRNA ligase;ebi_biotype=protein_coding	Htart_000087000	description=glycine--tRNA ligase;
seq388__HtGene0806	HtGene0806	LSRZ01000070	protein_coding_gene	ID=Htart_000087000;description=glycine--tRNA ligase;ebi_biotype=protein_coding	Htart_000087000	description=glycine--tRNA ligase;
seq389__HtGene0806	HtGene0806	LSRZ01000070	protein_coding_gene	ID=Htart_000087000;description=glycine--tRNA ligase;ebi_biotype=protein_coding	Htart_000087000	description=glycine--tRNA ligase;
seq390__HtGene0806	HtGene0806	LSRZ01000070	protein_coding_gene	ID=Htart_000087000;description=glycine--tRNA ligase;ebi_biotype=protein_coding	Htart_000087000	description=glycine--tRNA ligase;
seq391__HtGene0810	HtGene0810	LSRZ01000071	protein_coding_gene	ID=Htart_000087300;description=plastid replication-repair enzyme;ebi_biotype=protein_coding	Htart_000087300	description=plastid replication-repair enzyme;
seq392__HtGene0810	HtGene0810	LSRZ01000071	protein_coding_gene	ID=Htart_000087300;description=plastid replication-repair enzyme;ebi_biotype=protein_coding	Htart_000087300	description=plastid replication-repair enzyme;
seq393__HtGene0810	HtGene0810	LSRZ01000071	protein_coding_gene	ID=Htart_000087300;description=plastid replication-repair enzyme;ebi_biotype=protein_coding	Htart_000087300	description=plastid replication-repair enzyme;
seq395__HtGene0812	HtGene0812	LSRZ01000071	protein_coding_gene	ID=Htart_000087600;description=conserved protein%2C unknown function;ebi_biotype=protein_coding	Htart_000087600	description=conserved protein%2C unknown function;
seq399__HtGene0832	HtGene0832
seq400__HtGene0834	HtGene0834	LSRZ01000074	protein_coding_gene	ID=Htart_000089600;description=hypothetical protein;ebi_biotype=protein_coding	Htart_000089600	description=hypothetical protein;
seq401__HtGene0835	HtGene0835	LSRZ01000074	pseudogene	ID=Htart_000089700:pseudogene;description=nucleosome assembly protein;ebi_biotype=pseudogene	Htart_000089700	description=nucleosome assembly protein;
seq402__HtGene0846	HtGene0846	LSRZ01000076	protein_coding_gene	ID=Htart_000091200;description=protein disulfide isomerase;ebi_biotype=protein_coding	Htart_000091200	description=protein disulfide isomerase;
seq403__HtGene0846	HtGene0846	LSRZ01000076	protein_coding_gene	ID=Htart_000091200;description=protein disulfide isomerase;ebi_biotype=protein_coding	Htart_000091200	description=protein disulfide isomerase;
seq404__HtGene0846	HtGene0846	LSRZ01000076	protein_coding_gene	ID=Htart_000091200;description=protein disulfide isomerase;ebi_biotype=protein_coding	Htart_000091200	description=protein disulfide isomerase;
seq405__HtGene0846	HtGene0846	LSRZ01000076	protein_coding_gene	ID=Htart_000091200;description=protein disulfide isomerase;ebi_biotype=protein_coding	Htart_000091200	description=protein disulfide isomerase;
seq406__HtGene0847	HtGene0847	LSRZ01000076	protein_coding_gene	ID=Htart_000091300;description=heat shock protein 70;ebi_biotype=protein_coding	Htart_000091300	description=heat shock protein 70;
seq407__HtGene0852	HtGene0852	LSRZ01000076	protein_coding_gene	ID=Htart_000091700;description=apical membrane antigen 1;ebi_biotype=protein_coding	Htart_000091700	description=apical membrane antigen 1;
seq409__HtGene0861	HtGene0861	LSRZ01000078	protein_coding_gene	ID=Htart_000093100;description=60S ribosomal export protein NMD3%2C putative;ebi_biotype=protein_coding	Htart_000093100	description=60S ribosomal export protein NMD3%2C putative;
seq410__HtGene0861	HtGene0861	LSRZ01000078	protein_coding_gene	ID=Htart_000093100;description=60S ribosomal export protein NMD3%2C putative;ebi_biotype=protein_coding	Htart_000093100	description=60S ribosomal export protein NMD3%2C putative;
seq411__HtGene0862	HtGene0862	LSRZ01000078	protein_coding_gene	ID=Htart_000093200;description=ribosome biogenesis protein BRX1 homolog%2C putative;ebi_biotype=protein_coding	Htart_000093200	description=ribosome biogenesis protein BRX1 homolog%2C putative;
seq412__HtGene0863	HtGene0863	LSRZ01000078	protein_coding_gene	ID=Htart_000093300;description=mRNA (N6-adenosine)-methyltransferase%2C putative;ebi_biotype=protein_coding	Htart_000093300	description=mRNA (N6-adenosine)-methyltransferase%2C putative;
seq414__HtGene0866	HtGene0866	LSRZ01000079	protein_coding_gene	ID=Htart_000093400;description=N2%2CN2-dimethylguanosine tRNA methyltransferase%2C putative;ebi_biotype=protein_coding	Htart_000093400	description=N2%2CN2-dimethylguanosine tRNA methyltransferase%2C putative;
seq416__HtGene0872	HtGene0872	LSRZ01000079	protein_coding_gene	ID=Htart_000094100;description=translocation protein SEC63;ebi_biotype=protein_coding	Htart_000094100	description=translocation protein SEC63;
seq417__HtGene0876	HtGene0876	LSRZ01000080	protein_coding_gene	ID=Htart_000094500;description=26S protease regulatory subunit 8%2C putative;ebi_biotype=protein_coding	Htart_000094500	description=26S protease regulatory subunit 8%2C putative;
seq418__HtGene0887	HtGene0887	LSRZ01000081	protein_coding_gene	ID=Htart_000095400;description=exonuclease V%2C mitochondrial%2C putative;ebi_biotype=protein_coding	Htart_000095400	description=exonuclease V%2C mitochondrial%2C putative;
seq420__HtGene0899	HtGene0899	LSRZ01000082	protein_coding_gene	ID=Htart_000096700;description=elongation factor Tu%2C putative;ebi_biotype=protein_coding	Htart_000096700	description=elongation factor Tu%2C putative;
seq421__HtGene0904	HtGene0904	LSRZ01000083	protein_coding_gene	ID=Htart_000097100;description=plasmepsin X;ebi_biotype=protein_coding	Htart_000097100	description=plasmepsin X;
seq423__HtGene0906	HtGene0906	LSRZ01000083	protein_coding_gene	ID=Htart_000097500;description=regulator of chromosome condensation%2C putative;ebi_biotype=protein_coding	Htart_000097500	description=regulator of chromosome condensation%2C putative;
seq424__HtGene0906	HtGene0906	LSRZ01000083	protein_coding_gene	ID=Htart_000097500;description=regulator of chromosome condensation%2C putative;ebi_biotype=protein_coding	Htart_000097500	description=regulator of chromosome condensation%2C putative;
seq425__HtGene0907	HtGene0907
seq428__HtGene0939	HtGene0939
seq429__HtGene0941	HtGene0941	LSRZ01000088	protein_coding_gene	ID=Htart_000100500;description=multidrug resistance protein 1;ebi_biotype=protein_coding	Htart_000100500	description=multidrug resistance protein 1;
seq430__HtGene0942	HtGene0942	LSRZ01000088	protein_coding_gene	ID=Htart_000100600;description=mitochondrial processing peptidase alpha subunit%2C putative;ebi_biotype=protein_coding	Htart_000100600	description=mitochondrial processing peptidase alpha subunit%2C putative;
seq431__HtGene0947	HtGene0947	LSRZ01000089	pseudogene	ID=Htart_000101100:pseudogene;description=dolichyl-diphosphooligosaccharide--protein glycosyltransferase%2C putative;ebi_biotype=pseudogene	Htart_000101100	description=dolichyl-diphosphooligosaccharide--protein glycosyltransferase%2C putative;
seq433__HtGene0953	HtGene0953	LSRZ01000089	pseudogene	ID=Htart_000101700:pseudogene;description=nucleosome assembly protein;ebi_biotype=pseudogene	Htart_000101700	description=nucleosome assembly protein;
seq434__HtGene0958	HtGene0958
seq435__HtGene0961	HtGene0961	LSRZ01000091	protein_coding_gene	ID=Htart_000102700;description=Clp amino terminal domain/AAA ATPase domain containing protein%2C putative;ebi_biotype=protein_coding	Htart_000102700	description=Clp amino terminal domain/AAA ATPase domain containing protein%2C putative;
seq435__HtGene0961	HtGene0961	LSRZ01000091	protein_coding_gene	ID=Htart_000102800;description=heat shock protein 101;ebi_biotype=protein_coding	Htart_000102800	description=heat shock protein 101;
seq438__HtGene0974	HtGene0974	LSRZ01000092	protein_coding_gene	ID=Htart_000104100;description=cytochrome c oxidase subunit 2%2C putative;ebi_biotype=protein_coding	Htart_000104100	description=cytochrome c oxidase subunit 2%2C putative;
seq440__HtGene0979	HtGene0979	LSRZ01000093	protein_coding_gene	ID=Htart_000104500;description=signal peptidase complex subunit 2%2C putative;ebi_biotype=protein_coding	Htart_000104500	description=signal peptidase complex subunit 2%2C putative;
seq440__HtGene0979	HtGene0979	LSRZ01000093	protein_coding_gene	ID=Htart_000104600;description=ATP-dependent RNA helicase DDX6;ebi_biotype=protein_coding	Htart_000104600	description=ATP-dependent RNA helicase DDX6;
seq441__HtGene0980	HtGene0980	LSRZ01000093	protein_coding_gene	ID=Htart_000104700;description=histone H2A variant%2C putative;ebi_biotype=protein_coding	Htart_000104700	description=histone H2A variant%2C putative;
seq444__HtGene0987	HtGene0987	LSRZ01000094	protein_coding_gene	ID=Htart_000105000;description=serine/threonine protein phosphatase 6%2C putative;ebi_biotype=protein_coding	Htart_000105000	description=serine/threonine protein phosphatase 6%2C putative;
seq445__HtGene0989	HtGene0989	LSRZ01000095	protein_coding_gene	ID=Htart_000105200;description=60S ribosomal protein L1%2C putative;ebi_biotype=protein_coding	Htart_000105200	description=60S ribosomal protein L1%2C putative;
seq450__HtGene0998	HtGene0998	LSRZ01000096	protein_coding_gene	ID=Htart_000105800;description=thrombospondin-related sporozoite protein;ebi_biotype=protein_coding	Htart_000105800	description=thrombospondin-related sporozoite protein;
seq450__HtGene0998	HtGene0998	LSRZ01000096	protein_coding_gene	ID=Htart_000105900;description=parasite-infected erythrocyte surface protein;ebi_biotype=protein_coding	Htart_000105900	description=parasite-infected erythrocyte surface protein;
seq451__HtGene1007	HtGene1007	LSRZ01000097	protein_coding_gene	ID=Htart_000106600;description=60S ribosomal protein L27;ebi_biotype=protein_coding	Htart_000106600	description=60S ribosomal protein L27;
seq453__HtGene1012	HtGene1012	LSRZ01000098	protein_coding_gene	ID=Htart_000107200;description=40S ribosomal protein S15;ebi_biotype=protein_coding	Htart_000107200	description=40S ribosomal protein S15;
seq456__HtGene1018	HtGene1018	LSRZ01000099	protein_coding_gene	ID=Htart_000107900;description=conserved Plasmodium protein%2C unknown function;ebi_biotype=protein_coding	Htart_000107900	description=conserved Plasmodium protein%2C unknown function;
seq456__HtGene1018	HtGene1018	LSRZ01000099	pseudogene	ID=Htart_000108000:pseudogene;description=conserved Plasmodium protein%2C unknown function;ebi_biotype=pseudogene	Htart_000108000	description=conserved Plasmodium protein%2C unknown function;
seq456__HtGene1018	HtGene1018	LSRZ01000099	protein_coding_gene	ID=Htart_000108100;description=AAA family ATPase%2C putative;ebi_biotype=protein_coding	Htart_000108100	description=AAA family ATPase%2C putative;
seq458__HtGene1018	HtGene1018	LSRZ01000099	protein_coding_gene	ID=Htart_000107900;description=conserved Plasmodium protein%2C unknown function;ebi_biotype=protein_coding	Htart_000107900	description=conserved Plasmodium protein%2C unknown function;
seq458__HtGene1018	HtGene1018	LSRZ01000099	pseudogene	ID=Htart_000108000:pseudogene;description=conserved Plasmodium protein%2C unknown function;ebi_biotype=pseudogene	Htart_000108000	description=conserved Plasmodium protein%2C unknown function;
seq458__HtGene1018	HtGene1018	LSRZ01000099	protein_coding_gene	ID=Htart_000108100;description=AAA family ATPase%2C putative;ebi_biotype=protein_coding	Htart_000108100	description=AAA family ATPase%2C putative;
seq459__HtGene1018	HtGene1018	LSRZ01000099	protein_coding_gene	ID=Htart_000107900;description=conserved Plasmodium protein%2C unknown function;ebi_biotype=protein_coding	Htart_000107900	description=conserved Plasmodium protein%2C unknown function;
seq459__HtGene1018	HtGene1018	LSRZ01000099	pseudogene	ID=Htart_000108000:pseudogene;description=conserved Plasmodium protein%2C unknown function;ebi_biotype=pseudogene	Htart_000108000	description=conserved Plasmodium protein%2C unknown function;
seq459__HtGene1018	HtGene1018	LSRZ01000099	protein_coding_gene	ID=Htart_000108100;description=AAA family ATPase%2C putative;ebi_biotype=protein_coding	Htart_000108100	description=AAA family ATPase%2C putative;
seq460__HtGene1018	HtGene1018	LSRZ01000099	protein_coding_gene	ID=Htart_000107900;description=conserved Plasmodium protein%2C unknown function;ebi_biotype=protein_coding	Htart_000107900	description=conserved Plasmodium protein%2C unknown function;
seq460__HtGene1018	HtGene1018	LSRZ01000099	pseudogene	ID=Htart_000108000:pseudogene;description=conserved Plasmodium protein%2C unknown function;ebi_biotype=pseudogene	Htart_000108000	description=conserved Plasmodium protein%2C unknown function;
seq460__HtGene1018	HtGene1018	LSRZ01000099	protein_coding_gene	ID=Htart_000108100;description=AAA family ATPase%2C putative;ebi_biotype=protein_coding	Htart_000108100	description=AAA family ATPase%2C putative;
seq461__HtGene1018	HtGene1018	LSRZ01000099	protein_coding_gene	ID=Htart_000107900;description=conserved Plasmodium protein%2C unknown function;ebi_biotype=protein_coding	Htart_000107900	description=conserved Plasmodium protein%2C unknown function;
seq461__HtGene1018	HtGene1018	LSRZ01000099	pseudogene	ID=Htart_000108000:pseudogene;description=conserved Plasmodium protein%2C unknown function;ebi_biotype=pseudogene	Htart_000108000	description=conserved Plasmodium protein%2C unknown function;
seq461__HtGene1018	HtGene1018	LSRZ01000099	protein_coding_gene	ID=Htart_000108100;description=AAA family ATPase%2C putative;ebi_biotype=protein_coding	Htart_000108100	description=AAA family ATPase%2C putative;
seq462__HtGene1018	HtGene1018	LSRZ01000099	protein_coding_gene	ID=Htart_000107900;description=conserved Plasmodium protein%2C unknown function;ebi_biotype=protein_coding	Htart_000107900	description=conserved Plasmodium protein%2C unknown function;
seq462__HtGene1018	HtGene1018	LSRZ01000099	pseudogene	ID=Htart_000108000:pseudogene;description=conserved Plasmodium protein%2C unknown function;ebi_biotype=pseudogene	Htart_000108000	description=conserved Plasmodium protein%2C unknown function;
seq462__HtGene1018	HtGene1018	LSRZ01000099	protein_coding_gene	ID=Htart_000108100;description=AAA family ATPase%2C putative;ebi_biotype=protein_coding	Htart_000108100	description=AAA family ATPase%2C putative;
seq463__HtGene1022	HtGene1022	LSRZ01000100	protein_coding_gene	ID=Htart_000108500;description=serine/threonine protein kinase%2C putative;ebi_biotype=protein_coding	Htart_000108500	description=serine/threonine protein kinase%2C putative;
seq465__HtGene1022	HtGene1022	LSRZ01000100	protein_coding_gene	ID=Htart_000108500;description=serine/threonine protein kinase%2C putative;ebi_biotype=protein_coding	Htart_000108500	description=serine/threonine protein kinase%2C putative;
seq467__HtGene1025	HtGene1025	LSRZ01000100	protein_coding_gene	ID=Htart_000108900;description=ras-related protein Rab-6;ebi_biotype=protein_coding	Htart_000108900	description=ras-related protein Rab-6;
seq468__HtGene1029	HtGene1029	LSRZ01000101	protein_coding_gene	ID=Htart_000109100;description=ATP synthase (C/AC39) subunit%2C putative;ebi_biotype=protein_coding	Htart_000109100	description=ATP synthase (C/AC39) subunit%2C putative;
seq469__HtGene1029	HtGene1029	LSRZ01000101	protein_coding_gene	ID=Htart_000109100;description=ATP synthase (C/AC39) subunit%2C putative;ebi_biotype=protein_coding	Htart_000109100	description=ATP synthase (C/AC39) subunit%2C putative;
seq470__HtGene1030	HtGene1030	LSRZ01000101	protein_coding_gene	ID=Htart_000109300;description=ATP-dependent zinc metalloprotease FTSH%2C putative;ebi_biotype=protein_coding	Htart_000109300	description=ATP-dependent zinc metalloprotease FTSH%2C putative;
seq473__HtGene1040	HtGene1040	LSRZ01000102	protein_coding_gene	ID=Htart_000110200;description=thrombospondin-related anonymous protein;ebi_biotype=protein_coding	Htart_000110200	description=thrombospondin-related anonymous protein;
seq475__HtGene1048	HtGene1048	LSRZ01000103	protein_coding_gene	ID=Htart_000110800;description=Leu/Phe-tRNA protein transferase%2C putative;ebi_biotype=protein_coding	Htart_000110800	description=Leu/Phe-tRNA protein transferase%2C putative;
seq478__HtGene1053	HtGene1053	LSRZ01000104	protein_coding_gene	ID=Htart_000111200;description=40S ribosomal protein S20e%2C putative;ebi_biotype=protein_coding	Htart_000111200	description=40S ribosomal protein S20e%2C putative;
seq479__HtGene1053	HtGene1053	LSRZ01000104	protein_coding_gene	ID=Htart_000111200;description=40S ribosomal protein S20e%2C putative;ebi_biotype=protein_coding	Htart_000111200	description=40S ribosomal protein S20e%2C putative;
seq480__HtGene1056	HtGene1056	LSRZ01000104	protein_coding_gene	ID=Htart_000111600;description=U5 small nuclear ribonuclear protein%2C putative;ebi_biotype=protein_coding	Htart_000111600	description=U5 small nuclear ribonuclear protein%2C putative;
seq481__HtGene1056	HtGene1056	LSRZ01000104	protein_coding_gene	ID=Htart_000111600;description=U5 small nuclear ribonuclear protein%2C putative;ebi_biotype=protein_coding	Htart_000111600	description=U5 small nuclear ribonuclear protein%2C putative;
seq482__HtGene1056	HtGene1056	LSRZ01000104	protein_coding_gene	ID=Htart_000111600;description=U5 small nuclear ribonuclear protein%2C putative;ebi_biotype=protein_coding	Htart_000111600	description=U5 small nuclear ribonuclear protein%2C putative;
seq483__HtGene1058	HtGene1058	LSRZ01000104	protein_coding_gene	ID=Htart_000111800;description=60S ribosomal protein L13%2C putative;ebi_biotype=protein_coding	Htart_000111800	description=60S ribosomal protein L13%2C putative;
seq485__HtGene1072	HtGene1072	LSRZ01000106	pseudogene	ID=Htart_000113000:pseudogene;description=flavodoxin-like protein;ebi_biotype=pseudogene	Htart_000113000	description=flavodoxin-like protein;
seq486__HtGene1074	HtGene1074	LSRZ01000106	protein_coding_gene	ID=Htart_000113300;description=OTU-like cysteine protease%2C putative;ebi_biotype=protein_coding	Htart_000113300	description=OTU-like cysteine protease%2C putative;
seq486__HtGene1074	HtGene1074	LSRZ01000106	protein_coding_gene	ID=Htart_000113400;description=DNA-directed RNA polymerase II subunit RPB3%2C putative;ebi_biotype=protein_coding	Htart_000113400	description=DNA-directed RNA polymerase II subunit RPB3%2C putative;
seq487__HtGene1074	HtGene1074	LSRZ01000106	protein_coding_gene	ID=Htart_000113300;description=OTU-like cysteine protease%2C putative;ebi_biotype=protein_coding	Htart_000113300	description=OTU-like cysteine protease%2C putative;
seq487__HtGene1074	HtGene1074	LSRZ01000106	protein_coding_gene	ID=Htart_000113400;description=DNA-directed RNA polymerase II subunit RPB3%2C putative;ebi_biotype=protein_coding	Htart_000113400	description=DNA-directed RNA polymerase II subunit RPB3%2C putative;
seq488__HtGene1074	HtGene1074	LSRZ01000106	protein_coding_gene	ID=Htart_000113300;description=OTU-like cysteine protease%2C putative;ebi_biotype=protein_coding	Htart_000113300	description=OTU-like cysteine protease%2C putative;
seq488__HtGene1074	HtGene1074	LSRZ01000106	protein_coding_gene	ID=Htart_000113400;description=DNA-directed RNA polymerase II subunit RPB3%2C putative;ebi_biotype=protein_coding	Htart_000113400	description=DNA-directed RNA polymerase II subunit RPB3%2C putative;
seq489__HtGene1077	HtGene1077	LSRZ01000107	pseudogene	ID=Htart_000113700:pseudogene;description=heat shock protein 110;ebi_biotype=pseudogene	Htart_000113700	description=heat shock protein 110;
seq490__HtGene1078	HtGene1078	LSRZ01000107	protein_coding_gene	ID=Htart_000113800;description=Cg8 protein;ebi_biotype=protein_coding	Htart_000113800	description=Cg8 protein;
seq492__HtGene1080	HtGene1080	LSRZ01000107	protein_coding_gene	ID=Htart_000114100;description=heat shock protein 90;ebi_biotype=protein_coding	Htart_000114100	description=heat shock protein 90;
seq493__HtGene1080	HtGene1080	LSRZ01000107	protein_coding_gene	ID=Htart_000114100;description=heat shock protein 90;ebi_biotype=protein_coding	Htart_000114100	description=heat shock protein 90;
seq494__HtGene1092	HtGene1092	LSRZ01000109	protein_coding_gene	ID=Htart_000114900;description=vesicle-associated membrane protein%2C putative;ebi_biotype=protein_coding	Htart_000114900	description=vesicle-associated membrane protein%2C putative;
seq495__HtGene1092	HtGene1092	LSRZ01000109	protein_coding_gene	ID=Htart_000114900;description=vesicle-associated membrane protein%2C putative;ebi_biotype=protein_coding	Htart_000114900	description=vesicle-associated membrane protein%2C putative;
seq496__HtGene1093	HtGene1093	LSRZ01000109	protein_coding_gene	ID=Htart_000115000;description=triosephosphate isomerase;ebi_biotype=protein_coding	Htart_000115000	description=triosephosphate isomerase;
seq498__HtGene1101	HtGene1101	LSRZ01000110	protein_coding_gene	ID=Htart_000116100;description=conserved Plasmodium protein%2C unknown function;ebi_biotype=protein_coding	Htart_000116100	description=conserved Plasmodium protein%2C unknown function;
seq499__HtGene1112	HtGene1112	LSRZ01000111	protein_coding_gene	ID=Htart_000117000;description=rRNA biogenesis protein RRP5%2C putative;ebi_biotype=protein_coding	Htart_000117000	description=rRNA biogenesis protein RRP5%2C putative;
seq500__HtGene1120	HtGene1120	LSRZ01000113	protein_coding_gene	ID=Htart_000117800;description=kelch protein K13;ebi_biotype=protein_coding	Htart_000117800	description=kelch protein K13;
seq503__HtGene1129	HtGene1129	LSRZ01000115	protein_coding_gene	ID=Htart_000118600;description=polyadenylate-binding protein%2C putative;ebi_biotype=protein_coding	Htart_000118600	description=polyadenylate-binding protein%2C putative;
seq504__HtGene1129	HtGene1129	LSRZ01000115	protein_coding_gene	ID=Htart_000118600;description=polyadenylate-binding protein%2C putative;ebi_biotype=protein_coding	Htart_000118600	description=polyadenylate-binding protein%2C putative;
seq505__HtGene1134	HtGene1134	LSRZ01000115	protein_coding_gene	ID=Htart_000119000;description=mitochondrial carrier protein%2C putative;ebi_biotype=protein_coding	Htart_000119000	description=mitochondrial carrier protein%2C putative;
seq505__HtGene1134	HtGene1134	LSRZ01000115	pseudogene	ID=Htart_000119100:pseudogene;description=iron transporter%2C putative;ebi_biotype=pseudogene	Htart_000119100	description=iron transporter%2C putative;
seq506__HtGene1134	HtGene1134	LSRZ01000115	protein_coding_gene	ID=Htart_000119000;description=mitochondrial carrier protein%2C putative;ebi_biotype=protein_coding	Htart_000119000	description=mitochondrial carrier protein%2C putative;
seq506__HtGene1134	HtGene1134	LSRZ01000115	pseudogene	ID=Htart_000119100:pseudogene;description=iron transporter%2C putative;ebi_biotype=pseudogene	Htart_000119100	description=iron transporter%2C putative;
seq508__HtGene1141	HtGene1141	LSRZ01000116	protein_coding_gene	ID=Htart_000119800;description=DNA repair protein RAD2%2C putative;ebi_biotype=protein_coding	Htart_000119800	description=DNA repair protein RAD2%2C putative;
seq509__HtGene1141	HtGene1141	LSRZ01000116	protein_coding_gene	ID=Htart_000119800;description=DNA repair protein RAD2%2C putative;ebi_biotype=protein_coding	Htart_000119800	description=DNA repair protein RAD2%2C putative;
seq510__HtGene1141	HtGene1141	LSRZ01000116	protein_coding_gene	ID=Htart_000119800;description=DNA repair protein RAD2%2C putative;ebi_biotype=protein_coding	Htart_000119800	description=DNA repair protein RAD2%2C putative;
seq511__HtGene1141	HtGene1141	LSRZ01000116	protein_coding_gene	ID=Htart_000119800;description=DNA repair protein RAD2%2C putative;ebi_biotype=protein_coding	Htart_000119800	description=DNA repair protein RAD2%2C putative;
seq513__HtGene1145	HtGene1145	LSRZ01000117	protein_coding_gene	ID=Htart_000120300;description=glideosome-associated protein 40%2C putative;ebi_biotype=protein_coding	Htart_000120300	description=glideosome-associated protein 40%2C putative;
seq514__HtGene1160	HtGene1160
seq515__HtGene1160	HtGene1160
seq517__HtGene1163	HtGene1163	LSRZ01000120	protein_coding_gene	ID=Htart_000121900;description=FAD-dependent glycerol-3-phosphate dehydrogenase%2C putative;ebi_biotype=protein_coding	Htart_000121900	description=FAD-dependent glycerol-3-phosphate dehydrogenase%2C putative;
seq518__HtGene1167	HtGene1167	LSRZ01000120	pseudogene	ID=Htart_000122200:pseudogene;description=T-complex protein 1 subunit beta;ebi_biotype=pseudogene	Htart_000122200	description=T-complex protein 1 subunit beta;
seq519__HtGene1168	HtGene1168	LSRZ01000120	protein_coding_gene	ID=Htart_000122300;description=40S ribosomal protein S23%2C putative;ebi_biotype=protein_coding	Htart_000122300	description=40S ribosomal protein S23%2C putative;
seq522__HtGene1173	HtGene1173	LSRZ01000121	protein_coding_gene	ID=Htart_000122800;description=transcriptional coactivator ADA2;ebi_biotype=protein_coding	Htart_000122800	description=transcriptional coactivator ADA2;
seq523__HtGene1173	HtGene1173	LSRZ01000121	protein_coding_gene	ID=Htart_000122800;description=transcriptional coactivator ADA2;ebi_biotype=protein_coding	Htart_000122800	description=transcriptional coactivator ADA2;
seq526__HtGene1175	HtGene1175	LSRZ01000121	protein_coding_gene	ID=Htart_000123100;description=prohibitin%2C putative;ebi_biotype=protein_coding	Htart_000123100	description=prohibitin%2C putative;
seq528__HtGene1178	HtGene1178	LSRZ01000122	protein_coding_gene	ID=Htart_000123300;description=U3 small nucleolar RNA-associated protein 21%2C putative;ebi_biotype=protein_coding	Htart_000123300	description=U3 small nucleolar RNA-associated protein 21%2C putative;
seq529__HtGene1178	HtGene1178	LSRZ01000122	protein_coding_gene	ID=Htart_000123300;description=U3 small nucleolar RNA-associated protein 21%2C putative;ebi_biotype=protein_coding	Htart_000123300	description=U3 small nucleolar RNA-associated protein 21%2C putative;
seq530__HtGene1178	HtGene1178	LSRZ01000122	protein_coding_gene	ID=Htart_000123300;description=U3 small nucleolar RNA-associated protein 21%2C putative;ebi_biotype=protein_coding	Htart_000123300	description=U3 small nucleolar RNA-associated protein 21%2C putative;
seq531__HtGene1179	HtGene1179	LSRZ01000122	protein_coding_gene	ID=Htart_000123400;description=T-complex protein 1 subunit delta;ebi_biotype=protein_coding	Htart_000123400	description=T-complex protein 1 subunit delta;
seq533__HtGene1181	HtGene1181	LSRZ01000122	protein_coding_gene	ID=Htart_000123600;description=patatin-like phospholipase%2C putative;ebi_biotype=protein_coding	Htart_000123600	description=patatin-like phospholipase%2C putative;
seq533__HtGene1181	HtGene1181	LSRZ01000122	protein_coding_gene	ID=Htart_000123700;description=hypothetical protein;ebi_biotype=protein_coding	Htart_000123700	description=hypothetical protein;
seq533__HtGene1181	HtGene1181	LSRZ01000122	pseudogene	ID=Htart_000123800:pseudogene;description=small subunit rRNA processing factor%2C putative;ebi_biotype=pseudogene	Htart_000123800	description=small subunit rRNA processing factor%2C putative;
seq535__HtGene1185	HtGene1185	LSRZ01000123	protein_coding_gene	ID=Htart_000124200;description=histone H2B variant;ebi_biotype=protein_coding	Htart_000124200	description=histone H2B variant;
seq536__HtGene1191	HtGene1191	LSRZ01000124	pseudogene	ID=Htart_000124800:pseudogene;description=peptidase family C50%2C putative;ebi_biotype=pseudogene	Htart_000124800	description=peptidase family C50%2C putative;
seq536__HtGene1191	HtGene1191	LSRZ01000124	pseudogene	ID=Htart_000124900:pseudogene;description=RuvB-like helicase 1;ebi_biotype=pseudogene	Htart_000124900	description=RuvB-like helicase 1;
seq537__HtGene1191	HtGene1191	LSRZ01000124	pseudogene	ID=Htart_000124800:pseudogene;description=peptidase family C50%2C putative;ebi_biotype=pseudogene	Htart_000124800	description=peptidase family C50%2C putative;
seq537__HtGene1191	HtGene1191	LSRZ01000124	pseudogene	ID=Htart_000124900:pseudogene;description=RuvB-like helicase 1;ebi_biotype=pseudogene	Htart_000124900	description=RuvB-like helicase 1;
seq538__HtGene1192	HtGene1192	LSRZ01000125	protein_coding_gene	ID=Htart_000125000;description=drug/metabolite exporter%2C drug/metabolite transporter;ebi_biotype=protein_coding	Htart_000125000	description=drug/metabolite exporter%2C drug/metabolite transporter;
seq539__HtGene1195	HtGene1195	LSRZ01000125	protein_coding_gene	ID=Htart_000125400;description=FAD-dependent monooxygenase%2C putative;ebi_biotype=protein_coding	Htart_000125400	description=FAD-dependent monooxygenase%2C putative;
seq540__HtGene1195	HtGene1195	LSRZ01000125	protein_coding_gene	ID=Htart_000125400;description=FAD-dependent monooxygenase%2C putative;ebi_biotype=protein_coding	Htart_000125400	description=FAD-dependent monooxygenase%2C putative;
seq541__HtGene1196	HtGene1196	LSRZ01000125	protein_coding_gene	ID=Htart_000125500;description=importin beta%2C putative;ebi_biotype=protein_coding	Htart_000125500	description=importin beta%2C putative;
seq542__HtGene1196	HtGene1196	LSRZ01000125	protein_coding_gene	ID=Htart_000125500;description=importin beta%2C putative;ebi_biotype=protein_coding	Htart_000125500	description=importin beta%2C putative;
seq543__HtGene1196	HtGene1196	LSRZ01000125	protein_coding_gene	ID=Htart_000125500;description=importin beta%2C putative;ebi_biotype=protein_coding	Htart_000125500	description=importin beta%2C putative;
seq545__HtGene1205	HtGene1205	LSRZ01000127	protein_coding_gene	ID=Htart_000126500;description=T-complex protein 1 subunit epsilon;ebi_biotype=protein_coding	Htart_000126500	description=T-complex protein 1 subunit epsilon;
seq546__HtGene1206	HtGene1206	LSRZ01000127	protein_coding_gene	ID=Htart_000126600;description=CPW-WPC family protein;ebi_biotype=protein_coding	Htart_000126600	description=CPW-WPC family protein;
seq546__HtGene1206	HtGene1206	LSRZ01000127	protein_coding_gene	ID=Htart_000126700;description=protein transport protein SEC22;ebi_biotype=protein_coding	Htart_000126700	description=protein transport protein SEC22;
seq547__HtGene1206	HtGene1206	LSRZ01000127	protein_coding_gene	ID=Htart_000126600;description=CPW-WPC family protein;ebi_biotype=protein_coding	Htart_000126600	description=CPW-WPC family protein;
seq547__HtGene1206	HtGene1206	LSRZ01000127	protein_coding_gene	ID=Htart_000126700;description=protein transport protein SEC22;ebi_biotype=protein_coding	Htart_000126700	description=protein transport protein SEC22;
seq548__HtGene1215	HtGene1215
seq551__HtGene1224	HtGene1224	LSRZ01000130	protein_coding_gene	ID=Htart_000128200;description=large subunit rRNA methyltransferase%2C putative;ebi_biotype=protein_coding	Htart_000128200	description=large subunit rRNA methyltransferase%2C putative;
seq552__HtGene1224	HtGene1224	LSRZ01000130	protein_coding_gene	ID=Htart_000128200;description=large subunit rRNA methyltransferase%2C putative;ebi_biotype=protein_coding	Htart_000128200	description=large subunit rRNA methyltransferase%2C putative;
seq553__HtGene1228	HtGene1228	LSRZ01000130	protein_coding_gene	ID=Htart_000128900;description=proteasome subunit alpha type-7%2C putative;ebi_biotype=protein_coding	Htart_000128900	description=proteasome subunit alpha type-7%2C putative;
seq554__HtGene1229	HtGene1229	LSRZ01000130	protein_coding_gene	ID=Htart_000129000;description=proteasome subunit alpha type-4%2C putative;ebi_biotype=protein_coding	Htart_000129000	description=proteasome subunit alpha type-4%2C putative;
seq555__HtGene1232	HtGene1232	LSRZ01000131	protein_coding_gene	ID=Htart_000129400;description=RuvB-like helicase 3;ebi_biotype=protein_coding	Htart_000129400	description=RuvB-like helicase 3;
seq557__HtGene1239	HtGene1239	LSRZ01000132	protein_coding_gene	ID=Htart_000130600;description=DNA mismatch repair protein MSH2%2C putative;ebi_biotype=protein_coding	Htart_000130600	description=DNA mismatch repair protein MSH2%2C putative;
seq557__HtGene1239	HtGene1239	LSRZ01000132	protein_coding_gene	ID=Htart_000130700;description=conserved Plasmodium protein%2C unknown function;ebi_biotype=protein_coding	Htart_000130700	description=conserved Plasmodium protein%2C unknown function;
seq558__HtGene1239	HtGene1239	LSRZ01000132	protein_coding_gene	ID=Htart_000130600;description=DNA mismatch repair protein MSH2%2C putative;ebi_biotype=protein_coding	Htart_000130600	description=DNA mismatch repair protein MSH2%2C putative;
seq558__HtGene1239	HtGene1239	LSRZ01000132	protein_coding_gene	ID=Htart_000130700;description=conserved Plasmodium protein%2C unknown function;ebi_biotype=protein_coding	Htart_000130700	description=conserved Plasmodium protein%2C unknown function;
seq559__HtGene1243	HtGene1243	LSRZ01000133	protein_coding_gene	ID=Htart_000131400;description=rRNA 2'-O-methyltransferase fibrillarin%2C putative;ebi_biotype=protein_coding	Htart_000131400	description=rRNA 2'-O-methyltransferase fibrillarin%2C putative;
seq559__HtGene1243	HtGene1243	LSRZ01000133	protein_coding_gene	ID=Htart_000131500;description=LCCL domain-containing protein;ebi_biotype=protein_coding	Htart_000131500	description=LCCL domain-containing protein;
seq560__HtGene1243	HtGene1243	LSRZ01000133	protein_coding_gene	ID=Htart_000131400;description=rRNA 2'-O-methyltransferase fibrillarin%2C putative;ebi_biotype=protein_coding	Htart_000131400	description=rRNA 2'-O-methyltransferase fibrillarin%2C putative;
seq560__HtGene1243	HtGene1243	LSRZ01000133	protein_coding_gene	ID=Htart_000131500;description=LCCL domain-containing protein;ebi_biotype=protein_coding	Htart_000131500	description=LCCL domain-containing protein;
seq561__HtGene1243	HtGene1243	LSRZ01000133	protein_coding_gene	ID=Htart_000131400;description=rRNA 2'-O-methyltransferase fibrillarin%2C putative;ebi_biotype=protein_coding	Htart_000131400	description=rRNA 2'-O-methyltransferase fibrillarin%2C putative;
seq561__HtGene1243	HtGene1243	LSRZ01000133	protein_coding_gene	ID=Htart_000131500;description=LCCL domain-containing protein;ebi_biotype=protein_coding	Htart_000131500	description=LCCL domain-containing protein;
seq562__HtGene1244	HtGene1244	LSRZ01000133	protein_coding_gene	ID=Htart_000131600;description=radical SAM protein%2C putative;ebi_biotype=protein_coding	Htart_000131600	description=radical SAM protein%2C putative;
seq563__HtGene1245	HtGene1245	LSRZ01000133	protein_coding_gene	ID=Htart_000131700;description=glideosome associated protein with multiple membrane spans 3;ebi_biotype=protein_coding	Htart_000131700	description=glideosome associated protein with multiple membrane spans 3;
seq564__HtGene1246	HtGene1246	LSRZ01000133	protein_coding_gene	ID=Htart_000131800;description=vacuolar protein sorting-associated protein 29%2C putative;ebi_biotype=protein_coding	Htart_000131800	description=vacuolar protein sorting-associated protein 29%2C putative;
seq565__HtGene1255	HtGene1255	LSRZ01000134	protein_coding_gene	ID=Htart_000132700;description=endoplasmin%2C putative;ebi_biotype=protein_coding	Htart_000132700	description=endoplasmin%2C putative;
seq566__HtGene1255	HtGene1255	LSRZ01000134	protein_coding_gene	ID=Htart_000132700;description=endoplasmin%2C putative;ebi_biotype=protein_coding	Htart_000132700	description=endoplasmin%2C putative;
seq567__HtGene1255	HtGene1255	LSRZ01000134	protein_coding_gene	ID=Htart_000132700;description=endoplasmin%2C putative;ebi_biotype=protein_coding	Htart_000132700	description=endoplasmin%2C putative;
seq568__HtGene1255	HtGene1255	LSRZ01000134	protein_coding_gene	ID=Htart_000132700;description=endoplasmin%2C putative;ebi_biotype=protein_coding	Htart_000132700	description=endoplasmin%2C putative;
seq569__HtGene1260	HtGene1260	LSRZ01000135	protein_coding_gene	ID=Htart_000133200;description=splicing factor 1;ebi_biotype=protein_coding	Htart_000133200	description=splicing factor 1;
seq570__HtGene1266	HtGene1266	LSRZ01000136	protein_coding_gene	ID=Htart_000133500;description=hypothetical protein%2C conserved;ebi_biotype=protein_coding	Htart_000133500	description=hypothetical protein%2C conserved;
seq571__HtGene1266	HtGene1266	LSRZ01000136	protein_coding_gene	ID=Htart_000133500;description=hypothetical protein%2C conserved;ebi_biotype=protein_coding	Htart_000133500	description=hypothetical protein%2C conserved;
seq572__HtGene1267	HtGene1267
seq573__HtGene1267	HtGene1267
seq574__HtGene1271	HtGene1271	LSRZ01000137	protein_coding_gene	ID=Htart_000133800;description=kinesin-13%2C putative;ebi_biotype=protein_coding	Htart_000133800	description=kinesin-13%2C putative;
seq575__HtGene1275	HtGene1275
seq576__HtGene1277	HtGene1277	LSRZ01000137	pseudogene	ID=Htart_000134200:pseudogene;description=ADP-ribosylation factor GTPase-activating protein%2C putative;ebi_biotype=pseudogene	Htart_000134200	description=ADP-ribosylation factor GTPase-activating protein%2C putative;
seq578__HtGene1282	HtGene1282
seq579__HtGene1288	HtGene1288	LSRZ01000139	pseudogene	ID=Htart_000135000:pseudogene;description=ferrodoxin reductase-like protein;ebi_biotype=pseudogene	Htart_000135000	description=ferrodoxin reductase-like protein;
seq580__HtGene1288	HtGene1288	LSRZ01000139	pseudogene	ID=Htart_000135000:pseudogene;description=ferrodoxin reductase-like protein;ebi_biotype=pseudogene	Htart_000135000	description=ferrodoxin reductase-like protein;
seq581__HtGene1288	HtGene1288	LSRZ01000139	pseudogene	ID=Htart_000135000:pseudogene;description=ferrodoxin reductase-like protein;ebi_biotype=pseudogene	Htart_000135000	description=ferrodoxin reductase-like protein;
seq582__HtGene1291	HtGene1291	LSRZ01000140	protein_coding_gene	ID=Htart_000135200;description=DNA replication licensing factor MCM4;ebi_biotype=protein_coding	Htart_000135200	description=DNA replication licensing factor MCM4;
seq583__HtGene1291	HtGene1291	LSRZ01000140	protein_coding_gene	ID=Htart_000135200;description=DNA replication licensing factor MCM4;ebi_biotype=protein_coding	Htart_000135200	description=DNA replication licensing factor MCM4;
seq584__HtGene1292	HtGene1292	LSRZ01000140	pseudogene	ID=Htart_000135300:pseudogene;description=U4/U6.U5 tri-snRNP-associated protein 2%2C putative;ebi_biotype=pseudogene	Htart_000135300	description=U4/U6.U5 tri-snRNP-associated protein 2%2C putative;
seq585__HtGene1292	HtGene1292	LSRZ01000140	pseudogene	ID=Htart_000135300:pseudogene;description=U4/U6.U5 tri-snRNP-associated protein 2%2C putative;ebi_biotype=pseudogene	Htart_000135300	description=U4/U6.U5 tri-snRNP-associated protein 2%2C putative;
seq586__HtGene1294	HtGene1294	LSRZ01000140	pseudogene	ID=Htart_000135500:pseudogene;description=protein transport protein SEC20%2C putative;ebi_biotype=pseudogene	Htart_000135500	description=protein transport protein SEC20%2C putative;
seq587__HtGene1294	HtGene1294	LSRZ01000140	pseudogene	ID=Htart_000135500:pseudogene;description=protein transport protein SEC20%2C putative;ebi_biotype=pseudogene	Htart_000135500	description=protein transport protein SEC20%2C putative;
seq588__HtGene1294	HtGene1294	LSRZ01000140	pseudogene	ID=Htart_000135500:pseudogene;description=protein transport protein SEC20%2C putative;ebi_biotype=pseudogene	Htart_000135500	description=protein transport protein SEC20%2C putative;
seq589__HtGene1296	HtGene1296	LSRZ01000140	pseudogene	ID=Htart_000135700:pseudogene;description=choline-phosphate cytidylyltransferase;ebi_biotype=pseudogene	Htart_000135700	description=choline-phosphate cytidylyltransferase;
seq590__HtGene1296	HtGene1296	LSRZ01000140	pseudogene	ID=Htart_000135700:pseudogene;description=choline-phosphate cytidylyltransferase;ebi_biotype=pseudogene	Htart_000135700	description=choline-phosphate cytidylyltransferase;
seq591__HtGene1299	HtGene1299	LSRZ01000141	protein_coding_gene	ID=Htart_000135900;description=40S ribosomal protein S19;ebi_biotype=protein_coding	Htart_000135900	description=40S ribosomal protein S19;
seq592__HtGene1302	HtGene1302
seq594__HtGene1309	HtGene1309	LSRZ01000142	protein_coding_gene	ID=Htart_000136700;description=ornithine aminotransferase;ebi_biotype=protein_coding	Htart_000136700	description=ornithine aminotransferase;
seq595__HtGene1310	HtGene1310	LSRZ01000142	pseudogene	ID=Htart_000136800:pseudogene;description=cytosolic Fe-S cluster assembly factor NAR1%2C putative;ebi_biotype=pseudogene	Htart_000136800	description=cytosolic Fe-S cluster assembly factor NAR1%2C putative;
seq597__HtGene1314	HtGene1314
seq598__HtGene1319	HtGene1319	LSRZ01000144	protein_coding_gene	ID=Htart_000137500;description=leucine--tRNA ligase%2C putative;ebi_biotype=protein_coding	Htart_000137500	description=leucine--tRNA ligase%2C putative;
seq599__HtGene1319	HtGene1319	LSRZ01000144	protein_coding_gene	ID=Htart_000137500;description=leucine--tRNA ligase%2C putative;ebi_biotype=protein_coding	Htart_000137500	description=leucine--tRNA ligase%2C putative;
seq600__HtGene1319	HtGene1319	LSRZ01000144	protein_coding_gene	ID=Htart_000137500;description=leucine--tRNA ligase%2C putative;ebi_biotype=protein_coding	Htart_000137500	description=leucine--tRNA ligase%2C putative;
seq601__HtGene1328	HtGene1328	LSRZ01000146	protein_coding_gene	ID=Htart_000138700;description=cytochrome c1 precursor%2C putative;ebi_biotype=protein_coding	Htart_000138700	description=cytochrome c1 precursor%2C putative;
seq602__HtGene1336	HtGene1336	LSRZ01000147	pseudogene	ID=Htart_000139600:pseudogene;description=lipoate-protein ligase 2;ebi_biotype=pseudogene	Htart_000139600	description=lipoate-protein ligase 2;
seq603__HtGene1339	HtGene1339	LSRZ01000147	protein_coding_gene	ID=Htart_000140000;description=RNA-binding protein%2C putative;ebi_biotype=protein_coding	Htart_000140000	description=RNA-binding protein%2C putative;
seq604__HtGene1350	HtGene1350	LSRZ01000148	protein_coding_gene	ID=Htart_000140900;description=alpha/beta hydrolase%2C putative;ebi_biotype=protein_coding	Htart_000140900	description=alpha/beta hydrolase%2C putative;
seq605__HtGene1351	HtGene1351	LSRZ01000149	protein_coding_gene	ID=Htart_000141000;description=calcineurin subunit B;ebi_biotype=protein_coding	Htart_000141000	description=calcineurin subunit B;
seq605__HtGene1351	HtGene1351	LSRZ01000149	pseudogene	ID=Htart_000141100:pseudogene;description=LCCL domain-containing protein;ebi_biotype=pseudogene	Htart_000141100	description=LCCL domain-containing protein;
seq606__HtGene1351	HtGene1351	LSRZ01000149	protein_coding_gene	ID=Htart_000141000;description=calcineurin subunit B;ebi_biotype=protein_coding	Htart_000141000	description=calcineurin subunit B;
seq606__HtGene1351	HtGene1351	LSRZ01000149	pseudogene	ID=Htart_000141100:pseudogene;description=LCCL domain-containing protein;ebi_biotype=pseudogene	Htart_000141100	description=LCCL domain-containing protein;
seq607__HtGene1351	HtGene1351	LSRZ01000149	protein_coding_gene	ID=Htart_000141000;description=calcineurin subunit B;ebi_biotype=protein_coding	Htart_000141000	description=calcineurin subunit B;
seq607__HtGene1351	HtGene1351	LSRZ01000149	pseudogene	ID=Htart_000141100:pseudogene;description=LCCL domain-containing protein;ebi_biotype=pseudogene	Htart_000141100	description=LCCL domain-containing protein;
seq608__HtGene1356	HtGene1356	LSRZ01000149	pseudogene	ID=Htart_000141500:pseudogene;description=elongation factor 2;ebi_biotype=pseudogene	Htart_000141500	description=elongation factor 2;
seq611__HtGene1362	HtGene1362	LSRZ01000151	protein_coding_gene	ID=Htart_000142100;description=FACT complex subunit SSRP1%2C putative;ebi_biotype=protein_coding	Htart_000142100	description=FACT complex subunit SSRP1%2C putative;
seq612__HtGene1362	HtGene1362	LSRZ01000151	protein_coding_gene	ID=Htart_000142100;description=FACT complex subunit SSRP1%2C putative;ebi_biotype=protein_coding	Htart_000142100	description=FACT complex subunit SSRP1%2C putative;
seq615__HtGene1364	HtGene1364	LSRZ01000151	protein_coding_gene	ID=Htart_000142300;description=acid cluster protein 33 homologue%2C putative;ebi_biotype=protein_coding	Htart_000142300	description=acid cluster protein 33 homologue%2C putative;
seq616__HtGene1364	HtGene1364	LSRZ01000151	protein_coding_gene	ID=Htart_000142300;description=acid cluster protein 33 homologue%2C putative;ebi_biotype=protein_coding	Htart_000142300	description=acid cluster protein 33 homologue%2C putative;
seq617__HtGene1369	HtGene1369	LSRZ01000152	pseudogene	ID=Htart_000143000:pseudogene;description=pescadillo homolog;ebi_biotype=pseudogene	Htart_000143000	description=pescadillo homolog;
seq618__HtGene1369	HtGene1369	LSRZ01000152	pseudogene	ID=Htart_000143000:pseudogene;description=pescadillo homolog;ebi_biotype=pseudogene	Htart_000143000	description=pescadillo homolog;
seq619__HtGene1371	HtGene1371	LSRZ01000152	protein_coding_gene	ID=Htart_000143200;description=prefoldin%2C putative;ebi_biotype=protein_coding	Htart_000143200	description=prefoldin%2C putative;
seq619__HtGene1371	HtGene1371	LSRZ01000152	protein_coding_gene	ID=Htart_000143300;description=DNA repair protein RAD51;ebi_biotype=protein_coding	Htart_000143300	description=DNA repair protein RAD51;
seq623__HtGene1384	HtGene1384	LSRZ01000155	protein_coding_gene	ID=Htart_000144400;description=U3 small nucleolar RNA-interacting protein 2%2C putative;ebi_biotype=protein_coding	Htart_000144400	description=U3 small nucleolar RNA-interacting protein 2%2C putative;
seq624__HtGene1400	HtGene1400	LSRZ01000157	protein_coding_gene	ID=Htart_000145300;description=AP2 domain/AP2-coincident C-terminal%2C putative;ebi_biotype=protein_coding	Htart_000145300	description=AP2 domain/AP2-coincident C-terminal%2C putative;
seq627__HtGene1401	HtGene1401	LSRZ01000157	protein_coding_gene	ID=Htart_000145400;description=transcription factor with AP2 domain(s);ebi_biotype=protein_coding	Htart_000145400	description=transcription factor with AP2 domain(s);
seq628__HtGene1407	HtGene1407	LSRZ01000158	pseudogene	ID=Htart_000145800:pseudogene;description=Appr-1-p processing domain protein;ebi_biotype=pseudogene	Htart_000145800	description=Appr-1-p processing domain protein;
seq629__HtGene1419	HtGene1419	LSRZ01000160	protein_coding_gene	ID=Htart_000146800;description=translation initiation factor eIF-2B subunit delta%2C putative;ebi_biotype=protein_coding	Htart_000146800	description=translation initiation factor eIF-2B subunit delta%2C putative;
seq630__HtGene1419	HtGene1419	LSRZ01000160	protein_coding_gene	ID=Htart_000146800;description=translation initiation factor eIF-2B subunit delta%2C putative;ebi_biotype=protein_coding	Htart_000146800	description=translation initiation factor eIF-2B subunit delta%2C putative;
seq632__HtGene1425	HtGene1425	LSRZ01000161	protein_coding_gene	ID=Htart_000147300;description=splicing factor 3A subunit 2%2C putative;ebi_biotype=protein_coding	Htart_000147300	description=splicing factor 3A subunit 2%2C putative;
seq636__HtGene1437	HtGene1437	LSRZ01000163	protein_coding_gene	ID=Htart_000148700;description=RNA-binding protein%2C putative;ebi_biotype=protein_coding	Htart_000148700	description=RNA-binding protein%2C putative;
seq637__HtGene1439	HtGene1439	LSRZ01000163	protein_coding_gene	ID=Htart_000148900;description=phosducin-like protein%2C putative;ebi_biotype=protein_coding	Htart_000148900	description=phosducin-like protein%2C putative;
seq638__HtGene1439	HtGene1439	LSRZ01000163	protein_coding_gene	ID=Htart_000148900;description=phosducin-like protein%2C putative;ebi_biotype=protein_coding	Htart_000148900	description=phosducin-like protein%2C putative;
seq640__HtGene1445	HtGene1445
seq642__HtGene1453	HtGene1453	LSRZ01000165	protein_coding_gene	ID=Htart_000150400;description=rhoptry neck protein 2;ebi_biotype=protein_coding	Htart_000150400	description=rhoptry neck protein 2;
seq643__HtGene1454	HtGene1454
seq645__HtGene1456	HtGene1456	LSRZ01000165	protein_coding_gene	ID=Htart_000150600;description=sortilin;ebi_biotype=protein_coding	Htart_000150600	description=sortilin;
seq646__HtGene1456	HtGene1456	LSRZ01000165	protein_coding_gene	ID=Htart_000150600;description=sortilin;ebi_biotype=protein_coding	Htart_000150600	description=sortilin;
seq648__HtGene1464	HtGene1464	LSRZ01000167	pseudogene	ID=Htart_000151300:pseudogene;description=DNA primase small subunit;ebi_biotype=pseudogene	Htart_000151300	description=DNA primase small subunit;
seq649__HtGene1465	HtGene1465	LSRZ01000167	pseudogene	ID=Htart_000151300:pseudogene;description=DNA primase small subunit;ebi_biotype=pseudogene	Htart_000151300	description=DNA primase small subunit;
seq649__HtGene1465	HtGene1465	LSRZ01000167	protein_coding_gene	ID=Htart_000151400;description=thioredoxin peroxidase 1;ebi_biotype=protein_coding	Htart_000151400	description=thioredoxin peroxidase 1;
seq650__HtGene1465	HtGene1465	LSRZ01000167	pseudogene	ID=Htart_000151300:pseudogene;description=DNA primase small subunit;ebi_biotype=pseudogene	Htart_000151300	description=DNA primase small subunit;
seq650__HtGene1465	HtGene1465	LSRZ01000167	protein_coding_gene	ID=Htart_000151400;description=thioredoxin peroxidase 1;ebi_biotype=protein_coding	Htart_000151400	description=thioredoxin peroxidase 1;
seq652__HtGene1474	HtGene1474	LSRZ01000169	protein_coding_gene	ID=Htart_000152400;description=valine--tRNA ligase%2C putative;ebi_biotype=protein_coding	Htart_000152400	description=valine--tRNA ligase%2C putative;
seq653__HtGene1474	HtGene1474	LSRZ01000169	protein_coding_gene	ID=Htart_000152400;description=valine--tRNA ligase%2C putative;ebi_biotype=protein_coding	Htart_000152400	description=valine--tRNA ligase%2C putative;
seq654__HtGene1474	HtGene1474	LSRZ01000169	protein_coding_gene	ID=Htart_000152400;description=valine--tRNA ligase%2C putative;ebi_biotype=protein_coding	Htart_000152400	description=valine--tRNA ligase%2C putative;
seq655__HtGene1479	HtGene1479	LSRZ01000171	protein_coding_gene	ID=Htart_000152800;description=histone acetyltransferase%2C putative;ebi_biotype=protein_coding	Htart_000152800	description=histone acetyltransferase%2C putative;
seq655__HtGene1479	HtGene1479	LSRZ01000171	protein_coding_gene	ID=Htart_000152900;description=dihydrolipoamide acyltransferase component E2;ebi_biotype=protein_coding	Htart_000152900	description=dihydrolipoamide acyltransferase component E2;
seq656__HtGene1479	HtGene1479	LSRZ01000171	protein_coding_gene	ID=Htart_000152800;description=histone acetyltransferase%2C putative;ebi_biotype=protein_coding	Htart_000152800	description=histone acetyltransferase%2C putative;
seq656__HtGene1479	HtGene1479	LSRZ01000171	protein_coding_gene	ID=Htart_000152900;description=dihydrolipoamide acyltransferase component E2;ebi_biotype=protein_coding	Htart_000152900	description=dihydrolipoamide acyltransferase component E2;
seq657__HtGene1479	HtGene1479	LSRZ01000171	protein_coding_gene	ID=Htart_000152800;description=histone acetyltransferase%2C putative;ebi_biotype=protein_coding	Htart_000152800	description=histone acetyltransferase%2C putative;
seq657__HtGene1479	HtGene1479	LSRZ01000171	protein_coding_gene	ID=Htart_000152900;description=dihydrolipoamide acyltransferase component E2;ebi_biotype=protein_coding	Htart_000152900	description=dihydrolipoamide acyltransferase component E2;
seq658__HtGene1479	HtGene1479	LSRZ01000171	protein_coding_gene	ID=Htart_000152800;description=histone acetyltransferase%2C putative;ebi_biotype=protein_coding	Htart_000152800	description=histone acetyltransferase%2C putative;
seq658__HtGene1479	HtGene1479	LSRZ01000171	protein_coding_gene	ID=Htart_000152900;description=dihydrolipoamide acyltransferase component E2;ebi_biotype=protein_coding	Htart_000152900	description=dihydrolipoamide acyltransferase component E2;
seq659__HtGene1480	HtGene1480	LSRZ01000171	protein_coding_gene	ID=Htart_000153000;description=ADP-ribosylation factor;ebi_biotype=protein_coding	Htart_000153000	description=ADP-ribosylation factor;
seq660__HtGene1484	HtGene1484	LSRZ01000172	protein_coding_gene	ID=Htart_000153600;description=plasmepsin I;ebi_biotype=protein_coding	Htart_000153600	description=plasmepsin I;
seq664__HtGene1491	HtGene1491	LSRZ01000173	pseudogene	ID=Htart_000154400:pseudogene;description=pre-mRNA-splicing factor 38A%2C putative;ebi_biotype=pseudogene	Htart_000154400	description=pre-mRNA-splicing factor 38A%2C putative;
seq665__HtGene1491	HtGene1491	LSRZ01000173	pseudogene	ID=Htart_000154400:pseudogene;description=pre-mRNA-splicing factor 38A%2C putative;ebi_biotype=pseudogene	Htart_000154400	description=pre-mRNA-splicing factor 38A%2C putative;
seq666__HtGene1494	HtGene1494	LSRZ01000174	pseudogene	ID=Htart_000154800:pseudogene;description=eukaryotic initiation factor 4A-III%2C putative;ebi_biotype=pseudogene	Htart_000154800	description=eukaryotic initiation factor 4A-III%2C putative;
seq667__HtGene1496	HtGene1496	LSRZ01000174	pseudogene	ID=Htart_000155000:pseudogene;description=pre-mRNA-splicing helicase BRR2%2C putative;ebi_biotype=pseudogene	Htart_000155000	description=pre-mRNA-splicing helicase BRR2%2C putative;
seq668__HtGene1496	HtGene1496	LSRZ01000174	pseudogene	ID=Htart_000155000:pseudogene;description=pre-mRNA-splicing helicase BRR2%2C putative;ebi_biotype=pseudogene	Htart_000155000	description=pre-mRNA-splicing helicase BRR2%2C putative;
seq669__HtGene1496	HtGene1496	LSRZ01000174	pseudogene	ID=Htart_000155000:pseudogene;description=pre-mRNA-splicing helicase BRR2%2C putative;ebi_biotype=pseudogene	Htart_000155000	description=pre-mRNA-splicing helicase BRR2%2C putative;
seq670__HtGene1496	HtGene1496	LSRZ01000174	pseudogene	ID=Htart_000155000:pseudogene;description=pre-mRNA-splicing helicase BRR2%2C putative;ebi_biotype=pseudogene	Htart_000155000	description=pre-mRNA-splicing helicase BRR2%2C putative;
seq671__HtGene1496	HtGene1496	LSRZ01000174	pseudogene	ID=Htart_000155000:pseudogene;description=pre-mRNA-splicing helicase BRR2%2C putative;ebi_biotype=pseudogene	Htart_000155000	description=pre-mRNA-splicing helicase BRR2%2C putative;
seq672__HtGene1496	HtGene1496	LSRZ01000174	pseudogene	ID=Htart_000155000:pseudogene;description=pre-mRNA-splicing helicase BRR2%2C putative;ebi_biotype=pseudogene	Htart_000155000	description=pre-mRNA-splicing helicase BRR2%2C putative;
seq674__HtGene1498	HtGene1498	LSRZ01000174	protein_coding_gene	ID=Htart_000155200;description=alpha tubulin 2;ebi_biotype=protein_coding	Htart_000155200	description=alpha tubulin 2;
seq675__HtGene1500	HtGene1500	LSRZ01000175	pseudogene	ID=Htart_000155300:pseudogene;description=multidrug resistance-associated protein 2;ebi_biotype=pseudogene	Htart_000155300	description=multidrug resistance-associated protein 2;
seq676__HtGene1501	HtGene1501	LSRZ01000175	protein_coding_gene	ID=Htart_000155400;description=conserved Plasmodium membrane protein%2C unknown function;ebi_biotype=protein_coding	Htart_000155400	description=conserved Plasmodium membrane protein%2C unknown function;
seq677__HtGene1501	HtGene1501	LSRZ01000175	protein_coding_gene	ID=Htart_000155400;description=conserved Plasmodium membrane protein%2C unknown function;ebi_biotype=protein_coding	Htart_000155400	description=conserved Plasmodium membrane protein%2C unknown function;
seq678__HtGene1501	HtGene1501	LSRZ01000175	protein_coding_gene	ID=Htart_000155400;description=conserved Plasmodium membrane protein%2C unknown function;ebi_biotype=protein_coding	Htart_000155400	description=conserved Plasmodium membrane protein%2C unknown function;
seq679__HtGene1501	HtGene1501	LSRZ01000175	protein_coding_gene	ID=Htart_000155400;description=conserved Plasmodium membrane protein%2C unknown function;ebi_biotype=protein_coding	Htart_000155400	description=conserved Plasmodium membrane protein%2C unknown function;
seq681__HtGene1505	HtGene1505	LSRZ01000176	protein_coding_gene	ID=Htart_000155800;description=S-adenosylmethionine synthetase;ebi_biotype=protein_coding	Htart_000155800	description=S-adenosylmethionine synthetase;
seq682__HtGene1507	HtGene1507	LSRZ01000176	protein_coding_gene	ID=Htart_000155900;description=phosphoglycerate kinase;ebi_biotype=protein_coding	Htart_000155900	description=phosphoglycerate kinase;
seq682__HtGene1507	HtGene1507	LSRZ01000176	protein_coding_gene	ID=Htart_000156000;description=glutamine synthetase%2C putative;ebi_biotype=protein_coding	Htart_000156000	description=glutamine synthetase%2C putative;
seq686__HtGene1519	HtGene1519	LSRZ01000179	protein_coding_gene	ID=Htart_000157300;description=60S ribosomal protein L10%2C putative;ebi_biotype=protein_coding	Htart_000157300	description=60S ribosomal protein L10%2C putative;
seq688__HtGene1524	HtGene1524	LSRZ01000179	protein_coding_gene	ID=Htart_000157600;description=DnaJ protein%2C putative;ebi_biotype=protein_coding	Htart_000157600	description=DnaJ protein%2C putative;
seq690__HtGene1525	HtGene1525	LSRZ01000179	pseudogene	ID=Htart_000157700:pseudogene;description=diphthamide biosynthesis protein 1%2C putative;ebi_biotype=pseudogene	Htart_000157700	description=diphthamide biosynthesis protein 1%2C putative;
seq691__HtGene1525	HtGene1525	LSRZ01000179	pseudogene	ID=Htart_000157700:pseudogene;description=diphthamide biosynthesis protein 1%2C putative;ebi_biotype=pseudogene	Htart_000157700	description=diphthamide biosynthesis protein 1%2C putative;
seq694__HtGene1534	HtGene1534	LSRZ01000180	protein_coding_gene	ID=Htart_000158700;description=U4/U6 small nuclear ribonucleoprotein PRP3%2C putative;ebi_biotype=protein_coding	Htart_000158700	description=U4/U6 small nuclear ribonucleoprotein PRP3%2C putative;
seq694__HtGene1534	HtGene1534	LSRZ01000180	protein_coding_gene	ID=Htart_000158800;description=hypothetical protein;ebi_biotype=protein_coding	Htart_000158800	description=hypothetical protein;
seq696__HtGene1536	HtGene1536	LSRZ01000181	protein_coding_gene	ID=Htart_000158900;description=DNA2/NAM7 helicase%2C putative;ebi_biotype=protein_coding	Htart_000158900	description=DNA2/NAM7 helicase%2C putative;
seq697__HtGene1536	HtGene1536	LSRZ01000181	protein_coding_gene	ID=Htart_000158900;description=DNA2/NAM7 helicase%2C putative;ebi_biotype=protein_coding	Htart_000158900	description=DNA2/NAM7 helicase%2C putative;
seq699__HtGene1539	HtGene1539	LSRZ01000181	protein_coding_gene	ID=Htart_000159200;description=conserved Plasmodium protein%2C unknown function;ebi_biotype=protein_coding	Htart_000159200	description=conserved Plasmodium protein%2C unknown function;
seq701__HtGene1549	HtGene1549	LSRZ01000183	protein_coding_gene	ID=Htart_000160000;description=V-type proton ATPase catalytic subunit A;ebi_biotype=protein_coding	Htart_000160000	description=V-type proton ATPase catalytic subunit A;
seq702__HtGene1550	HtGene1550	LSRZ01000183	pseudogene	ID=Htart_000160100:pseudogene;description=M1-family alanyl aminopeptidase;ebi_biotype=pseudogene	Htart_000160100	description=M1-family alanyl aminopeptidase;
seq703__HtGene1554	HtGene1554
seq704__HtGene1554	HtGene1554
seq706__HtGene1559	HtGene1559	LSRZ01000185	pseudogene	ID=Htart_000161200:pseudogene;description=AAA family ATPase%2C putative;ebi_biotype=pseudogene	Htart_000161200	description=AAA family ATPase%2C putative;
seq708__HtGene1572	HtGene1572	LSRZ01000187	protein_coding_gene	ID=Htart_000162300;description=proteasome subunit beta type-2%2C putative;ebi_biotype=protein_coding	Htart_000162300	description=proteasome subunit beta type-2%2C putative;
seq709__HtGene1577	HtGene1577	LSRZ01000188	protein_coding_gene	ID=Htart_000162800;description=RNA-binding protein%2C putative;ebi_biotype=protein_coding	Htart_000162800	description=RNA-binding protein%2C putative;
seq710__HtGene1581	HtGene1581	LSRZ01000189	protein_coding_gene	ID=Htart_000163300;description=conserved Plasmodium protein%2C unknown function;ebi_biotype=protein_coding	Htart_000163300	description=conserved Plasmodium protein%2C unknown function;
seq711__HtGene1582	HtGene1582	LSRZ01000189	protein_coding_gene	ID=Htart_000163400;description=zinc finger protein%2C putative;ebi_biotype=protein_coding	Htart_000163400	description=zinc finger protein%2C putative;
seq712__HtGene1585	HtGene1585
seq713__HtGene1589	HtGene1589	LSRZ01000190	protein_coding_gene	ID=Htart_000164000;description=histone deacetylase 1;ebi_biotype=protein_coding	Htart_000164000	description=histone deacetylase 1;
seq714__HtGene1591	HtGene1591	LSRZ01000191	protein_coding_gene	ID=Htart_000164400;description=AP-4 complex subunit beta%2C putative;ebi_biotype=protein_coding	Htart_000164400	description=AP-4 complex subunit beta%2C putative;
seq715__HtGene1591	HtGene1591	LSRZ01000191	protein_coding_gene	ID=Htart_000164400;description=AP-4 complex subunit beta%2C putative;ebi_biotype=protein_coding	Htart_000164400	description=AP-4 complex subunit beta%2C putative;
seq716__HtGene1591	HtGene1591	LSRZ01000191	protein_coding_gene	ID=Htart_000164400;description=AP-4 complex subunit beta%2C putative;ebi_biotype=protein_coding	Htart_000164400	description=AP-4 complex subunit beta%2C putative;
seq717__HtGene1591	HtGene1591	LSRZ01000191	protein_coding_gene	ID=Htart_000164400;description=AP-4 complex subunit beta%2C putative;ebi_biotype=protein_coding	Htart_000164400	description=AP-4 complex subunit beta%2C putative;
seq719__HtGene1594	HtGene1594	LSRZ01000191	protein_coding_gene	ID=Htart_000164800;description=dynein heavy chain%2C putative;ebi_biotype=protein_coding	Htart_000164800	description=dynein heavy chain%2C putative;
seq720__HtGene1603	HtGene1603	LSRZ01000193	protein_coding_gene	ID=Htart_000165600;description=syntaxin%2C Qa-SNARE family;ebi_biotype=protein_coding	Htart_000165600	description=syntaxin%2C Qa-SNARE family;
seq722__HtGene1607	HtGene1607	LSRZ01000194	pseudogene	ID=Htart_000166100:pseudogene;description=centrosomal protein CEP76%2C putative;ebi_biotype=pseudogene	Htart_000166100	description=centrosomal protein CEP76%2C putative;
seq723__HtGene1607	HtGene1607	LSRZ01000194	pseudogene	ID=Htart_000166100:pseudogene;description=centrosomal protein CEP76%2C putative;ebi_biotype=pseudogene	Htart_000166100	description=centrosomal protein CEP76%2C putative;
seq724__HtGene1607	HtGene1607	LSRZ01000194	pseudogene	ID=Htart_000166100:pseudogene;description=centrosomal protein CEP76%2C putative;ebi_biotype=pseudogene	Htart_000166100	description=centrosomal protein CEP76%2C putative;
seq725__HtGene1614	HtGene1614	LSRZ01000195	protein_coding_gene	ID=Htart_000166800;description=DNA repair protein RAD50%2C putative;ebi_biotype=protein_coding	Htart_000166800	description=DNA repair protein RAD50%2C putative;
seq726__HtGene1622	HtGene1622	LSRZ01000197	protein_coding_gene	ID=Htart_000167800;description=conserved Plasmodium membrane protein%2C unknown function;ebi_biotype=protein_coding	Htart_000167800	description=conserved Plasmodium membrane protein%2C unknown function;
seq727__HtGene1625	HtGene1625	LSRZ01000197	protein_coding_gene	ID=Htart_000168200;description=subtilisin-like protease 2;ebi_biotype=protein_coding	Htart_000168200	description=subtilisin-like protease 2;
seq728__HtGene1626	HtGene1626	LSRZ01000198	protein_coding_gene	ID=Htart_000168300;description=trailer hitch homolog%2C putative;ebi_biotype=protein_coding	Htart_000168300	description=trailer hitch homolog%2C putative;
seq729__HtGene1628	HtGene1628	LSRZ01000198	protein_coding_gene	ID=Htart_000168400;description=mitochondrial carrier protein%2C putative;ebi_biotype=protein_coding	Htart_000168400	description=mitochondrial carrier protein%2C putative;
seq731__HtGene1636	HtGene1636	LSRZ01000199	protein_coding_gene	ID=Htart_000169100;description=bromodomain protein 2%2C putative;ebi_biotype=protein_coding	Htart_000169100	description=bromodomain protein 2%2C putative;
seq732__HtGene1636	HtGene1636	LSRZ01000199	protein_coding_gene	ID=Htart_000169100;description=bromodomain protein 2%2C putative;ebi_biotype=protein_coding	Htart_000169100	description=bromodomain protein 2%2C putative;
seq733__HtGene1636	HtGene1636	LSRZ01000199	protein_coding_gene	ID=Htart_000169100;description=bromodomain protein 2%2C putative;ebi_biotype=protein_coding	Htart_000169100	description=bromodomain protein 2%2C putative;
seq734__HtGene1638	HtGene1638	LSRZ01000199	protein_coding_gene	ID=Htart_000169200;description=iron-sulfur subunit of succinate dehydrogenase;ebi_biotype=protein_coding	Htart_000169200	description=iron-sulfur subunit of succinate dehydrogenase;
seq735__HtGene1642	HtGene1642
seq736__HtGene1644	HtGene1644	LSRZ01000200	protein_coding_gene	ID=Htart_000169700;description=proliferating cell nuclear antigen 1;ebi_biotype=protein_coding	Htart_000169700	description=proliferating cell nuclear antigen 1;
seq737__HtGene1648	HtGene1648	LSRZ01000201	pseudogene	ID=Htart_000170000:pseudogene;description=translation elongation factor EF-1%2C subunit alpha%2C putative;ebi_biotype=pseudogene	Htart_000170000	description=translation elongation factor EF-1%2C subunit alpha%2C putative;
seq738__HtGene1652	HtGene1652	LSRZ01000201	protein_coding_gene	ID=Htart_000170500;description=splicing factor%2C putative;ebi_biotype=protein_coding	Htart_000170500	description=splicing factor%2C putative;
seq739__HtGene1652	HtGene1652	LSRZ01000201	protein_coding_gene	ID=Htart_000170500;description=splicing factor%2C putative;ebi_biotype=protein_coding	Htart_000170500	description=splicing factor%2C putative;
seq743__HtGene1662	HtGene1662	LSRZ01000204	protein_coding_gene	ID=Htart_000171800;description=iron-sulfur assembly protein%2C putative;ebi_biotype=protein_coding	Htart_000171800	description=iron-sulfur assembly protein%2C putative;
seq744__HtGene1665	HtGene1665	LSRZ01000205	protein_coding_gene	ID=Htart_000172100;description=ATP-dependent protease subunit ClpQ;ebi_biotype=protein_coding	Htart_000172100	description=ATP-dependent protease subunit ClpQ;
seq745__HtGene1670	HtGene1670	LSRZ01000206	pseudogene	ID=Htart_000172600:pseudogene;description=DNA-directed RNA polymerase;ebi_biotype=pseudogene	Htart_000172600	description=DNA-directed RNA polymerase;
seq746__HtGene1670	HtGene1670	LSRZ01000206	pseudogene	ID=Htart_000172600:pseudogene;description=DNA-directed RNA polymerase;ebi_biotype=pseudogene	Htart_000172600	description=DNA-directed RNA polymerase;
seq747__HtGene1670	HtGene1670	LSRZ01000206	pseudogene	ID=Htart_000172600:pseudogene;description=DNA-directed RNA polymerase;ebi_biotype=pseudogene	Htart_000172600	description=DNA-directed RNA polymerase;
seq748__HtGene1671	HtGene1671	LSRZ01000206	pseudogene	ID=Htart_000172700:pseudogene;description=mitochondrial import inner membrane translocase subunit TIM44%2C putative;ebi_biotype=pseudogene	Htart_000172700	description=mitochondrial import inner membrane translocase subunit TIM44%2C putative;
seq748__HtGene1671	HtGene1671	LSRZ01000206	protein_coding_gene	ID=Htart_000172800;description=small nuclear ribonucleoprotein Sm D1%2C putative;ebi_biotype=protein_coding	Htart_000172800	description=small nuclear ribonucleoprotein Sm D1%2C putative;
seq749__HtGene1688	HtGene1688	LSRZ01000209	protein_coding_gene	ID=Htart_000174000;description=mRNA cleavage factor-like protein%2C putative;ebi_biotype=protein_coding	Htart_000174000	description=mRNA cleavage factor-like protein%2C putative;
seq750__HtGene1689	HtGene1689	LSRZ01000210	protein_coding_gene	ID=Htart_000174300;description=6-cysteine protein;ebi_biotype=protein_coding	Htart_000174300	description=6-cysteine protein;
seq750__HtGene1689	HtGene1689	LSRZ01000210	protein_coding_gene	ID=Htart_000174500;description=6-cysteine protein;ebi_biotype=protein_coding	Htart_000174500	description=6-cysteine protein;
seq751__HtGene1689	HtGene1689	LSRZ01000210	protein_coding_gene	ID=Htart_000174300;description=6-cysteine protein;ebi_biotype=protein_coding	Htart_000174300	description=6-cysteine protein;
seq751__HtGene1689	HtGene1689	LSRZ01000210	protein_coding_gene	ID=Htart_000174500;description=6-cysteine protein;ebi_biotype=protein_coding	Htart_000174500	description=6-cysteine protein;
seq752__HtGene1690	HtGene1690	LSRZ01000210	protein_coding_gene	ID=Htart_000174600;description=6-cysteine protein;ebi_biotype=protein_coding	Htart_000174600	description=6-cysteine protein;
seq753__HtGene1690	HtGene1690	LSRZ01000210	protein_coding_gene	ID=Htart_000174600;description=6-cysteine protein;ebi_biotype=protein_coding	Htart_000174600	description=6-cysteine protein;
seq754__HtGene1695	HtGene1695	LSRZ01000211	protein_coding_gene	ID=Htart_000175300;description=P-type ATPase%2C putative;ebi_biotype=protein_coding	Htart_000175300	description=P-type ATPase%2C putative;
seq755__HtGene1695	HtGene1695	LSRZ01000211	protein_coding_gene	ID=Htart_000175300;description=P-type ATPase%2C putative;ebi_biotype=protein_coding	Htart_000175300	description=P-type ATPase%2C putative;
seq756__HtGene1697	HtGene1697	LSRZ01000211	protein_coding_gene	ID=Htart_000175400;description=E3 ubiquitin-protein ligase RBX1%2C putative;ebi_biotype=protein_coding	Htart_000175400	description=E3 ubiquitin-protein ligase RBX1%2C putative;
seq758__HtGene1711	HtGene1711	LSRZ01000213	pseudogene	ID=Htart_000176500:pseudogene;description=helicase with Zn-finger motif%2C putative;ebi_biotype=pseudogene	Htart_000176500	description=helicase with Zn-finger motif%2C putative;
seq759__HtGene1711	HtGene1711	LSRZ01000213	pseudogene	ID=Htart_000176500:pseudogene;description=helicase with Zn-finger motif%2C putative;ebi_biotype=pseudogene	Htart_000176500	description=helicase with Zn-finger motif%2C putative;
seq762__HtGene1715	HtGene1715	LSRZ01000214	protein_coding_gene	ID=Htart_000176700;description=pre-mRNA-processing-splicing factor 8%2C putative;ebi_biotype=protein_coding	Htart_000176700	description=pre-mRNA-processing-splicing factor 8%2C putative;
seq763__HtGene1715	HtGene1715	LSRZ01000214	protein_coding_gene	ID=Htart_000176700;description=pre-mRNA-processing-splicing factor 8%2C putative;ebi_biotype=protein_coding	Htart_000176700	description=pre-mRNA-processing-splicing factor 8%2C putative;
seq764__HtGene1715	HtGene1715	LSRZ01000214	protein_coding_gene	ID=Htart_000176700;description=pre-mRNA-processing-splicing factor 8%2C putative;ebi_biotype=protein_coding	Htart_000176700	description=pre-mRNA-processing-splicing factor 8%2C putative;
seq765__HtGene1715	HtGene1715	LSRZ01000214	protein_coding_gene	ID=Htart_000176700;description=pre-mRNA-processing-splicing factor 8%2C putative;ebi_biotype=protein_coding	Htart_000176700	description=pre-mRNA-processing-splicing factor 8%2C putative;
seq766__HtGene1718	HtGene1718	LSRZ01000215	protein_coding_gene	ID=Htart_000177000;description=H/ACA ribonucleoprotein complex subunit 4%2C putative;ebi_biotype=protein_coding	Htart_000177000	description=H/ACA ribonucleoprotein complex subunit 4%2C putative;
seq770__HtGene1740	HtGene1740	LSRZ01000220	protein_coding_gene	ID=Htart_000179100;description=coatomer subunit beta%2C putative;ebi_biotype=protein_coding	Htart_000179100	description=coatomer subunit beta%2C putative;
seq771__HtGene1740	HtGene1740	LSRZ01000220	protein_coding_gene	ID=Htart_000179100;description=coatomer subunit beta%2C putative;ebi_biotype=protein_coding	Htart_000179100	description=coatomer subunit beta%2C putative;
seq772__HtGene1740	HtGene1740	LSRZ01000220	protein_coding_gene	ID=Htart_000179100;description=coatomer subunit beta%2C putative;ebi_biotype=protein_coding	Htart_000179100	description=coatomer subunit beta%2C putative;
seq773__HtGene1746	HtGene1746	LSRZ01000221	protein_coding_gene	ID=Htart_000179300;description=apurinic/apyrimidinic endonuclease Apn1%2C putative;ebi_biotype=protein_coding	Htart_000179300	description=apurinic/apyrimidinic endonuclease Apn1%2C putative;
seq774__HtGene1748	HtGene1748	LSRZ01000221	protein_coding_gene	ID=Htart_000179500;description=nucleotidyltransferase%2C putative;ebi_biotype=protein_coding	Htart_000179500	description=nucleotidyltransferase%2C putative;
seq775__HtGene1750	HtGene1750	LSRZ01000221	protein_coding_gene	ID=Htart_000179700;description=conserved Plasmodium protein%2C unknown function;ebi_biotype=protein_coding	Htart_000179700	description=conserved Plasmodium protein%2C unknown function;
seq776__HtGene1751	HtGene1751
seq777__HtGene1753	HtGene1753	LSRZ01000222	pseudogene	ID=Htart_000179900:pseudogene;description=vacuolar protein sorting-associated protein 4;ebi_biotype=pseudogene	Htart_000179900	description=vacuolar protein sorting-associated protein 4;
seq780__HtGene1762	HtGene1762	LSRZ01000224	protein_coding_gene	ID=Htart_000180600;description=PHD-like zinc-binding domain/PHD-zinc-finger like domain containing protein%2C putative;ebi_biotype=protein_coding	Htart_000180600	description=PHD-like zinc-binding domain/PHD-zinc-finger like domain containing protein%2C putative;
seq780__HtGene1762	HtGene1762	LSRZ01000224	protein_coding_gene	ID=Htart_000180700;description=conserved Plasmodium membrane protein%2C unknown function;ebi_biotype=protein_coding	Htart_000180700	description=conserved Plasmodium membrane protein%2C unknown function;
seq780__HtGene1762	HtGene1762	LSRZ01000224	protein_coding_gene	ID=Htart_000180800;description=hypothetical protein;ebi_biotype=protein_coding	Htart_000180800	description=hypothetical protein;
seq783__HtGene1765	HtGene1765	LSRZ01000225	protein_coding_gene	ID=Htart_000181000;description=rhomboid protease ROM4;ebi_biotype=protein_coding	Htart_000181000	description=rhomboid protease ROM4;
seq784__HtGene1766	HtGene1766	LSRZ01000225	protein_coding_gene	ID=Htart_000181200;description=60S ribosomal protein L4;ebi_biotype=protein_coding	Htart_000181200	description=60S ribosomal protein L4;
seq785__HtGene1771	HtGene1771	LSRZ01000226	protein_coding_gene	ID=Htart_000181800;description=60S ribosomal protein P0;ebi_biotype=protein_coding	Htart_000181800	description=60S ribosomal protein P0;
seq786__HtGene1772	HtGene1772	LSRZ01000226	protein_coding_gene	ID=Htart_000181900;description=26S protease regulatory subunit 6A%2C putative;ebi_biotype=protein_coding	Htart_000181900	description=26S protease regulatory subunit 6A%2C putative;
seq787__HtGene1774	HtGene1774
seq788__HtGene1776	HtGene1776	LSRZ01000227	protein_coding_gene	ID=Htart_000182200;description=26S protease regulatory subunit 6B%2C putative;ebi_biotype=protein_coding	Htart_000182200	description=26S protease regulatory subunit 6B%2C putative;
seq789__HtGene1777	HtGene1777	LSRZ01000227	protein_coding_gene	ID=Htart_000182300;description=lysine decarboxylase-like protein%2C putative;ebi_biotype=protein_coding	Htart_000182300	description=lysine decarboxylase-like protein%2C putative;
seq790__HtGene1778	HtGene1778
seq792__HtGene1781	HtGene1781	LSRZ01000228	protein_coding_gene	ID=Htart_000182400;description=conserved Plasmodium protein%2C unknown function;ebi_biotype=protein_coding	Htart_000182400	description=conserved Plasmodium protein%2C unknown function;
seq792__HtGene1781	HtGene1781	LSRZ01000228	pseudogene	ID=Htart_000182500:pseudogene;description=DNA replication licensing factor MCM2;ebi_biotype=pseudogene	Htart_000182500	description=DNA replication licensing factor MCM2;
seq793__HtGene1794	HtGene1794	LSRZ01000231	protein_coding_gene	ID=Htart_000183700;description=ribonuclease H2 subunit A%2C putative;ebi_biotype=protein_coding	Htart_000183700	description=ribonuclease H2 subunit A%2C putative;
seq794__HtGene1796	HtGene1796	LSRZ01000231	protein_coding_gene	ID=Htart_000183800;description=tyrosine kinase-like protein%2C putative;ebi_biotype=protein_coding	Htart_000183800	description=tyrosine kinase-like protein%2C putative;
seq795__HtGene1796	HtGene1796	LSRZ01000231	protein_coding_gene	ID=Htart_000183800;description=tyrosine kinase-like protein%2C putative;ebi_biotype=protein_coding	Htart_000183800	description=tyrosine kinase-like protein%2C putative;
seq796__HtGene1798	HtGene1798	LSRZ01000231	protein_coding_gene	ID=Htart_000184000;description=transcription or splicing factor-like protein%2C putative;ebi_biotype=protein_coding	Htart_000184000	description=transcription or splicing factor-like protein%2C putative;
seq797__HtGene1798	HtGene1798	LSRZ01000231	protein_coding_gene	ID=Htart_000184000;description=transcription or splicing factor-like protein%2C putative;ebi_biotype=protein_coding	Htart_000184000	description=transcription or splicing factor-like protein%2C putative;
seq798__HtGene1801_HtGene1802	HtGene1802	LSRZ01000232	protein_coding_gene	ID=Htart_000184400;description=mitogen-activated protein kinase 1;ebi_biotype=protein_coding	Htart_000184400	description=mitogen-activated protein kinase 1;
seq798__HtGene1801_HtGene1802	HtGene1802	LSRZ01000232	protein_coding_gene	ID=Htart_000184600;description=hypothetical protein;ebi_biotype=protein_coding	Htart_000184600	description=hypothetical protein;
seq799__HtGene1804	HtGene1804	LSRZ01000232	protein_coding_gene	ID=Htart_000184800;description=large ribosomal subunit associated GTPase%2C putative;ebi_biotype=protein_coding	Htart_000184800	description=large ribosomal subunit associated GTPase%2C putative;
seq800__HtGene1804	HtGene1804	LSRZ01000232	protein_coding_gene	ID=Htart_000184800;description=large ribosomal subunit associated GTPase%2C putative;ebi_biotype=protein_coding	Htart_000184800	description=large ribosomal subunit associated GTPase%2C putative;
seq801__HtGene1811	HtGene1811	LSRZ01000234	protein_coding_gene	ID=Htart_000185300;description=phosphopantothenoylcysteine decarboxylase%2C putative;ebi_biotype=protein_coding	Htart_000185300	description=phosphopantothenoylcysteine decarboxylase%2C putative;
seq805__HtGene1819	HtGene1819	LSRZ01000235	pseudogene	ID=Htart_000186200:pseudogene;description=3-oxoacyl-acyl-carrier protein synthase I/II;ebi_biotype=pseudogene	Htart_000186200	description=3-oxoacyl-acyl-carrier protein synthase I/II;
seq807__HtGene1826	HtGene1826	LSRZ01000237	protein_coding_gene	ID=Htart_000187200;description=endopeptidase%2C putative;ebi_biotype=protein_coding	Htart_000187200	description=endopeptidase%2C putative;
seq807__HtGene1826	HtGene1826	LSRZ01000237	protein_coding_gene	ID=Htart_000187300;description=tryptophan--tRNA ligase;ebi_biotype=protein_coding	Htart_000187300	description=tryptophan--tRNA ligase;
seq808__HtGene1826	HtGene1826	LSRZ01000237	protein_coding_gene	ID=Htart_000187200;description=endopeptidase%2C putative;ebi_biotype=protein_coding	Htart_000187200	description=endopeptidase%2C putative;
seq808__HtGene1826	HtGene1826	LSRZ01000237	protein_coding_gene	ID=Htart_000187300;description=tryptophan--tRNA ligase;ebi_biotype=protein_coding	Htart_000187300	description=tryptophan--tRNA ligase;
seq809__HtGene1826	HtGene1826	LSRZ01000237	protein_coding_gene	ID=Htart_000187200;description=endopeptidase%2C putative;ebi_biotype=protein_coding	Htart_000187200	description=endopeptidase%2C putative;
seq809__HtGene1826	HtGene1826	LSRZ01000237	protein_coding_gene	ID=Htart_000187300;description=tryptophan--tRNA ligase;ebi_biotype=protein_coding	Htart_000187300	description=tryptophan--tRNA ligase;
seq810__HtGene1826	HtGene1826	LSRZ01000237	protein_coding_gene	ID=Htart_000187200;description=endopeptidase%2C putative;ebi_biotype=protein_coding	Htart_000187200	description=endopeptidase%2C putative;
seq810__HtGene1826	HtGene1826	LSRZ01000237	protein_coding_gene	ID=Htart_000187300;description=tryptophan--tRNA ligase;ebi_biotype=protein_coding	Htart_000187300	description=tryptophan--tRNA ligase;
seq811__HtGene1827	HtGene1827	LSRZ01000237	pseudogene	ID=Htart_000187400:pseudogene;description=nuclear movement protein%2C putative;ebi_biotype=pseudogene	Htart_000187400	description=nuclear movement protein%2C putative;
seq812__HtGene1827	HtGene1827	LSRZ01000237	pseudogene	ID=Htart_000187400:pseudogene;description=nuclear movement protein%2C putative;ebi_biotype=pseudogene	Htart_000187400	description=nuclear movement protein%2C putative;
seq814__HtGene1830	HtGene1830	LSRZ01000238	protein_coding_gene	ID=Htart_000187700;description=T-complex protein 1 subunit alpha;ebi_biotype=protein_coding	Htart_000187700	description=T-complex protein 1 subunit alpha;
seq815__HtGene1833	HtGene1833
seq816__HtGene1839	HtGene1839
seq818__HtGene1847	HtGene1847	LSRZ01000242	pseudogene	ID=Htart_000189100:pseudogene;description=conserved Plasmodium protein%2C unknown function;ebi_biotype=pseudogene	Htart_000189100	description=conserved Plasmodium protein%2C unknown function;
seq819__HtGene1854	HtGene1854	LSRZ01000242	protein_coding_gene	ID=Htart_000189600;description=1-acyl-sn-glycerol-3-phosphate acyltransferase%2C putative;ebi_biotype=protein_coding	Htart_000189600	description=1-acyl-sn-glycerol-3-phosphate acyltransferase%2C putative;
seq820__HtGene1857	HtGene1857	LSRZ01000243	protein_coding_gene	ID=Htart_000189800;description=sentrin-specific protease 1;ebi_biotype=protein_coding	Htart_000189800	description=sentrin-specific protease 1;
seq822__HtGene1861	HtGene1861	LSRZ01000244	protein_coding_gene	ID=Htart_000190100;description=peptide chain release factor subunit 1%2C putative;ebi_biotype=protein_coding	Htart_000190100	description=peptide chain release factor subunit 1%2C putative;
seq823__HtGene1864	HtGene1864	LSRZ01000245	protein_coding_gene	ID=Htart_000190400;description=protein arginine N-methyltransferase 5%2C putative;ebi_biotype=protein_coding	Htart_000190400	description=protein arginine N-methyltransferase 5%2C putative;
seq824__HtGene1864	HtGene1864	LSRZ01000245	protein_coding_gene	ID=Htart_000190400;description=protein arginine N-methyltransferase 5%2C putative;ebi_biotype=protein_coding	Htart_000190400	description=protein arginine N-methyltransferase 5%2C putative;
seq825__HtGene1864	HtGene1864	LSRZ01000245	protein_coding_gene	ID=Htart_000190400;description=protein arginine N-methyltransferase 5%2C putative;ebi_biotype=protein_coding	Htart_000190400	description=protein arginine N-methyltransferase 5%2C putative;
seq826__HtGene1865	HtGene1865	LSRZ01000245	pseudogene	ID=Htart_000190500:pseudogene;description=protein transport protein Sec24A;ebi_biotype=pseudogene	Htart_000190500	description=protein transport protein Sec24A;
seq827__HtGene1865	HtGene1865	LSRZ01000245	pseudogene	ID=Htart_000190500:pseudogene;description=protein transport protein Sec24A;ebi_biotype=pseudogene	Htart_000190500	description=protein transport protein Sec24A;
seq831__HtGene1870	HtGene1870	LSRZ01000246	protein_coding_gene	ID=Htart_000190800;description=proliferation-associated protein 2g4%2C putative;ebi_biotype=protein_coding	Htart_000190800	description=proliferation-associated protein 2g4%2C putative;
seq836__HtGene1881	HtGene1881	LSRZ01000249	protein_coding_gene	ID=Htart_000192200;description=hypothetical protein;ebi_biotype=protein_coding	Htart_000192200	description=hypothetical protein;
seq837__HtGene1881	HtGene1881	LSRZ01000249	protein_coding_gene	ID=Htart_000192200;description=hypothetical protein;ebi_biotype=protein_coding	Htart_000192200	description=hypothetical protein;
seq838__HtGene1881	HtGene1881	LSRZ01000249	protein_coding_gene	ID=Htart_000192200;description=hypothetical protein;ebi_biotype=protein_coding	Htart_000192200	description=hypothetical protein;
seq839__HtGene1881	HtGene1881	LSRZ01000249	protein_coding_gene	ID=Htart_000192200;description=hypothetical protein;ebi_biotype=protein_coding	Htart_000192200	description=hypothetical protein;
seq840__HtGene1881	HtGene1881	LSRZ01000249	protein_coding_gene	ID=Htart_000192200;description=hypothetical protein;ebi_biotype=protein_coding	Htart_000192200	description=hypothetical protein;
seq841__HtGene1881	HtGene1881	LSRZ01000249	protein_coding_gene	ID=Htart_000192200;description=hypothetical protein;ebi_biotype=protein_coding	Htart_000192200	description=hypothetical protein;
seq843__HtGene1888	HtGene1888	LSRZ01000250	protein_coding_gene	ID=Htart_000192900;description=40S ribosomal protein S3A%2C putative;ebi_biotype=protein_coding	Htart_000192900	description=40S ribosomal protein S3A%2C putative;
seq844__HtGene1891	HtGene1891	LSRZ01000251	protein_coding_gene	ID=Htart_000193100;description=sporozoite invasion-associated protein 1;ebi_biotype=protein_coding	Htart_000193100	description=sporozoite invasion-associated protein 1;
seq845__HtGene1892	HtGene1892	LSRZ01000251	protein_coding_gene	ID=Htart_000193200;description=flap endonuclease 1;ebi_biotype=protein_coding	Htart_000193200	description=flap endonuclease 1;
seq848__HtGene1901	HtGene1901	LSRZ01000253	protein_coding_gene	ID=Htart_000193800;description=ribosomal RNA methyltransferase%2C putative;ebi_biotype=protein_coding	Htart_000193800	description=ribosomal RNA methyltransferase%2C putative;
seq849__HtGene1901	HtGene1901	LSRZ01000253	protein_coding_gene	ID=Htart_000193800;description=ribosomal RNA methyltransferase%2C putative;ebi_biotype=protein_coding	Htart_000193800	description=ribosomal RNA methyltransferase%2C putative;
seq850__HtGene1901	HtGene1901	LSRZ01000253	protein_coding_gene	ID=Htart_000193800;description=ribosomal RNA methyltransferase%2C putative;ebi_biotype=protein_coding	Htart_000193800	description=ribosomal RNA methyltransferase%2C putative;
seq851__HtGene1914	HtGene1914	LSRZ01000256	pseudogene	ID=Htart_000195100:pseudogene;description=proteasome subunit alpha type-6%2C putative;ebi_biotype=pseudogene	Htart_000195100	description=proteasome subunit alpha type-6%2C putative;
seq854__HtGene1919	HtGene1919
seq855__HtGene1919	HtGene1919
seq858__HtGene1938	HtGene1938	LSRZ01000261	pseudogene	ID=Htart_000197000:pseudogene;description=delta-aminolevulinic acid synthetase;ebi_biotype=pseudogene	Htart_000197000	description=delta-aminolevulinic acid synthetase;
seq864__HtGene1957	HtGene1957	LSRZ01000265	protein_coding_gene	ID=Htart_000198600;description=hypothetical protein;ebi_biotype=protein_coding	Htart_000198600	description=hypothetical protein;
seq865__HtGene1957	HtGene1957	LSRZ01000265	protein_coding_gene	ID=Htart_000198600;description=hypothetical protein;ebi_biotype=protein_coding	Htart_000198600	description=hypothetical protein;
seq866__HtGene1957	HtGene1957	LSRZ01000265	protein_coding_gene	ID=Htart_000198600;description=hypothetical protein;ebi_biotype=protein_coding	Htart_000198600	description=hypothetical protein;
seq867__HtGene1960	HtGene1960	LSRZ01000266	pseudogene	ID=Htart_000198900:pseudogene;description=aspartate--tRNA ligase;ebi_biotype=pseudogene	Htart_000198900	description=aspartate--tRNA ligase;
seq868__HtGene1960	HtGene1960	LSRZ01000266	pseudogene	ID=Htart_000198900:pseudogene;description=aspartate--tRNA ligase;ebi_biotype=pseudogene	Htart_000198900	description=aspartate--tRNA ligase;
seq870__HtGene1977	HtGene1977	LSRZ01000270	protein_coding_gene	ID=Htart_000200600;description=hypothetical protein;ebi_biotype=protein_coding	Htart_000200600	description=hypothetical protein;
seq870__HtGene1977	HtGene1977	LSRZ01000270	protein_coding_gene	ID=Htart_000200700;description=hypothetical protein;ebi_biotype=protein_coding	Htart_000200700	description=hypothetical protein;
seq870__HtGene1977	HtGene1977	LSRZ01000270	protein_coding_gene	ID=Htart_000200800;description=cysteine repeat modular protein 4;ebi_biotype=protein_coding	Htart_000200800	description=cysteine repeat modular protein 4;
seq870__HtGene1977	HtGene1977	LSRZ01000270	protein_coding_gene	ID=Htart_000200900;description=hypothetical protein;ebi_biotype=protein_coding	Htart_000200900	description=hypothetical protein;
seq871__HtGene1977	HtGene1977	LSRZ01000270	protein_coding_gene	ID=Htart_000200600;description=hypothetical protein;ebi_biotype=protein_coding	Htart_000200600	description=hypothetical protein;
seq871__HtGene1977	HtGene1977	LSRZ01000270	protein_coding_gene	ID=Htart_000200700;description=hypothetical protein;ebi_biotype=protein_coding	Htart_000200700	description=hypothetical protein;
seq871__HtGene1977	HtGene1977	LSRZ01000270	protein_coding_gene	ID=Htart_000200800;description=cysteine repeat modular protein 4;ebi_biotype=protein_coding	Htart_000200800	description=cysteine repeat modular protein 4;
seq871__HtGene1977	HtGene1977	LSRZ01000270	protein_coding_gene	ID=Htart_000200900;description=hypothetical protein;ebi_biotype=protein_coding	Htart_000200900	description=hypothetical protein;
seq872__HtGene1977	HtGene1977	LSRZ01000270	protein_coding_gene	ID=Htart_000200600;description=hypothetical protein;ebi_biotype=protein_coding	Htart_000200600	description=hypothetical protein;
seq872__HtGene1977	HtGene1977	LSRZ01000270	protein_coding_gene	ID=Htart_000200700;description=hypothetical protein;ebi_biotype=protein_coding	Htart_000200700	description=hypothetical protein;
seq872__HtGene1977	HtGene1977	LSRZ01000270	protein_coding_gene	ID=Htart_000200800;description=cysteine repeat modular protein 4;ebi_biotype=protein_coding	Htart_000200800	description=cysteine repeat modular protein 4;
seq872__HtGene1977	HtGene1977	LSRZ01000270	protein_coding_gene	ID=Htart_000200900;description=hypothetical protein;ebi_biotype=protein_coding	Htart_000200900	description=hypothetical protein;
seq873__HtGene1979	HtGene1979	LSRZ01000271	protein_coding_gene	ID=Htart_000201000;description=eukaryotic initiation factor 4A;ebi_biotype=protein_coding	Htart_000201000	description=eukaryotic initiation factor 4A;
seq874__HtGene1980	HtGene1980	LSRZ01000271	protein_coding_gene	ID=Htart_000201100;description=splicing factor U2AF large subunit%2C putative;ebi_biotype=protein_coding	Htart_000201100	description=splicing factor U2AF large subunit%2C putative;
seq877__HtGene1985	HtGene1985	LSRZ01000272	protein_coding_gene	ID=Htart_000201700;description=DNA polymerase delta small subunit%2C putative;ebi_biotype=protein_coding	Htart_000201700	description=DNA polymerase delta small subunit%2C putative;
seq881__HtGene1994	HtGene1994	LSRZ01000274	protein_coding_gene	ID=Htart_000202500;description=hypothetical protein%2C conserved;ebi_biotype=protein_coding	Htart_000202500	description=hypothetical protein%2C conserved;
seq883__HtGene1996	HtGene1996	LSRZ01000275	pseudogene	ID=Htart_000202900:pseudogene;description=mitochondrial carrier protein%2C putative;ebi_biotype=pseudogene	Htart_000202900	description=mitochondrial carrier protein%2C putative;
seq883__HtGene1996	HtGene1996	LSRZ01000275	pseudogene	ID=Htart_000203000:pseudogene;description=DNA repair endonuclease%2C putative;ebi_biotype=pseudogene	Htart_000203000	description=DNA repair endonuclease%2C putative;
seq884__HtGene1996	HtGene1996	LSRZ01000275	pseudogene	ID=Htart_000202900:pseudogene;description=mitochondrial carrier protein%2C putative;ebi_biotype=pseudogene	Htart_000202900	description=mitochondrial carrier protein%2C putative;
seq884__HtGene1996	HtGene1996	LSRZ01000275	pseudogene	ID=Htart_000203000:pseudogene;description=DNA repair endonuclease%2C putative;ebi_biotype=pseudogene	Htart_000203000	description=DNA repair endonuclease%2C putative;
seq885__HtGene1996	HtGene1996	LSRZ01000275	pseudogene	ID=Htart_000202900:pseudogene;description=mitochondrial carrier protein%2C putative;ebi_biotype=pseudogene	Htart_000202900	description=mitochondrial carrier protein%2C putative;
seq885__HtGene1996	HtGene1996	LSRZ01000275	pseudogene	ID=Htart_000203000:pseudogene;description=DNA repair endonuclease%2C putative;ebi_biotype=pseudogene	Htart_000203000	description=DNA repair endonuclease%2C putative;
seq886__HtGene1996	HtGene1996	LSRZ01000275	pseudogene	ID=Htart_000202900:pseudogene;description=mitochondrial carrier protein%2C putative;ebi_biotype=pseudogene	Htart_000202900	description=mitochondrial carrier protein%2C putative;
seq886__HtGene1996	HtGene1996	LSRZ01000275	pseudogene	ID=Htart_000203000:pseudogene;description=DNA repair endonuclease%2C putative;ebi_biotype=pseudogene	Htart_000203000	description=DNA repair endonuclease%2C putative;
seq887__HtGene1996	HtGene1996	LSRZ01000275	pseudogene	ID=Htart_000202900:pseudogene;description=mitochondrial carrier protein%2C putative;ebi_biotype=pseudogene	Htart_000202900	description=mitochondrial carrier protein%2C putative;
seq887__HtGene1996	HtGene1996	LSRZ01000275	pseudogene	ID=Htart_000203000:pseudogene;description=DNA repair endonuclease%2C putative;ebi_biotype=pseudogene	Htart_000203000	description=DNA repair endonuclease%2C putative;
seq888__HtGene1999	HtGene1999	LSRZ01000276	pseudogene	ID=Htart_000203600:pseudogene;description=conserved Plasmodium protein%2C unknown function;ebi_biotype=pseudogene	Htart_000203600	description=conserved Plasmodium protein%2C unknown function;
seq888__HtGene1999	HtGene1999	LSRZ01000276	protein_coding_gene	ID=Htart_000203700;description=transcription elongation factor s-II%2C putative;ebi_biotype=protein_coding	Htart_000203700	description=transcription elongation factor s-II%2C putative;
seq891__HtGene1999	HtGene1999	LSRZ01000276	pseudogene	ID=Htart_000203600:pseudogene;description=conserved Plasmodium protein%2C unknown function;ebi_biotype=pseudogene	Htart_000203600	description=conserved Plasmodium protein%2C unknown function;
seq891__HtGene1999	HtGene1999	LSRZ01000276	protein_coding_gene	ID=Htart_000203700;description=transcription elongation factor s-II%2C putative;ebi_biotype=protein_coding	Htart_000203700	description=transcription elongation factor s-II%2C putative;
seq892__HtGene2002	HtGene2002	LSRZ01000277	protein_coding_gene	ID=Htart_000204000;description=protein transport protein Sec24B;ebi_biotype=protein_coding	Htart_000204000	description=protein transport protein Sec24B;
seq893__HtGene2002	HtGene2002	LSRZ01000277	protein_coding_gene	ID=Htart_000204000;description=protein transport protein Sec24B;ebi_biotype=protein_coding	Htart_000204000	description=protein transport protein Sec24B;
seq894__HtGene2002	HtGene2002	LSRZ01000277	protein_coding_gene	ID=Htart_000204000;description=protein transport protein Sec24B;ebi_biotype=protein_coding	Htart_000204000	description=protein transport protein Sec24B;
seq895__HtGene2002	HtGene2002	LSRZ01000277	protein_coding_gene	ID=Htart_000204000;description=protein transport protein Sec24B;ebi_biotype=protein_coding	Htart_000204000	description=protein transport protein Sec24B;
seq896__HtGene2005	HtGene2005	LSRZ01000277	protein_coding_gene	ID=Htart_000204100;description=6-cysteine protein;ebi_biotype=protein_coding	Htart_000204100	description=6-cysteine protein;
seq899__HtGene2016	HtGene2016	LSRZ01000280	protein_coding_gene	ID=Htart_000205100;description=T-complex protein 1 subunit theta;ebi_biotype=protein_coding	Htart_000205100	description=T-complex protein 1 subunit theta;
seq900__HtGene2017	HtGene2017	LSRZ01000280	pseudogene	ID=Htart_000205200:pseudogene;description=protein transport protein SEC31;ebi_biotype=pseudogene	Htart_000205200	description=protein transport protein SEC31;
seq900__HtGene2017	HtGene2017	LSRZ01000280	protein_coding_gene	ID=Htart_000205300;description=mitochondrial ribosomal protein L13 precursor%2C putative;ebi_biotype=protein_coding	Htart_000205300	description=mitochondrial ribosomal protein L13 precursor%2C putative;
seq901__HtGene2017	HtGene2017	LSRZ01000280	pseudogene	ID=Htart_000205200:pseudogene;description=protein transport protein SEC31;ebi_biotype=pseudogene	Htart_000205200	description=protein transport protein SEC31;
seq901__HtGene2017	HtGene2017	LSRZ01000280	protein_coding_gene	ID=Htart_000205300;description=mitochondrial ribosomal protein L13 precursor%2C putative;ebi_biotype=protein_coding	Htart_000205300	description=mitochondrial ribosomal protein L13 precursor%2C putative;
seq902__HtGene2017	HtGene2017	LSRZ01000280	pseudogene	ID=Htart_000205200:pseudogene;description=protein transport protein SEC31;ebi_biotype=pseudogene	Htart_000205200	description=protein transport protein SEC31;
seq902__HtGene2017	HtGene2017	LSRZ01000280	protein_coding_gene	ID=Htart_000205300;description=mitochondrial ribosomal protein L13 precursor%2C putative;ebi_biotype=protein_coding	Htart_000205300	description=mitochondrial ribosomal protein L13 precursor%2C putative;
seq903__HtGene2017	HtGene2017	LSRZ01000280	pseudogene	ID=Htart_000205200:pseudogene;description=protein transport protein SEC31;ebi_biotype=pseudogene	Htart_000205200	description=protein transport protein SEC31;
seq903__HtGene2017	HtGene2017	LSRZ01000280	protein_coding_gene	ID=Htart_000205300;description=mitochondrial ribosomal protein L13 precursor%2C putative;ebi_biotype=protein_coding	Htart_000205300	description=mitochondrial ribosomal protein L13 precursor%2C putative;
seq904__HtGene2017	HtGene2017	LSRZ01000280	pseudogene	ID=Htart_000205200:pseudogene;description=protein transport protein SEC31;ebi_biotype=pseudogene	Htart_000205200	description=protein transport protein SEC31;
seq904__HtGene2017	HtGene2017	LSRZ01000280	protein_coding_gene	ID=Htart_000205300;description=mitochondrial ribosomal protein L13 precursor%2C putative;ebi_biotype=protein_coding	Htart_000205300	description=mitochondrial ribosomal protein L13 precursor%2C putative;
seq906__HtGene2027	HtGene2027	LSRZ01000282	protein_coding_gene	ID=Htart_000206100;description=26S proteasome regulatory subunit RPN9%2C putative;ebi_biotype=protein_coding	Htart_000206100	description=26S proteasome regulatory subunit RPN9%2C putative;
seq907__HtGene2028	HtGene2028	LSRZ01000282	protein_coding_gene	ID=Htart_000206200;description=tRNA N6-adenosine threonylcarbamoyltransferase;ebi_biotype=protein_coding	Htart_000206200	description=tRNA N6-adenosine threonylcarbamoyltransferase;
seq908__HtGene2028	HtGene2028	LSRZ01000282	protein_coding_gene	ID=Htart_000206200;description=tRNA N6-adenosine threonylcarbamoyltransferase;ebi_biotype=protein_coding	Htart_000206200	description=tRNA N6-adenosine threonylcarbamoyltransferase;
seq909__HtGene2028	HtGene2028	LSRZ01000282	protein_coding_gene	ID=Htart_000206200;description=tRNA N6-adenosine threonylcarbamoyltransferase;ebi_biotype=protein_coding	Htart_000206200	description=tRNA N6-adenosine threonylcarbamoyltransferase;
seq910__HtGene2036	HtGene2036	LSRZ01000284	protein_coding_gene	ID=Htart_000206800;description=RNA polymerase I;ebi_biotype=protein_coding	Htart_000206800	description=RNA polymerase I;
seq911__HtGene2036	HtGene2036	LSRZ01000284	protein_coding_gene	ID=Htart_000206800;description=RNA polymerase I;ebi_biotype=protein_coding	Htart_000206800	description=RNA polymerase I;
seq912__HtGene2036	HtGene2036	LSRZ01000284	protein_coding_gene	ID=Htart_000206800;description=RNA polymerase I;ebi_biotype=protein_coding	Htart_000206800	description=RNA polymerase I;
seq913__HtGene2036	HtGene2036	LSRZ01000284	protein_coding_gene	ID=Htart_000206800;description=RNA polymerase I;ebi_biotype=protein_coding	Htart_000206800	description=RNA polymerase I;
seq914__HtGene2036	HtGene2036	LSRZ01000284	protein_coding_gene	ID=Htart_000206800;description=RNA polymerase I;ebi_biotype=protein_coding	Htart_000206800	description=RNA polymerase I;
seq916__HtGene2046	HtGene2046	LSRZ01000286	protein_coding_gene	ID=Htart_000207800;description=zinc finger protein%2C putative;ebi_biotype=protein_coding	Htart_000207800	description=zinc finger protein%2C putative;
seq917__HtGene2046	HtGene2046	LSRZ01000286	protein_coding_gene	ID=Htart_000207800;description=zinc finger protein%2C putative;ebi_biotype=protein_coding	Htart_000207800	description=zinc finger protein%2C putative;
seq918__HtGene2047	HtGene2047	LSRZ01000286	protein_coding_gene	ID=Htart_000207900;description=hypothetical protein;ebi_biotype=protein_coding	Htart_000207900	description=hypothetical protein;
seq918__HtGene2047	HtGene2047	LSRZ01000286	protein_coding_gene	ID=Htart_000208000;description=AP2 domain containing protein%2C putative;ebi_biotype=protein_coding	Htart_000208000	description=AP2 domain containing protein%2C putative;
seq919__HtGene2055	HtGene2055	LSRZ01000288	protein_coding_gene	ID=Htart_000208800;description=lysine--tRNA ligase;ebi_biotype=protein_coding	Htart_000208800	description=lysine--tRNA ligase;
seq920__HtGene2057	HtGene2057	LSRZ01000288	protein_coding_gene	ID=Htart_000209100;description=nucleolar preribosomal associated cytoplasmic ATPase%2C putative;ebi_biotype=protein_coding	Htart_000209100	description=nucleolar preribosomal associated cytoplasmic ATPase%2C putative;
seq922__HtGene2060	HtGene2060	LSRZ01000289	pseudogene	ID=Htart_000209300:pseudogene;description=actin-like protein%2C putative;ebi_biotype=pseudogene	Htart_000209300	description=actin-like protein%2C putative;
seq923__HtGene2064	HtGene2064	LSRZ01000289	protein_coding_gene	ID=Htart_000209700;description=replication factor C subunit 5%2C putative;ebi_biotype=protein_coding	Htart_000209700	description=replication factor C subunit 5%2C putative;
seq925__HtGene2105	HtGene2105	LSRZ01000296	protein_coding_gene	ID=Htart_000212900;description=LCCL domain-containing protein;ebi_biotype=protein_coding	Htart_000212900	description=LCCL domain-containing protein;
seq926__HtGene2105	HtGene2105	LSRZ01000296	protein_coding_gene	ID=Htart_000212900;description=LCCL domain-containing protein;ebi_biotype=protein_coding	Htart_000212900	description=LCCL domain-containing protein;
seq927__HtGene2105	HtGene2105	LSRZ01000296	protein_coding_gene	ID=Htart_000212900;description=LCCL domain-containing protein;ebi_biotype=protein_coding	Htart_000212900	description=LCCL domain-containing protein;
seq928__HtGene2105	HtGene2105	LSRZ01000296	protein_coding_gene	ID=Htart_000212900;description=LCCL domain-containing protein;ebi_biotype=protein_coding	Htart_000212900	description=LCCL domain-containing protein;
seq929__HtGene2112	HtGene2112	LSRZ01000298	protein_coding_gene	ID=Htart_000213600;description=nucleolar GTP-binding protein 1%2C putative;ebi_biotype=protein_coding	Htart_000213600	description=nucleolar GTP-binding protein 1%2C putative;
seq931__HtGene2114	HtGene2114	LSRZ01000299	protein_coding_gene	ID=Htart_000213800;description=peptidyl-prolyl cis-trans isomerase;ebi_biotype=protein_coding	Htart_000213800	description=peptidyl-prolyl cis-trans isomerase;
seq931__HtGene2114	HtGene2114	LSRZ01000299	protein_coding_gene	ID=Htart_000213900;description=cysteine proteinase falcipain 2b;ebi_biotype=protein_coding	Htart_000213900	description=cysteine proteinase falcipain 2b;
seq934__HtGene2120	HtGene2120	LSRZ01000300	protein_coding_gene	ID=Htart_000214400;description=biotin carboxylase subunit of acetyl CoA carboxylase%2C putative;ebi_biotype=protein_coding	Htart_000214400	description=biotin carboxylase subunit of acetyl CoA carboxylase%2C putative;
seq935__HtGene2120	HtGene2120	LSRZ01000300	protein_coding_gene	ID=Htart_000214400;description=biotin carboxylase subunit of acetyl CoA carboxylase%2C putative;ebi_biotype=protein_coding	Htart_000214400	description=biotin carboxylase subunit of acetyl CoA carboxylase%2C putative;
seq936__HtGene2120	HtGene2120	LSRZ01000300	protein_coding_gene	ID=Htart_000214400;description=biotin carboxylase subunit of acetyl CoA carboxylase%2C putative;ebi_biotype=protein_coding	Htart_000214400	description=biotin carboxylase subunit of acetyl CoA carboxylase%2C putative;
seq937__HtGene2120	HtGene2120	LSRZ01000300	protein_coding_gene	ID=Htart_000214400;description=biotin carboxylase subunit of acetyl CoA carboxylase%2C putative;ebi_biotype=protein_coding	Htart_000214400	description=biotin carboxylase subunit of acetyl CoA carboxylase%2C putative;
seq938__HtGene2120	HtGene2120	LSRZ01000300	protein_coding_gene	ID=Htart_000214400;description=biotin carboxylase subunit of acetyl CoA carboxylase%2C putative;ebi_biotype=protein_coding	Htart_000214400	description=biotin carboxylase subunit of acetyl CoA carboxylase%2C putative;
seq939__HtGene2120	HtGene2120	LSRZ01000300	protein_coding_gene	ID=Htart_000214400;description=biotin carboxylase subunit of acetyl CoA carboxylase%2C putative;ebi_biotype=protein_coding	Htart_000214400	description=biotin carboxylase subunit of acetyl CoA carboxylase%2C putative;
seq940__HtGene2120	HtGene2120	LSRZ01000300	protein_coding_gene	ID=Htart_000214400;description=biotin carboxylase subunit of acetyl CoA carboxylase%2C putative;ebi_biotype=protein_coding	Htart_000214400	description=biotin carboxylase subunit of acetyl CoA carboxylase%2C putative;
seq941__HtGene2121	HtGene2121
seq942__HtGene2133	HtGene2133	LSRZ01000304	protein_coding_gene	ID=Htart_000215500;description=replication factor C subunit 3%2C putative;ebi_biotype=protein_coding	Htart_000215500	description=replication factor C subunit 3%2C putative;
seq943__HtGene2140	HtGene2140	LSRZ01000305	protein_coding_gene	ID=Htart_000216000;description=U3 small nucleolar ribonucleoprotein protein IMP3%2C putative;ebi_biotype=protein_coding	Htart_000216000	description=U3 small nucleolar ribonucleoprotein protein IMP3%2C putative;
seq944__HtGene2144	HtGene2144	LSRZ01000305	protein_coding_gene	ID=Htart_000216300;description=splicing factor 3B subunit 2%2C putative;ebi_biotype=protein_coding	Htart_000216300	description=splicing factor 3B subunit 2%2C putative;
seq945__HtGene2144	HtGene2144	LSRZ01000305	protein_coding_gene	ID=Htart_000216300;description=splicing factor 3B subunit 2%2C putative;ebi_biotype=protein_coding	Htart_000216300	description=splicing factor 3B subunit 2%2C putative;
seq946__HtGene2145	HtGene2145	LSRZ01000306	protein_coding_gene	ID=Htart_000216400;description=serine hydroxymethyltransferase;ebi_biotype=protein_coding	Htart_000216400	description=serine hydroxymethyltransferase;
seq947__HtGene2147	HtGene2147	LSRZ01000306	protein_coding_gene	ID=Htart_000216600;description=tetQ family GTPase%2C putative;ebi_biotype=protein_coding	Htart_000216600	description=tetQ family GTPase%2C putative;
seq948__HtGene2147	HtGene2147	LSRZ01000306	protein_coding_gene	ID=Htart_000216600;description=tetQ family GTPase%2C putative;ebi_biotype=protein_coding	Htart_000216600	description=tetQ family GTPase%2C putative;
seq949__HtGene2148	HtGene2148	LSRZ01000306	protein_coding_gene	ID=Htart_000216700;description=CCR4-NOT transcription complex subunit 4%2C putative;ebi_biotype=protein_coding	Htart_000216700	description=CCR4-NOT transcription complex subunit 4%2C putative;
seq952__HtGene2148	HtGene2148	LSRZ01000306	protein_coding_gene	ID=Htart_000216700;description=CCR4-NOT transcription complex subunit 4%2C putative;ebi_biotype=protein_coding	Htart_000216700	description=CCR4-NOT transcription complex subunit 4%2C putative;
seq953__HtGene2156	HtGene2156	LSRZ01000308	protein_coding_gene	ID=Htart_000217300;description=exoribonuclease%2C putative;ebi_biotype=protein_coding	Htart_000217300	description=exoribonuclease%2C putative;
seq954__HtGene2156	HtGene2156	LSRZ01000308	protein_coding_gene	ID=Htart_000217300;description=exoribonuclease%2C putative;ebi_biotype=protein_coding	Htart_000217300	description=exoribonuclease%2C putative;
seq955__HtGene2156	HtGene2156	LSRZ01000308	protein_coding_gene	ID=Htart_000217300;description=exoribonuclease%2C putative;ebi_biotype=protein_coding	Htart_000217300	description=exoribonuclease%2C putative;
seq956__HtGene2156	HtGene2156	LSRZ01000308	protein_coding_gene	ID=Htart_000217300;description=exoribonuclease%2C putative;ebi_biotype=protein_coding	Htart_000217300	description=exoribonuclease%2C putative;
seq960__HtGene2167	HtGene2167	LSRZ01000311	protein_coding_gene	ID=Htart_000218200;description=exosome complex exonuclease RRP44;ebi_biotype=protein_coding	Htart_000218200	description=exosome complex exonuclease RRP44;
seq961__HtGene2167	HtGene2167	LSRZ01000311	protein_coding_gene	ID=Htart_000218200;description=exosome complex exonuclease RRP44;ebi_biotype=protein_coding	Htart_000218200	description=exosome complex exonuclease RRP44;
seq962__HtGene2169	HtGene2169	LSRZ01000312	protein_coding_gene	ID=Htart_000218400;description=bromodomain protein 1;ebi_biotype=protein_coding	Htart_000218400	description=bromodomain protein 1;
seq962__HtGene2169	HtGene2169	LSRZ01000312	protein_coding_gene	ID=Htart_000218500;description=plasmepsin VII;ebi_biotype=protein_coding	Htart_000218500	description=plasmepsin VII;
seq963__HtGene2169	HtGene2169	LSRZ01000312	protein_coding_gene	ID=Htart_000218400;description=bromodomain protein 1;ebi_biotype=protein_coding	Htart_000218400	description=bromodomain protein 1;
seq963__HtGene2169	HtGene2169	LSRZ01000312	protein_coding_gene	ID=Htart_000218500;description=plasmepsin VII;ebi_biotype=protein_coding	Htart_000218500	description=plasmepsin VII;
seq964__HtGene2169	HtGene2169	LSRZ01000312	protein_coding_gene	ID=Htart_000218400;description=bromodomain protein 1;ebi_biotype=protein_coding	Htart_000218400	description=bromodomain protein 1;
seq964__HtGene2169	HtGene2169	LSRZ01000312	protein_coding_gene	ID=Htart_000218500;description=plasmepsin VII;ebi_biotype=protein_coding	Htart_000218500	description=plasmepsin VII;
seq965__HtGene2172	HtGene2172	LSRZ01000312	protein_coding_gene	ID=Htart_000218700;description=Sec1 family protein%2C putative;ebi_biotype=protein_coding	Htart_000218700	description=Sec1 family protein%2C putative;
seq966__HtGene2172	HtGene2172	LSRZ01000312	protein_coding_gene	ID=Htart_000218700;description=Sec1 family protein%2C putative;ebi_biotype=protein_coding	Htart_000218700	description=Sec1 family protein%2C putative;
seq967__HtGene2172	HtGene2172	LSRZ01000312	protein_coding_gene	ID=Htart_000218700;description=Sec1 family protein%2C putative;ebi_biotype=protein_coding	Htart_000218700	description=Sec1 family protein%2C putative;
seq968__HtGene2172	HtGene2172	LSRZ01000312	protein_coding_gene	ID=Htart_000218700;description=Sec1 family protein%2C putative;ebi_biotype=protein_coding	Htart_000218700	description=Sec1 family protein%2C putative;
seq970__HtGene2173	HtGene2173	LSRZ01000313	protein_coding_gene	ID=Htart_000218800;description=proliferating cell nuclear antigen 2;ebi_biotype=protein_coding	Htart_000218800	description=proliferating cell nuclear antigen 2;
seq971__HtGene2187	HtGene2187	LSRZ01000315	protein_coding_gene	ID=Htart_000220100;description=40S ribosomal protein S5%2C putative;ebi_biotype=protein_coding	Htart_000220100	description=40S ribosomal protein S5%2C putative;
seq972__HtGene2194	HtGene2194	LSRZ01000317	protein_coding_gene	ID=Htart_000220700;description=proteasome subunit beta type-7%2C putative;ebi_biotype=protein_coding	Htart_000220700	description=proteasome subunit beta type-7%2C putative;
seq973__HtGene2194	HtGene2194	LSRZ01000317	protein_coding_gene	ID=Htart_000220700;description=proteasome subunit beta type-7%2C putative;ebi_biotype=protein_coding	Htart_000220700	description=proteasome subunit beta type-7%2C putative;
seq974__HtGene2197	HtGene2197	LSRZ01000318	protein_coding_gene	ID=Htart_000220800;description=signal recognition particle subunit SRP54;ebi_biotype=protein_coding	Htart_000220800	description=signal recognition particle subunit SRP54;
seq975__HtGene2201	HtGene2201	LSRZ01000319	protein_coding_gene	ID=Htart_000221100;description=AP-4 complex subunit mu%2C putative;ebi_biotype=protein_coding	Htart_000221100	description=AP-4 complex subunit mu%2C putative;
seq975__HtGene2201	HtGene2201	LSRZ01000319	protein_coding_gene	ID=Htart_000221200;description=ubiquitin-protein ligase%2C putative;ebi_biotype=protein_coding	Htart_000221200	description=ubiquitin-protein ligase%2C putative;
seq975__HtGene2201	HtGene2201	LSRZ01000319	protein_coding_gene	ID=Htart_000221300;description=hypothetical protein;ebi_biotype=protein_coding	Htart_000221300	description=hypothetical protein;
seq975__HtGene2201	HtGene2201	LSRZ01000319	protein_coding_gene	ID=Htart_000221400;description=hypothetical protein;ebi_biotype=protein_coding	Htart_000221400	description=hypothetical protein;
seq976__HtGene2201	HtGene2201	LSRZ01000319	protein_coding_gene	ID=Htart_000221100;description=AP-4 complex subunit mu%2C putative;ebi_biotype=protein_coding	Htart_000221100	description=AP-4 complex subunit mu%2C putative;
seq976__HtGene2201	HtGene2201	LSRZ01000319	protein_coding_gene	ID=Htart_000221200;description=ubiquitin-protein ligase%2C putative;ebi_biotype=protein_coding	Htart_000221200	description=ubiquitin-protein ligase%2C putative;
seq976__HtGene2201	HtGene2201	LSRZ01000319	protein_coding_gene	ID=Htart_000221300;description=hypothetical protein;ebi_biotype=protein_coding	Htart_000221300	description=hypothetical protein;
seq976__HtGene2201	HtGene2201	LSRZ01000319	protein_coding_gene	ID=Htart_000221400;description=hypothetical protein;ebi_biotype=protein_coding	Htart_000221400	description=hypothetical protein;
seq978__HtGene2201	HtGene2201	LSRZ01000319	protein_coding_gene	ID=Htart_000221100;description=AP-4 complex subunit mu%2C putative;ebi_biotype=protein_coding	Htart_000221100	description=AP-4 complex subunit mu%2C putative;
seq978__HtGene2201	HtGene2201	LSRZ01000319	protein_coding_gene	ID=Htart_000221200;description=ubiquitin-protein ligase%2C putative;ebi_biotype=protein_coding	Htart_000221200	description=ubiquitin-protein ligase%2C putative;
seq978__HtGene2201	HtGene2201	LSRZ01000319	protein_coding_gene	ID=Htart_000221300;description=hypothetical protein;ebi_biotype=protein_coding	Htart_000221300	description=hypothetical protein;
seq978__HtGene2201	HtGene2201	LSRZ01000319	protein_coding_gene	ID=Htart_000221400;description=hypothetical protein;ebi_biotype=protein_coding	Htart_000221400	description=hypothetical protein;
seq980__HtGene2206	HtGene2206
seq983__HtGene2215	HtGene2215	LSRZ01000322	pseudogene	ID=Htart_000222500:pseudogene;description=conserved Plasmodium protein%2C unknown function;ebi_biotype=pseudogene	Htart_000222500	description=conserved Plasmodium protein%2C unknown function;
seq983__HtGene2215	HtGene2215	LSRZ01000322	protein_coding_gene	ID=Htart_000222600;description=DNA mismatch repair protein MSH6%2C putative;ebi_biotype=protein_coding	Htart_000222600	description=DNA mismatch repair protein MSH6%2C putative;
seq984__HtGene2215	HtGene2215	LSRZ01000322	pseudogene	ID=Htart_000222500:pseudogene;description=conserved Plasmodium protein%2C unknown function;ebi_biotype=pseudogene	Htart_000222500	description=conserved Plasmodium protein%2C unknown function;
seq984__HtGene2215	HtGene2215	LSRZ01000322	protein_coding_gene	ID=Htart_000222600;description=DNA mismatch repair protein MSH6%2C putative;ebi_biotype=protein_coding	Htart_000222600	description=DNA mismatch repair protein MSH6%2C putative;
seq985__HtGene2215	HtGene2215	LSRZ01000322	pseudogene	ID=Htart_000222500:pseudogene;description=conserved Plasmodium protein%2C unknown function;ebi_biotype=pseudogene	Htart_000222500	description=conserved Plasmodium protein%2C unknown function;
seq985__HtGene2215	HtGene2215	LSRZ01000322	protein_coding_gene	ID=Htart_000222600;description=DNA mismatch repair protein MSH6%2C putative;ebi_biotype=protein_coding	Htart_000222600	description=DNA mismatch repair protein MSH6%2C putative;
seq989__HtGene2230	HtGene2230	LSRZ01000326	pseudogene	ID=Htart_000223700:pseudogene;description=methionine--tRNA ligase;ebi_biotype=pseudogene	Htart_000223700	description=methionine--tRNA ligase;
seq990__HtGene2230	HtGene2230	LSRZ01000326	pseudogene	ID=Htart_000223700:pseudogene;description=methionine--tRNA ligase;ebi_biotype=pseudogene	Htart_000223700	description=methionine--tRNA ligase;
seq992__HtGene2240	HtGene2240	LSRZ01000328	pseudogene	ID=Htart_000224800:pseudogene;description=CCR4-NOT transcription complex subunit 1%2C putative;ebi_biotype=pseudogene	Htart_000224800	description=CCR4-NOT transcription complex subunit 1%2C putative;
seq993__HtGene2240	HtGene2240	LSRZ01000328	pseudogene	ID=Htart_000224800:pseudogene;description=CCR4-NOT transcription complex subunit 1%2C putative;ebi_biotype=pseudogene	Htart_000224800	description=CCR4-NOT transcription complex subunit 1%2C putative;
seq994__HtGene2240	HtGene2240	LSRZ01000328	pseudogene	ID=Htart_000224800:pseudogene;description=CCR4-NOT transcription complex subunit 1%2C putative;ebi_biotype=pseudogene	Htart_000224800	description=CCR4-NOT transcription complex subunit 1%2C putative;
seq995__HtGene2240	HtGene2240	LSRZ01000328	pseudogene	ID=Htart_000224800:pseudogene;description=CCR4-NOT transcription complex subunit 1%2C putative;ebi_biotype=pseudogene	Htart_000224800	description=CCR4-NOT transcription complex subunit 1%2C putative;
seq996__HtGene2240	HtGene2240	LSRZ01000328	pseudogene	ID=Htart_000224800:pseudogene;description=CCR4-NOT transcription complex subunit 1%2C putative;ebi_biotype=pseudogene	Htart_000224800	description=CCR4-NOT transcription complex subunit 1%2C putative;
seq997__HtGene2242	HtGene2242	LSRZ01000329	pseudogene	ID=Htart_000224900:pseudogene;description=cleavage and polyadenylation specificity factor%2C putative;ebi_biotype=pseudogene	Htart_000224900	description=cleavage and polyadenylation specificity factor%2C putative;
seq998__HtGene2246	HtGene2246	LSRZ01000330	protein_coding_gene	ID=Htart_000225100;description=DNA-directed RNA polymerase II subunit RPB1;ebi_biotype=protein_coding	Htart_000225100	description=DNA-directed RNA polymerase II subunit RPB1;
seq999__HtGene2246	HtGene2246	LSRZ01000330	protein_coding_gene	ID=Htart_000225100;description=DNA-directed RNA polymerase II subunit RPB1;ebi_biotype=protein_coding	Htart_000225100	description=DNA-directed RNA polymerase II subunit RPB1;
seq1000__HtGene2246	HtGene2246	LSRZ01000330	protein_coding_gene	ID=Htart_000225100;description=DNA-directed RNA polymerase II subunit RPB1;ebi_biotype=protein_coding	Htart_000225100	description=DNA-directed RNA polymerase II subunit RPB1;
seq1001__HtGene2246	HtGene2246	LSRZ01000330	protein_coding_gene	ID=Htart_000225100;description=DNA-directed RNA polymerase II subunit RPB1;ebi_biotype=protein_coding	Htart_000225100	description=DNA-directed RNA polymerase II subunit RPB1;
seq1002__HtGene2246	HtGene2246	LSRZ01000330	protein_coding_gene	ID=Htart_000225100;description=DNA-directed RNA polymerase II subunit RPB1;ebi_biotype=protein_coding	Htart_000225100	description=DNA-directed RNA polymerase II subunit RPB1;
seq1003__HtGene2251	HtGene2251	LSRZ01000331	protein_coding_gene	ID=Htart_000225900;description=26S proteasome regulatory subunit RPN8%2C putative;ebi_biotype=protein_coding	Htart_000225900	description=26S proteasome regulatory subunit RPN8%2C putative;
seq1004__HtGene2252	HtGene2252	LSRZ01000332	protein_coding_gene	ID=Htart_000226000;description=guanylyl cyclase;ebi_biotype=protein_coding	Htart_000226000	description=guanylyl cyclase;
seq1005__HtGene2252	HtGene2252	LSRZ01000332	protein_coding_gene	ID=Htart_000226000;description=guanylyl cyclase;ebi_biotype=protein_coding	Htart_000226000	description=guanylyl cyclase;
seq1006__HtGene2252	HtGene2252	LSRZ01000332	protein_coding_gene	ID=Htart_000226000;description=guanylyl cyclase;ebi_biotype=protein_coding	Htart_000226000	description=guanylyl cyclase;
seq1007__HtGene2252	HtGene2252	LSRZ01000332	protein_coding_gene	ID=Htart_000226000;description=guanylyl cyclase;ebi_biotype=protein_coding	Htart_000226000	description=guanylyl cyclase;
seq1008__HtGene2252	HtGene2252	LSRZ01000332	protein_coding_gene	ID=Htart_000226000;description=guanylyl cyclase;ebi_biotype=protein_coding	Htart_000226000	description=guanylyl cyclase;
seq1009__HtGene2252	HtGene2252	LSRZ01000332	protein_coding_gene	ID=Htart_000226000;description=guanylyl cyclase;ebi_biotype=protein_coding	Htart_000226000	description=guanylyl cyclase;
seq1011__HtGene2267	HtGene2267	LSRZ01000336	protein_coding_gene	ID=Htart_000227400;description=deoxyuridine 5'-triphosphate nucleotidohydrolase;ebi_biotype=protein_coding	Htart_000227400	description=deoxyuridine 5'-triphosphate nucleotidohydrolase;
seq1012__HtGene2275	HtGene2275
seq1013__HtGene2282	HtGene2282	LSRZ01000339	protein_coding_gene	ID=Htart_000228600;description=40S ribosomal protein S11;ebi_biotype=protein_coding	Htart_000228600	description=40S ribosomal protein S11;
seq1014__HtGene2285	HtGene2285	LSRZ01000340	protein_coding_gene	ID=Htart_000228900;description=GTPase-activating protein%2C putative;ebi_biotype=protein_coding	Htart_000228900	description=GTPase-activating protein%2C putative;
seq1015__HtGene2285	HtGene2285	LSRZ01000340	protein_coding_gene	ID=Htart_000228900;description=GTPase-activating protein%2C putative;ebi_biotype=protein_coding	Htart_000228900	description=GTPase-activating protein%2C putative;
seq1016__HtGene2287	HtGene2287	LSRZ01000340	protein_coding_gene	ID=Htart_000229200;description=alpha tubulin 2;ebi_biotype=protein_coding	Htart_000229200	description=alpha tubulin 2;
seq1018__HtGene2304	HtGene2304	LSRZ01000344	protein_coding_gene	ID=Htart_000230800;description=conserved Plasmodium protein%2C unknown function;ebi_biotype=protein_coding	Htart_000230800	description=conserved Plasmodium protein%2C unknown function;
seq1019__HtGene2304	HtGene2304	LSRZ01000344	protein_coding_gene	ID=Htart_000230800;description=conserved Plasmodium protein%2C unknown function;ebi_biotype=protein_coding	Htart_000230800	description=conserved Plasmodium protein%2C unknown function;
seq1022__HtGene2309	HtGene2309	LSRZ01000345	protein_coding_gene	ID=Htart_000231300;description=ER lumen protein retaining receptor;ebi_biotype=protein_coding	Htart_000231300	description=ER lumen protein retaining receptor;
seq1023__HtGene2309	HtGene2309	LSRZ01000345	protein_coding_gene	ID=Htart_000231300;description=ER lumen protein retaining receptor;ebi_biotype=protein_coding	Htart_000231300	description=ER lumen protein retaining receptor;
seq1028__HtGene2323	HtGene2323	LSRZ01000348	protein_coding_gene	ID=Htart_000232500;description=ATP-dependent helicase%2C putative;ebi_biotype=protein_coding	Htart_000232500	description=ATP-dependent helicase%2C putative;
seq1029__HtGene2323	HtGene2323	LSRZ01000348	protein_coding_gene	ID=Htart_000232500;description=ATP-dependent helicase%2C putative;ebi_biotype=protein_coding	Htart_000232500	description=ATP-dependent helicase%2C putative;
seq1031__HtGene2329	HtGene2329	LSRZ01000349	protein_coding_gene	ID=Htart_000233100;description=GTP-binding nuclear protein RAN/TC4;ebi_biotype=protein_coding	Htart_000233100	description=GTP-binding nuclear protein RAN/TC4;
seq1032__HtGene2330	HtGene2330	LSRZ01000349	pseudogene	ID=Htart_000233200:pseudogene;description=DNA mismatch repair protein MLH;ebi_biotype=pseudogene	Htart_000233200	description=DNA mismatch repair protein MLH;
seq1033__HtGene2330	HtGene2330	LSRZ01000349	pseudogene	ID=Htart_000233200:pseudogene;description=DNA mismatch repair protein MLH;ebi_biotype=pseudogene	Htart_000233200	description=DNA mismatch repair protein MLH;
seq1034__HtGene2333	HtGene2333	LSRZ01000350	protein_coding_gene	ID=Htart_000233500;description=YL1 nuclear protein%2C putative;ebi_biotype=protein_coding	Htart_000233500	description=YL1 nuclear protein%2C putative;
seq1036__HtGene2341	HtGene2341	LSRZ01000352	protein_coding_gene	ID=Htart_000234100;description=transporter%2C putative;ebi_biotype=protein_coding	Htart_000234100	description=transporter%2C putative;
seq1037__HtGene2343	HtGene2343	LSRZ01000352	protein_coding_gene	ID=Htart_000234200;description=karyopherin beta;ebi_biotype=protein_coding	Htart_000234200	description=karyopherin beta;
seq1038__HtGene2348	HtGene2348	LSRZ01000353	protein_coding_gene	ID=Htart_000234900;description=ATP-dependent RNA helicase DBP5;ebi_biotype=protein_coding	Htart_000234900	description=ATP-dependent RNA helicase DBP5;
seq1039__HtGene2353	HtGene2353	LSRZ01000354	protein_coding_gene	ID=Htart_000235300;description=conserved Plasmodium protein%2C unknown function;ebi_biotype=protein_coding	Htart_000235300	description=conserved Plasmodium protein%2C unknown function;
seq1041__HtGene2363	HtGene2363	LSRZ01000356	protein_coding_gene	ID=Htart_000236300;description=DNA gyrase subunit B;ebi_biotype=protein_coding	Htart_000236300	description=DNA gyrase subunit B;
seq1042__HtGene2363	HtGene2363	LSRZ01000356	protein_coding_gene	ID=Htart_000236300;description=DNA gyrase subunit B;ebi_biotype=protein_coding	Htart_000236300	description=DNA gyrase subunit B;
seq1043__HtGene2363	HtGene2363	LSRZ01000356	protein_coding_gene	ID=Htart_000236300;description=DNA gyrase subunit B;ebi_biotype=protein_coding	Htart_000236300	description=DNA gyrase subunit B;
seq1044__HtGene2365	HtGene2365
seq1045__HtGene2366	HtGene2366	LSRZ01000357	pseudogene	ID=Htart_000236500:pseudogene;description=RNA helicase%2C putative;ebi_biotype=pseudogene	Htart_000236500	description=RNA helicase%2C putative;
seq1046__HtGene2372	HtGene2372	LSRZ01000359	protein_coding_gene	ID=Htart_000237200;description=histone H2B;ebi_biotype=protein_coding	Htart_000237200	description=histone H2B;
seq1048__HtGene2380	HtGene2380	LSRZ01000361	protein_coding_gene	ID=Htart_000238000;description=RNA methyltransferase%2C putative;ebi_biotype=protein_coding	Htart_000238000	description=RNA methyltransferase%2C putative;
seq1050__HtGene2385	HtGene2385	LSRZ01000362	protein_coding_gene	ID=Htart_000238700;description=pre-mRNA-splicing factor SLU7%2C putative;ebi_biotype=protein_coding	Htart_000238700	description=pre-mRNA-splicing factor SLU7%2C putative;
seq1051__HtGene2392	HtGene2392	LSRZ01000365	protein_coding_gene	ID=Htart_000239300;description=AP endonuclease (DNA-[apurinic or apyrimidinic site] lyase)%2C putative;ebi_biotype=protein_coding	Htart_000239300	description=AP endonuclease (DNA-[apurinic or apyrimidinic site] lyase)%2C putative;
seq1055__HtGene2400	HtGene2400	LSRZ01000367	pseudogene	ID=Htart_000239800:pseudogene;description=ERAD-associated E3 ubiquitin-protein ligase HRD1;ebi_biotype=pseudogene	Htart_000239800	description=ERAD-associated E3 ubiquitin-protein ligase HRD1;
seq1056__HtGene2404	HtGene2404	LSRZ01000368	pseudogene	ID=Htart_000240200:pseudogene;description=heat shock protein 110%2C putative;ebi_biotype=pseudogene	Htart_000240200	description=heat shock protein 110%2C putative;
seq1057__HtGene2404	HtGene2404	LSRZ01000368	pseudogene	ID=Htart_000240200:pseudogene;description=heat shock protein 110%2C putative;ebi_biotype=pseudogene	Htart_000240200	description=heat shock protein 110%2C putative;
seq1058__HtGene2404	HtGene2404	LSRZ01000368	pseudogene	ID=Htart_000240200:pseudogene;description=heat shock protein 110%2C putative;ebi_biotype=pseudogene	Htart_000240200	description=heat shock protein 110%2C putative;
seq1059__HtGene2406	HtGene2406	LSRZ01000368	protein_coding_gene	ID=Htart_000240300;description=krox-like protein%2C putative;ebi_biotype=protein_coding	Htart_000240300	description=krox-like protein%2C putative;
seq1060__HtGene2409	HtGene2409	LSRZ01000368	protein_coding_gene	ID=Htart_000240500;description=U4/U6 small nuclear ribonucleoprotein PRP4%2C putative;ebi_biotype=protein_coding	Htart_000240500	description=U4/U6 small nuclear ribonucleoprotein PRP4%2C putative;
seq1061__HtGene2412	HtGene2412	LSRZ01000369	protein_coding_gene	ID=Htart_000240800;description=hypothetical protein;ebi_biotype=protein_coding	Htart_000240800	description=hypothetical protein;
seq1061__HtGene2412	HtGene2412	LSRZ01000369	protein_coding_gene	ID=Htart_000240900;description=ribosome biogenesis protein TSR3%2C putative;ebi_biotype=protein_coding	Htart_000240900	description=ribosome biogenesis protein TSR3%2C putative;
seq1062__HtGene2414	HtGene2414
seq1065__HtGene2433	HtGene2433	LSRZ01000373	protein_coding_gene	ID=Htart_000242500;description=exportin-1%2C putative;ebi_biotype=protein_coding	Htart_000242500	description=exportin-1%2C putative;
seq1066__HtGene2433	HtGene2433	LSRZ01000373	protein_coding_gene	ID=Htart_000242500;description=exportin-1%2C putative;ebi_biotype=protein_coding	Htart_000242500	description=exportin-1%2C putative;
seq1067__HtGene2433	HtGene2433	LSRZ01000373	protein_coding_gene	ID=Htart_000242500;description=exportin-1%2C putative;ebi_biotype=protein_coding	Htart_000242500	description=exportin-1%2C putative;
seq1068__HtGene2434	HtGene2434	LSRZ01000373	protein_coding_gene	ID=Htart_000242600;description=N-ethylmaleimide-sensitive fusion protein;ebi_biotype=protein_coding	Htart_000242600	description=N-ethylmaleimide-sensitive fusion protein;
seq1069__HtGene2437	HtGene2437	LSRZ01000375	pseudogene	ID=Htart_000243200:pseudogene;description=glucose-6-phosphate isomerase;ebi_biotype=pseudogene	Htart_000243200	description=glucose-6-phosphate isomerase;
seq1070__HtGene2449	HtGene2449	LSRZ01000377	protein_coding_gene	ID=Htart_000244100;description=glutamine--tRNA ligase%2C putative;ebi_biotype=protein_coding	Htart_000244100	description=glutamine--tRNA ligase%2C putative;
seq1071__HtGene2453	HtGene2453	LSRZ01000378	protein_coding_gene	ID=Htart_000244400;description=deubiquinating/deneddylating enzyme;ebi_biotype=protein_coding	Htart_000244400	description=deubiquinating/deneddylating enzyme;
seq1075__HtGene2458	HtGene2458	LSRZ01000380	protein_coding_gene	ID=Htart_000244900;description=GTP-binding protein%2C putative;ebi_biotype=protein_coding	Htart_000244900	description=GTP-binding protein%2C putative;
seq1076__HtGene2460	HtGene2460	LSRZ01000380	protein_coding_gene	ID=Htart_000245100;description=U3 small nucleolar RNA-associated protein 7%2C putative;ebi_biotype=protein_coding	Htart_000245100	description=U3 small nucleolar RNA-associated protein 7%2C putative;
seq1077__HtGene2467	HtGene2467	LSRZ01000382	protein_coding_gene	ID=Htart_000246000;description=transcription elongation factor SPT5%2C putative;ebi_biotype=protein_coding	Htart_000246000	description=transcription elongation factor SPT5%2C putative;
seq1078__HtGene2467	HtGene2467	LSRZ01000382	protein_coding_gene	ID=Htart_000246000;description=transcription elongation factor SPT5%2C putative;ebi_biotype=protein_coding	Htart_000246000	description=transcription elongation factor SPT5%2C putative;
seq1079__HtGene2467	HtGene2467	LSRZ01000382	protein_coding_gene	ID=Htart_000246000;description=transcription elongation factor SPT5%2C putative;ebi_biotype=protein_coding	Htart_000246000	description=transcription elongation factor SPT5%2C putative;
seq1080__HtGene2467	HtGene2467	LSRZ01000382	protein_coding_gene	ID=Htart_000246000;description=transcription elongation factor SPT5%2C putative;ebi_biotype=protein_coding	Htart_000246000	description=transcription elongation factor SPT5%2C putative;
seq1083__HtGene2482	HtGene2482	LSRZ01000385	protein_coding_gene	ID=Htart_000247200;description=ATP-dependent RNA helicase ROK1%2C putative;ebi_biotype=protein_coding	Htart_000247200	description=ATP-dependent RNA helicase ROK1%2C putative;
seq1086__HtGene2486	HtGene2486	LSRZ01000386	protein_coding_gene	ID=Htart_000247600;description=TRAP-like protein;ebi_biotype=protein_coding	Htart_000247600	description=TRAP-like protein;
seq1087__HtGene2489	HtGene2489	LSRZ01000387	protein_coding_gene	ID=Htart_000247900;description=serine--tRNA ligase%2C putative;ebi_biotype=protein_coding	Htart_000247900	description=serine--tRNA ligase%2C putative;
seq1088__HtGene2489	HtGene2489	LSRZ01000387	protein_coding_gene	ID=Htart_000247900;description=serine--tRNA ligase%2C putative;ebi_biotype=protein_coding	Htart_000247900	description=serine--tRNA ligase%2C putative;
seq1090__HtGene2496	HtGene2496	LSRZ01000388	protein_coding_gene	ID=Htart_000248400;description=ABC transporter E family member 1%2C putative;ebi_biotype=protein_coding	Htart_000248400	description=ABC transporter E family member 1%2C putative;
seq1091__HtGene2497	HtGene2497	LSRZ01000388	protein_coding_gene	ID=Htart_000248500;description=26S proteasome regulatory subunit RPN11%2C putative;ebi_biotype=protein_coding	Htart_000248500	description=26S proteasome regulatory subunit RPN11%2C putative;
seq1092__HtGene2498	HtGene2498	LSRZ01000389	protein_coding_gene	ID=Htart_000248600;description=coatomer alpha subunit%2C putative;ebi_biotype=protein_coding	Htart_000248600	description=coatomer alpha subunit%2C putative;
seq1092__HtGene2498	HtGene2498	LSRZ01000389	protein_coding_gene	ID=Htart_000248700;description=hypothetical protein;ebi_biotype=protein_coding	Htart_000248700	description=hypothetical protein;
seq1093__HtGene2498	HtGene2498	LSRZ01000389	protein_coding_gene	ID=Htart_000248600;description=coatomer alpha subunit%2C putative;ebi_biotype=protein_coding	Htart_000248600	description=coatomer alpha subunit%2C putative;
seq1093__HtGene2498	HtGene2498	LSRZ01000389	protein_coding_gene	ID=Htart_000248700;description=hypothetical protein;ebi_biotype=protein_coding	Htart_000248700	description=hypothetical protein;
seq1094__HtGene2498	HtGene2498	LSRZ01000389	protein_coding_gene	ID=Htart_000248600;description=coatomer alpha subunit%2C putative;ebi_biotype=protein_coding	Htart_000248600	description=coatomer alpha subunit%2C putative;
seq1094__HtGene2498	HtGene2498	LSRZ01000389	protein_coding_gene	ID=Htart_000248700;description=hypothetical protein;ebi_biotype=protein_coding	Htart_000248700	description=hypothetical protein;
seq1095__HtGene2498	HtGene2498	LSRZ01000389	protein_coding_gene	ID=Htart_000248600;description=coatomer alpha subunit%2C putative;ebi_biotype=protein_coding	Htart_000248600	description=coatomer alpha subunit%2C putative;
seq1095__HtGene2498	HtGene2498	LSRZ01000389	protein_coding_gene	ID=Htart_000248700;description=hypothetical protein;ebi_biotype=protein_coding	Htart_000248700	description=hypothetical protein;
seq1096__HtGene2506	HtGene2506	LSRZ01000390	pseudogene	ID=Htart_000249400:pseudogene;description=eukaryotic translation initiation factor 3 subunit D%2C putative;ebi_biotype=pseudogene	Htart_000249400	description=eukaryotic translation initiation factor 3 subunit D%2C putative;
seq1097__HtGene2509	HtGene2509	LSRZ01000391	protein_coding_gene	ID=Htart_000249900;description=RNA-binding protein%2C putative;ebi_biotype=protein_coding	Htart_000249900	description=RNA-binding protein%2C putative;
seq1097__HtGene2509	HtGene2509	LSRZ01000391	protein_coding_gene	ID=Htart_000250000;description=hypothetical protein;ebi_biotype=protein_coding	Htart_000250000	description=hypothetical protein;
seq1098__HtGene2509	HtGene2509	LSRZ01000391	protein_coding_gene	ID=Htart_000249900;description=RNA-binding protein%2C putative;ebi_biotype=protein_coding	Htart_000249900	description=RNA-binding protein%2C putative;
seq1098__HtGene2509	HtGene2509	LSRZ01000391	protein_coding_gene	ID=Htart_000250000;description=hypothetical protein;ebi_biotype=protein_coding	Htart_000250000	description=hypothetical protein;
seq1099__HtGene2514	HtGene2514	LSRZ01000392	protein_coding_gene	ID=Htart_000250200;description=protein phosphatase PPM8%2C putative;ebi_biotype=protein_coding	Htart_000250200	description=protein phosphatase PPM8%2C putative;
seq1101__HtGene2519	HtGene2519	LSRZ01000393	protein_coding_gene	ID=Htart_000250600;description=vacuolar protein sorting-associated protein 35%2C putative;ebi_biotype=protein_coding	Htart_000250600	description=vacuolar protein sorting-associated protein 35%2C putative;
seq1103__HtGene2519	HtGene2519	LSRZ01000393	protein_coding_gene	ID=Htart_000250600;description=vacuolar protein sorting-associated protein 35%2C putative;ebi_biotype=protein_coding	Htart_000250600	description=vacuolar protein sorting-associated protein 35%2C putative;
seq1104__HtGene2523	HtGene2523	LSRZ01000394	pseudogene	ID=Htart_000250900:pseudogene;description=ATP-dependent RNA helicase DBP10%2C putative;ebi_biotype=pseudogene	Htart_000250900	description=ATP-dependent RNA helicase DBP10%2C putative;
seq1107__HtGene2525	HtGene2525	LSRZ01000395	protein_coding_gene	ID=Htart_000251100;description=prohibitin%2C putative;ebi_biotype=protein_coding	Htart_000251100	description=prohibitin%2C putative;
seq1108__HtGene2527	HtGene2527	LSRZ01000396	protein_coding_gene	ID=Htart_000251300;description=hypothetical protein;ebi_biotype=protein_coding	Htart_000251300	description=hypothetical protein;
seq1109__HtGene2529	HtGene2529	LSRZ01000396	pseudogene	ID=Htart_000251400:pseudogene;description=small ribosomal subunit assembling AARP2 protein;ebi_biotype=pseudogene	Htart_000251400	description=small ribosomal subunit assembling AARP2 protein;
seq1110__HtGene2537	HtGene2537	LSRZ01000398	protein_coding_gene	ID=Htart_000252200;description=hypothetical protein;ebi_biotype=protein_coding	Htart_000252200	description=hypothetical protein;
seq1110__HtGene2537	HtGene2537	LSRZ01000398	protein_coding_gene	ID=Htart_000252300;description=erythrocyte membrane-associated antigen;ebi_biotype=protein_coding	Htart_000252300	description=erythrocyte membrane-associated antigen;
seq1111__HtGene2537	HtGene2537	LSRZ01000398	protein_coding_gene	ID=Htart_000252200;description=hypothetical protein;ebi_biotype=protein_coding	Htart_000252200	description=hypothetical protein;
seq1111__HtGene2537	HtGene2537	LSRZ01000398	protein_coding_gene	ID=Htart_000252300;description=erythrocyte membrane-associated antigen;ebi_biotype=protein_coding	Htart_000252300	description=erythrocyte membrane-associated antigen;
seq1113__HtGene2540	HtGene2540	LSRZ01000399	protein_coding_gene	ID=Htart_000252500;description=trafficking protein particle complex subunit 5%2C putative;ebi_biotype=protein_coding	Htart_000252500	description=trafficking protein particle complex subunit 5%2C putative;
seq1114__HtGene2541	HtGene2541	LSRZ01000399	protein_coding_gene	ID=Htart_000252600;description=HSP40%2C subfamily A%2C putative;ebi_biotype=protein_coding	Htart_000252600	description=HSP40%2C subfamily A%2C putative;
seq1115__HtGene2541	HtGene2541	LSRZ01000399	protein_coding_gene	ID=Htart_000252600;description=HSP40%2C subfamily A%2C putative;ebi_biotype=protein_coding	Htart_000252600	description=HSP40%2C subfamily A%2C putative;
seq1116__HtGene2543	HtGene2543	LSRZ01000399	protein_coding_gene	ID=Htart_000252700;description=eukaryotic translation initiation factor eIF2A%2C putative;ebi_biotype=protein_coding	Htart_000252700	description=eukaryotic translation initiation factor eIF2A%2C putative;
seq1117__HtGene2543	HtGene2543	LSRZ01000399	protein_coding_gene	ID=Htart_000252700;description=eukaryotic translation initiation factor eIF2A%2C putative;ebi_biotype=protein_coding	Htart_000252700	description=eukaryotic translation initiation factor eIF2A%2C putative;
seq1118__HtGene2544	HtGene2544	LSRZ01000400	protein_coding_gene	ID=Htart_000252800;description=poly(A) polymerase PAP%2C putative;ebi_biotype=protein_coding	Htart_000252800	description=poly(A) polymerase PAP%2C putative;
seq1120__HtGene2546	HtGene2546	LSRZ01000400	pseudogene	ID=Htart_000252900:pseudogene;description=DNA polymerase 1%2C putative;ebi_biotype=pseudogene	Htart_000252900	description=DNA polymerase 1%2C putative;
seq1121__HtGene2546	HtGene2546	LSRZ01000400	pseudogene	ID=Htart_000252900:pseudogene;description=DNA polymerase 1%2C putative;ebi_biotype=pseudogene	Htart_000252900	description=DNA polymerase 1%2C putative;
seq1123__HtGene2548	HtGene2548	LSRZ01000401	protein_coding_gene	ID=Htart_000253100;description=N6-adenine-specific methylase%2C putative;ebi_biotype=protein_coding	Htart_000253100	description=N6-adenine-specific methylase%2C putative;
seq1124__HtGene2554	HtGene2554	LSRZ01000402	protein_coding_gene	ID=Htart_000253800;description=karyopherin alpha;ebi_biotype=protein_coding	Htart_000253800	description=karyopherin alpha;
seq1125__HtGene2555	HtGene2555	LSRZ01000402	protein_coding_gene	ID=Htart_000253900;description=RNA-binding protein%2C putative;ebi_biotype=protein_coding	Htart_000253900	description=RNA-binding protein%2C putative;
seq1127__HtGene2561	HtGene2561	LSRZ01000404	protein_coding_gene	ID=Htart_000254600;description=actin-related protein%2C putative;ebi_biotype=protein_coding	Htart_000254600	description=actin-related protein%2C putative;
seq1129__HtGene2568	HtGene2568	LSRZ01000405	protein_coding_gene	ID=Htart_000255200;description=pre-mRNA-splicing factor CWC22%2C putative;ebi_biotype=protein_coding	Htart_000255200	description=pre-mRNA-splicing factor CWC22%2C putative;
seq1129__HtGene2568	HtGene2568	LSRZ01000405	protein_coding_gene	ID=Htart_000255300;description=MA3 domain containing protein%2C putative;ebi_biotype=protein_coding	Htart_000255300	description=MA3 domain containing protein%2C putative;
seq1130__HtGene2580	HtGene2580	LSRZ01000408	protein_coding_gene	ID=Htart_000256100;description=eukaryotic translation initiation factor 2 gamma subunit%2C putative;ebi_biotype=protein_coding	Htart_000256100	description=eukaryotic translation initiation factor 2 gamma subunit%2C putative;
seq1134__HtGene2592	HtGene2592	LSRZ01000411	protein_coding_gene	ID=Htart_000257100;description=GMP synthase [glutamine-hydrolyzing];ebi_biotype=protein_coding	Htart_000257100	description=GMP synthase [glutamine-hydrolyzing];
seq1135__HtGene2601	HtGene2601	LSRZ01000413	protein_coding_gene	ID=Htart_000257800;description=60S ribosomal protein L44;ebi_biotype=protein_coding	Htart_000257800	description=60S ribosomal protein L44;
seq1138__HtGene2608	HtGene2608	LSRZ01000415	pseudogene	ID=Htart_000258400:pseudogene;description=transcription factor IIIb subunit%2C putative;ebi_biotype=pseudogene	Htart_000258400	description=transcription factor IIIb subunit%2C putative;
seq1139__HtGene2608	HtGene2608	LSRZ01000415	pseudogene	ID=Htart_000258400:pseudogene;description=transcription factor IIIb subunit%2C putative;ebi_biotype=pseudogene	Htart_000258400	description=transcription factor IIIb subunit%2C putative;
seq1140__HtGene2613	HtGene2613	LSRZ01000416	protein_coding_gene	ID=Htart_000259100;description=40S ribosomal protein S18%2C putative;ebi_biotype=protein_coding	Htart_000259100	description=40S ribosomal protein S18%2C putative;
seq1141__HtGene2613	HtGene2613	LSRZ01000416	protein_coding_gene	ID=Htart_000259100;description=40S ribosomal protein S18%2C putative;ebi_biotype=protein_coding	Htart_000259100	description=40S ribosomal protein S18%2C putative;
seq1142__HtGene2614	HtGene2614	LSRZ01000417	protein_coding_gene	ID=Htart_000259200;description=60S ribosomal protein L34;ebi_biotype=protein_coding	Htart_000259200	description=60S ribosomal protein L34;
seq1143__HtGene2614	HtGene2614	LSRZ01000417	protein_coding_gene	ID=Htart_000259200;description=60S ribosomal protein L34;ebi_biotype=protein_coding	Htart_000259200	description=60S ribosomal protein L34;
seq1144__HtGene2615	HtGene2615	LSRZ01000417	protein_coding_gene	ID=Htart_000259300;description=DNA repair protein RAD14%2C putative;ebi_biotype=protein_coding	Htart_000259300	description=DNA repair protein RAD14%2C putative;
seq1145__HtGene2619	HtGene2619	LSRZ01000418	pseudogene	ID=Htart_000259600:pseudogene;description=protein MAK16%2C putative;ebi_biotype=pseudogene	Htart_000259600	description=protein MAK16%2C putative;
seq1147__HtGene2630	HtGene2630	LSRZ01000421	protein_coding_gene	ID=Htart_000260700;description=protein transport protein SEC23;ebi_biotype=protein_coding	Htart_000260700	description=protein transport protein SEC23;
seq1148__HtGene2630	HtGene2630	LSRZ01000421	protein_coding_gene	ID=Htart_000260700;description=protein transport protein SEC23;ebi_biotype=protein_coding	Htart_000260700	description=protein transport protein SEC23;
seq1149__HtGene2635	HtGene2635	LSRZ01000422	protein_coding_gene	ID=Htart_000261100;description=vacuolar proton translocating ATPase subunit A%2C putative;ebi_biotype=protein_coding	Htart_000261100	description=vacuolar proton translocating ATPase subunit A%2C putative;
seq1150__HtGene2635	HtGene2635	LSRZ01000422	protein_coding_gene	ID=Htart_000261100;description=vacuolar proton translocating ATPase subunit A%2C putative;ebi_biotype=protein_coding	Htart_000261100	description=vacuolar proton translocating ATPase subunit A%2C putative;
seq1151__HtGene2635	HtGene2635	LSRZ01000422	protein_coding_gene	ID=Htart_000261100;description=vacuolar proton translocating ATPase subunit A%2C putative;ebi_biotype=protein_coding	Htart_000261100	description=vacuolar proton translocating ATPase subunit A%2C putative;
seq1153__HtGene2641	HtGene2641	LSRZ01000423	pseudogene	ID=Htart_000261500:pseudogene;description=methyltransferase%2C putative;ebi_biotype=pseudogene	Htart_000261500	description=methyltransferase%2C putative;
seq1155__HtGene2646	HtGene2646	LSRZ01000425	protein_coding_gene	ID=Htart_000262000;description=T-complex protein 1 subunit gamma;ebi_biotype=protein_coding	Htart_000262000	description=T-complex protein 1 subunit gamma;
seq1158__HtGene2652	HtGene2652	LSRZ01000426	pseudogene	ID=Htart_000262600:pseudogene;description=calcium-dependent protein kinase 6;ebi_biotype=pseudogene	Htart_000262600	description=calcium-dependent protein kinase 6;
seq1159__HtGene2659	HtGene2659	LSRZ01000429	protein_coding_gene	ID=Htart_000263300;description=leucine-rich repeat protein;ebi_biotype=protein_coding	Htart_000263300	description=leucine-rich repeat protein;
seq1160__HtGene2659	HtGene2659	LSRZ01000429	protein_coding_gene	ID=Htart_000263300;description=leucine-rich repeat protein;ebi_biotype=protein_coding	Htart_000263300	description=leucine-rich repeat protein;
seq1161__HtGene2669	HtGene2669	LSRZ01000431	protein_coding_gene	ID=Htart_000264800;description=Cg1 protein;ebi_biotype=protein_coding	Htart_000264800	description=Cg1 protein;
seq1164__HtGene2678	HtGene2678	LSRZ01000433	pseudogene	ID=Htart_000265700:pseudogene;description=ethanolamine-phosphate cytidylyltransferase;ebi_biotype=pseudogene	Htart_000265700	description=ethanolamine-phosphate cytidylyltransferase;
seq1165__HtGene2678	HtGene2678	LSRZ01000433	pseudogene	ID=Htart_000265700:pseudogene;description=ethanolamine-phosphate cytidylyltransferase;ebi_biotype=pseudogene	Htart_000265700	description=ethanolamine-phosphate cytidylyltransferase;
seq1166__HtGene2682	HtGene2682	LSRZ01000434	pseudogene	ID=Htart_000266200:pseudogene;description=myosin C;ebi_biotype=pseudogene	Htart_000266200	description=myosin C;
seq1167__HtGene2682	HtGene2682	LSRZ01000434	pseudogene	ID=Htart_000266200:pseudogene;description=myosin C;ebi_biotype=pseudogene	Htart_000266200	description=myosin C;
seq1168__HtGene2682	HtGene2682	LSRZ01000434	pseudogene	ID=Htart_000266200:pseudogene;description=myosin C;ebi_biotype=pseudogene	Htart_000266200	description=myosin C;
seq1169__HtGene2682	HtGene2682	LSRZ01000434	pseudogene	ID=Htart_000266200:pseudogene;description=myosin C;ebi_biotype=pseudogene	Htart_000266200	description=myosin C;
seq1170__HtGene2682	HtGene2682	LSRZ01000434	pseudogene	ID=Htart_000266200:pseudogene;description=myosin C;ebi_biotype=pseudogene	Htart_000266200	description=myosin C;
seq1171__HtGene2682	HtGene2682	LSRZ01000434	pseudogene	ID=Htart_000266200:pseudogene;description=myosin C;ebi_biotype=pseudogene	Htart_000266200	description=myosin C;
seq1172__HtGene2683	HtGene2683	LSRZ01000435	protein_coding_gene	ID=Htart_000266300;description=SET domain protein%2C putative;ebi_biotype=protein_coding	Htart_000266300	description=SET domain protein%2C putative;
seq1173__HtGene2683	HtGene2683	LSRZ01000435	protein_coding_gene	ID=Htart_000266300;description=SET domain protein%2C putative;ebi_biotype=protein_coding	Htart_000266300	description=SET domain protein%2C putative;
seq1174__HtGene2687	HtGene2687	LSRZ01000436	pseudogene	ID=Htart_000266600:pseudogene;description=small subunit rRNA processing factor%2C putative;ebi_biotype=pseudogene	Htart_000266600	description=small subunit rRNA processing factor%2C putative;
seq1175__HtGene2687	HtGene2687	LSRZ01000436	pseudogene	ID=Htart_000266600:pseudogene;description=small subunit rRNA processing factor%2C putative;ebi_biotype=pseudogene	Htart_000266600	description=small subunit rRNA processing factor%2C putative;
seq1176__HtGene2693	HtGene2693	LSRZ01000438	protein_coding_gene	ID=Htart_000267400;description=guanidine nucleotide exchange factor;ebi_biotype=protein_coding	Htart_000267400	description=guanidine nucleotide exchange factor;
seq1178__HtGene2693	HtGene2693	LSRZ01000438	protein_coding_gene	ID=Htart_000267400;description=guanidine nucleotide exchange factor;ebi_biotype=protein_coding	Htart_000267400	description=guanidine nucleotide exchange factor;
seq1179__HtGene2696	HtGene2696	LSRZ01000439	pseudogene	ID=Htart_000267700:pseudogene;description=isoleucine--tRNA ligase%2C putative;ebi_biotype=pseudogene	Htart_000267700	description=isoleucine--tRNA ligase%2C putative;
seq1180__HtGene2696	HtGene2696	LSRZ01000439	pseudogene	ID=Htart_000267700:pseudogene;description=isoleucine--tRNA ligase%2C putative;ebi_biotype=pseudogene	Htart_000267700	description=isoleucine--tRNA ligase%2C putative;
seq1181__HtGene2696	HtGene2696	LSRZ01000439	pseudogene	ID=Htart_000267700:pseudogene;description=isoleucine--tRNA ligase%2C putative;ebi_biotype=pseudogene	Htart_000267700	description=isoleucine--tRNA ligase%2C putative;
seq1183__HtGene2697	HtGene2697	LSRZ01000439	protein_coding_gene	ID=Htart_000267800;description=translation initiation factor 6%2C putative;ebi_biotype=protein_coding	Htart_000267800	description=translation initiation factor 6%2C putative;
seq1186__HtGene2704	HtGene2704	LSRZ01000442	protein_coding_gene	ID=Htart_000268400;description=CCR4-associated factor 1;ebi_biotype=protein_coding	Htart_000268400	description=CCR4-associated factor 1;
seq1187__HtGene2704	HtGene2704	LSRZ01000442	protein_coding_gene	ID=Htart_000268400;description=CCR4-associated factor 1;ebi_biotype=protein_coding	Htart_000268400	description=CCR4-associated factor 1;
seq1188__HtGene2706	HtGene2706	LSRZ01000443	protein_coding_gene	ID=Htart_000268600;description=ATP-dependent RNA helicase UAP56;ebi_biotype=protein_coding	Htart_000268600	description=ATP-dependent RNA helicase UAP56;
seq1190__HtGene2712	HtGene2712	LSRZ01000444	pseudogene	ID=Htart_000268900:pseudogene;description=ribonucleoside-diphosphate reductase%2C large subunit%2C putative;ebi_biotype=pseudogene	Htart_000268900	description=ribonucleoside-diphosphate reductase%2C large subunit%2C putative;
seq1191__HtGene2712	HtGene2712	LSRZ01000444	pseudogene	ID=Htart_000268900:pseudogene;description=ribonucleoside-diphosphate reductase%2C large subunit%2C putative;ebi_biotype=pseudogene	Htart_000268900	description=ribonucleoside-diphosphate reductase%2C large subunit%2C putative;
seq1192__HtGene2719	HtGene2719	LSRZ01000446	pseudogene	ID=Htart_000269600:pseudogene;description=DNA repair and recombination protein RAD54%2C putative;ebi_biotype=pseudogene	Htart_000269600	description=DNA repair and recombination protein RAD54%2C putative;
seq1192__HtGene2719	HtGene2719	LSRZ01000446	pseudogene	ID=Htart_000269700:pseudogene;description=ATPase family associated with various cellular activities (AAA)%2C putative;ebi_biotype=pseudogene	Htart_000269700	description=ATPase family associated with various cellular activities (AAA)%2C putative;
seq1193__HtGene2719	HtGene2719	LSRZ01000446	pseudogene	ID=Htart_000269600:pseudogene;description=DNA repair and recombination protein RAD54%2C putative;ebi_biotype=pseudogene	Htart_000269600	description=DNA repair and recombination protein RAD54%2C putative;
seq1193__HtGene2719	HtGene2719	LSRZ01000446	pseudogene	ID=Htart_000269700:pseudogene;description=ATPase family associated with various cellular activities (AAA)%2C putative;ebi_biotype=pseudogene	Htart_000269700	description=ATPase family associated with various cellular activities (AAA)%2C putative;
seq1195__HtGene2719	HtGene2719	LSRZ01000446	pseudogene	ID=Htart_000269600:pseudogene;description=DNA repair and recombination protein RAD54%2C putative;ebi_biotype=pseudogene	Htart_000269600	description=DNA repair and recombination protein RAD54%2C putative;
seq1195__HtGene2719	HtGene2719	LSRZ01000446	pseudogene	ID=Htart_000269700:pseudogene;description=ATPase family associated with various cellular activities (AAA)%2C putative;ebi_biotype=pseudogene	Htart_000269700	description=ATPase family associated with various cellular activities (AAA)%2C putative;
seq1196__HtGene2719	HtGene2719	LSRZ01000446	pseudogene	ID=Htart_000269600:pseudogene;description=DNA repair and recombination protein RAD54%2C putative;ebi_biotype=pseudogene	Htart_000269600	description=DNA repair and recombination protein RAD54%2C putative;
seq1196__HtGene2719	HtGene2719	LSRZ01000446	pseudogene	ID=Htart_000269700:pseudogene;description=ATPase family associated with various cellular activities (AAA)%2C putative;ebi_biotype=pseudogene	Htart_000269700	description=ATPase family associated with various cellular activities (AAA)%2C putative;
seq1198__HtGene2731	HtGene2731	LSRZ01000451	protein_coding_gene	ID=Htart_000271100;description=cytochrome c oxidase assembly protein (heme A: farnesyltransferase)%2C putative;ebi_biotype=protein_coding	Htart_000271100	description=cytochrome c oxidase assembly protein (heme A: farnesyltransferase)%2C putative;
seq1199__HtGene2735	HtGene2735	LSRZ01000452	protein_coding_gene	ID=Htart_000271600;description=chromodomain-helicase-DNA-binding protein 1 homolog%2C putative;ebi_biotype=protein_coding	Htart_000271600	description=chromodomain-helicase-DNA-binding protein 1 homolog%2C putative;
seq1200__HtGene2735	HtGene2735	LSRZ01000452	protein_coding_gene	ID=Htart_000271600;description=chromodomain-helicase-DNA-binding protein 1 homolog%2C putative;ebi_biotype=protein_coding	Htart_000271600	description=chromodomain-helicase-DNA-binding protein 1 homolog%2C putative;
seq1201__HtGene2735	HtGene2735	LSRZ01000452	protein_coding_gene	ID=Htart_000271600;description=chromodomain-helicase-DNA-binding protein 1 homolog%2C putative;ebi_biotype=protein_coding	Htart_000271600	description=chromodomain-helicase-DNA-binding protein 1 homolog%2C putative;
seq1205__HtGene2745	HtGene2745	LSRZ01000455	protein_coding_gene	ID=Htart_000272400;description=histone H3-like centromeric protein CSE4;ebi_biotype=protein_coding	Htart_000272400	description=histone H3-like centromeric protein CSE4;
seq1206__HtGene2747	HtGene2747	LSRZ01000456	protein_coding_gene	ID=Htart_000272700;description=coatomer subunit delta;ebi_biotype=protein_coding	Htart_000272700	description=coatomer subunit delta;
seq1207__HtGene2748	HtGene2748	LSRZ01000456	pseudogene	ID=Htart_000272800:pseudogene;description=DNA-directed RNA polymerase I subunit RPA2%2C putative;ebi_biotype=pseudogene	Htart_000272800	description=DNA-directed RNA polymerase I subunit RPA2%2C putative;
seq1208__HtGene2748	HtGene2748	LSRZ01000456	pseudogene	ID=Htart_000272800:pseudogene;description=DNA-directed RNA polymerase I subunit RPA2%2C putative;ebi_biotype=pseudogene	Htart_000272800	description=DNA-directed RNA polymerase I subunit RPA2%2C putative;
seq1210__HtGene2751	HtGene2751	LSRZ01000457	protein_coding_gene	ID=Htart_000273200;description=calcium-transporting ATPase;ebi_biotype=protein_coding	Htart_000273200	description=calcium-transporting ATPase;
seq1211__HtGene2751	HtGene2751	LSRZ01000457	protein_coding_gene	ID=Htart_000273200;description=calcium-transporting ATPase;ebi_biotype=protein_coding	Htart_000273200	description=calcium-transporting ATPase;
seq1212__HtGene2751	HtGene2751	LSRZ01000457	protein_coding_gene	ID=Htart_000273200;description=calcium-transporting ATPase;ebi_biotype=protein_coding	Htart_000273200	description=calcium-transporting ATPase;
seq1216__HtGene2757	HtGene2757	LSRZ01000459	protein_coding_gene	ID=Htart_000273500;description=glycerol kinase;ebi_biotype=protein_coding	Htart_000273500	description=glycerol kinase;
seq1217__HtGene2758	HtGene2758
seq1218__HtGene2763	HtGene2763	LSRZ01000460	protein_coding_gene	ID=Htart_000273800;description=kelch protein%2C putative;ebi_biotype=protein_coding	Htart_000273800	description=kelch protein%2C putative;
seq1219__HtGene2763	HtGene2763	LSRZ01000460	protein_coding_gene	ID=Htart_000273800;description=kelch protein%2C putative;ebi_biotype=protein_coding	Htart_000273800	description=kelch protein%2C putative;
seq1224__HtGene2798	HtGene2798	LSRZ01000471	protein_coding_gene	ID=Htart_000276600;description=conserved protein%2C unknown function;ebi_biotype=protein_coding	Htart_000276600	description=conserved protein%2C unknown function;
seq1225__HtGene2798	HtGene2798	LSRZ01000471	protein_coding_gene	ID=Htart_000276600;description=conserved protein%2C unknown function;ebi_biotype=protein_coding	Htart_000276600	description=conserved protein%2C unknown function;
seq1226__HtGene2798	HtGene2798	LSRZ01000471	protein_coding_gene	ID=Htart_000276600;description=conserved protein%2C unknown function;ebi_biotype=protein_coding	Htart_000276600	description=conserved protein%2C unknown function;
seq1227__HtGene2800	HtGene2800	LSRZ01000471	protein_coding_gene	ID=Htart_000276900;description=eukaryotic translation initiation factor 3 subunit C%2C putative;ebi_biotype=protein_coding	Htart_000276900	description=eukaryotic translation initiation factor 3 subunit C%2C putative;
seq1228__HtGene2800	HtGene2800	LSRZ01000471	protein_coding_gene	ID=Htart_000276900;description=eukaryotic translation initiation factor 3 subunit C%2C putative;ebi_biotype=protein_coding	Htart_000276900	description=eukaryotic translation initiation factor 3 subunit C%2C putative;
seq1230__HtGene2800	HtGene2800	LSRZ01000471	protein_coding_gene	ID=Htart_000276900;description=eukaryotic translation initiation factor 3 subunit C%2C putative;ebi_biotype=protein_coding	Htart_000276900	description=eukaryotic translation initiation factor 3 subunit C%2C putative;
seq1231__HtGene2805	HtGene2805	LSRZ01000473	protein_coding_gene	ID=Htart_000277700;description=palmitoyltransferase%2C putative;ebi_biotype=protein_coding	Htart_000277700	description=palmitoyltransferase%2C putative;
seq1234__HtGene2808	HtGene2808
seq1235__HtGene2815	HtGene2815	LSRZ01000475	protein_coding_gene	ID=Htart_000278600;description=glutamate--tRNA ligase%2C putative;ebi_biotype=protein_coding	Htart_000278600	description=glutamate--tRNA ligase%2C putative;
seq1236__HtGene2816	HtGene2816	LSRZ01000476	protein_coding_gene	ID=Htart_000278700;description=kinesin-8%2C putative;ebi_biotype=protein_coding	Htart_000278700	description=kinesin-8%2C putative;
seq1238__HtGene2820	HtGene2820	LSRZ01000478	protein_coding_gene	ID=Htart_000279200;description=cell division cycle protein 48 homologue%2C putative;ebi_biotype=protein_coding	Htart_000279200	description=cell division cycle protein 48 homologue%2C putative;
seq1243__HtGene2831	HtGene2831	LSRZ01000482	protein_coding_gene	ID=Htart_000280300;description=coproporphyrinogen-III oxidase;ebi_biotype=protein_coding	Htart_000280300	description=coproporphyrinogen-III oxidase;
seq1244__HtGene2831	HtGene2831	LSRZ01000482	protein_coding_gene	ID=Htart_000280300;description=coproporphyrinogen-III oxidase;ebi_biotype=protein_coding	Htart_000280300	description=coproporphyrinogen-III oxidase;
seq1245__HtGene2831	HtGene2831	LSRZ01000482	protein_coding_gene	ID=Htart_000280300;description=coproporphyrinogen-III oxidase;ebi_biotype=protein_coding	Htart_000280300	description=coproporphyrinogen-III oxidase;
seq1246__HtGene2833	HtGene2833	LSRZ01000483	pseudogene	ID=Htart_000280500:pseudogene;description=DNA replication licensing factor MCM5%2C putative;ebi_biotype=pseudogene	Htart_000280500	description=DNA replication licensing factor MCM5%2C putative;
seq1247__HtGene2835	HtGene2835	LSRZ01000483	protein_coding_gene	ID=Htart_000280800;description=non-SERCA-type Ca2+ -transporting P-ATPase;ebi_biotype=protein_coding	Htart_000280800	description=non-SERCA-type Ca2+ -transporting P-ATPase;
seq1248__HtGene2835	HtGene2835	LSRZ01000483	protein_coding_gene	ID=Htart_000280800;description=non-SERCA-type Ca2+ -transporting P-ATPase;ebi_biotype=protein_coding	Htart_000280800	description=non-SERCA-type Ca2+ -transporting P-ATPase;
seq1249__HtGene2835	HtGene2835	LSRZ01000483	protein_coding_gene	ID=Htart_000280800;description=non-SERCA-type Ca2+ -transporting P-ATPase;ebi_biotype=protein_coding	Htart_000280800	description=non-SERCA-type Ca2+ -transporting P-ATPase;
seq1250__HtGene2835	HtGene2835	LSRZ01000483	protein_coding_gene	ID=Htart_000280800;description=non-SERCA-type Ca2+ -transporting P-ATPase;ebi_biotype=protein_coding	Htart_000280800	description=non-SERCA-type Ca2+ -transporting P-ATPase;
seq1252__HtGene2842	HtGene2842	LSRZ01000485	protein_coding_gene	ID=Htart_000281400;description=secretory complex protein 62;ebi_biotype=protein_coding	Htart_000281400	description=secretory complex protein 62;
seq1253__HtGene2844	HtGene2844	LSRZ01000486	protein_coding_gene	ID=Htart_000281700;description=trafficking protein particle complex subunit 3%2C putative;ebi_biotype=protein_coding	Htart_000281700	description=trafficking protein particle complex subunit 3%2C putative;
seq1254__HtGene2845	HtGene2845	LSRZ01000486	protein_coding_gene	ID=Htart_000281800;description=exonuclease I%2C putative;ebi_biotype=protein_coding	Htart_000281800	description=exonuclease I%2C putative;
seq1255__HtGene2846	HtGene2846	LSRZ01000487	pseudogene	ID=Htart_000281900:pseudogene;description=conserved Plasmodium protein%2C unknown function;ebi_biotype=pseudogene	Htart_000281900	description=conserved Plasmodium protein%2C unknown function;
seq1257__HtGene2867	HtGene2867	LSRZ01000492	protein_coding_gene	ID=Htart_000283900;description=proline--tRNA ligase%2C putative;ebi_biotype=protein_coding	Htart_000283900	description=proline--tRNA ligase%2C putative;
seq1258__HtGene2867	HtGene2867	LSRZ01000492	protein_coding_gene	ID=Htart_000283900;description=proline--tRNA ligase%2C putative;ebi_biotype=protein_coding	Htart_000283900	description=proline--tRNA ligase%2C putative;
seq1259__HtGene2872	HtGene2872	LSRZ01000494	pseudogene	ID=Htart_000284500:pseudogene;description=DNA repair helicase%2C putative;ebi_biotype=pseudogene	Htart_000284500	description=DNA repair helicase%2C putative;
seq1261__HtGene2877	HtGene2877	LSRZ01000496	protein_coding_gene	ID=Htart_000285000;description=hypothetical protein;ebi_biotype=protein_coding	Htart_000285000	description=hypothetical protein;
seq1261__HtGene2877	HtGene2877	LSRZ01000496	protein_coding_gene	ID=Htart_000285100;description=ubiquitin conjugation factor E4 B%2C putative;ebi_biotype=protein_coding	Htart_000285100	description=ubiquitin conjugation factor E4 B%2C putative;
seq1262__HtGene2877	HtGene2877	LSRZ01000496	protein_coding_gene	ID=Htart_000285000;description=hypothetical protein;ebi_biotype=protein_coding	Htart_000285000	description=hypothetical protein;
seq1262__HtGene2877	HtGene2877	LSRZ01000496	protein_coding_gene	ID=Htart_000285100;description=ubiquitin conjugation factor E4 B%2C putative;ebi_biotype=protein_coding	Htart_000285100	description=ubiquitin conjugation factor E4 B%2C putative;
seq1263__HtGene2877	HtGene2877	LSRZ01000496	protein_coding_gene	ID=Htart_000285000;description=hypothetical protein;ebi_biotype=protein_coding	Htart_000285000	description=hypothetical protein;
seq1263__HtGene2877	HtGene2877	LSRZ01000496	protein_coding_gene	ID=Htart_000285100;description=ubiquitin conjugation factor E4 B%2C putative;ebi_biotype=protein_coding	Htart_000285100	description=ubiquitin conjugation factor E4 B%2C putative;
seq1264__HtGene2878	HtGene2878	LSRZ01000496	protein_coding_gene	ID=Htart_000285200;description=SNARE protein%2C putative;ebi_biotype=protein_coding	Htart_000285200	description=SNARE protein%2C putative;
seq1268__HtGene2896	HtGene2896	LSRZ01000503	protein_coding_gene	ID=Htart_000287000;description=DnaJ protein%2C putative;ebi_biotype=protein_coding	Htart_000287000	description=DnaJ protein%2C putative;
seq1269__HtGene2903	HtGene2903	LSRZ01000504	protein_coding_gene	ID=Htart_000287600;description=diacylglycerol O-acyltransferase;ebi_biotype=protein_coding	Htart_000287600	description=diacylglycerol O-acyltransferase;
seq1272__HtGene2906	HtGene2906	LSRZ01000506	protein_coding_gene	ID=Htart_000288100;description=coatamer beta subunit%2C putative;ebi_biotype=protein_coding	Htart_000288100	description=coatamer beta subunit%2C putative;
seq1273__HtGene2906	HtGene2906	LSRZ01000506	protein_coding_gene	ID=Htart_000288100;description=coatamer beta subunit%2C putative;ebi_biotype=protein_coding	Htart_000288100	description=coatamer beta subunit%2C putative;
seq1274__HtGene2906	HtGene2906	LSRZ01000506	protein_coding_gene	ID=Htart_000288100;description=coatamer beta subunit%2C putative;ebi_biotype=protein_coding	Htart_000288100	description=coatamer beta subunit%2C putative;
seq1275__HtGene2906	HtGene2906	LSRZ01000506	protein_coding_gene	ID=Htart_000288100;description=coatamer beta subunit%2C putative;ebi_biotype=protein_coding	Htart_000288100	description=coatamer beta subunit%2C putative;
seq1276__HtGene2906	HtGene2906	LSRZ01000506	protein_coding_gene	ID=Htart_000288100;description=coatamer beta subunit%2C putative;ebi_biotype=protein_coding	Htart_000288100	description=coatamer beta subunit%2C putative;
seq1277__HtGene2906	HtGene2906	LSRZ01000506	protein_coding_gene	ID=Htart_000288100;description=coatamer beta subunit%2C putative;ebi_biotype=protein_coding	Htart_000288100	description=coatamer beta subunit%2C putative;
seq1278__HtGene2912	HtGene2912	LSRZ01000507	pseudogene	ID=Htart_000288600:pseudogene;description=arginine--tRNA ligase%2C putative;ebi_biotype=pseudogene	Htart_000288600	description=arginine--tRNA ligase%2C putative;
seq1279__HtGene2914	HtGene2914	LSRZ01000508	pseudogene	ID=Htart_000288900:pseudogene;description=ubiquinol-cytochrome c reductase iron-sulfur subunit%2C putative;ebi_biotype=pseudogene	Htart_000288900	description=ubiquinol-cytochrome c reductase iron-sulfur subunit%2C putative;
seq1281__HtGene2918	HtGene2918	LSRZ01000509	protein_coding_gene	ID=Htart_000289300;description=ABC transporter B family member 6%2C putative;ebi_biotype=protein_coding	Htart_000289300	description=ABC transporter B family member 6%2C putative;
seq1282__HtGene2918	HtGene2918	LSRZ01000509	protein_coding_gene	ID=Htart_000289300;description=ABC transporter B family member 6%2C putative;ebi_biotype=protein_coding	Htart_000289300	description=ABC transporter B family member 6%2C putative;
seq1284__HtGene2922	HtGene2922	LSRZ01000510	pseudogene	ID=Htart_000289600:pseudogene;description=atypical protein kinase%2C ABC-1 family%2C putative;ebi_biotype=pseudogene	Htart_000289600	description=atypical protein kinase%2C ABC-1 family%2C putative;
seq1285__HtGene2922	HtGene2922	LSRZ01000510	pseudogene	ID=Htart_000289600:pseudogene;description=atypical protein kinase%2C ABC-1 family%2C putative;ebi_biotype=pseudogene	Htart_000289600	description=atypical protein kinase%2C ABC-1 family%2C putative;
seq1286__HtGene2931	HtGene2931	LSRZ01000513	protein_coding_gene	ID=Htart_000290400;description=polyadenylate-binding protein-interacting protein 1%2C putative;ebi_biotype=protein_coding	Htart_000290400	description=polyadenylate-binding protein-interacting protein 1%2C putative;
seq1288__HtGene2938	HtGene2938	LSRZ01000515	pseudogene	ID=Htart_000291300:pseudogene;description=proline--tRNA ligase;ebi_biotype=pseudogene	Htart_000291300	description=proline--tRNA ligase;
seq1289__HtGene2938	HtGene2938	LSRZ01000515	pseudogene	ID=Htart_000291300:pseudogene;description=proline--tRNA ligase;ebi_biotype=pseudogene	Htart_000291300	description=proline--tRNA ligase;
seq1290__HtGene2941	HtGene2941	LSRZ01000516	protein_coding_gene	ID=Htart_000291500;description=cytidine triphosphate synthetase;ebi_biotype=protein_coding	Htart_000291500	description=cytidine triphosphate synthetase;
seq1291__HtGene2941	HtGene2941	LSRZ01000516	protein_coding_gene	ID=Htart_000291500;description=cytidine triphosphate synthetase;ebi_biotype=protein_coding	Htart_000291500	description=cytidine triphosphate synthetase;
seq1292__HtGene2943	HtGene2943	LSRZ01000517	pseudogene	ID=Htart_000291700:pseudogene;description=PHD-finger/SNF2 family N-terminal domain/DEAD/DEAH box helicase/Helicase conserved C-terminal domain containing protein%2C putative;ebi_biotype=pseudogene	Htart_000291700	description=PHD-finger/SNF2 family N-terminal domain/DEAD/DEAH box helicase/Helicase conserved C-terminal domain containing protein%2C putative;
seq1293__HtGene2943	HtGene2943	LSRZ01000517	pseudogene	ID=Htart_000291700:pseudogene;description=PHD-finger/SNF2 family N-terminal domain/DEAD/DEAH box helicase/Helicase conserved C-terminal domain containing protein%2C putative;ebi_biotype=pseudogene	Htart_000291700	description=PHD-finger/SNF2 family N-terminal domain/DEAD/DEAH box helicase/Helicase conserved C-terminal domain containing protein%2C putative;
seq1294__HtGene2943	HtGene2943	LSRZ01000517	pseudogene	ID=Htart_000291700:pseudogene;description=PHD-finger/SNF2 family N-terminal domain/DEAD/DEAH box helicase/Helicase conserved C-terminal domain containing protein%2C putative;ebi_biotype=pseudogene	Htart_000291700	description=PHD-finger/SNF2 family N-terminal domain/DEAD/DEAH box helicase/Helicase conserved C-terminal domain containing protein%2C putative;
seq1295__HtGene2943	HtGene2943	LSRZ01000517	pseudogene	ID=Htart_000291700:pseudogene;description=PHD-finger/SNF2 family N-terminal domain/DEAD/DEAH box helicase/Helicase conserved C-terminal domain containing protein%2C putative;ebi_biotype=pseudogene	Htart_000291700	description=PHD-finger/SNF2 family N-terminal domain/DEAD/DEAH box helicase/Helicase conserved C-terminal domain containing protein%2C putative;
seq1299__HtGene2950	HtGene2950	LSRZ01000519	protein_coding_gene	ID=Htart_000292300;description=ATP-dependent RNA helicase DBP4%2C putative;ebi_biotype=protein_coding	Htart_000292300	description=ATP-dependent RNA helicase DBP4%2C putative;
seq1300__HtGene2950	HtGene2950	LSRZ01000519	protein_coding_gene	ID=Htart_000292300;description=ATP-dependent RNA helicase DBP4%2C putative;ebi_biotype=protein_coding	Htart_000292300	description=ATP-dependent RNA helicase DBP4%2C putative;
seq1302__HtGene2952	HtGene2952	LSRZ01000520	protein_coding_gene	ID=Htart_000292600;description=glutamine--fructose-6-phosphate aminotransferase [isomerizing]%2C putative;ebi_biotype=protein_coding	Htart_000292600	description=glutamine--fructose-6-phosphate aminotransferase [isomerizing]%2C putative;
seq1303__HtGene2952	HtGene2952	LSRZ01000520	protein_coding_gene	ID=Htart_000292600;description=glutamine--fructose-6-phosphate aminotransferase [isomerizing]%2C putative;ebi_biotype=protein_coding	Htart_000292600	description=glutamine--fructose-6-phosphate aminotransferase [isomerizing]%2C putative;
seq1304__HtGene2958	HtGene2958	LSRZ01000522	protein_coding_gene	ID=Htart_000293200;description=translationally-controlled tumor protein homolog;ebi_biotype=protein_coding	Htart_000293200	description=translationally-controlled tumor protein homolog;
seq1305__HtGene2960	HtGene2960	LSRZ01000523	protein_coding_gene	ID=Htart_000293500;description=phosphatidylinositol N-acetylglucosaminyltransferase subunit A%2C putative;ebi_biotype=protein_coding	Htart_000293500	description=phosphatidylinositol N-acetylglucosaminyltransferase subunit A%2C putative;
seq1306__HtGene2960	HtGene2960	LSRZ01000523	protein_coding_gene	ID=Htart_000293500;description=phosphatidylinositol N-acetylglucosaminyltransferase subunit A%2C putative;ebi_biotype=protein_coding	Htart_000293500	description=phosphatidylinositol N-acetylglucosaminyltransferase subunit A%2C putative;
seq1307__HtGene2960	HtGene2960	LSRZ01000523	protein_coding_gene	ID=Htart_000293500;description=phosphatidylinositol N-acetylglucosaminyltransferase subunit A%2C putative;ebi_biotype=protein_coding	Htart_000293500	description=phosphatidylinositol N-acetylglucosaminyltransferase subunit A%2C putative;
seq1313__HtGene2978	HtGene2978	LSRZ01000527	protein_coding_gene	ID=Htart_000295300;description=DNA-directed RNA polymerase III subunit RPC2%2C putative;ebi_biotype=protein_coding	Htart_000295300	description=DNA-directed RNA polymerase III subunit RPC2%2C putative;
seq1314__HtGene2978	HtGene2978	LSRZ01000527	protein_coding_gene	ID=Htart_000295300;description=DNA-directed RNA polymerase III subunit RPC2%2C putative;ebi_biotype=protein_coding	Htart_000295300	description=DNA-directed RNA polymerase III subunit RPC2%2C putative;
seq1315__HtGene2980	HtGene2980	LSRZ01000528	protein_coding_gene	ID=Htart_000295600;description=ABC1 family%2C putative;ebi_biotype=protein_coding	Htart_000295600	description=ABC1 family%2C putative;
seq1316__HtGene2980	HtGene2980	LSRZ01000528	protein_coding_gene	ID=Htart_000295600;description=ABC1 family%2C putative;ebi_biotype=protein_coding	Htart_000295600	description=ABC1 family%2C putative;
seq1317__HtGene2981	HtGene2981	LSRZ01000528	pseudogene	ID=Htart_000295700:pseudogene;description=protein phosphatase PPM5%2C putative;ebi_biotype=pseudogene	Htart_000295700	description=protein phosphatase PPM5%2C putative;
seq1318__HtGene2981	HtGene2981	LSRZ01000528	pseudogene	ID=Htart_000295700:pseudogene;description=protein phosphatase PPM5%2C putative;ebi_biotype=pseudogene	Htart_000295700	description=protein phosphatase PPM5%2C putative;
seq1319__HtGene2981	HtGene2981	LSRZ01000528	pseudogene	ID=Htart_000295700:pseudogene;description=protein phosphatase PPM5%2C putative;ebi_biotype=pseudogene	Htart_000295700	description=protein phosphatase PPM5%2C putative;
seq1321__HtGene2985	HtGene2985	LSRZ01000529	pseudogene	ID=Htart_000296100:pseudogene;description=rab specific GDP dissociation inhibitor;ebi_biotype=pseudogene	Htart_000296100	description=rab specific GDP dissociation inhibitor;
seq1322__HtGene2986	HtGene2986	LSRZ01000530	protein_coding_gene	ID=Htart_000296200;description=XPA binding protein 1%2C putative;ebi_biotype=protein_coding	Htart_000296200	description=XPA binding protein 1%2C putative;
seq1327__HtGene2993	HtGene2993	LSRZ01000531	protein_coding_gene	ID=Htart_000296900;description=purine nucleoside phosphorylase;ebi_biotype=protein_coding	Htart_000296900	description=purine nucleoside phosphorylase;
seq1331__HtGene3002	HtGene3002
seq1332__HtGene3002	HtGene3002
seq1334__HtGene3008	HtGene3008	LSRZ01000537	protein_coding_gene	ID=Htart_000298300;description=arsenical pump-driving ATPase%2C putative;ebi_biotype=protein_coding	Htart_000298300	description=arsenical pump-driving ATPase%2C putative;
seq1335__HtGene3013	HtGene3013	LSRZ01000538	protein_coding_gene	ID=Htart_000298700;description=conserved Plasmodium protein%2C unknown function;ebi_biotype=protein_coding	Htart_000298700	description=conserved Plasmodium protein%2C unknown function;
seq1335__HtGene3013	HtGene3013	LSRZ01000538	protein_coding_gene	ID=Htart_000298800;description=glutathione synthetase;ebi_biotype=protein_coding	Htart_000298800	description=glutathione synthetase;
seq1336__HtGene3014	HtGene3014	LSRZ01000538	pseudogene	ID=Htart_000298900:pseudogene;description=CDK-activating kinase assembly factor;ebi_biotype=pseudogene	Htart_000298900	description=CDK-activating kinase assembly factor;
seq1337__HtGene3016	HtGene3016	LSRZ01000539	protein_coding_gene	ID=Htart_000299100;description=histone deacetylase%2C putative;ebi_biotype=protein_coding	Htart_000299100	description=histone deacetylase%2C putative;
seq1338__HtGene3016	HtGene3016	LSRZ01000539	protein_coding_gene	ID=Htart_000299100;description=histone deacetylase%2C putative;ebi_biotype=protein_coding	Htart_000299100	description=histone deacetylase%2C putative;
seq1339__HtGene3016	HtGene3016	LSRZ01000539	protein_coding_gene	ID=Htart_000299100;description=histone deacetylase%2C putative;ebi_biotype=protein_coding	Htart_000299100	description=histone deacetylase%2C putative;
seq1340__HtGene3024	HtGene3024	LSRZ01000541	protein_coding_gene	ID=Htart_000299800;description=thioredoxin-related protein%2C putative;ebi_biotype=protein_coding	Htart_000299800	description=thioredoxin-related protein%2C putative;
seq1341__HtGene3024	HtGene3024	LSRZ01000541	protein_coding_gene	ID=Htart_000299800;description=thioredoxin-related protein%2C putative;ebi_biotype=protein_coding	Htart_000299800	description=thioredoxin-related protein%2C putative;
seq1342__HtGene3027	HtGene3027	LSRZ01000542	protein_coding_gene	ID=Htart_000300000;description=protein DJ-1;ebi_biotype=protein_coding	Htart_000300000	description=protein DJ-1;
seq1342__HtGene3027	HtGene3027	LSRZ01000542	protein_coding_gene	ID=Htart_000300100;description=mitochondrial import inner membrane translocase subunit TIM22%2C putative;ebi_biotype=protein_coding	Htart_000300100	description=mitochondrial import inner membrane translocase subunit TIM22%2C putative;
seq1343__HtGene3027	HtGene3027	LSRZ01000542	protein_coding_gene	ID=Htart_000300000;description=protein DJ-1;ebi_biotype=protein_coding	Htart_000300000	description=protein DJ-1;
seq1343__HtGene3027	HtGene3027	LSRZ01000542	protein_coding_gene	ID=Htart_000300100;description=mitochondrial import inner membrane translocase subunit TIM22%2C putative;ebi_biotype=protein_coding	Htart_000300100	description=mitochondrial import inner membrane translocase subunit TIM22%2C putative;
seq1344__HtGene3032	HtGene3032	LSRZ01000543	protein_coding_gene	ID=Htart_000300500;description=serine--tRNA ligase%2C putative;ebi_biotype=protein_coding	Htart_000300500	description=serine--tRNA ligase%2C putative;
seq1345__HtGene3035	HtGene3035	LSRZ01000544	pseudogene	ID=Htart_000300800:pseudogene;description=ATP-dependent RNA helicase HAS1;ebi_biotype=pseudogene	Htart_000300800	description=ATP-dependent RNA helicase HAS1;
seq1346__HtGene3035	HtGene3035	LSRZ01000544	pseudogene	ID=Htart_000300800:pseudogene;description=ATP-dependent RNA helicase HAS1;ebi_biotype=pseudogene	Htart_000300800	description=ATP-dependent RNA helicase HAS1;
seq1348__HtGene3043	HtGene3043	LSRZ01000547	protein_coding_gene	ID=Htart_000301800;description=TBC domain protein%2C putative;ebi_biotype=protein_coding	Htart_000301800	description=TBC domain protein%2C putative;
seq1349__HtGene3043	HtGene3043	LSRZ01000547	protein_coding_gene	ID=Htart_000301800;description=TBC domain protein%2C putative;ebi_biotype=protein_coding	Htart_000301800	description=TBC domain protein%2C putative;
seq1350__HtGene3044	HtGene3044	LSRZ01000548	pseudogene	ID=Htart_000301900:pseudogene;description=N-glycosylase/DNA lyase%2C putative;ebi_biotype=pseudogene	Htart_000301900	description=N-glycosylase/DNA lyase%2C putative;
seq1351__HtGene3045	HtGene3045	LSRZ01000548	protein_coding_gene	ID=Htart_000302000;description=conserved Plasmodium protein%2C unknown function;ebi_biotype=protein_coding	Htart_000302000	description=conserved Plasmodium protein%2C unknown function;
seq1352__HtGene3051	HtGene3051	LSRZ01000549	protein_coding_gene	ID=Htart_000302500;description=flavoprotein subunit of succinate dehydrogenase;ebi_biotype=protein_coding	Htart_000302500	description=flavoprotein subunit of succinate dehydrogenase;
seq1354__HtGene3066	HtGene3066	LSRZ01000553	protein_coding_gene	ID=Htart_000304100;description=RuvB-like helicase 2;ebi_biotype=protein_coding	Htart_000304100	description=RuvB-like helicase 2;
seq1357__HtGene3080	HtGene3080
seq1360__HtGene3084	HtGene3084	LSRZ01000558	protein_coding_gene	ID=Htart_000305500;description=chaperone protein ClpB1;ebi_biotype=protein_coding	Htart_000305500	description=chaperone protein ClpB1;
seq1361__HtGene3084	HtGene3084	LSRZ01000558	protein_coding_gene	ID=Htart_000305500;description=chaperone protein ClpB1;ebi_biotype=protein_coding	Htart_000305500	description=chaperone protein ClpB1;
seq1362__HtGene3084	HtGene3084	LSRZ01000558	protein_coding_gene	ID=Htart_000305500;description=chaperone protein ClpB1;ebi_biotype=protein_coding	Htart_000305500	description=chaperone protein ClpB1;
seq1363__HtGene3087	HtGene3087	LSRZ01000559	protein_coding_gene	ID=Htart_000305800;description=ATP-dependent RNA helicase%2C putative;ebi_biotype=protein_coding	Htart_000305800	description=ATP-dependent RNA helicase%2C putative;
seq1364__HtGene3087	HtGene3087	LSRZ01000559	protein_coding_gene	ID=Htart_000305800;description=ATP-dependent RNA helicase%2C putative;ebi_biotype=protein_coding	Htart_000305800	description=ATP-dependent RNA helicase%2C putative;
seq1365__HtGene3089	HtGene3089	LSRZ01000560	protein_coding_gene	ID=Htart_000306000;description=S-adenosylmethionine-dependent methyltransferase%2C putative;ebi_biotype=protein_coding	Htart_000306000	description=S-adenosylmethionine-dependent methyltransferase%2C putative;
seq1366__HtGene3093	HtGene3093	LSRZ01000561	protein_coding_gene	ID=Htart_000306300;description=proteasome subunit alpha type-2%2C putative;ebi_biotype=protein_coding	Htart_000306300	description=proteasome subunit alpha type-2%2C putative;
seq1367__HtGene3093	HtGene3093	LSRZ01000561	protein_coding_gene	ID=Htart_000306300;description=proteasome subunit alpha type-2%2C putative;ebi_biotype=protein_coding	Htart_000306300	description=proteasome subunit alpha type-2%2C putative;
seq1368__HtGene3097	HtGene3097	LSRZ01000562	protein_coding_gene	ID=Htart_000306800;description=conserved Plasmodium protein%2C unknown function;ebi_biotype=protein_coding	Htart_000306800	description=conserved Plasmodium protein%2C unknown function;
seq1369__HtGene3097	HtGene3097	LSRZ01000562	protein_coding_gene	ID=Htart_000306800;description=conserved Plasmodium protein%2C unknown function;ebi_biotype=protein_coding	Htart_000306800	description=conserved Plasmodium protein%2C unknown function;
seq1370__HtGene3097	HtGene3097	LSRZ01000562	protein_coding_gene	ID=Htart_000306800;description=conserved Plasmodium protein%2C unknown function;ebi_biotype=protein_coding	Htart_000306800	description=conserved Plasmodium protein%2C unknown function;
seq1371__HtGene3097	HtGene3097	LSRZ01000562	protein_coding_gene	ID=Htart_000306800;description=conserved Plasmodium protein%2C unknown function;ebi_biotype=protein_coding	Htart_000306800	description=conserved Plasmodium protein%2C unknown function;
seq1372__HtGene3097	HtGene3097	LSRZ01000562	protein_coding_gene	ID=Htart_000306800;description=conserved Plasmodium protein%2C unknown function;ebi_biotype=protein_coding	Htart_000306800	description=conserved Plasmodium protein%2C unknown function;
seq1373__HtGene3097	HtGene3097	LSRZ01000562	protein_coding_gene	ID=Htart_000306800;description=conserved Plasmodium protein%2C unknown function;ebi_biotype=protein_coding	Htart_000306800	description=conserved Plasmodium protein%2C unknown function;
seq1374__HtGene3098	HtGene3098	LSRZ01000563	protein_coding_gene	ID=Htart_000307000;description=conserved Plasmodium protein%2C unknown function;ebi_biotype=protein_coding	Htart_000307000	description=conserved Plasmodium protein%2C unknown function;
seq1375__HtGene3098	HtGene3098	LSRZ01000563	protein_coding_gene	ID=Htart_000307000;description=conserved Plasmodium protein%2C unknown function;ebi_biotype=protein_coding	Htart_000307000	description=conserved Plasmodium protein%2C unknown function;
seq1376__HtGene3099	HtGene3099	LSRZ01000563	protein_coding_gene	ID=Htart_000307100;description=geranylgeranyltransferase%2C putative;ebi_biotype=protein_coding	Htart_000307100	description=geranylgeranyltransferase%2C putative;
seq1377__HtGene3099	HtGene3099	LSRZ01000563	protein_coding_gene	ID=Htart_000307100;description=geranylgeranyltransferase%2C putative;ebi_biotype=protein_coding	Htart_000307100	description=geranylgeranyltransferase%2C putative;
seq1378__HtGene3103	HtGene3103	LSRZ01000564	protein_coding_gene	ID=Htart_000307500;description=deoxyhypusine synthase;ebi_biotype=protein_coding	Htart_000307500	description=deoxyhypusine synthase;
seq1379__HtGene3104	HtGene3104	LSRZ01000564	pseudogene	ID=Htart_000307600:pseudogene;description=AAA family ATPase%2C putative;ebi_biotype=pseudogene	Htart_000307600	description=AAA family ATPase%2C putative;
seq1380__HtGene3104	HtGene3104	LSRZ01000564	pseudogene	ID=Htart_000307600:pseudogene;description=AAA family ATPase%2C putative;ebi_biotype=pseudogene	Htart_000307600	description=AAA family ATPase%2C putative;
seq1382__HtGene3105	HtGene3105	LSRZ01000564	protein_coding_gene	ID=Htart_000307700;description=glycylpeptide N-tetradecanoyltransferase;ebi_biotype=protein_coding	Htart_000307700	description=glycylpeptide N-tetradecanoyltransferase;
seq1383__HtGene3114	HtGene3114	LSRZ01000567	pseudogene	ID=Htart_000308400:pseudogene;description=ferlin%2C putative;ebi_biotype=pseudogene	Htart_000308400	description=ferlin%2C putative;
seq1384__HtGene3114	HtGene3114	LSRZ01000567	pseudogene	ID=Htart_000308400:pseudogene;description=ferlin%2C putative;ebi_biotype=pseudogene	Htart_000308400	description=ferlin%2C putative;
seq1385__HtGene3114	HtGene3114	LSRZ01000567	pseudogene	ID=Htart_000308400:pseudogene;description=ferlin%2C putative;ebi_biotype=pseudogene	Htart_000308400	description=ferlin%2C putative;
seq1386__HtGene3114	HtGene3114	LSRZ01000567	pseudogene	ID=Htart_000308400:pseudogene;description=ferlin%2C putative;ebi_biotype=pseudogene	Htart_000308400	description=ferlin%2C putative;
seq1387__HtGene3115	HtGene3115	LSRZ01000567	protein_coding_gene	ID=Htart_000308500;description=AP-1 complex subunit gamma%2C putative;ebi_biotype=protein_coding	Htart_000308500	description=AP-1 complex subunit gamma%2C putative;
seq1388__HtGene3115	HtGene3115	LSRZ01000567	protein_coding_gene	ID=Htart_000308500;description=AP-1 complex subunit gamma%2C putative;ebi_biotype=protein_coding	Htart_000308500	description=AP-1 complex subunit gamma%2C putative;
seq1390__HtGene3118	HtGene3118	LSRZ01000568	protein_coding_gene	ID=Htart_000308800;description=DNA damage-inducible protein 1%2C putative;ebi_biotype=protein_coding	Htart_000308800	description=DNA damage-inducible protein 1%2C putative;
seq1391__HtGene3125	HtGene3125	LSRZ01000570	protein_coding_gene	ID=Htart_000309500;description=myosin A tail domain interacting protein;ebi_biotype=protein_coding	Htart_000309500	description=myosin A tail domain interacting protein;
seq1392__HtGene3132	HtGene3132	LSRZ01000571	protein_coding_gene	ID=Htart_000309900;description=delta-aminolevulinic acid dehydratase;ebi_biotype=protein_coding	Htart_000309900	description=delta-aminolevulinic acid dehydratase;
seq1397__HtGene3156	HtGene3156	LSRZ01000580	protein_coding_gene	ID=Htart_000312400;description=ran binding protein 1%2C putative;ebi_biotype=protein_coding	Htart_000312400	description=ran binding protein 1%2C putative;
seq1399__HtGene3172	HtGene3172	LSRZ01000586	pseudogene	ID=Htart_000314000:pseudogene;description=myb2 transcription factor%2C putative;ebi_biotype=pseudogene	Htart_000314000	description=myb2 transcription factor%2C putative;
seq1400__HtGene3172	HtGene3172	LSRZ01000586	pseudogene	ID=Htart_000314000:pseudogene;description=myb2 transcription factor%2C putative;ebi_biotype=pseudogene	Htart_000314000	description=myb2 transcription factor%2C putative;
seq1403__HtGene3205	HtGene3205	LSRZ01000596	pseudogene	ID=Htart_000316700:pseudogene;description=double C2-like domain-containing protein;ebi_biotype=pseudogene	Htart_000316700	description=double C2-like domain-containing protein;
seq1404__HtGene3205	HtGene3205	LSRZ01000596	pseudogene	ID=Htart_000316700:pseudogene;description=double C2-like domain-containing protein;ebi_biotype=pseudogene	Htart_000316700	description=double C2-like domain-containing protein;
seq1405__HtGene3205	HtGene3205	LSRZ01000596	pseudogene	ID=Htart_000316700:pseudogene;description=double C2-like domain-containing protein;ebi_biotype=pseudogene	Htart_000316700	description=double C2-like domain-containing protein;
seq1406__HtGene3206	HtGene3206	LSRZ01000596	protein_coding_gene	ID=Htart_000316800;description=glucose inhibited division protein a homologue%2C putative;ebi_biotype=protein_coding	Htart_000316800	description=glucose inhibited division protein a homologue%2C putative;
seq1407__HtGene3206	HtGene3206	LSRZ01000596	protein_coding_gene	ID=Htart_000316800;description=glucose inhibited division protein a homologue%2C putative;ebi_biotype=protein_coding	Htart_000316800	description=glucose inhibited division protein a homologue%2C putative;
seq1408__HtGene3208	HtGene3208
seq1409__HtGene3208	HtGene3208
seq1411__HtGene3209	HtGene3209	LSRZ01000599	pseudogene	ID=Htart_000316900:pseudogene;description=calcium-dependent protein kinase 7;ebi_biotype=pseudogene	Htart_000316900	description=calcium-dependent protein kinase 7;
seq1413__HtGene3214	HtGene3214
seq1417__HtGene3216	HtGene3216	LSRZ01000603	protein_coding_gene	ID=Htart_000317800;description=protein disulfide isomerase;ebi_biotype=protein_coding	Htart_000317800	description=protein disulfide isomerase;
seq1418__HtGene3218	HtGene3218	LSRZ01000604	pseudogene	ID=Htart_000318000:pseudogene;description=DNA polymerase zeta catalytic subunit%2C putative;ebi_biotype=pseudogene	Htart_000318000	description=DNA polymerase zeta catalytic subunit%2C putative;
seq1419__HtGene3218	HtGene3218	LSRZ01000604	pseudogene	ID=Htart_000318000:pseudogene;description=DNA polymerase zeta catalytic subunit%2C putative;ebi_biotype=pseudogene	Htart_000318000	description=DNA polymerase zeta catalytic subunit%2C putative;
seq1423__HtGene3227	HtGene3227	LSRZ01000608	protein_coding_gene	ID=Htart_000319100;description=eukaryotic translation initiation factor 5%2C putative;ebi_biotype=protein_coding	Htart_000319100	description=eukaryotic translation initiation factor 5%2C putative;
seq1424__HtGene3227	HtGene3227	LSRZ01000608	protein_coding_gene	ID=Htart_000319100;description=eukaryotic translation initiation factor 5%2C putative;ebi_biotype=protein_coding	Htart_000319100	description=eukaryotic translation initiation factor 5%2C putative;
seq1425__HtGene3227	HtGene3227	LSRZ01000608	protein_coding_gene	ID=Htart_000319100;description=eukaryotic translation initiation factor 5%2C putative;ebi_biotype=protein_coding	Htart_000319100	description=eukaryotic translation initiation factor 5%2C putative;
seq1427__HtGene3259	HtGene3259	LSRZ01000616	protein_coding_gene	ID=Htart_000322100;description=DNA helicase%2C putative;ebi_biotype=protein_coding	Htart_000322100	description=DNA helicase%2C putative;
seq1429__HtGene3262	HtGene3262
seq1430__HtGene3262	HtGene3262
seq1431__HtGene3262	HtGene3262
seq1434__HtGene3270	HtGene3270	LSRZ01000620	protein_coding_gene	ID=Htart_000323000;description=serine/threonine protein kinase%2C FIKK family;ebi_biotype=protein_coding	Htart_000323000	description=serine/threonine protein kinase%2C FIKK family;
seq1434__HtGene3270	HtGene3270	LSRZ01000620	protein_coding_gene	ID=Htart_000323100;description=hypothetical protein;ebi_biotype=protein_coding	Htart_000323100	description=hypothetical protein;
seq1435__HtGene3270	HtGene3270	LSRZ01000620	protein_coding_gene	ID=Htart_000323000;description=serine/threonine protein kinase%2C FIKK family;ebi_biotype=protein_coding	Htart_000323000	description=serine/threonine protein kinase%2C FIKK family;
seq1435__HtGene3270	HtGene3270	LSRZ01000620	protein_coding_gene	ID=Htart_000323100;description=hypothetical protein;ebi_biotype=protein_coding	Htart_000323100	description=hypothetical protein;
seq1436__HtGene3270	HtGene3270	LSRZ01000620	protein_coding_gene	ID=Htart_000323000;description=serine/threonine protein kinase%2C FIKK family;ebi_biotype=protein_coding	Htart_000323000	description=serine/threonine protein kinase%2C FIKK family;
seq1436__HtGene3270	HtGene3270	LSRZ01000620	protein_coding_gene	ID=Htart_000323100;description=hypothetical protein;ebi_biotype=protein_coding	Htart_000323100	description=hypothetical protein;
seq1438__HtGene3273	HtGene3273	LSRZ01000622	protein_coding_gene	ID=Htart_000323400;description=conserved Plasmodium protein%2C unknown function;ebi_biotype=protein_coding	Htart_000323400	description=conserved Plasmodium protein%2C unknown function;
seq1438__HtGene3273	HtGene3273	LSRZ01000622	protein_coding_gene	ID=Htart_000323500;description=phosphatidylinositol 3-kinase;ebi_biotype=protein_coding	Htart_000323500	description=phosphatidylinositol 3-kinase;
seq1439__HtGene3273	HtGene3273	LSRZ01000622	protein_coding_gene	ID=Htart_000323400;description=conserved Plasmodium protein%2C unknown function;ebi_biotype=protein_coding	Htart_000323400	description=conserved Plasmodium protein%2C unknown function;
seq1439__HtGene3273	HtGene3273	LSRZ01000622	protein_coding_gene	ID=Htart_000323500;description=phosphatidylinositol 3-kinase;ebi_biotype=protein_coding	Htart_000323500	description=phosphatidylinositol 3-kinase;
seq1440__HtGene3273	HtGene3273	LSRZ01000622	protein_coding_gene	ID=Htart_000323400;description=conserved Plasmodium protein%2C unknown function;ebi_biotype=protein_coding	Htart_000323400	description=conserved Plasmodium protein%2C unknown function;
seq1440__HtGene3273	HtGene3273	LSRZ01000622	protein_coding_gene	ID=Htart_000323500;description=phosphatidylinositol 3-kinase;ebi_biotype=protein_coding	Htart_000323500	description=phosphatidylinositol 3-kinase;
seq1441__HtGene3273	HtGene3273	LSRZ01000622	protein_coding_gene	ID=Htart_000323400;description=conserved Plasmodium protein%2C unknown function;ebi_biotype=protein_coding	Htart_000323400	description=conserved Plasmodium protein%2C unknown function;
seq1441__HtGene3273	HtGene3273	LSRZ01000622	protein_coding_gene	ID=Htart_000323500;description=phosphatidylinositol 3-kinase;ebi_biotype=protein_coding	Htart_000323500	description=phosphatidylinositol 3-kinase;
seq1442__HtGene3273	HtGene3273	LSRZ01000622	protein_coding_gene	ID=Htart_000323400;description=conserved Plasmodium protein%2C unknown function;ebi_biotype=protein_coding	Htart_000323400	description=conserved Plasmodium protein%2C unknown function;
seq1442__HtGene3273	HtGene3273	LSRZ01000622	protein_coding_gene	ID=Htart_000323500;description=phosphatidylinositol 3-kinase;ebi_biotype=protein_coding	Htart_000323500	description=phosphatidylinositol 3-kinase;
seq1443__HtGene3273	HtGene3273	LSRZ01000622	protein_coding_gene	ID=Htart_000323400;description=conserved Plasmodium protein%2C unknown function;ebi_biotype=protein_coding	Htart_000323400	description=conserved Plasmodium protein%2C unknown function;
seq1443__HtGene3273	HtGene3273	LSRZ01000622	protein_coding_gene	ID=Htart_000323500;description=phosphatidylinositol 3-kinase;ebi_biotype=protein_coding	Htart_000323500	description=phosphatidylinositol 3-kinase;
seq1444__HtGene3275	HtGene3275	LSRZ01000623	protein_coding_gene	ID=Htart_000323700;description=GTP-binding protein%2C putative;ebi_biotype=protein_coding	Htart_000323700	description=GTP-binding protein%2C putative;
seq1445__HtGene3275	HtGene3275	LSRZ01000623	protein_coding_gene	ID=Htart_000323700;description=GTP-binding protein%2C putative;ebi_biotype=protein_coding	Htart_000323700	description=GTP-binding protein%2C putative;
seq1446__HtGene3280	HtGene3280	LSRZ01000625	protein_coding_gene	ID=Htart_000324300;description=serine/threonine protein kinase RIO2;ebi_biotype=protein_coding	Htart_000324300	description=serine/threonine protein kinase RIO2;
seq1449__HtGene3285	HtGene3285	LSRZ01000627	pseudogene	ID=Htart_000324700:pseudogene;description=U3 small nucleolar RNA-associated protein 12%2C putative;ebi_biotype=pseudogene	Htart_000324700	description=U3 small nucleolar RNA-associated protein 12%2C putative;
seq1451__HtGene3292	HtGene3292	LSRZ01000629	pseudogene	ID=Htart_000325200:pseudogene;description=beige/BEACH domain protein%2C putative;ebi_biotype=pseudogene	Htart_000325200	description=beige/BEACH domain protein%2C putative;
seq1452__HtGene3292	HtGene3292	LSRZ01000629	pseudogene	ID=Htart_000325200:pseudogene;description=beige/BEACH domain protein%2C putative;ebi_biotype=pseudogene	Htart_000325200	description=beige/BEACH domain protein%2C putative;
seq1453__HtGene3292	HtGene3292	LSRZ01000629	pseudogene	ID=Htart_000325200:pseudogene;description=beige/BEACH domain protein%2C putative;ebi_biotype=pseudogene	Htart_000325200	description=beige/BEACH domain protein%2C putative;
seq1455__HtGene3299	HtGene3299	LSRZ01000632	protein_coding_gene	ID=Htart_000326300;description=exosome complex component RRP45%2C putative;ebi_biotype=protein_coding	Htart_000326300	description=exosome complex component RRP45%2C putative;
seq1456__HtGene3300	HtGene3300	LSRZ01000632	protein_coding_gene	ID=Htart_000326400;description=aldehyde reductase%2C putative;ebi_biotype=protein_coding	Htart_000326400	description=aldehyde reductase%2C putative;
seq1457__HtGene3301	HtGene3301	LSRZ01000632	protein_coding_gene	ID=Htart_000326500;description=DNA-directed RNA polymerases I%2C II%2C and III subunit RPABC1%2C putative;ebi_biotype=protein_coding	Htart_000326500	description=DNA-directed RNA polymerases I%2C II%2C and III subunit RPABC1%2C putative;
seq1458__HtGene3302	HtGene3302	LSRZ01000633	pseudogene	ID=Htart_000326600:pseudogene;description=DNA polymerase epsilon catalytic subunit A%2C putative;ebi_biotype=pseudogene	Htart_000326600	description=DNA polymerase epsilon catalytic subunit A%2C putative;
seq1459__HtGene3302	HtGene3302	LSRZ01000633	pseudogene	ID=Htart_000326600:pseudogene;description=DNA polymerase epsilon catalytic subunit A%2C putative;ebi_biotype=pseudogene	Htart_000326600	description=DNA polymerase epsilon catalytic subunit A%2C putative;
seq1460__HtGene3302	HtGene3302	LSRZ01000633	pseudogene	ID=Htart_000326600:pseudogene;description=DNA polymerase epsilon catalytic subunit A%2C putative;ebi_biotype=pseudogene	Htart_000326600	description=DNA polymerase epsilon catalytic subunit A%2C putative;
seq1461__HtGene3302	HtGene3302	LSRZ01000633	pseudogene	ID=Htart_000326600:pseudogene;description=DNA polymerase epsilon catalytic subunit A%2C putative;ebi_biotype=pseudogene	Htart_000326600	description=DNA polymerase epsilon catalytic subunit A%2C putative;
seq1462__HtGene3302	HtGene3302	LSRZ01000633	pseudogene	ID=Htart_000326600:pseudogene;description=DNA polymerase epsilon catalytic subunit A%2C putative;ebi_biotype=pseudogene	Htart_000326600	description=DNA polymerase epsilon catalytic subunit A%2C putative;
seq1463__HtGene3302	HtGene3302	LSRZ01000633	pseudogene	ID=Htart_000326600:pseudogene;description=DNA polymerase epsilon catalytic subunit A%2C putative;ebi_biotype=pseudogene	Htart_000326600	description=DNA polymerase epsilon catalytic subunit A%2C putative;
seq1464__HtGene3305	HtGene3305	LSRZ01000634	protein_coding_gene	ID=Htart_000326700;description=kinetochore protein NUF2%2C putative;ebi_biotype=protein_coding	Htart_000326700	description=kinetochore protein NUF2%2C putative;
seq1468__HtGene3325	HtGene3325	LSRZ01000642	protein_coding_gene	ID=Htart_000329000;description=60S ribosomal protein L27a%2C putative;ebi_biotype=protein_coding	Htart_000329000	description=60S ribosomal protein L27a%2C putative;
seq1469__HtGene3326	HtGene3326	LSRZ01000643	pseudogene	ID=Htart_000329100:pseudogene;description=DNA topoisomerase 2;ebi_biotype=pseudogene	Htart_000329100	description=DNA topoisomerase 2;
seq1470__HtGene3326	HtGene3326	LSRZ01000643	pseudogene	ID=Htart_000329100:pseudogene;description=DNA topoisomerase 2;ebi_biotype=pseudogene	Htart_000329100	description=DNA topoisomerase 2;
seq1471__HtGene3326	HtGene3326	LSRZ01000643	pseudogene	ID=Htart_000329100:pseudogene;description=DNA topoisomerase 2;ebi_biotype=pseudogene	Htart_000329100	description=DNA topoisomerase 2;
seq1472__HtGene3326	HtGene3326	LSRZ01000643	pseudogene	ID=Htart_000329100:pseudogene;description=DNA topoisomerase 2;ebi_biotype=pseudogene	Htart_000329100	description=DNA topoisomerase 2;
seq1475__HtGene3331	HtGene3331	LSRZ01000645	protein_coding_gene	ID=Htart_000329700;description=proteasome subunit beta type-4;ebi_biotype=protein_coding	Htart_000329700	description=proteasome subunit beta type-4;
seq1476__HtGene3332	HtGene3332	LSRZ01000645	protein_coding_gene	ID=Htart_000329800;description=tubulin gamma chain;ebi_biotype=protein_coding	Htart_000329800	description=tubulin gamma chain;
seq1477__HtGene3336	HtGene3336	LSRZ01000647	pseudogene	ID=Htart_000330200:pseudogene;description=ubiquitin carboxyl-terminal hydrolase%2C putative;ebi_biotype=pseudogene	Htart_000330200	description=ubiquitin carboxyl-terminal hydrolase%2C putative;
seq1478__HtGene3336	HtGene3336	LSRZ01000647	pseudogene	ID=Htart_000330200:pseudogene;description=ubiquitin carboxyl-terminal hydrolase%2C putative;ebi_biotype=pseudogene	Htart_000330200	description=ubiquitin carboxyl-terminal hydrolase%2C putative;
seq1479__HtGene3336	HtGene3336	LSRZ01000647	pseudogene	ID=Htart_000330200:pseudogene;description=ubiquitin carboxyl-terminal hydrolase%2C putative;ebi_biotype=pseudogene	Htart_000330200	description=ubiquitin carboxyl-terminal hydrolase%2C putative;
seq1480__HtGene3336	HtGene3336	LSRZ01000647	pseudogene	ID=Htart_000330200:pseudogene;description=ubiquitin carboxyl-terminal hydrolase%2C putative;ebi_biotype=pseudogene	Htart_000330200	description=ubiquitin carboxyl-terminal hydrolase%2C putative;
seq1481__HtGene3336	HtGene3336	LSRZ01000647	pseudogene	ID=Htart_000330200:pseudogene;description=ubiquitin carboxyl-terminal hydrolase%2C putative;ebi_biotype=pseudogene	Htart_000330200	description=ubiquitin carboxyl-terminal hydrolase%2C putative;
seq1482__HtGene3336	HtGene3336	LSRZ01000647	pseudogene	ID=Htart_000330200:pseudogene;description=ubiquitin carboxyl-terminal hydrolase%2C putative;ebi_biotype=pseudogene	Htart_000330200	description=ubiquitin carboxyl-terminal hydrolase%2C putative;
seq1483__HtGene3336	HtGene3336	LSRZ01000647	pseudogene	ID=Htart_000330200:pseudogene;description=ubiquitin carboxyl-terminal hydrolase%2C putative;ebi_biotype=pseudogene	Htart_000330200	description=ubiquitin carboxyl-terminal hydrolase%2C putative;
seq1486__HtGene3342	HtGene3342	LSRZ01000651	pseudogene	ID=Htart_000331000:pseudogene;description=DNA gyrase subunit A;ebi_biotype=pseudogene	Htart_000331000	description=DNA gyrase subunit A;
seq1487__HtGene3342	HtGene3342	LSRZ01000651	pseudogene	ID=Htart_000331000:pseudogene;description=DNA gyrase subunit A;ebi_biotype=pseudogene	Htart_000331000	description=DNA gyrase subunit A;
seq1488__HtGene3342	HtGene3342	LSRZ01000651	pseudogene	ID=Htart_000331000:pseudogene;description=DNA gyrase subunit A;ebi_biotype=pseudogene	Htart_000331000	description=DNA gyrase subunit A;
seq1489__HtGene3346	HtGene3346
seq1494__HtGene3375	HtGene3375	LSRZ01000664	protein_coding_gene	ID=Htart_000334400;description=GTP:AMP phosphotransferase;ebi_biotype=protein_coding	Htart_000334400	description=GTP:AMP phosphotransferase;
seq1495__HtGene3380	HtGene3380	LSRZ01000666	pseudogene	ID=Htart_000334800:pseudogene;description=transcription initiation factor TFIIB%2C putative;ebi_biotype=pseudogene	Htart_000334800	description=transcription initiation factor TFIIB%2C putative;
seq1497__HtGene3393	HtGene3393	LSRZ01000671	protein_coding_gene	ID=Htart_000335800;description=dynein heavy chain%2C putative;ebi_biotype=protein_coding	Htart_000335800	description=dynein heavy chain%2C putative;
seq1498__HtGene3396	HtGene3396	LSRZ01000673	protein_coding_gene	ID=Htart_000336100;description=conserved Plasmodium protein%2C unknown function;ebi_biotype=protein_coding	Htart_000336100	description=conserved Plasmodium protein%2C unknown function;
seq1498__HtGene3396	HtGene3396	LSRZ01000673	protein_coding_gene	ID=Htart_000336200;description=perforin-like protein 5;ebi_biotype=protein_coding	Htart_000336200	description=perforin-like protein 5;
seq1498__HtGene3396	HtGene3396	LSRZ01000673	protein_coding_gene	ID=Htart_000336500;description=BRIX domain%2C putative;ebi_biotype=protein_coding	Htart_000336500	description=BRIX domain%2C putative;
seq1499__HtGene3400	HtGene3400	LSRZ01000675	pseudogene	ID=Htart_000337000:pseudogene;description=CPW-WPC family protein;ebi_biotype=pseudogene	Htart_000337000	description=CPW-WPC family protein;
seq1501__HtGene3405	HtGene3405
seq1503__HtGene3408	HtGene3408	LSRZ01000677	protein_coding_gene	ID=Htart_000337500;description=60S ribosomal protein L6%2C putative;ebi_biotype=protein_coding	Htart_000337500	description=60S ribosomal protein L6%2C putative;
seq1506__HtGene3416	HtGene3416
seq1507__HtGene3416	HtGene3416
seq1509__HtGene3430	HtGene3430
seq1510__HtGene3430	HtGene3430
seq1511__HtGene3433	HtGene3433	LSRZ01000688	pseudogene	ID=Htart_000339300:pseudogene;description=40S ribosomal protein S8e%2C putative;ebi_biotype=pseudogene	Htart_000339300	description=40S ribosomal protein S8e%2C putative;
seq1512__HtGene3433	HtGene3433	LSRZ01000688	pseudogene	ID=Htart_000339300:pseudogene;description=40S ribosomal protein S8e%2C putative;ebi_biotype=pseudogene	Htart_000339300	description=40S ribosomal protein S8e%2C putative;
seq1513__HtGene3440	HtGene3440	LSRZ01000691	pseudogene	ID=Htart_000339600:pseudogene;description=splicing factor 3B subunit 1%2C putative;ebi_biotype=pseudogene	Htart_000339600	description=splicing factor 3B subunit 1%2C putative;
seq1514__HtGene3440	HtGene3440	LSRZ01000691	pseudogene	ID=Htart_000339600:pseudogene;description=splicing factor 3B subunit 1%2C putative;ebi_biotype=pseudogene	Htart_000339600	description=splicing factor 3B subunit 1%2C putative;
seq1515__HtGene3443	HtGene3443	LSRZ01000692	protein_coding_gene	ID=Htart_000339800;description=ribosomal protein S8e%2C putative;ebi_biotype=protein_coding	Htart_000339800	description=ribosomal protein S8e%2C putative;
seq1516__HtGene3449	HtGene3449	LSRZ01000694	protein_coding_gene	ID=Htart_000340600;description=histidine triad protein%2C putative;ebi_biotype=protein_coding	Htart_000340600	description=histidine triad protein%2C putative;
seq1517__HtGene3450	HtGene3450	LSRZ01000694	protein_coding_gene	ID=Htart_000340800;description=N-acetyltransferase%2C putative;ebi_biotype=protein_coding	Htart_000340800	description=N-acetyltransferase%2C putative;
seq1518__HtGene3450	HtGene3450	LSRZ01000694	protein_coding_gene	ID=Htart_000340800;description=N-acetyltransferase%2C putative;ebi_biotype=protein_coding	Htart_000340800	description=N-acetyltransferase%2C putative;
seq1523__HtGene3465	HtGene3465	LSRZ01000699	protein_coding_gene	ID=Htart_000342100;description=cell differentiation protein%2C putative;ebi_biotype=protein_coding	Htart_000342100	description=cell differentiation protein%2C putative;
seq1524__HtGene3466	HtGene3466	LSRZ01000699	protein_coding_gene	ID=Htart_000342200;description=nuclear protein localization protein 4%2C putative;ebi_biotype=protein_coding	Htart_000342200	description=nuclear protein localization protein 4%2C putative;
seq1525__HtGene3466	HtGene3466	LSRZ01000699	protein_coding_gene	ID=Htart_000342200;description=nuclear protein localization protein 4%2C putative;ebi_biotype=protein_coding	Htart_000342200	description=nuclear protein localization protein 4%2C putative;
seq1526__HtGene3475	HtGene3475	LSRZ01000703	protein_coding_gene	ID=Htart_000342800;description=mitosis protein dim1%2C putative;ebi_biotype=protein_coding	Htart_000342800	description=mitosis protein dim1%2C putative;
seq1529__HtGene3498	HtGene3498	LSRZ01000713	protein_coding_gene	ID=Htart_000344900;description=26S proteasome regulatory subunit RPN3%2C putative;ebi_biotype=protein_coding	Htart_000344900	description=26S proteasome regulatory subunit RPN3%2C putative;
seq1530__HtGene3498	HtGene3498	LSRZ01000713	protein_coding_gene	ID=Htart_000344900;description=26S proteasome regulatory subunit RPN3%2C putative;ebi_biotype=protein_coding	Htart_000344900	description=26S proteasome regulatory subunit RPN3%2C putative;
seq1531__HtGene3501	HtGene3501	LSRZ01000713	protein_coding_gene	ID=Htart_000345100;description=elongation factor 1-gamma%2C putative;ebi_biotype=protein_coding	Htart_000345100	description=elongation factor 1-gamma%2C putative;
seq1532__HtGene3501	HtGene3501	LSRZ01000713	protein_coding_gene	ID=Htart_000345100;description=elongation factor 1-gamma%2C putative;ebi_biotype=protein_coding	Htart_000345100	description=elongation factor 1-gamma%2C putative;
seq1533__HtGene3504	HtGene3504	LSRZ01000715	protein_coding_gene	ID=Htart_000345400;description=40S ribosomal protein S7%2C putative;ebi_biotype=protein_coding	Htart_000345400	description=40S ribosomal protein S7%2C putative;
seq1534__HtGene3506	HtGene3506	LSRZ01000715	pseudogene	ID=Htart_000345500:pseudogene;description=DEAD/DEAH box ATP-dependent RNA helicase%2C putative;ebi_biotype=pseudogene	Htart_000345500	description=DEAD/DEAH box ATP-dependent RNA helicase%2C putative;
seq1536__HtGene3506	HtGene3506	LSRZ01000715	pseudogene	ID=Htart_000345500:pseudogene;description=DEAD/DEAH box ATP-dependent RNA helicase%2C putative;ebi_biotype=pseudogene	Htart_000345500	description=DEAD/DEAH box ATP-dependent RNA helicase%2C putative;
seq1538__HtGene3510	HtGene3510	LSRZ01000717	pseudogene	ID=Htart_000345900:pseudogene;description=DEAD/DEAH box helicase%2C putative;ebi_biotype=pseudogene	Htart_000345900	description=DEAD/DEAH box helicase%2C putative;
seq1539__HtGene3510	HtGene3510	LSRZ01000717	pseudogene	ID=Htart_000345900:pseudogene;description=DEAD/DEAH box helicase%2C putative;ebi_biotype=pseudogene	Htart_000345900	description=DEAD/DEAH box helicase%2C putative;
seq1540__HtGene3510	HtGene3510	LSRZ01000717	pseudogene	ID=Htart_000345900:pseudogene;description=DEAD/DEAH box helicase%2C putative;ebi_biotype=pseudogene	Htart_000345900	description=DEAD/DEAH box helicase%2C putative;
seq1541__HtGene3510	HtGene3510	LSRZ01000717	pseudogene	ID=Htart_000345900:pseudogene;description=DEAD/DEAH box helicase%2C putative;ebi_biotype=pseudogene	Htart_000345900	description=DEAD/DEAH box helicase%2C putative;
seq1542__HtGene3510	HtGene3510	LSRZ01000717	pseudogene	ID=Htart_000345900:pseudogene;description=DEAD/DEAH box helicase%2C putative;ebi_biotype=pseudogene	Htart_000345900	description=DEAD/DEAH box helicase%2C putative;
seq1543__HtGene3510	HtGene3510	LSRZ01000717	pseudogene	ID=Htart_000345900:pseudogene;description=DEAD/DEAH box helicase%2C putative;ebi_biotype=pseudogene	Htart_000345900	description=DEAD/DEAH box helicase%2C putative;
seq1544__HtGene3512	HtGene3512	LSRZ01000719	protein_coding_gene	ID=Htart_000346200;description=periodic tryptophan protein 2%2C putative;ebi_biotype=protein_coding	Htart_000346200	description=periodic tryptophan protein 2%2C putative;
seq1544__HtGene3512	HtGene3512	LSRZ01000719	protein_coding_gene	ID=Htart_000346300;description=Pentapeptide repeats (9 copies)%2C putative;ebi_biotype=protein_coding	Htart_000346300	description=Pentapeptide repeats (9 copies)%2C putative;
seq1545__HtGene3512	HtGene3512	LSRZ01000719	protein_coding_gene	ID=Htart_000346200;description=periodic tryptophan protein 2%2C putative;ebi_biotype=protein_coding	Htart_000346200	description=periodic tryptophan protein 2%2C putative;
seq1545__HtGene3512	HtGene3512	LSRZ01000719	protein_coding_gene	ID=Htart_000346300;description=Pentapeptide repeats (9 copies)%2C putative;ebi_biotype=protein_coding	Htart_000346300	description=Pentapeptide repeats (9 copies)%2C putative;
seq1550__HtGene3517	HtGene3517	LSRZ01000723	pseudogene	ID=Htart_000346900:pseudogene;description=26S protease regulatory subunit 7%2C putative;ebi_biotype=pseudogene	Htart_000346900	description=26S protease regulatory subunit 7%2C putative;
seq1551__HtGene3518	HtGene3518	LSRZ01000723	protein_coding_gene	ID=Htart_000347100;description=AP-1 complex subunit mu-1;ebi_biotype=protein_coding	Htart_000347100	description=AP-1 complex subunit mu-1;
seq1552__HtGene3518	HtGene3518	LSRZ01000723	protein_coding_gene	ID=Htart_000347100;description=AP-1 complex subunit mu-1;ebi_biotype=protein_coding	Htart_000347100	description=AP-1 complex subunit mu-1;
seq1553__HtGene3520	HtGene3520	LSRZ01000724	protein_coding_gene	ID=Htart_000347400;description=eukaryotic translation initiation factor 4E;ebi_biotype=protein_coding	Htart_000347400	description=eukaryotic translation initiation factor 4E;
seq1554__HtGene3523	HtGene3523
seq1558__HtGene3541	HtGene3541
seq1559__HtGene3541	HtGene3541
seq1560__HtGene3543	HtGene3543	LSRZ01000732	protein_coding_gene	ID=Htart_000349000;description=DNA replication licensing factor MCM6;ebi_biotype=protein_coding	Htart_000349000	description=DNA replication licensing factor MCM6;
seq1564__HtGene3558	HtGene3558	LSRZ01000738	pseudogene	ID=Htart_000350300:pseudogene;description=RNA methyltransferase%2C putative;ebi_biotype=pseudogene	Htart_000350300	description=RNA methyltransferase%2C putative;
seq1565__HtGene3558	HtGene3558	LSRZ01000738	pseudogene	ID=Htart_000350300:pseudogene;description=RNA methyltransferase%2C putative;ebi_biotype=pseudogene	Htart_000350300	description=RNA methyltransferase%2C putative;
seq1566__HtGene3560	HtGene3560	LSRZ01000739	protein_coding_gene	ID=Htart_000350500;description=Sodium:neurotransmitter symporter family%2C putative;ebi_biotype=protein_coding	Htart_000350500	description=Sodium:neurotransmitter symporter family%2C putative;
seq1566__HtGene3560	HtGene3560	LSRZ01000739	protein_coding_gene	ID=Htart_000350600;description=glideosome associated protein with multiple membrane spans 2;ebi_biotype=protein_coding	Htart_000350600	description=glideosome associated protein with multiple membrane spans 2;
seq1568__HtGene3560	HtGene3560	LSRZ01000739	protein_coding_gene	ID=Htart_000350500;description=Sodium:neurotransmitter symporter family%2C putative;ebi_biotype=protein_coding	Htart_000350500	description=Sodium:neurotransmitter symporter family%2C putative;
seq1568__HtGene3560	HtGene3560	LSRZ01000739	protein_coding_gene	ID=Htart_000350600;description=glideosome associated protein with multiple membrane spans 2;ebi_biotype=protein_coding	Htart_000350600	description=glideosome associated protein with multiple membrane spans 2;
seq1569__HtGene3560	HtGene3560	LSRZ01000739	protein_coding_gene	ID=Htart_000350500;description=Sodium:neurotransmitter symporter family%2C putative;ebi_biotype=protein_coding	Htart_000350500	description=Sodium:neurotransmitter symporter family%2C putative;
seq1569__HtGene3560	HtGene3560	LSRZ01000739	protein_coding_gene	ID=Htart_000350600;description=glideosome associated protein with multiple membrane spans 2;ebi_biotype=protein_coding	Htart_000350600	description=glideosome associated protein with multiple membrane spans 2;
seq1570__HtGene3571	HtGene3571	LSRZ01000743	protein_coding_gene	ID=Htart_000351200;description=hypothetical protein;ebi_biotype=protein_coding	Htart_000351200	description=hypothetical protein;
seq1570__HtGene3571	HtGene3571	LSRZ01000743	protein_coding_gene	ID=Htart_000351300;description=formin 1;ebi_biotype=protein_coding	Htart_000351300	description=formin 1;
seq1571__HtGene3571	HtGene3571	LSRZ01000743	protein_coding_gene	ID=Htart_000351200;description=hypothetical protein;ebi_biotype=protein_coding	Htart_000351200	description=hypothetical protein;
seq1571__HtGene3571	HtGene3571	LSRZ01000743	protein_coding_gene	ID=Htart_000351300;description=formin 1;ebi_biotype=protein_coding	Htart_000351300	description=formin 1;
seq1575__HtGene3586	HtGene3586
seq1576__HtGene3586	HtGene3586
seq1577__HtGene3587	HtGene3587	LSRZ01000751	protein_coding_gene	ID=Htart_000352400;description=Endonuclease/Exonuclease/phosphatase family%2C putative;ebi_biotype=protein_coding	Htart_000352400	description=Endonuclease/Exonuclease/phosphatase family%2C putative;
seq1578__HtGene3587	HtGene3587	LSRZ01000751	protein_coding_gene	ID=Htart_000352400;description=Endonuclease/Exonuclease/phosphatase family%2C putative;ebi_biotype=protein_coding	Htart_000352400	description=Endonuclease/Exonuclease/phosphatase family%2C putative;
seq1579__HtGene3587	HtGene3587	LSRZ01000751	protein_coding_gene	ID=Htart_000352400;description=Endonuclease/Exonuclease/phosphatase family%2C putative;ebi_biotype=protein_coding	Htart_000352400	description=Endonuclease/Exonuclease/phosphatase family%2C putative;
seq1581__HtGene3589	HtGene3589
seq1582__HtGene3589	HtGene3589
seq1585__HtGene3602	HtGene3602	LSRZ01000756	pseudogene	ID=Htart_000353700:pseudogene;description=V-type proton ATPase subunit C%2C putative;ebi_biotype=pseudogene	Htart_000353700	description=V-type proton ATPase subunit C%2C putative;
seq1586__HtGene3602	HtGene3602	LSRZ01000756	pseudogene	ID=Htart_000353700:pseudogene;description=V-type proton ATPase subunit C%2C putative;ebi_biotype=pseudogene	Htart_000353700	description=V-type proton ATPase subunit C%2C putative;
seq1587__HtGene3603	HtGene3603	LSRZ01000757	pseudogene	ID=Htart_000353800:pseudogene;description=DNA repair helicase RAD25%2C putative;ebi_biotype=pseudogene	Htart_000353800	description=DNA repair helicase RAD25%2C putative;
seq1588__HtGene3603	HtGene3603	LSRZ01000757	pseudogene	ID=Htart_000353800:pseudogene;description=DNA repair helicase RAD25%2C putative;ebi_biotype=pseudogene	Htart_000353800	description=DNA repair helicase RAD25%2C putative;
seq1589__HtGene3604	HtGene3604	LSRZ01000757	protein_coding_gene	ID=Htart_000353900;description=dynamin-like protein;ebi_biotype=protein_coding	Htart_000353900	description=dynamin-like protein;
seq1590__HtGene3604	HtGene3604	LSRZ01000757	protein_coding_gene	ID=Htart_000353900;description=dynamin-like protein;ebi_biotype=protein_coding	Htart_000353900	description=dynamin-like protein;
seq1592__HtGene3609	HtGene3609	LSRZ01000759	protein_coding_gene	ID=Htart_000354300;description=elongation factor G;ebi_biotype=protein_coding	Htart_000354300	description=elongation factor G;
seq1593__HtGene3609	HtGene3609	LSRZ01000759	protein_coding_gene	ID=Htart_000354300;description=elongation factor G;ebi_biotype=protein_coding	Htart_000354300	description=elongation factor G;
seq1594__HtGene3610	HtGene3610	LSRZ01000760	pseudogene	ID=Htart_000354400:pseudogene;description=DEAD/DEAH box helicase%2C putative;ebi_biotype=pseudogene	Htart_000354400	description=DEAD/DEAH box helicase%2C putative;
seq1595__HtGene3610	HtGene3610	LSRZ01000760	pseudogene	ID=Htart_000354400:pseudogene;description=DEAD/DEAH box helicase%2C putative;ebi_biotype=pseudogene	Htart_000354400	description=DEAD/DEAH box helicase%2C putative;
seq1596__HtGene3610	HtGene3610	LSRZ01000760	pseudogene	ID=Htart_000354400:pseudogene;description=DEAD/DEAH box helicase%2C putative;ebi_biotype=pseudogene	Htart_000354400	description=DEAD/DEAH box helicase%2C putative;
seq1597__HtGene3610	HtGene3610	LSRZ01000760	pseudogene	ID=Htart_000354400:pseudogene;description=DEAD/DEAH box helicase%2C putative;ebi_biotype=pseudogene	Htart_000354400	description=DEAD/DEAH box helicase%2C putative;
seq1598__HtGene3610	HtGene3610	LSRZ01000760	pseudogene	ID=Htart_000354400:pseudogene;description=DEAD/DEAH box helicase%2C putative;ebi_biotype=pseudogene	Htart_000354400	description=DEAD/DEAH box helicase%2C putative;
seq1599__HtGene3610	HtGene3610	LSRZ01000760	pseudogene	ID=Htart_000354400:pseudogene;description=DEAD/DEAH box helicase%2C putative;ebi_biotype=pseudogene	Htart_000354400	description=DEAD/DEAH box helicase%2C putative;
seq1602__HtGene3623	HtGene3623	LSRZ01000768	protein_coding_gene	ID=Htart_000356000;description=fumarate hydratase%2C putative;ebi_biotype=protein_coding	Htart_000356000	description=fumarate hydratase%2C putative;
seq1603__HtGene3623	HtGene3623	LSRZ01000768	protein_coding_gene	ID=Htart_000356000;description=fumarate hydratase%2C putative;ebi_biotype=protein_coding	Htart_000356000	description=fumarate hydratase%2C putative;
seq1604__HtGene3626	HtGene3626	LSRZ01000769	pseudogene	ID=Htart_000356300:pseudogene;description=conserved Plasmodium protein%2C unknown function;ebi_biotype=pseudogene	Htart_000356300	description=conserved Plasmodium protein%2C unknown function;
seq1606__HtGene3631	HtGene3631	LSRZ01000772	protein_coding_gene	ID=Htart_000356700;description=MORN repeat-containing protein 1;ebi_biotype=protein_coding	Htart_000356700	description=MORN repeat-containing protein 1;
seq1607__HtGene3634	HtGene3634	LSRZ01000773	protein_coding_gene	ID=Htart_000357000;description=serine/arginine-rich splicing factor 12;ebi_biotype=protein_coding	Htart_000357000	description=serine/arginine-rich splicing factor 12;
seq1608__HtGene3634	HtGene3634	LSRZ01000773	protein_coding_gene	ID=Htart_000357000;description=serine/arginine-rich splicing factor 12;ebi_biotype=protein_coding	Htart_000357000	description=serine/arginine-rich splicing factor 12;
seq1609__HtGene3634	HtGene3634	LSRZ01000773	protein_coding_gene	ID=Htart_000357000;description=serine/arginine-rich splicing factor 12;ebi_biotype=protein_coding	Htart_000357000	description=serine/arginine-rich splicing factor 12;
seq1610__HtGene3638	HtGene3638	LSRZ01000774	protein_coding_gene	ID=Htart_000357200;description=RNA methyltransferase%2C putative;ebi_biotype=protein_coding	Htart_000357200	description=RNA methyltransferase%2C putative;
seq1612__HtGene3642	HtGene3642	LSRZ01000776	protein_coding_gene	ID=Htart_000357500;description=DnaJ protein%2C putative;ebi_biotype=protein_coding	Htart_000357500	description=DnaJ protein%2C putative;
seq1614__HtGene3654	HtGene3654	LSRZ01000782	protein_coding_gene	ID=Htart_000358600;description=metacaspase 1;ebi_biotype=protein_coding	Htart_000358600	description=metacaspase 1;
seq1615__HtGene3655	HtGene3655	LSRZ01000783	protein_coding_gene	ID=Htart_000358900;description=eukaryotic translation initiation factor 3 subunit A%2C putative;ebi_biotype=protein_coding	Htart_000358900	description=eukaryotic translation initiation factor 3 subunit A%2C putative;
seq1616__HtGene3655	HtGene3655	LSRZ01000783	protein_coding_gene	ID=Htart_000358900;description=eukaryotic translation initiation factor 3 subunit A%2C putative;ebi_biotype=protein_coding	Htart_000358900	description=eukaryotic translation initiation factor 3 subunit A%2C putative;
seq1617__HtGene3655	HtGene3655	LSRZ01000783	protein_coding_gene	ID=Htart_000358900;description=eukaryotic translation initiation factor 3 subunit A%2C putative;ebi_biotype=protein_coding	Htart_000358900	description=eukaryotic translation initiation factor 3 subunit A%2C putative;
seq1618__HtGene3669	HtGene3669	LSRZ01000789	protein_coding_gene	ID=Htart_000360100;description=calcium-dependent protein kinase 5;ebi_biotype=protein_coding	Htart_000360100	description=calcium-dependent protein kinase 5;
seq1619__HtGene3671	HtGene3671	LSRZ01000790	protein_coding_gene	ID=Htart_000360300;description=hypothetical protein;ebi_biotype=protein_coding	Htart_000360300	description=hypothetical protein;
seq1620__HtGene3675	HtGene3675	LSRZ01000792	protein_coding_gene	ID=Htart_000360600;description=hypothetical protein;ebi_biotype=protein_coding	Htart_000360600	description=hypothetical protein;
seq1621__HtGene3675	HtGene3675	LSRZ01000792	protein_coding_gene	ID=Htart_000360600;description=hypothetical protein;ebi_biotype=protein_coding	Htart_000360600	description=hypothetical protein;
seq1623__HtGene3689_HtGene3690	HtGene3690	LSRZ01000800	pseudogene	ID=Htart_000361900:pseudogene;description=inorganic anion exchanger%2C inorganic anion antiporter;ebi_biotype=pseudogene	Htart_000361900	description=inorganic anion exchanger%2C inorganic anion antiporter;
seq1626__HtGene3699	HtGene3699	LSRZ01000804	protein_coding_gene	ID=Htart_000362600;description=GTP-binding protein%2C putative;ebi_biotype=protein_coding	Htart_000362600	description=GTP-binding protein%2C putative;
seq1626__HtGene3699	HtGene3699	LSRZ01000804	protein_coding_gene	ID=Htart_000362700;description=hypothetical protein;ebi_biotype=protein_coding	Htart_000362700	description=hypothetical protein;
seq1626__HtGene3699	HtGene3699	LSRZ01000804	protein_coding_gene	ID=Htart_000362800;description=nucleoside transporter 2;ebi_biotype=protein_coding	Htart_000362800	description=nucleoside transporter 2;
seq1627__HtGene3699	HtGene3699	LSRZ01000804	protein_coding_gene	ID=Htart_000362600;description=GTP-binding protein%2C putative;ebi_biotype=protein_coding	Htart_000362600	description=GTP-binding protein%2C putative;
seq1627__HtGene3699	HtGene3699	LSRZ01000804	protein_coding_gene	ID=Htart_000362700;description=hypothetical protein;ebi_biotype=protein_coding	Htart_000362700	description=hypothetical protein;
seq1627__HtGene3699	HtGene3699	LSRZ01000804	protein_coding_gene	ID=Htart_000362800;description=nucleoside transporter 2;ebi_biotype=protein_coding	Htart_000362800	description=nucleoside transporter 2;
seq1628__HtGene3699	HtGene3699	LSRZ01000804	protein_coding_gene	ID=Htart_000362600;description=GTP-binding protein%2C putative;ebi_biotype=protein_coding	Htart_000362600	description=GTP-binding protein%2C putative;
seq1628__HtGene3699	HtGene3699	LSRZ01000804	protein_coding_gene	ID=Htart_000362700;description=hypothetical protein;ebi_biotype=protein_coding	Htart_000362700	description=hypothetical protein;
seq1628__HtGene3699	HtGene3699	LSRZ01000804	protein_coding_gene	ID=Htart_000362800;description=nucleoside transporter 2;ebi_biotype=protein_coding	Htart_000362800	description=nucleoside transporter 2;
seq1629__HtGene3702	HtGene3702	LSRZ01000806	pseudogene	ID=Htart_000363100:pseudogene;description=RNA-binding protein%2C putative;ebi_biotype=pseudogene	Htart_000363100	description=RNA-binding protein%2C putative;
seq1630__HtGene3702	HtGene3702	LSRZ01000806	pseudogene	ID=Htart_000363100:pseudogene;description=RNA-binding protein%2C putative;ebi_biotype=pseudogene	Htart_000363100	description=RNA-binding protein%2C putative;
seq1631__HtGene3702	HtGene3702	LSRZ01000806	pseudogene	ID=Htart_000363100:pseudogene;description=RNA-binding protein%2C putative;ebi_biotype=pseudogene	Htart_000363100	description=RNA-binding protein%2C putative;
seq1632__HtGene3702	HtGene3702	LSRZ01000806	pseudogene	ID=Htart_000363100:pseudogene;description=RNA-binding protein%2C putative;ebi_biotype=pseudogene	Htart_000363100	description=RNA-binding protein%2C putative;
seq1633__HtGene3709	HtGene3709	LSRZ01000809	pseudogene	ID=Htart_000363800:pseudogene;description=40S ribosomal protein S15A%2C putative;ebi_biotype=pseudogene	Htart_000363800	description=40S ribosomal protein S15A%2C putative;
seq1633__HtGene3709	HtGene3709	LSRZ01000809	protein_coding_gene	ID=Htart_000363900;description=HVA22/TB2/DP1 family protein%2C putative;ebi_biotype=protein_coding	Htart_000363900	description=HVA22/TB2/DP1 family protein%2C putative;
seq1634__HtGene3709	HtGene3709	LSRZ01000809	pseudogene	ID=Htart_000363800:pseudogene;description=40S ribosomal protein S15A%2C putative;ebi_biotype=pseudogene	Htart_000363800	description=40S ribosomal protein S15A%2C putative;
seq1634__HtGene3709	HtGene3709	LSRZ01000809	protein_coding_gene	ID=Htart_000363900;description=HVA22/TB2/DP1 family protein%2C putative;ebi_biotype=protein_coding	Htart_000363900	description=HVA22/TB2/DP1 family protein%2C putative;
seq1635__HtGene3709	HtGene3709	LSRZ01000809	pseudogene	ID=Htart_000363800:pseudogene;description=40S ribosomal protein S15A%2C putative;ebi_biotype=pseudogene	Htart_000363800	description=40S ribosomal protein S15A%2C putative;
seq1635__HtGene3709	HtGene3709	LSRZ01000809	protein_coding_gene	ID=Htart_000363900;description=HVA22/TB2/DP1 family protein%2C putative;ebi_biotype=protein_coding	Htart_000363900	description=HVA22/TB2/DP1 family protein%2C putative;
seq1636__HtGene3710	HtGene3710	LSRZ01000810	protein_coding_gene	ID=Htart_000364000;description=mitochondrial phosphate carrier protein;ebi_biotype=protein_coding	Htart_000364000	description=mitochondrial phosphate carrier protein;
seq1637__HtGene3711	HtGene3711	LSRZ01000810	protein_coding_gene	ID=Htart_000364100;description=conserved protein%2C unknown function;ebi_biotype=protein_coding	Htart_000364100	description=conserved protein%2C unknown function;
seq1640__HtGene3726	HtGene3726	LSRZ01000815	protein_coding_gene	ID=Htart_000365100;description=E2F-associated phosphoprotein%2C putative;ebi_biotype=protein_coding	Htart_000365100	description=E2F-associated phosphoprotein%2C putative;
seq1645__HtGene3738	HtGene3738	LSRZ01000823	protein_coding_gene	ID=Htart_000366100;description=DEAD/DEAH box ATP-dependent RNA helicase%2C putative;ebi_biotype=protein_coding	Htart_000366100	description=DEAD/DEAH box ATP-dependent RNA helicase%2C putative;
seq1646__HtGene3738	HtGene3738	LSRZ01000823	protein_coding_gene	ID=Htart_000366100;description=DEAD/DEAH box ATP-dependent RNA helicase%2C putative;ebi_biotype=protein_coding	Htart_000366100	description=DEAD/DEAH box ATP-dependent RNA helicase%2C putative;
seq1647__HtGene3738	HtGene3738	LSRZ01000823	protein_coding_gene	ID=Htart_000366100;description=DEAD/DEAH box ATP-dependent RNA helicase%2C putative;ebi_biotype=protein_coding	Htart_000366100	description=DEAD/DEAH box ATP-dependent RNA helicase%2C putative;
seq1648__HtGene3739	HtGene3739	LSRZ01000824	protein_coding_gene	ID=Htart_000366200;description=hypothetical protein;ebi_biotype=protein_coding	Htart_000366200	description=hypothetical protein;
seq1649__HtGene3741	HtGene3741	LSRZ01000825	protein_coding_gene	ID=Htart_000366600;description=TATA-box-binding protein;ebi_biotype=protein_coding	Htart_000366600	description=TATA-box-binding protein;
seq1650__HtGene3741	HtGene3741	LSRZ01000825	protein_coding_gene	ID=Htart_000366600;description=TATA-box-binding protein;ebi_biotype=protein_coding	Htart_000366600	description=TATA-box-binding protein;
seq1655__HtGene3752	HtGene3752	LSRZ01000830	protein_coding_gene	ID=Htart_000367700;description=ubiquitin-activating enzyme E1;ebi_biotype=protein_coding	Htart_000367700	description=ubiquitin-activating enzyme E1;
seq1656__HtGene3752	HtGene3752	LSRZ01000830	protein_coding_gene	ID=Htart_000367700;description=ubiquitin-activating enzyme E1;ebi_biotype=protein_coding	Htart_000367700	description=ubiquitin-activating enzyme E1;
seq1657__HtGene3752	HtGene3752	LSRZ01000830	protein_coding_gene	ID=Htart_000367700;description=ubiquitin-activating enzyme E1;ebi_biotype=protein_coding	Htart_000367700	description=ubiquitin-activating enzyme E1;
seq1658__HtGene3757	HtGene3757
seq1662__HtGene3763	HtGene3763	LSRZ01000835	protein_coding_gene	ID=Htart_000368400;description=FeS cluster assembly protein SufD%2C putative;ebi_biotype=protein_coding	Htart_000368400	description=FeS cluster assembly protein SufD%2C putative;
seq1663__HtGene3763	HtGene3763	LSRZ01000835	protein_coding_gene	ID=Htart_000368400;description=FeS cluster assembly protein SufD%2C putative;ebi_biotype=protein_coding	Htart_000368400	description=FeS cluster assembly protein SufD%2C putative;
seq1664__HtGene3763	HtGene3763	LSRZ01000835	protein_coding_gene	ID=Htart_000368400;description=FeS cluster assembly protein SufD%2C putative;ebi_biotype=protein_coding	Htart_000368400	description=FeS cluster assembly protein SufD%2C putative;
seq1665__HtGene3763	HtGene3763	LSRZ01000835	protein_coding_gene	ID=Htart_000368400;description=FeS cluster assembly protein SufD%2C putative;ebi_biotype=protein_coding	Htart_000368400	description=FeS cluster assembly protein SufD%2C putative;
seq1667__HtGene3772	HtGene3772	LSRZ01000838	protein_coding_gene	ID=Htart_000369400;description=hypothetical protein;ebi_biotype=protein_coding	Htart_000369400	description=hypothetical protein;
seq1668__HtGene3772	HtGene3772	LSRZ01000838	protein_coding_gene	ID=Htart_000369400;description=hypothetical protein;ebi_biotype=protein_coding	Htart_000369400	description=hypothetical protein;
seq1669__HtGene3774	HtGene3774	LSRZ01000839	pseudogene	ID=Htart_000369600:pseudogene;description=conserved Plasmodium membrane protein%2C unknown function;ebi_biotype=pseudogene	Htart_000369600	description=conserved Plasmodium membrane protein%2C unknown function;
seq1672__HtGene3779	HtGene3779	LSRZ01000842	protein_coding_gene	ID=Htart_000370000;description=serine/threonine protein kinase%2C putative;ebi_biotype=protein_coding	Htart_000370000	description=serine/threonine protein kinase%2C putative;
seq1673__HtGene3779	HtGene3779	LSRZ01000842	protein_coding_gene	ID=Htart_000370000;description=serine/threonine protein kinase%2C putative;ebi_biotype=protein_coding	Htart_000370000	description=serine/threonine protein kinase%2C putative;
seq1674__HtGene3797	HtGene3797	LSRZ01000853	protein_coding_gene	ID=Htart_000372400;description=HSA%2C putative;ebi_biotype=protein_coding	Htart_000372400	description=HSA%2C putative;
seq1675__HtGene3797	HtGene3797	LSRZ01000853	protein_coding_gene	ID=Htart_000372400;description=HSA%2C putative;ebi_biotype=protein_coding	Htart_000372400	description=HSA%2C putative;
seq1676__HtGene3797	HtGene3797	LSRZ01000853	protein_coding_gene	ID=Htart_000372400;description=HSA%2C putative;ebi_biotype=protein_coding	Htart_000372400	description=HSA%2C putative;
seq1679__HtGene3820	HtGene3820	LSRZ01000864	pseudogene	ID=Htart_000375200:pseudogene;description=insulinase%2C putative;ebi_biotype=pseudogene	Htart_000375200	description=insulinase%2C putative;
seq1680__HtGene3820	HtGene3820	LSRZ01000864	pseudogene	ID=Htart_000375200:pseudogene;description=insulinase%2C putative;ebi_biotype=pseudogene	Htart_000375200	description=insulinase%2C putative;
seq1681__HtGene3820	HtGene3820	LSRZ01000864	pseudogene	ID=Htart_000375200:pseudogene;description=insulinase%2C putative;ebi_biotype=pseudogene	Htart_000375200	description=insulinase%2C putative;
seq1683__HtGene3822	HtGene3822	LSRZ01000865	pseudogene	ID=Htart_000375400:pseudogene;description=transporter%2C putative;ebi_biotype=pseudogene	Htart_000375400	description=transporter%2C putative;
seq1686__HtGene3843	HtGene3843	LSRZ01000874	protein_coding_gene	ID=Htart_000377400;description=lipid/sterol:H+ symporter;ebi_biotype=protein_coding	Htart_000377400	description=lipid/sterol:H+ symporter;
seq1687__HtGene3843	HtGene3843	LSRZ01000874	protein_coding_gene	ID=Htart_000377400;description=lipid/sterol:H+ symporter;ebi_biotype=protein_coding	Htart_000377400	description=lipid/sterol:H+ symporter;
seq1688__HtGene3845	HtGene3845	LSRZ01000875	protein_coding_gene	ID=Htart_000377600;description=conserved Plasmodium protein%2C unknown function;ebi_biotype=protein_coding	Htart_000377600	description=conserved Plasmodium protein%2C unknown function;
seq1689__HtGene3845	HtGene3845	LSRZ01000875	protein_coding_gene	ID=Htart_000377600;description=conserved Plasmodium protein%2C unknown function;ebi_biotype=protein_coding	Htart_000377600	description=conserved Plasmodium protein%2C unknown function;
seq1693__HtGene3855	HtGene3855	LSRZ01000880	protein_coding_gene	ID=Htart_000378600;description=2-oxoglutarate dehydrogenase E1 component;ebi_biotype=protein_coding	Htart_000378600	description=2-oxoglutarate dehydrogenase E1 component;
seq1695__HtGene3864	HtGene3864	LSRZ01000884	protein_coding_gene	ID=Htart_000379300;description=40S ribosomal protein S9%2C putative;ebi_biotype=protein_coding	Htart_000379300	description=40S ribosomal protein S9%2C putative;
seq1696__HtGene3864	HtGene3864	LSRZ01000884	protein_coding_gene	ID=Htart_000379300;description=40S ribosomal protein S9%2C putative;ebi_biotype=protein_coding	Htart_000379300	description=40S ribosomal protein S9%2C putative;
seq1700__HtGene3874	HtGene3874	LSRZ01000891	protein_coding_gene	ID=Htart_000380600;description=eukaryotic translation initiation factor 3 subunit I%2C putative;ebi_biotype=protein_coding	Htart_000380600	description=eukaryotic translation initiation factor 3 subunit I%2C putative;
seq1702__HtGene3877	HtGene3877	LSRZ01000893	protein_coding_gene	ID=Htart_000380800;description=eukaryotic translation initiation factor 3 subunit L%2C putative;ebi_biotype=protein_coding	Htart_000380800	description=eukaryotic translation initiation factor 3 subunit L%2C putative;
seq1703__HtGene3892	HtGene3892	LSRZ01000900	protein_coding_gene	ID=Htart_000381900;description=zinc finger protein%2C putative;ebi_biotype=protein_coding	Htart_000381900	description=zinc finger protein%2C putative;
seq1704__HtGene3893	HtGene3893	LSRZ01000900	protein_coding_gene	ID=Htart_000382000;description=heat shock protein 90%2C putative;ebi_biotype=protein_coding	Htart_000382000	description=heat shock protein 90%2C putative;
seq1707__HtGene3900	HtGene3900	LSRZ01000904	protein_coding_gene	ID=Htart_000382600;description=syntaxin%2C Qa-SNARE family;ebi_biotype=protein_coding	Htart_000382600	description=syntaxin%2C Qa-SNARE family;
seq1708__HtGene3909	HtGene3909	LSRZ01000910	pseudogene	ID=Htart_000383300:pseudogene;description=pre-mRNA-processing factor 19%2C putative;ebi_biotype=pseudogene	Htart_000383300	description=pre-mRNA-processing factor 19%2C putative;
seq1708__HtGene3909	HtGene3909	LSRZ01000910	protein_coding_gene	ID=Htart_000383400;description=activator of Hsp90 ATPase%2C putative;ebi_biotype=protein_coding	Htart_000383400	description=activator of Hsp90 ATPase%2C putative;
seq1712__HtGene3911	HtGene3911	LSRZ01000912	protein_coding_gene	ID=Htart_000383500;description=DNA-directed RNA polymerases I and III subunit RPAC1%2C putative;ebi_biotype=protein_coding	Htart_000383500	description=DNA-directed RNA polymerases I and III subunit RPAC1%2C putative;
seq1713__HtGene3920	HtGene3920	LSRZ01000917	protein_coding_gene	ID=Htart_000384400;description=eukaryotic translation initiation factor 3 subunit B%2C putative;ebi_biotype=protein_coding	Htart_000384400	description=eukaryotic translation initiation factor 3 subunit B%2C putative;
seq1714__HtGene3920	HtGene3920	LSRZ01000917	protein_coding_gene	ID=Htart_000384400;description=eukaryotic translation initiation factor 3 subunit B%2C putative;ebi_biotype=protein_coding	Htart_000384400	description=eukaryotic translation initiation factor 3 subunit B%2C putative;
seq1716__HtGene3926	HtGene3926	LSRZ01000921	pseudogene	ID=Htart_000384900:pseudogene;description=6-phosphofructokinase;ebi_biotype=pseudogene	Htart_000384900	description=6-phosphofructokinase;
seq1717__HtGene3926	HtGene3926	LSRZ01000921	pseudogene	ID=Htart_000384900:pseudogene;description=6-phosphofructokinase;ebi_biotype=pseudogene	Htart_000384900	description=6-phosphofructokinase;
seq1718__HtGene3926	HtGene3926	LSRZ01000921	pseudogene	ID=Htart_000384900:pseudogene;description=6-phosphofructokinase;ebi_biotype=pseudogene	Htart_000384900	description=6-phosphofructokinase;
seq1719__HtGene3930	HtGene3930	LSRZ01000923	protein_coding_gene	ID=Htart_000385300;description=PHAX RNA-binding domain containing protein%2C putative;ebi_biotype=protein_coding	Htart_000385300	description=PHAX RNA-binding domain containing protein%2C putative;
seq1721__HtGene3937	HtGene3937	LSRZ01000928	pseudogene	ID=Htart_000385600:pseudogene;description=chromatin assembly factor 1 subunit%2C putative;ebi_biotype=pseudogene	Htart_000385600	description=chromatin assembly factor 1 subunit%2C putative;
seq1725__HtGene3948	HtGene3948	LSRZ01000933	protein_coding_gene	ID=Htart_000386300;description=glycerol-3-phosphate 1-O-acyltransferase;ebi_biotype=protein_coding	Htart_000386300	description=glycerol-3-phosphate 1-O-acyltransferase;
seq1726__HtGene3948	HtGene3948	LSRZ01000933	protein_coding_gene	ID=Htart_000386300;description=glycerol-3-phosphate 1-O-acyltransferase;ebi_biotype=protein_coding	Htart_000386300	description=glycerol-3-phosphate 1-O-acyltransferase;
seq1731__HtGene3961	HtGene3961	LSRZ01000939	protein_coding_gene	ID=Htart_000386900;description=translation initiation factor SUI1%2C putative;ebi_biotype=protein_coding	Htart_000386900	description=translation initiation factor SUI1%2C putative;
seq1732__HtGene3961	HtGene3961	LSRZ01000939	protein_coding_gene	ID=Htart_000386900;description=translation initiation factor SUI1%2C putative;ebi_biotype=protein_coding	Htart_000386900	description=translation initiation factor SUI1%2C putative;
seq1733__HtGene3962	HtGene3962	LSRZ01000939	protein_coding_gene	ID=Htart_000387000;description=subunit of proteaseome activator complex%2C putative;ebi_biotype=protein_coding	Htart_000387000	description=subunit of proteaseome activator complex%2C putative;
seq1734__HtGene3962	HtGene3962	LSRZ01000939	protein_coding_gene	ID=Htart_000387000;description=subunit of proteaseome activator complex%2C putative;ebi_biotype=protein_coding	Htart_000387000	description=subunit of proteaseome activator complex%2C putative;
seq1735__HtGene3968	HtGene3968	LSRZ01000943	protein_coding_gene	ID=Htart_000387500;description=Cell division protein 48 (CDC48)%2C N-terminal domain/Zeta toxin/Holliday junction DNA helicase ruvB N-terminus/ATPase family associated with various cellular activities (AAA)/AAA domain (Cdc48 subfamily)%2C putative;ebi_biotype=protein_coding	Htart_000387500	description=Cell division protein 48 (CDC48)%2C N-terminal domain/Zeta toxin/Holliday junction DNA helicase ruvB N-terminus/ATPase family associated with various cellular activities (AAA)/AAA domain (Cdc48 subfamily)%2C putative;
seq1736__HtGene3968	HtGene3968	LSRZ01000943	protein_coding_gene	ID=Htart_000387500;description=Cell division protein 48 (CDC48)%2C N-terminal domain/Zeta toxin/Holliday junction DNA helicase ruvB N-terminus/ATPase family associated with various cellular activities (AAA)/AAA domain (Cdc48 subfamily)%2C putative;ebi_biotype=protein_coding	Htart_000387500	description=Cell division protein 48 (CDC48)%2C N-terminal domain/Zeta toxin/Holliday junction DNA helicase ruvB N-terminus/ATPase family associated with various cellular activities (AAA)/AAA domain (Cdc48 subfamily)%2C putative;
seq1737__HtGene3968	HtGene3968	LSRZ01000943	protein_coding_gene	ID=Htart_000387500;description=Cell division protein 48 (CDC48)%2C N-terminal domain/Zeta toxin/Holliday junction DNA helicase ruvB N-terminus/ATPase family associated with various cellular activities (AAA)/AAA domain (Cdc48 subfamily)%2C putative;ebi_biotype=protein_coding	Htart_000387500	description=Cell division protein 48 (CDC48)%2C N-terminal domain/Zeta toxin/Holliday junction DNA helicase ruvB N-terminus/ATPase family associated with various cellular activities (AAA)/AAA domain (Cdc48 subfamily)%2C putative;
seq1741__HtGene3974	HtGene3974	LSRZ01000946	protein_coding_gene	ID=Htart_000387800;description=conserved protein%2C unknown function;ebi_biotype=protein_coding	Htart_000387800	description=conserved protein%2C unknown function;
seq1745__HtGene3996	HtGene3996
seq1746__HtGene3996	HtGene3996
seq1747__HtGene3998	HtGene3998	LSRZ01000959	protein_coding_gene	ID=Htart_000390100;description=dipeptidyl aminopeptidase 2;ebi_biotype=protein_coding	Htart_000390100	description=dipeptidyl aminopeptidase 2;
seq1748__HtGene3999	HtGene3999	LSRZ01000959	protein_coding_gene	ID=Htart_000390200;description=nucleolar rRNA processing protein%2C putative;ebi_biotype=protein_coding	Htart_000390200	description=nucleolar rRNA processing protein%2C putative;
seq1751__HtGene4004	HtGene4004	LSRZ01000963	protein_coding_gene	ID=Htart_000390700;description=cGMP-dependent protein kinase;ebi_biotype=protein_coding	Htart_000390700	description=cGMP-dependent protein kinase;
seq1752__HtGene4007	HtGene4007	LSRZ01000964	protein_coding_gene	ID=Htart_000391000;description=hypothetical protein;ebi_biotype=protein_coding	Htart_000391000	description=hypothetical protein;
seq1752__HtGene4007	HtGene4007	LSRZ01000964	protein_coding_gene	ID=Htart_000391100;description=RNA helicase%2C putative;ebi_biotype=protein_coding	Htart_000391100	description=RNA helicase%2C putative;
seq1754__HtGene4011	HtGene4011	LSRZ01000966	protein_coding_gene	ID=Htart_000391400;description=hypothetical protein;ebi_biotype=protein_coding	Htart_000391400	description=hypothetical protein;
seq1754__HtGene4011	HtGene4011	LSRZ01000966	protein_coding_gene	ID=Htart_000391500;description=hypothetical protein;ebi_biotype=protein_coding	Htart_000391500	description=hypothetical protein;
seq1754__HtGene4011	HtGene4011	LSRZ01000966	protein_coding_gene	ID=Htart_000391600;description=acid phosphatase%2C putative;ebi_biotype=protein_coding	Htart_000391600	description=acid phosphatase%2C putative;
seq1755__HtGene4012	HtGene4012
seq1760__HtGene4031	HtGene4031	LSRZ01000977	protein_coding_gene	ID=Htart_000393400;description=4-hydroxy-3-methylbut-2-en-1-yl diphosphate synthase;ebi_biotype=protein_coding	Htart_000393400	description=4-hydroxy-3-methylbut-2-en-1-yl diphosphate synthase;
seq1761__HtGene4031	HtGene4031	LSRZ01000977	protein_coding_gene	ID=Htart_000393400;description=4-hydroxy-3-methylbut-2-en-1-yl diphosphate synthase;ebi_biotype=protein_coding	Htart_000393400	description=4-hydroxy-3-methylbut-2-en-1-yl diphosphate synthase;
seq1762__HtGene4036	HtGene4036	LSRZ01000981	protein_coding_gene	ID=Htart_000393900;description=ATP synthase subunit beta%2C mitochondrial;ebi_biotype=protein_coding	Htart_000393900	description=ATP synthase subunit beta%2C mitochondrial;
seq1768__HtGene4057	HtGene4057	LSRZ01000992	pseudogene	ID=Htart_000395300:pseudogene;description=potassium channel;ebi_biotype=pseudogene	Htart_000395300	description=potassium channel;
seq1769__HtGene4057	HtGene4057	LSRZ01000992	pseudogene	ID=Htart_000395300:pseudogene;description=potassium channel;ebi_biotype=pseudogene	Htart_000395300	description=potassium channel;
seq1776__HtGene4074	HtGene4074	LSRZ01001004	protein_coding_gene	ID=Htart_000396800;description=60S ribosomal protein L21;ebi_biotype=protein_coding	Htart_000396800	description=60S ribosomal protein L21;
seq1777__HtGene4083	HtGene4083	LSRZ01001010	protein_coding_gene	ID=Htart_000397400;description=chromosome condensation protein%2C putative;ebi_biotype=protein_coding	Htart_000397400	description=chromosome condensation protein%2C putative;
seq1778__HtGene4083	HtGene4083	LSRZ01001010	protein_coding_gene	ID=Htart_000397400;description=chromosome condensation protein%2C putative;ebi_biotype=protein_coding	Htart_000397400	description=chromosome condensation protein%2C putative;
seq1779__HtGene4083	HtGene4083	LSRZ01001010	protein_coding_gene	ID=Htart_000397400;description=chromosome condensation protein%2C putative;ebi_biotype=protein_coding	Htart_000397400	description=chromosome condensation protein%2C putative;
seq1780__HtGene4083	HtGene4083	LSRZ01001010	protein_coding_gene	ID=Htart_000397400;description=chromosome condensation protein%2C putative;ebi_biotype=protein_coding	Htart_000397400	description=chromosome condensation protein%2C putative;
seq1781__HtGene4083	HtGene4083	LSRZ01001010	protein_coding_gene	ID=Htart_000397400;description=chromosome condensation protein%2C putative;ebi_biotype=protein_coding	Htart_000397400	description=chromosome condensation protein%2C putative;
seq1788__HtGene4099	HtGene4099	LSRZ01001022	pseudogene	ID=Htart_000398800:pseudogene;description=mannose-6-phosphate isomerase%2C putative;ebi_biotype=pseudogene	Htart_000398800	description=mannose-6-phosphate isomerase%2C putative;
seq1790__HtGene4106	HtGene4106	LSRZ01001026	protein_coding_gene	ID=Htart_000399400;description=pre-mRNA-splicing factor ATP-dependent RNA helicase PRP16;ebi_biotype=protein_coding	Htart_000399400	description=pre-mRNA-splicing factor ATP-dependent RNA helicase PRP16;
seq1791__HtGene4106	HtGene4106	LSRZ01001026	protein_coding_gene	ID=Htart_000399400;description=pre-mRNA-splicing factor ATP-dependent RNA helicase PRP16;ebi_biotype=protein_coding	Htart_000399400	description=pre-mRNA-splicing factor ATP-dependent RNA helicase PRP16;
seq1792__HtGene4119	HtGene4119	LSRZ01001033	protein_coding_gene	ID=Htart_000400700;description=serine/threonine protein phosphatase 4%2C putative;ebi_biotype=protein_coding	Htart_000400700	description=serine/threonine protein phosphatase 4%2C putative;
seq1795__HtGene4121	HtGene4121	LSRZ01001034	protein_coding_gene	ID=Htart_000400900;description=protein SIS1;ebi_biotype=protein_coding	Htart_000400900	description=protein SIS1;
seq1796__HtGene4121	HtGene4121	LSRZ01001034	protein_coding_gene	ID=Htart_000400900;description=protein SIS1;ebi_biotype=protein_coding	Htart_000400900	description=protein SIS1;
seq1797__HtGene4125	HtGene4125	LSRZ01001035	protein_coding_gene	ID=Htart_000401300;description=protein arginine N-methyltransferase 1;ebi_biotype=protein_coding	Htart_000401300	description=protein arginine N-methyltransferase 1;
seq1798__HtGene4137	HtGene4137	LSRZ01001040	protein_coding_gene	ID=Htart_000402200;description=circumsporozoite- and TRAP-related protein;ebi_biotype=protein_coding	Htart_000402200	description=circumsporozoite- and TRAP-related protein;
seq1799__HtGene4137	HtGene4137	LSRZ01001040	protein_coding_gene	ID=Htart_000402200;description=circumsporozoite- and TRAP-related protein;ebi_biotype=protein_coding	Htart_000402200	description=circumsporozoite- and TRAP-related protein;
seq1800__HtGene4137	HtGene4137	LSRZ01001040	protein_coding_gene	ID=Htart_000402200;description=circumsporozoite- and TRAP-related protein;ebi_biotype=protein_coding	Htart_000402200	description=circumsporozoite- and TRAP-related protein;
seq1801__HtGene4138	HtGene4138	LSRZ01001041	protein_coding_gene	ID=Htart_000402300;description=coatomer subunit zeta%2C putative;ebi_biotype=protein_coding	Htart_000402300	description=coatomer subunit zeta%2C putative;
seq1802__HtGene4139	HtGene4139	LSRZ01001041	protein_coding_gene	ID=Htart_000402400;description=cdc2-related protein kinase 3;ebi_biotype=protein_coding	Htart_000402400	description=cdc2-related protein kinase 3;
seq1804__HtGene4158	HtGene4158	LSRZ01001052	protein_coding_gene	ID=Htart_000404200;description=holo-[acyl-carrier-protein] synthase%2C putative;ebi_biotype=protein_coding	Htart_000404200	description=holo-[acyl-carrier-protein] synthase%2C putative;
seq1805__HtGene4159	HtGene4159	LSRZ01001053	protein_coding_gene	ID=Htart_000404300;description=histone acetyltransferase;ebi_biotype=protein_coding	Htart_000404300	description=histone acetyltransferase;
seq1806__HtGene4160	HtGene4160	LSRZ01001053	protein_coding_gene	ID=Htart_000404400;description=box C/D snoRNP rRNA 2'-O-methylation factor%2C putative;ebi_biotype=protein_coding	Htart_000404400	description=box C/D snoRNP rRNA 2'-O-methylation factor%2C putative;
seq1808__HtGene4175	HtGene4175	LSRZ01001060	pseudogene	ID=Htart_000405100:pseudogene;description=asparagine-rich antigen Pfa55-14;ebi_biotype=pseudogene	Htart_000405100	description=asparagine-rich antigen Pfa55-14;
seq1808__HtGene4175	HtGene4175	LSRZ01001060	protein_coding_gene	ID=Htart_000405200;description=hypothetical protein;ebi_biotype=protein_coding	Htart_000405200	description=hypothetical protein;
seq1809__HtGene4178	HtGene4178	LSRZ01001063	protein_coding_gene	ID=Htart_000405600;description=Inner membrane complex protein%2C putative;ebi_biotype=protein_coding	Htart_000405600	description=Inner membrane complex protein%2C putative;
seq1810__HtGene4178	HtGene4178	LSRZ01001063	protein_coding_gene	ID=Htart_000405600;description=Inner membrane complex protein%2C putative;ebi_biotype=protein_coding	Htart_000405600	description=Inner membrane complex protein%2C putative;
seq1811__HtGene4178	HtGene4178	LSRZ01001063	protein_coding_gene	ID=Htart_000405600;description=Inner membrane complex protein%2C putative;ebi_biotype=protein_coding	Htart_000405600	description=Inner membrane complex protein%2C putative;
seq1812__HtGene4182	HtGene4182	LSRZ01001066	protein_coding_gene	ID=Htart_000406300;description=mitochondrial cardiolipin synthase%2C putative;ebi_biotype=protein_coding	Htart_000406300	description=mitochondrial cardiolipin synthase%2C putative;
seq1813__HtGene4190	HtGene4190	LSRZ01001069	protein_coding_gene	ID=Htart_000407200;description=hypoxanthine-guanine phosphoribosyltransferase;ebi_biotype=protein_coding	Htart_000407200	description=hypoxanthine-guanine phosphoribosyltransferase;
seq1816__HtGene4204	HtGene4204	LSRZ01001078	pseudogene	ID=Htart_000408600:pseudogene;description=N-alpha-acetyltransferase 15%2C NatA auxiliary subunit%2C putative;ebi_biotype=pseudogene	Htart_000408600	description=N-alpha-acetyltransferase 15%2C NatA auxiliary subunit%2C putative;
seq1817__HtGene4204	HtGene4204	LSRZ01001078	pseudogene	ID=Htart_000408600:pseudogene;description=N-alpha-acetyltransferase 15%2C NatA auxiliary subunit%2C putative;ebi_biotype=pseudogene	Htart_000408600	description=N-alpha-acetyltransferase 15%2C NatA auxiliary subunit%2C putative;
seq1818__HtGene4204	HtGene4204	LSRZ01001078	pseudogene	ID=Htart_000408600:pseudogene;description=N-alpha-acetyltransferase 15%2C NatA auxiliary subunit%2C putative;ebi_biotype=pseudogene	Htart_000408600	description=N-alpha-acetyltransferase 15%2C NatA auxiliary subunit%2C putative;
seq1820__HtGene4217	HtGene4217	LSRZ01001085	protein_coding_gene	ID=Htart_000409400;description=peptidyl-prolyl cis-trans isomerase;ebi_biotype=protein_coding	Htart_000409400	description=peptidyl-prolyl cis-trans isomerase;
seq1823__HtGene4231	HtGene4231
seq1824__HtGene4234	HtGene4234	LSRZ01001094	protein_coding_gene	ID=Htart_000410600;description=asparagine--tRNA ligase;ebi_biotype=protein_coding	Htart_000410600	description=asparagine--tRNA ligase;
seq1825__HtGene4234	HtGene4234	LSRZ01001094	protein_coding_gene	ID=Htart_000410600;description=asparagine--tRNA ligase;ebi_biotype=protein_coding	Htart_000410600	description=asparagine--tRNA ligase;
seq1827__HtGene4242	HtGene4242
seq1832__HtGene4258	HtGene4258	LSRZ01001106	protein_coding_gene	ID=Htart_000412100;description=general transcription factor 3C polypeptide 5%2C putative;ebi_biotype=protein_coding	Htart_000412100	description=general transcription factor 3C polypeptide 5%2C putative;
seq1832__HtGene4258	HtGene4258	LSRZ01001106	protein_coding_gene	ID=Htart_000412200;description=hypothetical protein;ebi_biotype=protein_coding	Htart_000412200	description=hypothetical protein;
seq1832__HtGene4258	HtGene4258	LSRZ01001106	protein_coding_gene	ID=Htart_000412300;description=RNA polymerase III transcription factor (TF)IIIC subunit%2C putative;ebi_biotype=protein_coding	Htart_000412300	description=RNA polymerase III transcription factor (TF)IIIC subunit%2C putative;
seq1833__HtGene4258	HtGene4258	LSRZ01001106	protein_coding_gene	ID=Htart_000412100;description=general transcription factor 3C polypeptide 5%2C putative;ebi_biotype=protein_coding	Htart_000412100	description=general transcription factor 3C polypeptide 5%2C putative;
seq1833__HtGene4258	HtGene4258	LSRZ01001106	protein_coding_gene	ID=Htart_000412200;description=hypothetical protein;ebi_biotype=protein_coding	Htart_000412200	description=hypothetical protein;
seq1833__HtGene4258	HtGene4258	LSRZ01001106	protein_coding_gene	ID=Htart_000412300;description=RNA polymerase III transcription factor (TF)IIIC subunit%2C putative;ebi_biotype=protein_coding	Htart_000412300	description=RNA polymerase III transcription factor (TF)IIIC subunit%2C putative;
seq1834__HtGene4261	HtGene4261	LSRZ01001108	protein_coding_gene	ID=Htart_000412600;description=ribosome-interacting GTPase 1%2C putative;ebi_biotype=protein_coding	Htart_000412600	description=ribosome-interacting GTPase 1%2C putative;
seq1840__HtGene4283	HtGene4283	LSRZ01001126	protein_coding_gene	ID=Htart_000415200;description=conserved Plasmodium protein%2C unknown function;ebi_biotype=protein_coding	Htart_000415200	description=conserved Plasmodium protein%2C unknown function;
seq1841__HtGene4283	HtGene4283	LSRZ01001126	protein_coding_gene	ID=Htart_000415200;description=conserved Plasmodium protein%2C unknown function;ebi_biotype=protein_coding	Htart_000415200	description=conserved Plasmodium protein%2C unknown function;
seq1842__HtGene4292	HtGene4292	LSRZ01001133	protein_coding_gene	ID=Htart_000416000;description=DNA polymerase delta catalytic subunit;ebi_biotype=protein_coding	Htart_000416000	description=DNA polymerase delta catalytic subunit;
seq1844__HtGene4302	HtGene4302
seq1846__HtGene4304	HtGene4304	LSRZ01001143	protein_coding_gene	ID=Htart_000417300;description=S-adenosyl-L-homocysteine hydrolase;ebi_biotype=protein_coding	Htart_000417300	description=S-adenosyl-L-homocysteine hydrolase;
seq1847__HtGene4305	HtGene4305	LSRZ01001144	protein_coding_gene	ID=Htart_000417400;description=ferlin%2C putative;ebi_biotype=protein_coding	Htart_000417400	description=ferlin%2C putative;
seq1849__HtGene4305	HtGene4305	LSRZ01001144	protein_coding_gene	ID=Htart_000417400;description=ferlin%2C putative;ebi_biotype=protein_coding	Htart_000417400	description=ferlin%2C putative;
seq1851__HtGene4307	HtGene4307	LSRZ01001145	protein_coding_gene	ID=Htart_000417500;description=26S protease regulatory subunit 4%2C putative;ebi_biotype=protein_coding	Htart_000417500	description=26S protease regulatory subunit 4%2C putative;
seq1852__HtGene4315	HtGene4315	LSRZ01001150	protein_coding_gene	ID=Htart_000418300;description=serine/threonine protein kinase%2C putative;ebi_biotype=protein_coding	Htart_000418300	description=serine/threonine protein kinase%2C putative;
seq1854__HtGene4329	HtGene4329	LSRZ01001157	protein_coding_gene	ID=Htart_000419300;description=aspartate--tRNA ligase%2C putative;ebi_biotype=protein_coding	Htart_000419300	description=aspartate--tRNA ligase%2C putative;
seq1854__HtGene4329	HtGene4329	LSRZ01001157	protein_coding_gene	ID=Htart_000419400;description=tRNA synthetases class II (D%2C K and N)%2C putative;ebi_biotype=protein_coding	Htart_000419400	description=tRNA synthetases class II (D%2C K and N)%2C putative;
seq1857__HtGene4349	HtGene4349	LSRZ01001169	protein_coding_gene	ID=Htart_000421100;description=deoxyhypusine hydroxylase;ebi_biotype=protein_coding	Htart_000421100	description=deoxyhypusine hydroxylase;
seq1858__HtGene4350	HtGene4350	LSRZ01001170	pseudogene	ID=Htart_000421200:pseudogene;description=lipoate-protein ligase 1;ebi_biotype=pseudogene	Htart_000421200	description=lipoate-protein ligase 1;
seq1861__HtGene4354	HtGene4354	LSRZ01001172	pseudogene	ID=Htart_000421700:pseudogene;description=exoribonuclease%2C putative;ebi_biotype=pseudogene	Htart_000421700	description=exoribonuclease%2C putative;
seq1862__HtGene4364	HtGene4364	LSRZ01001179	protein_coding_gene	ID=Htart_000422500;description=DNA-directed RNA polymerase II subunit RPB9%2C putative;ebi_biotype=protein_coding	Htart_000422500	description=DNA-directed RNA polymerase II subunit RPB9%2C putative;
seq1866__HtGene4376	HtGene4376	LSRZ01001185	protein_coding_gene	ID=Htart_000423400;description=ATPase%2C putative;ebi_biotype=protein_coding	Htart_000423400	description=ATPase%2C putative;
seq1867__HtGene4379	HtGene4379	LSRZ01001187	protein_coding_gene	ID=Htart_000423600;description=ubiquitin-protein ligase%2C putative;ebi_biotype=protein_coding	Htart_000423600	description=ubiquitin-protein ligase%2C putative;
seq1868__HtGene4381	HtGene4381
seq1873__HtGene4390	HtGene4390
seq1876__HtGene4412	HtGene4412	LSRZ01001209	protein_coding_gene	ID=Htart_000425800;description=ubiquitin-conjugating enzyme E2%2C putative;ebi_biotype=protein_coding	Htart_000425800	description=ubiquitin-conjugating enzyme E2%2C putative;
seq1878__HtGene4418	HtGene4418	LSRZ01001214	protein_coding_gene	ID=Htart_000426100;description=KRR1 small subunit processome component%2C putative;ebi_biotype=protein_coding	Htart_000426100	description=KRR1 small subunit processome component%2C putative;
seq1879__HtGene4420	HtGene4420	LSRZ01001215	protein_coding_gene	ID=Htart_000426400;description=dihydrouridine synthase%2C putative;ebi_biotype=protein_coding	Htart_000426400	description=dihydrouridine synthase%2C putative;
seq1883__HtGene4449	HtGene4449	LSRZ01001235	protein_coding_gene	ID=Htart_000428600;description=Cg7 protein;ebi_biotype=protein_coding	Htart_000428600	description=Cg7 protein;
seq1884__HtGene4451	HtGene4451	LSRZ01001237	protein_coding_gene	ID=Htart_000428700;description=60S ribosomal protein L15%2C putative;ebi_biotype=protein_coding	Htart_000428700	description=60S ribosomal protein L15%2C putative;
seq1885__HtGene4451	HtGene4451	LSRZ01001237	protein_coding_gene	ID=Htart_000428700;description=60S ribosomal protein L15%2C putative;ebi_biotype=protein_coding	Htart_000428700	description=60S ribosomal protein L15%2C putative;
seq1886__HtGene4452	HtGene4452	LSRZ01001238	protein_coding_gene	ID=Htart_000428800;description=alternative splicing regulator%2C putative;ebi_biotype=protein_coding	Htart_000428800	description=alternative splicing regulator%2C putative;
seq1889__HtGene4476	HtGene4476	LSRZ01001255	protein_coding_gene	ID=Htart_000431200;description=tRNA nucleotidyltransferase%2C putative;ebi_biotype=protein_coding	Htart_000431200	description=tRNA nucleotidyltransferase%2C putative;
seq1890__HtGene4476	HtGene4476	LSRZ01001255	protein_coding_gene	ID=Htart_000431200;description=tRNA nucleotidyltransferase%2C putative;ebi_biotype=protein_coding	Htart_000431200	description=tRNA nucleotidyltransferase%2C putative;
seq1892__HtGene4497	HtGene4497
seq1894__HtGene4502	HtGene4502	LSRZ01001274	protein_coding_gene	ID=Htart_000433100;description=pre-mRNA-processing ATP-dependent RNA helicase PRP5%2C putative;ebi_biotype=protein_coding	Htart_000433100	description=pre-mRNA-processing ATP-dependent RNA helicase PRP5%2C putative;
seq1895__HtGene4506	HtGene4506	LSRZ01001276	protein_coding_gene	ID=Htart_000433400;description=RNA lariat debranching enzyme%2C putative;ebi_biotype=protein_coding	Htart_000433400	description=RNA lariat debranching enzyme%2C putative;
seq1896__HtGene4510	HtGene4510	LSRZ01001278	protein_coding_gene	ID=Htart_000433700;description=RNA-binding protein%2C putative;ebi_biotype=protein_coding	Htart_000433700	description=RNA-binding protein%2C putative;
seq1897__HtGene4513	HtGene4513	LSRZ01001280	protein_coding_gene	ID=Htart_000434000;description=multidrug resistance protein 2;ebi_biotype=protein_coding	Htart_000434000	description=multidrug resistance protein 2;
seq1898__HtGene4516	HtGene4516
seq1901__HtGene4522	HtGene4522	LSRZ01001286	pseudogene	ID=Htart_000434600:pseudogene;description=pre-mRNA-splicing factor CLF1%2C putative;ebi_biotype=pseudogene	Htart_000434600	description=pre-mRNA-splicing factor CLF1%2C putative;
seq1902__HtGene4522	HtGene4522	LSRZ01001286	pseudogene	ID=Htart_000434600:pseudogene;description=pre-mRNA-splicing factor CLF1%2C putative;ebi_biotype=pseudogene	Htart_000434600	description=pre-mRNA-splicing factor CLF1%2C putative;
seq1903__HtGene4522	HtGene4522	LSRZ01001286	pseudogene	ID=Htart_000434600:pseudogene;description=pre-mRNA-splicing factor CLF1%2C putative;ebi_biotype=pseudogene	Htart_000434600	description=pre-mRNA-splicing factor CLF1%2C putative;
seq1904__HtGene4522	HtGene4522	LSRZ01001286	pseudogene	ID=Htart_000434600:pseudogene;description=pre-mRNA-splicing factor CLF1%2C putative;ebi_biotype=pseudogene	Htart_000434600	description=pre-mRNA-splicing factor CLF1%2C putative;
seq1907__HtGene4537	HtGene4537
seq1908__HtGene4539	HtGene4539	LSRZ01001297	protein_coding_gene	ID=Htart_000435900;description=zinc finger protein%2C putative;ebi_biotype=protein_coding	Htart_000435900	description=zinc finger protein%2C putative;
seq1910__HtGene4560	HtGene4560	LSRZ01001310	protein_coding_gene	ID=Htart_000437500;description=ATP-dependent rRNA helicase SPB4%2C putative;ebi_biotype=protein_coding	Htart_000437500	description=ATP-dependent rRNA helicase SPB4%2C putative;
seq1913__HtGene4571	HtGene4571	LSRZ01001317	protein_coding_gene	ID=Htart_000438500;description=conserved Plasmodium membrane protein%2C unknown function;ebi_biotype=protein_coding	Htart_000438500	description=conserved Plasmodium membrane protein%2C unknown function;
seq1914__HtGene4572	HtGene4572	LSRZ01001317	protein_coding_gene	ID=Htart_000438600;description=thioredoxin peroxidase 2;ebi_biotype=protein_coding	Htart_000438600	description=thioredoxin peroxidase 2;
seq1915__HtGene4573	HtGene4573	LSRZ01001318	protein_coding_gene	ID=Htart_000438700;description=malate:quinone oxidoreductase%2C putative;ebi_biotype=protein_coding	Htart_000438700	description=malate:quinone oxidoreductase%2C putative;
seq1916__HtGene4575	HtGene4575	LSRZ01001320	protein_coding_gene	ID=Htart_000438800;description=pre-mRNA-splicing factor CWC2%2C putative;ebi_biotype=protein_coding	Htart_000438800	description=pre-mRNA-splicing factor CWC2%2C putative;
seq1917__HtGene4576	HtGene4576	LSRZ01001321	pseudogene	ID=Htart_000438900:pseudogene;description=DEAD/DEAH box helicase/Helicase conserved C-terminal domain containing protein%2C putative;ebi_biotype=pseudogene	Htart_000438900	description=DEAD/DEAH box helicase/Helicase conserved C-terminal domain containing protein%2C putative;
seq1918__HtGene4576	HtGene4576	LSRZ01001321	pseudogene	ID=Htart_000438900:pseudogene;description=DEAD/DEAH box helicase/Helicase conserved C-terminal domain containing protein%2C putative;ebi_biotype=pseudogene	Htart_000438900	description=DEAD/DEAH box helicase/Helicase conserved C-terminal domain containing protein%2C putative;
seq1923__HtGene4581	HtGene4581	LSRZ01001324	protein_coding_gene	ID=Htart_000439300;description=leucine-rich repeat protein;ebi_biotype=protein_coding	Htart_000439300	description=leucine-rich repeat protein;
seq1925__HtGene4595	HtGene4595	LSRZ01001332	pseudogene	ID=Htart_000440500:pseudogene;description=tRNA-dihydrouridine synthase%2C putative;ebi_biotype=pseudogene	Htart_000440500	description=tRNA-dihydrouridine synthase%2C putative;
seq1928__HtGene4615	HtGene4615	LSRZ01001345	protein_coding_gene	ID=Htart_000442100;description=chromosome segregation protein%2C putative;ebi_biotype=protein_coding	Htart_000442100	description=chromosome segregation protein%2C putative;
seq1929__HtGene4615	HtGene4615	LSRZ01001345	protein_coding_gene	ID=Htart_000442100;description=chromosome segregation protein%2C putative;ebi_biotype=protein_coding	Htart_000442100	description=chromosome segregation protein%2C putative;
seq1930__HtGene4615	HtGene4615	LSRZ01001345	protein_coding_gene	ID=Htart_000442100;description=chromosome segregation protein%2C putative;ebi_biotype=protein_coding	Htart_000442100	description=chromosome segregation protein%2C putative;
seq1931__HtGene4615	HtGene4615	LSRZ01001345	protein_coding_gene	ID=Htart_000442100;description=chromosome segregation protein%2C putative;ebi_biotype=protein_coding	Htart_000442100	description=chromosome segregation protein%2C putative;
seq1932__HtGene4619	HtGene4619	LSRZ01001347	protein_coding_gene	ID=Htart_000442300;description=N2227-like protein%2C putative;ebi_biotype=protein_coding	Htart_000442300	description=N2227-like protein%2C putative;
seq1933__HtGene4619	HtGene4619	LSRZ01001347	protein_coding_gene	ID=Htart_000442300;description=N2227-like protein%2C putative;ebi_biotype=protein_coding	Htart_000442300	description=N2227-like protein%2C putative;
seq1934__HtGene4622	HtGene4622	LSRZ01001349	protein_coding_gene	ID=Htart_000442500;description=phospholipid or glycerol acyltransferase%2C putative;ebi_biotype=protein_coding	Htart_000442500	description=phospholipid or glycerol acyltransferase%2C putative;
seq1935__HtGene4622	HtGene4622	LSRZ01001349	protein_coding_gene	ID=Htart_000442500;description=phospholipid or glycerol acyltransferase%2C putative;ebi_biotype=protein_coding	Htart_000442500	description=phospholipid or glycerol acyltransferase%2C putative;
seq1938__HtGene4646	HtGene4646	LSRZ01001365	protein_coding_gene	ID=Htart_000444300;description=protein phosphatase 2C;ebi_biotype=protein_coding	Htart_000444300	description=protein phosphatase 2C;
seq1939__HtGene4646	HtGene4646	LSRZ01001365	protein_coding_gene	ID=Htart_000444300;description=protein phosphatase 2C;ebi_biotype=protein_coding	Htart_000444300	description=protein phosphatase 2C;
seq1940__HtGene4653	HtGene4653	LSRZ01001370	protein_coding_gene	ID=Htart_000444800;description=phospholipase DDHD1%2C putative;ebi_biotype=protein_coding	Htart_000444800	description=phospholipase DDHD1%2C putative;
seq1941__HtGene4653	HtGene4653	LSRZ01001370	protein_coding_gene	ID=Htart_000444800;description=phospholipase DDHD1%2C putative;ebi_biotype=protein_coding	Htart_000444800	description=phospholipase DDHD1%2C putative;
seq1942__HtGene4659	HtGene4659
seq1944__HtGene4668	HtGene4668
seq1948__HtGene4675	HtGene4675
seq1950__HtGene4693	HtGene4693	LSRZ01001401	protein_coding_gene	ID=Htart_000447800;description=6-cysteine protein;ebi_biotype=protein_coding	Htart_000447800	description=6-cysteine protein;
seq1951__HtGene4694	HtGene4694	LSRZ01001402	protein_coding_gene	ID=Htart_000447900;description=heat shock protein 90%2C putative;ebi_biotype=protein_coding	Htart_000447900	description=heat shock protein 90%2C putative;
seq1952__HtGene4694	HtGene4694	LSRZ01001402	protein_coding_gene	ID=Htart_000447900;description=heat shock protein 90%2C putative;ebi_biotype=protein_coding	Htart_000447900	description=heat shock protein 90%2C putative;
seq1953__HtGene4694	HtGene4694	LSRZ01001402	protein_coding_gene	ID=Htart_000447900;description=heat shock protein 90%2C putative;ebi_biotype=protein_coding	Htart_000447900	description=heat shock protein 90%2C putative;
seq1955__HtGene4704	HtGene4704	LSRZ01001410	protein_coding_gene	ID=Htart_000448900;description=vacuolar protein sorting-associated protein 45%2C putative;ebi_biotype=protein_coding	Htart_000448900	description=vacuolar protein sorting-associated protein 45%2C putative;
seq1958__HtGene4718	HtGene4718	LSRZ01001421	protein_coding_gene	ID=Htart_000449900;description=5'-3' exonuclease%2C N-terminal resolvase-like domain%2C putative;ebi_biotype=protein_coding	Htart_000449900	description=5'-3' exonuclease%2C N-terminal resolvase-like domain%2C putative;
seq1959__HtGene4720	HtGene4720	LSRZ01001423	protein_coding_gene	ID=Htart_000450000;description=diacylglycerol kinase%2C putative;ebi_biotype=protein_coding	Htart_000450000	description=diacylglycerol kinase%2C putative;
seq1960__HtGene4720	HtGene4720	LSRZ01001423	protein_coding_gene	ID=Htart_000450000;description=diacylglycerol kinase%2C putative;ebi_biotype=protein_coding	Htart_000450000	description=diacylglycerol kinase%2C putative;
seq1962__HtGene4724	HtGene4724	LSRZ01001426	protein_coding_gene	ID=Htart_000450300;description=ribosome assembly protein 4%2C putative;ebi_biotype=protein_coding	Htart_000450300	description=ribosome assembly protein 4%2C putative;
seq1967__HtGene4768	HtGene4768	LSRZ01001458	protein_coding_gene	ID=Htart_000453300;description=kinesin%2C putative;ebi_biotype=protein_coding	Htart_000453300	description=kinesin%2C putative;
seq1968__HtGene4768	HtGene4768	LSRZ01001458	protein_coding_gene	ID=Htart_000453300;description=kinesin%2C putative;ebi_biotype=protein_coding	Htart_000453300	description=kinesin%2C putative;
seq1969__HtGene4769	HtGene4769	LSRZ01001459	pseudogene	ID=Htart_000453400:pseudogene;description=RNA polymerase II transcription factor B subunit 2%2C putative;ebi_biotype=pseudogene	Htart_000453400	description=RNA polymerase II transcription factor B subunit 2%2C putative;
seq1970__HtGene4769	HtGene4769	LSRZ01001459	pseudogene	ID=Htart_000453400:pseudogene;description=RNA polymerase II transcription factor B subunit 2%2C putative;ebi_biotype=pseudogene	Htart_000453400	description=RNA polymerase II transcription factor B subunit 2%2C putative;
seq1976__HtGene4785	HtGene4785	LSRZ01001472	protein_coding_gene	ID=Htart_000455100;description=dolichol-phosphate mannosyltransferase;ebi_biotype=protein_coding	Htart_000455100	description=dolichol-phosphate mannosyltransferase;
seq1977__HtGene4794	HtGene4794	LSRZ01001481	protein_coding_gene	ID=Htart_000456100;description=GTPase-activating protein%2C putative;ebi_biotype=protein_coding	Htart_000456100	description=GTPase-activating protein%2C putative;
seq1978__HtGene4796	HtGene4796	LSRZ01001483	protein_coding_gene	ID=Htart_000456300;description=60S ribosomal protein L19;ebi_biotype=protein_coding	Htart_000456300	description=60S ribosomal protein L19;
seq1981__HtGene4830	HtGene4830	LSRZ01001512	protein_coding_gene	ID=Htart_000459100;description=hypothetical protein;ebi_biotype=protein_coding	Htart_000459100	description=hypothetical protein;
seq1984__HtGene4835	HtGene4835	LSRZ01001516	protein_coding_gene	ID=Htart_000459500;description=phenylalanine--tRNA ligase alpha subunit;ebi_biotype=protein_coding	Htart_000459500	description=phenylalanine--tRNA ligase alpha subunit;
seq1985__HtGene4835	HtGene4835	LSRZ01001516	protein_coding_gene	ID=Htart_000459500;description=phenylalanine--tRNA ligase alpha subunit;ebi_biotype=protein_coding	Htart_000459500	description=phenylalanine--tRNA ligase alpha subunit;
seq1986__HtGene4838	HtGene4838	LSRZ01001519	protein_coding_gene	ID=Htart_000459800;description=proteasome subunit beta type-5;ebi_biotype=protein_coding	Htart_000459800	description=proteasome subunit beta type-5;
seq1989__HtGene4863	HtGene4863	LSRZ01001535	protein_coding_gene	ID=Htart_000461700;description=serine/threonine protein kinase;ebi_biotype=protein_coding	Htart_000461700	description=serine/threonine protein kinase;
seq1991__HtGene4883	HtGene4883
seq1992__HtGene4891	HtGene4891	LSRZ01001554	protein_coding_gene	ID=Htart_000463200;description=cactin homolog%2C putative;ebi_biotype=protein_coding	Htart_000463200	description=cactin homolog%2C putative;
seq1993__HtGene4891	HtGene4891	LSRZ01001554	protein_coding_gene	ID=Htart_000463200;description=cactin homolog%2C putative;ebi_biotype=protein_coding	Htart_000463200	description=cactin homolog%2C putative;
seq1996__HtGene4901	HtGene4901	LSRZ01001563	protein_coding_gene	ID=Htart_000463900;description=ferrochelatase;ebi_biotype=protein_coding	Htart_000463900	description=ferrochelatase;
seq1997__HtGene4913	HtGene4913	LSRZ01001575	protein_coding_gene	ID=Htart_000464700;description=threonylcarbamoyl-AMP synthase%2C putative;ebi_biotype=protein_coding	Htart_000464700	description=threonylcarbamoyl-AMP synthase%2C putative;
seq1999__HtGene4926_HtGene4927	HtGene4927	LSRZ01001585	protein_coding_gene	ID=Htart_000466300;description=serine/threonine protein kinase%2C putative;ebi_biotype=protein_coding	Htart_000466300	description=serine/threonine protein kinase%2C putative;
seq2001__HtGene4938	HtGene4938
seq2002__HtGene4938	HtGene4938
seq2005__HtGene4971	HtGene4971	LSRZ01001621	pseudogene	ID=Htart_000469400:pseudogene;description=phosphoglycerate mutase%2C putative;ebi_biotype=pseudogene	Htart_000469400	description=phosphoglycerate mutase%2C putative;
seq2007__HtGene4978	HtGene4978	LSRZ01001627	protein_coding_gene	ID=Htart_000469900;description=hypothetical protein%2C conserved;ebi_biotype=protein_coding	Htart_000469900	description=hypothetical protein%2C conserved;
seq2008__HtGene4979	HtGene4979	LSRZ01001628	pseudogene	ID=Htart_000470000:pseudogene;description=translation initiation factor IF-2%2C putative;ebi_biotype=pseudogene	Htart_000470000	description=translation initiation factor IF-2%2C putative;
seq2010__HtGene4981	HtGene4981	LSRZ01001630	protein_coding_gene	ID=Htart_000470100;description=SUMO-activating enzyme subunit 2;ebi_biotype=protein_coding	Htart_000470100	description=SUMO-activating enzyme subunit 2;
seq2011__HtGene4987	HtGene4987
seq2016__HtGene5009	HtGene5009	LSRZ01001651	protein_coding_gene	ID=Htart_000471700;description=U5 snrnp-specific protein%2C putative;ebi_biotype=protein_coding	Htart_000471700	description=U5 snrnp-specific protein%2C putative;
seq2017__HtGene5009	HtGene5009	LSRZ01001651	protein_coding_gene	ID=Htart_000471700;description=U5 snrnp-specific protein%2C putative;ebi_biotype=protein_coding	Htart_000471700	description=U5 snrnp-specific protein%2C putative;
seq2019__HtGene5014	HtGene5014	LSRZ01001654	protein_coding_gene	ID=Htart_000472000;description=polyadenylation factor subunit 2%2C putative;ebi_biotype=protein_coding	Htart_000472000	description=polyadenylation factor subunit 2%2C putative;
seq2020__HtGene5014	HtGene5014	LSRZ01001654	protein_coding_gene	ID=Htart_000472000;description=polyadenylation factor subunit 2%2C putative;ebi_biotype=protein_coding	Htart_000472000	description=polyadenylation factor subunit 2%2C putative;
seq2026__HtGene5066	HtGene5066	LSRZ01001697	protein_coding_gene	ID=Htart_000476300;description=histone chaperone ASF1%2C putative;ebi_biotype=protein_coding	Htart_000476300	description=histone chaperone ASF1%2C putative;
seq2027__HtGene5073	HtGene5073	LSRZ01001702	protein_coding_gene	ID=Htart_000476900;description=phenylalanine--tRNA ligase beta subunit;ebi_biotype=protein_coding	Htart_000476900	description=phenylalanine--tRNA ligase beta subunit;
seq2030__HtGene5104	HtGene5104	LSRZ01001729	pseudogene	ID=Htart_000479300:pseudogene;description=cytidine deaminase%2C putative;ebi_biotype=pseudogene	Htart_000479300	description=cytidine deaminase%2C putative;
seq2032__HtGene5115	HtGene5115
seq2033__HtGene5123	HtGene5123	LSRZ01001745	protein_coding_gene	ID=Htart_000480200;description=ras-related protein Rab-1B;ebi_biotype=protein_coding	Htart_000480200	description=ras-related protein Rab-1B;
seq2034__HtGene5124	HtGene5124	LSRZ01001746	protein_coding_gene	ID=Htart_000480300;description=nucleolar protein 10%2C putative;ebi_biotype=protein_coding	Htart_000480300	description=nucleolar protein 10%2C putative;
seq2035__HtGene5124	HtGene5124	LSRZ01001746	protein_coding_gene	ID=Htart_000480300;description=nucleolar protein 10%2C putative;ebi_biotype=protein_coding	Htart_000480300	description=nucleolar protein 10%2C putative;
seq2039__HtGene5149	HtGene5149	LSRZ01001766	protein_coding_gene	ID=Htart_000482000;description=G-protein coupled receptor%2C putative;ebi_biotype=protein_coding	Htart_000482000	description=G-protein coupled receptor%2C putative;
seq2041__HtGene5152	HtGene5152
seq2042__HtGene5152	HtGene5152
seq2043__HtGene5156	HtGene5156	LSRZ01001772	protein_coding_gene	ID=Htart_000482200;description=60S ribosomal protein L31;ebi_biotype=protein_coding	Htart_000482200	description=60S ribosomal protein L31;
seq2045__HtGene5165	HtGene5165	LSRZ01001779	protein_coding_gene	ID=Htart_000482900;description=SNARE protein%2C putative;ebi_biotype=protein_coding	Htart_000482900	description=SNARE protein%2C putative;
seq2046__HtGene5166	HtGene5166	LSRZ01001780	protein_coding_gene	ID=Htart_000483000;description=26S proteasome regulatory subunit RPN7%2C putative;ebi_biotype=protein_coding	Htart_000483000	description=26S proteasome regulatory subunit RPN7%2C putative;
seq2048__HtGene5182	HtGene5182	LSRZ01001794	pseudogene	ID=Htart_000483700:pseudogene;description=pyruvate kinase 2;ebi_biotype=pseudogene	Htart_000483700	description=pyruvate kinase 2;
seq2049__HtGene5182	HtGene5182	LSRZ01001794	pseudogene	ID=Htart_000483700:pseudogene;description=pyruvate kinase 2;ebi_biotype=pseudogene	Htart_000483700	description=pyruvate kinase 2;
seq2050__HtGene5182	HtGene5182	LSRZ01001794	pseudogene	ID=Htart_000483700:pseudogene;description=pyruvate kinase 2;ebi_biotype=pseudogene	Htart_000483700	description=pyruvate kinase 2;
seq2051__HtGene5186	HtGene5186	LSRZ01001796	protein_coding_gene	ID=Htart_000484000;description=Eukaryotic aspartyl protease%2C putative;ebi_biotype=protein_coding	Htart_000484000	description=Eukaryotic aspartyl protease%2C putative;
seq2052__HtGene5199	HtGene5199	LSRZ01001809	protein_coding_gene	ID=Htart_000484900;description=signal peptidase complex subunit 3%2C putative;ebi_biotype=protein_coding	Htart_000484900	description=signal peptidase complex subunit 3%2C putative;
seq2053__HtGene5199	HtGene5199	LSRZ01001809	protein_coding_gene	ID=Htart_000484900;description=signal peptidase complex subunit 3%2C putative;ebi_biotype=protein_coding	Htart_000484900	description=signal peptidase complex subunit 3%2C putative;
seq2060__HtGene5232	HtGene5232	LSRZ01001839	protein_coding_gene	ID=Htart_000487100;description=peptidyl-prolyl cis-trans isomerase;ebi_biotype=protein_coding	Htart_000487100	description=peptidyl-prolyl cis-trans isomerase;
seq2061__HtGene5259	HtGene5259	LSRZ01001861	protein_coding_gene	ID=Htart_000488500;description=peptidyl-prolyl cis-trans isomerase;ebi_biotype=protein_coding	Htart_000488500	description=peptidyl-prolyl cis-trans isomerase;
seq2062__HtGene5259	HtGene5259	LSRZ01001861	protein_coding_gene	ID=Htart_000488500;description=peptidyl-prolyl cis-trans isomerase;ebi_biotype=protein_coding	Htart_000488500	description=peptidyl-prolyl cis-trans isomerase;
seq2063__HtGene5262	HtGene5262	LSRZ01001863	protein_coding_gene	ID=Htart_000488700;description=topoisomerase I;ebi_biotype=protein_coding	Htart_000488700	description=topoisomerase I;
seq2064__HtGene5262	HtGene5262	LSRZ01001863	protein_coding_gene	ID=Htart_000488700;description=topoisomerase I;ebi_biotype=protein_coding	Htart_000488700	description=topoisomerase I;
seq2065__HtGene5267	HtGene5267	LSRZ01001867	protein_coding_gene	ID=Htart_000488900;description=hypothetical protein;ebi_biotype=protein_coding	Htart_000488900	description=hypothetical protein;
seq2065__HtGene5267	HtGene5267	LSRZ01001867	protein_coding_gene	ID=Htart_000489000;description=glutamate dehydrogenase%2C putative;ebi_biotype=protein_coding	Htart_000489000	description=glutamate dehydrogenase%2C putative;
seq2066__HtGene5273	HtGene5273	LSRZ01001873	protein_coding_gene	ID=Htart_000489500;description=F-actin-capping protein subunit beta%2C putative;ebi_biotype=protein_coding	Htart_000489500	description=F-actin-capping protein subunit beta%2C putative;
seq2067__HtGene5273	HtGene5273	LSRZ01001873	protein_coding_gene	ID=Htart_000489500;description=F-actin-capping protein subunit beta%2C putative;ebi_biotype=protein_coding	Htart_000489500	description=F-actin-capping protein subunit beta%2C putative;
seq2070__HtGene5293	HtGene5293	LSRZ01001890	protein_coding_gene	ID=Htart_000490800;description=MO15-related protein kinase;ebi_biotype=protein_coding	Htart_000490800	description=MO15-related protein kinase;
seq2071__HtGene5299	HtGene5299
seq2073__HtGene5312	HtGene5312	LSRZ01001906	protein_coding_gene	ID=Htart_000491800;description=thioredoxin-like protein;ebi_biotype=protein_coding	Htart_000491800	description=thioredoxin-like protein;
seq2074__HtGene5313	HtGene5313	LSRZ01001907	protein_coding_gene	ID=Htart_000491900;description=conserved Plasmodium protein%2C unknown function;ebi_biotype=protein_coding	Htart_000491900	description=conserved Plasmodium protein%2C unknown function;
seq2075__HtGene5328	HtGene5328	LSRZ01001920	protein_coding_gene	ID=Htart_000492700;description=60S ribosomal protein L23%2C putative;ebi_biotype=protein_coding	Htart_000492700	description=60S ribosomal protein L23%2C putative;
seq2080__HtGene5366	HtGene5366	LSRZ01001956	protein_coding_gene	ID=Htart_000495100;description=cAMP-dependent protein kinase catalytic subunit;ebi_biotype=protein_coding	Htart_000495100	description=cAMP-dependent protein kinase catalytic subunit;
seq2086__HtGene5408	HtGene5408	LSRZ01001990	protein_coding_gene	ID=Htart_000497400;description=triose phosphate transporter;ebi_biotype=protein_coding	Htart_000497400	description=triose phosphate transporter;
seq2087__HtGene5420	HtGene5420	LSRZ01002002	protein_coding_gene	ID=Htart_000497800;description=ras-related protein Rab-2;ebi_biotype=protein_coding	Htart_000497800	description=ras-related protein Rab-2;
seq2091__HtGene5427	HtGene5427	LSRZ01002009	protein_coding_gene	ID=Htart_000498300;description=replication protein A1%2C small;ebi_biotype=protein_coding	Htart_000498300	description=replication protein A1%2C small;
seq2092__HtGene5427	HtGene5427	LSRZ01002009	protein_coding_gene	ID=Htart_000498300;description=replication protein A1%2C small;ebi_biotype=protein_coding	Htart_000498300	description=replication protein A1%2C small;
seq2096__HtGene5474	HtGene5474	LSRZ01002053	protein_coding_gene	ID=Htart_000501000;description=nucleolar GTP-binding protein 2%2C putative;ebi_biotype=protein_coding	Htart_000501000	description=nucleolar GTP-binding protein 2%2C putative;
seq2104__HtGene5546	HtGene5546	LSRZ01002121	protein_coding_gene	ID=Htart_000506200;description=stearoyl-CoA desaturase;ebi_biotype=protein_coding	Htart_000506200	description=stearoyl-CoA desaturase;
seq2105__HtGene5563	HtGene5563	LSRZ01002137	protein_coding_gene	ID=Htart_000507100;description=inositol-3-phosphate synthase;ebi_biotype=protein_coding	Htart_000507100	description=inositol-3-phosphate synthase;
seq2106__HtGene5567	HtGene5567	LSRZ01002141	protein_coding_gene	ID=Htart_000507300;description=conserved Plasmodium protein%2C unknown function;ebi_biotype=protein_coding	Htart_000507300	description=conserved Plasmodium protein%2C unknown function;
seq2118__HtGene5689	HtGene5689
seq2119__HtGene5692	HtGene5692	LSRZ01002261	protein_coding_gene	ID=Htart_000514100;description=hypothetical protein;ebi_biotype=protein_coding	Htart_000514100	description=hypothetical protein;
seq2122__HtGene5720	HtGene5720	LSRZ01002287	protein_coding_gene	ID=Htart_000515700;description=phosphoinositide-binding protein%2C putative;ebi_biotype=protein_coding	Htart_000515700	description=phosphoinositide-binding protein%2C putative;
seq2124__HtGene5738	HtGene5738	LSRZ01002306	protein_coding_gene	ID=Htart_000516700;description=cytochrome c oxidase assembly protein COX11%2C putative;ebi_biotype=protein_coding	Htart_000516700	description=cytochrome c oxidase assembly protein COX11%2C putative;
seq2128__HtGene5773	HtGene5773	LSRZ01002338	protein_coding_gene	ID=Htart_000518400;description=AP-1 complex subunit sigma%2C putative;ebi_biotype=protein_coding	Htart_000518400	description=AP-1 complex subunit sigma%2C putative;
seq2130__HtGene5793	HtGene5793	LSRZ01002356	protein_coding_gene	ID=Htart_000519300;description=proteasome subunit alpha type-3%2C putative;ebi_biotype=protein_coding	Htart_000519300	description=proteasome subunit alpha type-3%2C putative;
seq2131__HtGene5793	HtGene5793	LSRZ01002356	protein_coding_gene	ID=Htart_000519300;description=proteasome subunit alpha type-3%2C putative;ebi_biotype=protein_coding	Htart_000519300	description=proteasome subunit alpha type-3%2C putative;
seq2136__HtGene5837	HtGene5837	LSRZ01002397	protein_coding_gene	ID=Htart_000521500;description=calcium-dependent protein kinase 4;ebi_biotype=protein_coding	Htart_000521500	description=calcium-dependent protein kinase 4;
seq2137__HtGene5837	HtGene5837	LSRZ01002397	protein_coding_gene	ID=Htart_000521500;description=calcium-dependent protein kinase 4;ebi_biotype=protein_coding	Htart_000521500	description=calcium-dependent protein kinase 4;
seq2138__HtGene5866	HtGene5866	LSRZ01002424	protein_coding_gene	ID=Htart_000522600;description=ADP/ATP transporter on adenylate translocase;ebi_biotype=protein_coding	Htart_000522600	description=ADP/ATP transporter on adenylate translocase;
seq2140__HtGene5888	HtGene5888	LSRZ01002445	pseudogene	ID=Htart_000523300:pseudogene;description=conserved Plasmodium membrane protein%2C unknown function;ebi_biotype=pseudogene	Htart_000523300	description=conserved Plasmodium membrane protein%2C unknown function;
seq2142__HtGene5905	HtGene5905	LSRZ01002462	protein_coding_gene	ID=Htart_000524200;description=eukaryotic translation initiation factor 5A;ebi_biotype=protein_coding	Htart_000524200	description=eukaryotic translation initiation factor 5A;
seq2146__HtGene5932	HtGene5932
seq2160__HtGene6076	HtGene6076	LSRZ01002629	protein_coding_gene	ID=Htart_000530800;description=AAA family ATPase%2C putative;ebi_biotype=protein_coding	Htart_000530800	description=AAA family ATPase%2C putative;
seq2162__HtGene6130	HtGene6130	LSRZ01002683	protein_coding_gene	ID=Htart_000533400;description=N-terminal acetyltransferase A complex catalytic subunit ARD1%2C putative;ebi_biotype=protein_coding	Htart_000533400	description=N-terminal acetyltransferase A complex catalytic subunit ARD1%2C putative;
seq2165__HtGene6136	HtGene6136	LSRZ01002689	protein_coding_gene	ID=Htart_000533600;description=SNAP protein (soluble N-ethylmaleimide-sensitive factor attachment protein)%2C putative;ebi_biotype=protein_coding	Htart_000533600	description=SNAP protein (soluble N-ethylmaleimide-sensitive factor attachment protein)%2C putative;
seq2170__HtGene6156	HtGene6156	LSRZ01002708	protein_coding_gene	ID=Htart_000534700;description=replication factor C subunit 2%2C putative;ebi_biotype=protein_coding	Htart_000534700	description=replication factor C subunit 2%2C putative;
seq2175__HtGene6172	HtGene6172	LSRZ01002724	protein_coding_gene	ID=Htart_000535400;description=hypothetical protein;ebi_biotype=protein_coding	Htart_000535400	description=hypothetical protein;
seq2180__HtGene6248	HtGene6248	LSRZ01002800	protein_coding_gene	ID=Htart_000538900;description=hypothetical protein;ebi_biotype=protein_coding	Htart_000538900	description=hypothetical protein;
