# Supplementary material for: A generalist vector-transmitted parasite exhibits population genetic structure among host genera
Source: Parasitology. 2025 Jan 21;152(1):82–91. doi: 10.1017/S0031182024001641 (PMC12088918; doi:10.1017/S0031182024001641)
Supplement: Ellis et al. supplementary material 7 — Ellis et al. supplementary material [file S0031182024001641sup007.xlsx]

## Sheet: Sheet1
Supplementary Table 3. The loadings from the first two principal components of the PCA. Variant_Position refers to the target sequence and the position in the sequence follows after the colon.
Variant_Position	PC1_Loading	PC2_Loading
mtDNAgenome_CP59298:48
mtDNAgenome_CP59298:49
mtDNAgenome_CP59298:57
mtDNAgenome_CP59298:65
mtDNAgenome_CP59298:80
mtDNAgenome_CP59298:2033	-0.191396	-0.339917
mtDNAgenome_CP59298:3141	-1.65409	2.53056
mtDNAgenome_CP59298:3145	-1.62979	2.40336
mtDNAgenome_CP59298:3148	-1.64334	2.46668
mtDNAgenome_CP59298:3934	0.382751	0.375777
mtDNAgenome_CP59298:5415	0.152679	0.215303
seq1__HtGene0006:82	-0.00317122	-0.0552104
seq4__HtGene0013:358	0.098326	0.0849483
seq9__HtGene0017:567
seq9__HtGene0017:570
seq9__HtGene0017:597
seq9__HtGene0017:607
seq9__HtGene0017:612
seq9__HtGene0017:678	0.0241655	0.0145493
seq10__HtGene0018:118	0.122122	-0.161779
seq11__HtGene0018:68	-0.0225525	-0.031323
seq12__HtGene0018:372
seq12__HtGene0018:384
seq12__HtGene0018:387
seq12__HtGene0018:401
seq12__HtGene0018:420
seq12__HtGene0018:519	-0.0929282	0.0749055
seq13__HtGene0022:673	0.099763	0.1608
seq13__HtGene0022:703
seq13__HtGene0022:999
seq13__HtGene0022:1159	-0.078503	0.00728464
seq13__HtGene0022:1278
seq15__HtGene0029:292
seq16__HtGene0029:705
seq16__HtGene0029:714
seq16__HtGene0029:729
seq16__HtGene0029:744
seq18__HtGene0032:145
seq18__HtGene0032:149
seq18__HtGene0032:151
seq18__HtGene0032:153
seq18__HtGene0032:154
seq19__HtGene0032:72
seq19__HtGene0032:81
seq19__HtGene0032:87
seq19__HtGene0032:99
seq19__HtGene0032:443
seq19__HtGene0032:474	0.0868146	0.0308737
seq20__HtGene0034:406	0.105425	0.178585
seq21__HtGene0034:302
seq21__HtGene0034:310
seq21__HtGene0034:314
seq21__HtGene0034:320
seq21__HtGene0034:323
seq25__HtGene0039:110	0.178755	0.0580381
seq25__HtGene0039:403
seq25__HtGene0039:404
seq25__HtGene0039:406
seq25__HtGene0039:424
seq25__HtGene0039:436
seq25__HtGene0039:913	-0.368933	0.195946
seq26__HtGene0051:191	0.109956	0.0294398
seq27__HtGene0052:332
seq27__HtGene0052:344
seq27__HtGene0052:350
seq27__HtGene0052:351
seq27__HtGene0052:355
seq30__HtGene0063:282
seq30__HtGene0063:284
seq30__HtGene0063:289
seq30__HtGene0063:292
seq30__HtGene0063:294
seq30__HtGene0063:307	0.0239222	-0.0832067
seq31__HtGene0064:322
seq31__HtGene0064:333
seq31__HtGene0064:335
seq31__HtGene0064:337
seq31__HtGene0064:340
seq32__HtGene0065:91	0.102768	0.0633544
seq32__HtGene0065:94	1.9976	1.13477
seq32__HtGene0065:244
seq32__HtGene0065:438
seq32__HtGene0065:441
seq32__HtGene0065:453
seq32__HtGene0065:459
seq33__HtGene0069:255	0.0118873	-0.0818802
seq33__HtGene0069:391	0.0537664	-0.019394
seq37__HtGene0077:93	1.53896	0.881696
seq37__HtGene0077:95	0.494714	0.38625
seq37__HtGene0077:336
seq37__HtGene0077:525
seq37__HtGene0077:558
seq37__HtGene0077:569
seq37__HtGene0077:579
seq38__HtGene0078:388	-0.0113689	-0.178108
seq38__HtGene0078:538
seq38__HtGene0078:541
seq38__HtGene0078:553
seq38__HtGene0078:565
seq38__HtGene0078:568
seq39__HtGene0082:319
seq39__HtGene0082:320
seq39__HtGene0082:331
seq39__HtGene0082:337
seq39__HtGene0082:349
seq39__HtGene0082:698	0.0684067	0.0458977
seq40__HtGene0083:156	0.1672	0.209946
seq40__HtGene0083:168
seq40__HtGene0083:174
seq40__HtGene0083:189
seq40__HtGene0083:195
seq40__HtGene0083:213
seq42__HtGene0085:124	0.105615	0.154864
seq43__HtGene0085:372
seq43__HtGene0085:594
seq43__HtGene0085:603
seq46__HtGene0092:136	0.225595	0.0530876
seq46__HtGene0092:381
seq46__HtGene0092:389
seq46__HtGene0092:390
seq46__HtGene0092:402
seq46__HtGene0092:408
seq48__HtGene0094:226	0.106085	0.178383
seq50__HtGene0095:173	-0.212955	-0.122763
seq50__HtGene0095:388
seq54__HtGene0095:358
seq56__HtGene0095:249
seq57__HtGene0095:225	0.262691	0.310101
seq58__HtGene0096:359
seq58__HtGene0096:365
seq58__HtGene0096:366
seq58__HtGene0096:371
seq58__HtGene0096:382
seq58__HtGene0096:433	-0.226324	-0.22101
seq59__HtGene0097:386
seq59__HtGene0097:387
seq59__HtGene0097:390
seq59__HtGene0097:393
seq59__HtGene0097:399
seq59__HtGene0097:551	0.107271	0.0356839
seq59__HtGene0097:672	-0.017972	-0.0822691
seq59__HtGene0097:701	0.477358	0.432978
seq60__HtGene0100:637	0.284069	0.260242
seq60__HtGene0100:705	0.0507849	0.0541887
seq66__HtGene0110:85	0.0653433	-0.0183031
seq66__HtGene0110:104	-0.120496	-0.135684
seq66__HtGene0110:520	-0.225724	-0.226346
seq66__HtGene0110:629
seq66__HtGene0110:747
seq66__HtGene0110:824
seq66__HtGene0110:946
seq68__HtGene0115:54	-0.00954028	-0.0281679
seq68__HtGene0115:257	-0.450078	-0.314905
seq68__HtGene0115:1099
seq69__HtGene0115:335	-0.238984	-0.241125
seq69__HtGene0115:371
seq69__HtGene0115:517
seq69__HtGene0115:518
seq69__HtGene0115:696
seq70__HtGene0116:424
seq73__HtGene0129:161	-0.00867691	-0.00935921
seq73__HtGene0129:362	0.0669054	-0.10335
seq73__HtGene0129:400
seq75__HtGene0131:891	0.185047	0.132527
seq75__HtGene0131:931
seq75__HtGene0131:933
seq75__HtGene0131:939
seq75__HtGene0131:942
seq75__HtGene0131:943
seq75__HtGene0131:1139	-0.503933	-0.598174
seq75__HtGene0131:1147	-0.5111	-0.600008
seq75__HtGene0131:1365	0.127784	0.130501
seq76__HtGene0132:1024	0.105615	0.154864
seq78__HtGene0140:496	0.0282411	-0.0670081
seq79__HtGene0140:148	-0.0654388	-0.127364
seq83__HtGene0143:495
seq83__HtGene0143:496
seq83__HtGene0143:779
seq83__HtGene0143:850
seq84__HtGene0148:197
seq84__HtGene0148:205
seq84__HtGene0148:208
seq84__HtGene0148:220
seq84__HtGene0148:229
seq84__HtGene0148:250	0.169594	0.139664
seq84__HtGene0148:775	0.0787612	0.139572
seq85__HtGene0148:338
seq85__HtGene0148:339
seq85__HtGene0148:342
seq85__HtGene0148:343
seq85__HtGene0148:345
seq86__HtGene0149:122	0.00280461	0.00657602
seq87__HtGene0153:213	-0.11988	-0.10292
seq87__HtGene0153:762
seq87__HtGene0153:773
seq87__HtGene0153:777
seq87__HtGene0153:783
seq87__HtGene0153:786
seq88__HtGene0166:74
seq90__HtGene0168:49	0.134516	0.0356448
seq90__HtGene0168:283
seq90__HtGene0168:355
seq90__HtGene0168:382
seq90__HtGene0168:387
seq90__HtGene0168:393
seq90__HtGene0168:702	0.126121	0.0713616
seq90__HtGene0168:854	-0.562101	-0.500691
seq92__HtGene0182:122
seq92__HtGene0182:123
seq92__HtGene0182:135
seq92__HtGene0182:137
seq92__HtGene0182:141
seq92__HtGene0182:385	-0.358005	-0.48313
seq92__HtGene0182:428	-0.0256519	-0.176099
seq93__HtGene0183:179	0.0768189	-0.00945949
seq93__HtGene0183:1003	-0.0475651	0.0129136
seq93__HtGene0183:1086	-0.218497	-0.186175
seq93__HtGene0183:1455
seq93__HtGene0183:1467
seq93__HtGene0183:1476
seq93__HtGene0183:1482
seq93__HtGene0183:1485
seq93__HtGene0183:1638	0.00638278	0.0257201
seq99__HtGene0199:788	0.152768	0.0486857
seq99__HtGene0199:1614	0.0243832	0.0281287
seq100__HtGene0199:488
seq102__HtGene0206:82	-0.148785	-0.164207
seq103__HtGene0209:132
seq103__HtGene0209:136
seq103__HtGene0209:138
seq104__HtGene0210:348
seq105__HtGene0210:135	0.215439	0.212422
seq106__HtGene0213_HtGene0214:279	0.118036	0.179895
seq106__HtGene0213_HtGene0214:321
seq106__HtGene0213_HtGene0214:327
seq106__HtGene0213_HtGene0214:336
seq106__HtGene0213_HtGene0214:342
seq106__HtGene0213_HtGene0214:345
seq106__HtGene0213_HtGene0214:1032	-0.0273435	-0.0316806
seq107__HtGene0214:1151
seq107__HtGene0214:1157
seq107__HtGene0214:1166
seq107__HtGene0214:1169
seq107__HtGene0214:1171
seq107__HtGene0214:1676	-0.000898625	-0.0970748
seq109__HtGene0219:515
seq112__HtGene0225:521	-0.335474	-0.472482
seq112__HtGene0225:536
seq112__HtGene0225:630	0.0159035	0.272052
seq112__HtGene0225:710
seq112__HtGene0225:711
seq112__HtGene0225:714
seq112__HtGene0225:929	-0.0142314	-0.0259883
seq114__HtGene0230:380
seq114__HtGene0230:382
seq114__HtGene0230:385
seq114__HtGene0230:400
seq114__HtGene0230:404
seq114__HtGene0230:517	-0.158127	-0.0772547
seq114__HtGene0230:537	0.0196353	0.0278083
seq114__HtGene0230:551	0.0240443	0.0281289
seq115__HtGene0230:174	0.21068	0.285547
seq116__HtGene0231:167	-0.0791929	-0.0421447
seq116__HtGene0231:379
seq116__HtGene0231:388
seq116__HtGene0231:403
seq116__HtGene0231:408
seq116__HtGene0231:424
seq116__HtGene0231:600	0.659163	0.418877
seq117__HtGene0240:111	0.106514	0.0490663
seq117__HtGene0240:831	-0.0361105	-0.0429134
seq120__HtGene0243:949	-0.337402	-1.17455
seq120__HtGene0243:950	-0.887566	-0.916617
seq120__HtGene0243:951	-0.381199	-1.20266
seq120__HtGene0243:952	-0.594484	-0.890852
seq120__HtGene0243:953	-0.507954	-0.50865
seq120__HtGene0243:954	-0.715536	-1.50001
seq120__HtGene0243:956	-0.499204	-0.494487
seq120__HtGene0243:958	-0.450414	-0.562199
seq121__HtGene0246:307	0.199107	0.188981
seq121__HtGene0246:682
seq121__HtGene0246:691
seq121__HtGene0246:694
seq121__HtGene0246:730
seq121__HtGene0246:733
seq121__HtGene0246:988	-0.283414	-0.113788
seq122__HtGene0246:133	-0.453774	-0.357677
seq122__HtGene0246:147
seq122__HtGene0246:150
seq124__HtGene0246:468	0.182542	0.198719
seq126__HtGene0248:144
seq127__HtGene0248:299
seq127__HtGene0248:305
seq127__HtGene0248:326
seq127__HtGene0248:329
seq127__HtGene0248:332
seq132__HtGene0264:757
seq132__HtGene0264:763
seq132__HtGene0264:772
seq132__HtGene0264:787
seq132__HtGene0264:799
seq134__HtGene0270:375
seq138__HtGene0286:355
seq138__HtGene0286:361
seq138__HtGene0286:364
seq138__HtGene0286:379
seq138__HtGene0286:381
seq138__HtGene0286:1111	-0.210881	-0.206525
seq138__HtGene0286:1801	0.336857	0.286211
seq138__HtGene0286:1909	0.170403	0.167378
seq139__HtGene0287:119
seq143__HtGene0289:181	0.597611	0.211908
seq147__HtGene0297:44
seq147__HtGene0297:61
seq147__HtGene0297:64
seq147__HtGene0297:77
seq147__HtGene0297:79
seq148__HtGene0302:460	-0.151899	-0.0922761
seq151__HtGene0309:218	-0.324037	-0.389936
seq151__HtGene0309:395
seq151__HtGene0309:397
seq151__HtGene0309:399
seq151__HtGene0309:404
seq151__HtGene0309:416
seq151__HtGene0309:1171	-0.152631	-0.184604
seq151__HtGene0309:1184	-0.152631	-0.184604
seq151__HtGene0309:1241	-1.24509	0.930548
seq151__HtGene0309:1270	-0.25863	0.165066
seq151__HtGene0309:1274	-1.34111	1.54227
seq151__HtGene0309:1279	-1.26809	1.37837
seq151__HtGene0309:1301	-1.30246	1.5356
seq151__HtGene0309:1303	-1.29129	1.38042
seq151__HtGene0309:1304	-1.24562	1.34687
seq151__HtGene0309:1325	-1.36347	1.21649
seq151__HtGene0309:1338	-1.48081	1.65748
seq151__HtGene0309:1356	-1.57745	1.88892
seq151__HtGene0309:1361	-1.47095	1.69217
seq152__HtGene0309:978
seq152__HtGene0309:990
seq152__HtGene0309:992
seq152__HtGene0309:995
seq152__HtGene0309:996
seq154__HtGene0313:792	0.179122	0.12406
seq154__HtGene0313:928
seq155__HtGene0316:121	0.191493	0.154817
seq155__HtGene0316:445	0.236388	0.234002
seq158__HtGene0318:99	-0.00195609	-0.045242
seq165__HtGene0341:78	0.647807	0.528734
seq165__HtGene0341:623	0.0939366	0.105064
seq165__HtGene0341:835	0.104142	0.0480287
seq165__HtGene0341:877	0.0416228	-0.0172503
seq168__HtGene0364:124	-0.0102501	-0.0178595
seq168__HtGene0364:307
seq168__HtGene0364:309
seq168__HtGene0364:328
seq168__HtGene0364:334
seq168__HtGene0364:346
seq169__HtGene0364:106	-0.178568	-0.155183
seq169__HtGene0364:347
seq169__HtGene0364:348
seq169__HtGene0364:355
seq169__HtGene0364:373
seq169__HtGene0364:376
seq169__HtGene0364:1041	-0.128931	-0.102135
seq170__HtGene0364:196
seq170__HtGene0364:232
seq170__HtGene0364:244
seq170__HtGene0364:253
seq170__HtGene0364:259
seq173__HtGene0364:63
seq175__HtGene0369:33	0.174788	0.249576
seq175__HtGene0369:902
seq175__HtGene0369:919	0.0451242	0.0124041
seq175__HtGene0369:930
seq175__HtGene0369:936
seq175__HtGene0369:1118
seq176__HtGene0380:266	0.160882	-0.0939938
seq178__HtGene0383:341	-0.282829	-0.27905
seq179__HtGene0383:47	1.29065	0.866751
seq184__HtGene0388:275	-0.0550945	-0.0350309
seq184__HtGene0388:374
seq184__HtGene0388:969
seq189__HtGene0392:615
seq189__HtGene0392:617
seq189__HtGene0392:624
seq189__HtGene0392:774
seq190__HtGene0392:153
seq190__HtGene0392:154
seq190__HtGene0392:157
seq190__HtGene0392:158
seq190__HtGene0392:172
seq190__HtGene0392:1125	-0.103113	0.191832
seq191__HtGene0392:232
seq192__HtGene0393:34	0.0122401	-0.116263
seq192__HtGene0393:168	0.194117	0.0503029
seq192__HtGene0393:272	0.11868	0.162309
seq192__HtGene0393:1435
seq192__HtGene0393:1665	-0.0407514	-0.0465643
seq197__HtGene0393:536	-0.101553	-0.0208902
seq199__HtGene0395:480
seq199__HtGene0395:483
seq199__HtGene0395:488
seq199__HtGene0395:504
seq199__HtGene0395:507
seq201__HtGene0395:19	-0.0385475	-0.185161
seq201__HtGene0395:409	-0.329903	-0.460156
seq203__HtGene0397:437	-0.103158	-0.0570342
seq204__HtGene0397:86	-0.0984395	-0.0710183
seq205__HtGene0399:101	-0.183835	-0.0115106
seq206__HtGene0399:335
seq206__HtGene0399:336
seq206__HtGene0399:348
seq206__HtGene0399:350
seq206__HtGene0399:351
seq206__HtGene0399:514	0.0333539	0.0743362
seq210__HtGene0399:187
seq210__HtGene0399:190
seq210__HtGene0399:193
seq210__HtGene0399:196
seq210__HtGene0399:214
seq219__HtGene0401:329	-0.0672951	0.0163887
seq219__HtGene0401:366	-0.0748253	-0.00193111
seq219__HtGene0401:370	-0.0680889	0.00166851
seq219__HtGene0401:373	-0.0748253	-0.00193111
seq219__HtGene0401:376
seq219__HtGene0401:568
seq220__HtGene0404:396
seq220__HtGene0404:399
seq220__HtGene0404:426
seq220__HtGene0404:427
seq220__HtGene0404:429
seq220__HtGene0404:915	0.173054	0.132386
seq222__HtGene0405:146	-0.00945029	-0.0108241
seq222__HtGene0405:700
seq222__HtGene0405:715
seq222__HtGene0405:716
seq222__HtGene0405:736
seq222__HtGene0405:761
seq223__HtGene0406:280	0.248857	0.177401
seq223__HtGene0406:538
seq223__HtGene0406:543
seq223__HtGene0406:550
seq223__HtGene0406:556
seq223__HtGene0406:562
seq224__HtGene0406:347
seq229__HtGene0428:86	0.119536	0.10758
seq229__HtGene0428:470
seq229__HtGene0428:479
seq229__HtGene0428:485
seq229__HtGene0428:572
seq229__HtGene0428:578
seq229__HtGene0428:1736	0.403964	0.421843
seq231__HtGene0442:1097
seq231__HtGene0442:1107
seq231__HtGene0442:1113
seq231__HtGene0442:1116
seq231__HtGene0442:1131
seq232__HtGene0443:468
seq233__HtGene0444:634	0.0686197	-0.0262082
seq236__HtGene0447:1003	-0.398687	-0.242143
seq236__HtGene0447:1075	0.229638	0.211114
seq236__HtGene0447:1086
seq236__HtGene0447:1090
seq236__HtGene0447:1117
seq239__HtGene0450:217
seq239__HtGene0450:220
seq239__HtGene0450:223
seq239__HtGene0450:226
seq239__HtGene0450:232
seq242__HtGene0454:483	-0.364387	0.243052
seq242__HtGene0454:896
seq242__HtGene0454:897
seq242__HtGene0454:915
seq242__HtGene0454:948
seq242__HtGene0454:952
seq242__HtGene0454:1449	0.0895817	0.0794485
seq242__HtGene0454:1497	0.0702099	-0.029551
seq242__HtGene0454:1836	0.0877917	0.132055
seq245__HtGene0457:403	-0.047495	-0.0420372
seq254__HtGene0472:533	0.816077	0.178226
seq255__HtGene0476:126	0.0610273	0.0271694
seq256__HtGene0476:639	0.248775	0.2301
seq257__HtGene0476:1007
seq257__HtGene0476:1013
seq257__HtGene0476:1020
seq257__HtGene0476:1037
seq257__HtGene0476:1049
seq258__HtGene0481:71	-1.53929	-0.50873
seq258__HtGene0481:76	0.538232	0.323407
seq259__HtGene0498:110
seq259__HtGene0498:123
seq259__HtGene0498:126
seq259__HtGene0498:128
seq259__HtGene0498:138
seq260__HtGene0498:486	-0.232874	-0.223591
seq260__HtGene0498:665
seq265__HtGene0510:967	-0.0134377	-0.0390688
seq265__HtGene0510:976	0.0657953	0.077858
seq265__HtGene0510:1006
seq265__HtGene0510:1139
seq268__HtGene0521:361
seq268__HtGene0521:362
seq268__HtGene0521:363
seq268__HtGene0521:364
seq268__HtGene0521:393
seq269__HtGene0526:799	0.448554	0.034849
seq272__HtGene0532:170	-0.15561	-0.0597105
seq274__HtGene0533:509
seq274__HtGene0533:518
seq274__HtGene0533:523
seq274__HtGene0533:526
seq274__HtGene0533:527
seq274__HtGene0533:647	-0.268156	0.411782
seq275__HtGene0534:149	0.221412	0.205915
seq275__HtGene0534:370
seq275__HtGene0534:373
seq275__HtGene0534:402
seq275__HtGene0534:455
seq275__HtGene0534:596
seq275__HtGene0534:822	-0.15925	-0.0957099
seq275__HtGene0534:838	-0.15925	-0.0957099
seq275__HtGene0534:844	-0.15925	-0.0957099
seq275__HtGene0534:847	-0.15925	-0.0957099
seq275__HtGene0534:857	-0.16263	-0.0970727
seq275__HtGene0534:859	-0.164068	-0.103149
seq275__HtGene0534:871	-0.16263	-0.0970727
seq275__HtGene0534:1877	-1.62518	1.90042
seq275__HtGene0534:1881	-1.62518	1.90042
seq275__HtGene0534:1883	-1.45131	1.79102
seq275__HtGene0534:2029	0.12309	0.0545447
seq277__HtGene0539:412
seq277__HtGene0539:421
seq277__HtGene0539:427
seq277__HtGene0539:430
seq277__HtGene0539:448
seq278__HtGene0539:93	0.032618	0.0602196
seq278__HtGene0539:102
seq278__HtGene0539:108
seq278__HtGene0539:123
seq278__HtGene0539:129
seq278__HtGene0539:147
seq278__HtGene0539:291	-0.0290475	-0.0235467
seq278__HtGene0539:303	0.0355082	0.114065
seq279__HtGene0546:806
seq279__HtGene0546:812
seq279__HtGene0546:813
seq279__HtGene0546:817
seq279__HtGene0546:821
seq281__HtGene0549:184	-0.748456	-0.678182
seq281__HtGene0549:444
seq282__HtGene0549:90	-0.000911187	-0.0287412
seq282__HtGene0549:92	-0.457077	-0.364837
seq282__HtGene0549:1013	0.101946	0.161049
seq282__HtGene0549:1056
seq284__HtGene0553:72	0.0318515	0.0752262
seq285__HtGene0553:221	-0.126017	-0.0957972
seq285__HtGene0553:574	0.0387006	0.0785557
seq290__HtGene0562:395	0.192745	0.234809
seq292__HtGene0570:431	-0.35602	-0.453517
seq293__HtGene0573:167
seq293__HtGene0573:174
seq293__HtGene0573:198
seq293__HtGene0573:216
seq293__HtGene0573:234
seq293__HtGene0573:307	0.00394346	-0.193589
seq294__HtGene0573:124	0.170316	0.188006
seq294__HtGene0573:244	0.156175	0.0736181
seq294__HtGene0573:645	0.27107	0.110918
seq295__HtGene0575:372
seq295__HtGene0575:375
seq295__HtGene0575:387
seq295__HtGene0575:390
seq295__HtGene0575:396
seq295__HtGene0575:723	0.158087	0.0761262
seq297__HtGene0584:299	0.632249	0.468619
seq297__HtGene0584:950	-0.00110859	-0.0730029
seq297__HtGene0584:964
seq297__HtGene0584:1165
seq297__HtGene0584:1384
seq297__HtGene0584:1404
seq297__HtGene0584:1461
seq298__HtGene0584:489
seq299__HtGene0584:464	0.0402218	0.0469892
seq299__HtGene0584:1016
seq299__HtGene0584:1019
seq299__HtGene0584:1022
seq299__HtGene0584:1030
seq299__HtGene0584:1256	0.0425101	0.0862669
seq300__HtGene0584:159
seq309__HtGene0634:149
seq309__HtGene0634:155
seq309__HtGene0634:156
seq309__HtGene0634:164
seq309__HtGene0634:167
seq310__HtGene0644:357
seq310__HtGene0644:366
seq310__HtGene0644:369
seq310__HtGene0644:378
seq310__HtGene0644:381
seq310__HtGene0644:417	-0.138411	-0.120174
seq312__HtGene0646:213
seq313__HtGene0646:40	-0.124711	-0.116923
seq313__HtGene0646:101	0.0809295	-0.178887
seq321__HtGene0656:556	0.081205	-0.0104965
seq322__HtGene0657:321	-0.413992	-0.521489
seq322__HtGene0657:401	0.404143	0.276211
seq324__HtGene0659:430	-0.766846	-1.28087
seq324__HtGene0659:520
seq324__HtGene0659:528
seq324__HtGene0659:529
seq324__HtGene0659:535
seq324__HtGene0659:538
seq326__HtGene0660:312
seq326__HtGene0660:315
seq326__HtGene0660:321
seq326__HtGene0660:348
seq326__HtGene0660:357
seq326__HtGene0660:424	-1.64879	2.04822
seq326__HtGene0660:597	-0.26334	-0.233259
seq326__HtGene0660:603	-0.26334	-0.233259
seq326__HtGene0660:606	-0.26334	-0.233259
seq327__HtGene0662:273
seq327__HtGene0662:276
seq327__HtGene0662:400	0.197911	0.211695
seq328__HtGene0662:479	-0.0881115	-0.0942893
seq329__HtGene0662:130	0.115392	0.176276
seq331__HtGene0680:81
seq336__HtGene0699:152
seq336__HtGene0699:154
seq336__HtGene0699:155
seq336__HtGene0699:158
seq336__HtGene0699:164
seq338__HtGene0701:272
seq338__HtGene0701:273
seq338__HtGene0701:279
seq338__HtGene0701:285
seq338__HtGene0701:287
seq339__HtGene0701:230
seq339__HtGene0701:257
seq339__HtGene0701:266
seq339__HtGene0701:268
seq339__HtGene0701:321
seq339__HtGene0701:677	0.0713526	0.0590784
seq339__HtGene0701:722	0.0748278	0.0362215
seq339__HtGene0701:746	0.0789189	0.033243
seq339__HtGene0701:767	0.0619953	0.0329263
seq341__HtGene0719:631
seq341__HtGene0719:634
seq341__HtGene0719:637
seq341__HtGene0719:648
seq341__HtGene0719:685
seq344__HtGene0727:1067
seq344__HtGene0727:1098
seq344__HtGene0727:1101
seq344__HtGene0727:1107
seq344__HtGene0727:1119
seq344__HtGene0727:1641	0.212446	0.177724
seq344__HtGene0727:1661	0.018052	-0.190672
seq344__HtGene0727:1974	0.040594	-0.00694843
seq345__HtGene0727:608
seq350__HtGene0734:257	-0.107145	0.099877
seq352__HtGene0747:82	0.0745079	0.0271214
seq353__HtGene0747:12	-0.172741	-0.103636
seq353__HtGene0747:225	0.110102	0.0821468
seq353__HtGene0747:339	0.0679195	-0.0232109
seq353__HtGene0747:341
seq357__HtGene0749:400
seq357__HtGene0749:406
seq357__HtGene0749:418
seq357__HtGene0749:427
seq357__HtGene0749:437
seq357__HtGene0749:958	0.12834	0.200712
seq357__HtGene0749:964	0.110691	0.0829233
seq357__HtGene0749:1468	0.103218	0.0388487
seq361__HtGene0764:371	0.226606	0.236203
seq362__HtGene0765:223	-0.33986	-0.0768815
seq364__HtGene0765:78	1.02709	1.00977
seq365__HtGene0765:193	0.119523	0.200372
seq367__HtGene0770:525
seq367__HtGene0770:534
seq367__HtGene0770:546
seq367__HtGene0770:555
seq367__HtGene0770:556
seq368__HtGene0773:368
seq368__HtGene0773:369
seq368__HtGene0773:373
seq368__HtGene0773:406
seq368__HtGene0773:421
seq368__HtGene0773:620	0.223043	0.202241
seq369__HtGene0779:145	-0.174245	-0.21845
seq375__HtGene0793:264
seq375__HtGene0793:531
seq375__HtGene0793:534	0.000475969	0.0130291
seq375__HtGene0793:597
seq375__HtGene0793:647
seq377__HtGene0793:459	0.0184089	0.121959
seq379__HtGene0794:131	0.134893	0.191655
seq381__HtGene0798:267	-0.020978	-0.0965465
seq383__HtGene0800:213	0.138778	0.0174318
seq387__HtGene0806:19	0.0200093	-0.150756
seq389__HtGene0806:287	0.122037	0.103042
seq389__HtGene0806:640
seq389__HtGene0806:646
seq389__HtGene0806:670
seq389__HtGene0806:674
seq389__HtGene0806:677
seq389__HtGene0806:871	-0.121306	-0.0764651
seq393__HtGene0810:655
seq395__HtGene0812:160
seq400__HtGene0834:353	0.322052	0.0917165
seq400__HtGene0834:473	-0.385995	-0.514419
seq400__HtGene0834:551
seq400__HtGene0834:557
seq400__HtGene0834:563
seq401__HtGene0835:59
seq401__HtGene0835:62
seq401__HtGene0835:74
seq401__HtGene0835:89
seq401__HtGene0835:107
seq402__HtGene0846:227	0.167111	0.0753188
seq403__HtGene0846:220
seq403__HtGene0846:223
seq403__HtGene0846:238
seq403__HtGene0846:244
seq403__HtGene0846:262
seq404__HtGene0846:70
seq406__HtGene0847:167	0.104633	0.0451733
seq406__HtGene0847:788
seq406__HtGene0847:791
seq406__HtGene0847:809
seq406__HtGene0847:812
seq406__HtGene0847:827
seq406__HtGene0847:1523	-0.322168	-0.124704
seq409__HtGene0861:118
seq411__HtGene0862:413
seq411__HtGene0862:422
seq411__HtGene0862:437
seq411__HtGene0862:446
seq411__HtGene0862:474
seq411__HtGene0862:482	-0.610508	-0.626918
seq412__HtGene0863:344	0.33209	0.16802
seq412__HtGene0863:764
seq412__HtGene0863:770
seq412__HtGene0863:771
seq412__HtGene0863:774
seq412__HtGene0863:788
seq412__HtGene0863:857	-0.0755182	-0.000331573
seq412__HtGene0863:1026	-0.247494	-0.253267
seq416__HtGene0872:409
seq416__HtGene0872:412
seq416__HtGene0872:414
seq416__HtGene0872:530
seq416__HtGene0872:1077
seq416__HtGene0872:1458	0.115792	0.0345647
seq417__HtGene0876:251	-0.138486	-0.144219
seq417__HtGene0876:261	-0.138252	-0.136774
seq417__HtGene0876:265
seq417__HtGene0876:267	-0.132138	-0.117721
seq417__HtGene0876:268
seq417__HtGene0876:269	-0.147562	-0.13896
seq417__HtGene0876:275	-0.139958	-0.163492
seq417__HtGene0876:318	-0.345933	0.0895435
seq417__HtGene0876:387	0.00185152	0.00657244
seq417__HtGene0876:774	-0.255277	-0.22912
seq418__HtGene0887:277
seq418__HtGene0887:279
seq418__HtGene0887:281
seq418__HtGene0887:290
seq418__HtGene0887:374	-0.157024	-0.301499
seq418__HtGene0887:1133	0.155214	0.296388
seq421__HtGene0904:698
seq421__HtGene0904:706
seq421__HtGene0904:707
seq421__HtGene0904:710
seq421__HtGene0904:1080
seq421__HtGene0904:1272	0.590264	0.38403
seq421__HtGene0904:1274	0.233463	0.145872
seq421__HtGene0904:1277	0.167129	0.102501
seq421__HtGene0904:1562	0.177057	0.101917
seq424__HtGene0906:385	-0.119941	-0.0959513
seq425__HtGene0907:338	0.198216	0.130221
seq433__HtGene0953:141	0.100695	0.138903
seq433__HtGene0953:332	-0.0219554	-0.0808519
seq433__HtGene0953:476
seq433__HtGene0953:477	0.202598	0.19221
seq433__HtGene0953:479
seq433__HtGene0953:482
seq433__HtGene0953:485
seq433__HtGene0953:494	0.185698	0.16173
seq433__HtGene0953:527	0.218043	0.184138
seq433__HtGene0953:1013	0.121654	0.0553584
seq434__HtGene0958:359	-0.0466368	0.00174326
seq435__HtGene0961:794	0.154334	0.196384
seq435__HtGene0961:1127
seq435__HtGene0961:1223
seq435__HtGene0961:1256
seq435__HtGene0961:1263
seq435__HtGene0961:1727	0.163543	0.17343
seq435__HtGene0961:2353	-1.55615	1.79132
seq438__HtGene0974:394
seq440__HtGene0979:311
seq440__HtGene0979:317
seq440__HtGene0979:321
seq440__HtGene0979:323
seq440__HtGene0979:329
seq440__HtGene0979:947	0.132371	0.147106
seq440__HtGene0979:1064	0.0493588	0.0886688
seq440__HtGene0979:1385	0.0128207	-0.105226
seq441__HtGene0980:732	0.995237	0.671679
seq441__HtGene0980:1081	0.178867	0.152896
seq445__HtGene0989:486	0.0964875	-0.0220161
seq451__HtGene1007:172	0.0741396	0.091554
seq453__HtGene1012:527
seq453__HtGene1012:530
seq453__HtGene1012:554
seq453__HtGene1012:563
seq453__HtGene1012:570
seq460__HtGene1018:283	0.211797	0.170079
seq461__HtGene1018:352	-0.03729	0.000599434
seq461__HtGene1018:514
seq461__HtGene1018:544
seq461__HtGene1018:551
seq461__HtGene1018:559
seq461__HtGene1018:574
seq462__HtGene1018:484	-0.0348687	-0.00373069
seq462__HtGene1018:514	-0.342696	-0.396425
seq463__HtGene1022:285
seq463__HtGene1022:286
seq463__HtGene1022:289
seq463__HtGene1022:297
seq463__HtGene1022:303
seq467__HtGene1025:166
seq467__HtGene1025:169
seq467__HtGene1025:175
seq467__HtGene1025:179
seq467__HtGene1025:184
seq468__HtGene1029:349
seq468__HtGene1029:370
seq468__HtGene1029:376
seq468__HtGene1029:379
seq468__HtGene1029:390
seq469__HtGene1029:203
seq470__HtGene1030:64	-0.416772	-0.135727
seq470__HtGene1030:308
seq470__HtGene1030:311
seq470__HtGene1030:314
seq470__HtGene1030:317
seq470__HtGene1030:320
seq470__HtGene1030:1115	0.0974947	0.148997
seq475__HtGene1048:762	-0.0566036	-0.0709363
seq475__HtGene1048:891	0.150997	0.0571171
seq478__HtGene1053:101	0.0372914	0.060207
seq478__HtGene1053:305
seq478__HtGene1053:311
seq478__HtGene1053:314
seq478__HtGene1053:323
seq478__HtGene1053:329
seq478__HtGene1053:470	-0.0119316	-0.136215
seq480__HtGene1056:58	0.0527835	0.103743
seq480__HtGene1056:342
seq480__HtGene1056:348
seq480__HtGene1056:354
seq480__HtGene1056:357
seq480__HtGene1056:360
seq481__HtGene1056:395
seq481__HtGene1056:397
seq481__HtGene1056:398
seq481__HtGene1056:401
seq481__HtGene1056:407
seq482__HtGene1056:89
seq483__HtGene1058:583	0.0895131	0.100502
seq486__HtGene1074:53	0.0175728	-0.0212625
seq486__HtGene1074:131	-0.0209607	0.0202862
seq486__HtGene1074:254
seq487__HtGene1074:214	0.0148551	-0.0101743
seq487__HtGene1074:632	0.0221015	-0.00318049
seq487__HtGene1074:747	0.0559812	0.0353457
seq487__HtGene1074:868
seq487__HtGene1074:988
seq487__HtGene1074:1047	0.028404	0.0192778
seq487__HtGene1074:1182	0.0368528	0.0180943
seq488__HtGene1074:219	-0.071252	0.000986491
seq488__HtGene1074:418	0.189485	0.186556
seq488__HtGene1074:711
seq488__HtGene1074:714
seq488__HtGene1074:732
seq488__HtGene1074:738
seq488__HtGene1074:744
seq488__HtGene1074:1585	0.541313	0.43218
seq489__HtGene1077:1961
seq489__HtGene1077:1968
seq489__HtGene1077:1974
seq489__HtGene1077:1977
seq489__HtGene1077:1979
seq489__HtGene1077:2272	-0.0455897	0.255728
seq490__HtGene1078:226	0.0958925	0.16866
seq490__HtGene1078:266
seq490__HtGene1078:269
seq490__HtGene1078:273
seq490__HtGene1078:297
seq492__HtGene1080:359
seq492__HtGene1080:360
seq492__HtGene1080:365
seq492__HtGene1080:367
seq492__HtGene1080:368
seq493__HtGene1080:256	-0.253389	0.116053
seq493__HtGene1080:313
seq493__HtGene1080:322
seq493__HtGene1080:328
seq493__HtGene1080:331
seq493__HtGene1080:337
seq493__HtGene1080:1487	-0.00132683	-0.182739
seq495__HtGene1092:129	0.221334	0.235288
seq496__HtGene1093:353	0.261539	0.392806
seq496__HtGene1093:389
seq496__HtGene1093:394
seq496__HtGene1093:396
seq496__HtGene1093:404
seq496__HtGene1093:407
seq496__HtGene1093:428	0.134949	0.2376
seq499__HtGene1112:646	0.0836111	-0.0275622
seq499__HtGene1112:787
seq500__HtGene1120:71	0.0363937	-0.00246743
seq500__HtGene1120:239
seq500__HtGene1120:386
seq500__HtGene1120:395
seq500__HtGene1120:398
seq500__HtGene1120:401
seq503__HtGene1129:111	-0.0138712	-0.200405
seq503__HtGene1129:426	-0.250111	-0.256716
seq504__HtGene1129:438
seq504__HtGene1129:462
seq504__HtGene1129:476
seq504__HtGene1129:477
seq504__HtGene1129:489
seq505__HtGene1134:109	0.127321	0.0342553
seq505__HtGene1134:443	0.199192	0.0743486
seq508__HtGene1141:273
seq508__HtGene1141:276
seq508__HtGene1141:279
seq508__HtGene1141:294
seq508__HtGene1141:299
seq511__HtGene1141:417
seq511__HtGene1141:419
seq511__HtGene1141:496
seq511__HtGene1141:497
seq511__HtGene1141:505
seq511__HtGene1141:727	-0.0861501	0.0234271
seq511__HtGene1141:913	-0.100773	-0.107917
seq511__HtGene1141:949	0.239414	0.218314
seq513__HtGene1145:390
seq513__HtGene1145:405
seq513__HtGene1145:407
seq513__HtGene1145:408
seq513__HtGene1145:410
seq513__HtGene1145:474	0.0724515	-0.0830043
seq513__HtGene1145:1323	0.207923	0.289674
seq514__HtGene1160:610
seq514__HtGene1160:732
seq514__HtGene1160:759
seq514__HtGene1160:772
seq514__HtGene1160:773
seq517__HtGene1163:234
seq517__HtGene1163:242
seq517__HtGene1163:253
seq517__HtGene1163:255
seq517__HtGene1163:273
seq517__HtGene1163:762	-0.0783019	-0.155955
seq517__HtGene1163:1212	0.00120097	-0.0714446
seq518__HtGene1167:245
seq518__HtGene1167:278
seq518__HtGene1167:287
seq518__HtGene1167:296
seq518__HtGene1167:302
seq519__HtGene1168:352
seq519__HtGene1168:355
seq519__HtGene1168:367
seq519__HtGene1168:376
seq519__HtGene1168:379
seq519__HtGene1168:721	0.372775	-0.197522
seq519__HtGene1168:1265	0.140128	0.167875
seq522__HtGene1173:49
seq522__HtGene1173:50
seq522__HtGene1173:399
seq526__HtGene1175:282
seq526__HtGene1175:283
seq526__HtGene1175:285
seq526__HtGene1175:291
seq526__HtGene1175:297
seq526__HtGene1175:633	0.0157165	-0.00403348
seq531__HtGene1179:636
seq531__HtGene1179:642
seq531__HtGene1179:645
seq531__HtGene1179:753
seq531__HtGene1179:756
seq531__HtGene1179:1620	-0.453215	-0.34816
seq531__HtGene1179:1866	0.0385906	-0.145176
seq537__HtGene1191:870	0.0583579	0.0648196
seq539__HtGene1195:304	0.0908939	0.138666
seq539__HtGene1195:517
seq539__HtGene1195:520	-0.174516	-0.0785573
seq539__HtGene1195:523
seq539__HtGene1195:530
seq541__HtGene1196:279
seq541__HtGene1196:282
seq541__HtGene1196:302
seq541__HtGene1196:303
seq541__HtGene1196:305
seq542__HtGene1196:108
seq542__HtGene1196:110
seq542__HtGene1196:115
seq542__HtGene1196:123
seq542__HtGene1196:127
seq543__HtGene1196:194
seq543__HtGene1196:197
seq543__HtGene1196:206
seq543__HtGene1196:224
seq543__HtGene1196:233
seq545__HtGene1205:376
seq545__HtGene1205:378
seq545__HtGene1205:382
seq545__HtGene1205:385
seq545__HtGene1205:400
seq545__HtGene1205:1078	-0.339587	0.269241
seq545__HtGene1205:1722	0.00121031	-0.0334988
seq546__HtGene1206:406
seq547__HtGene1206:103
seq547__HtGene1206:106
seq547__HtGene1206:111
seq547__HtGene1206:115
seq547__HtGene1206:119
seq547__HtGene1206:220	0.100892	0.125987
seq548__HtGene1215:379
seq548__HtGene1215:382
seq548__HtGene1215:388
seq548__HtGene1215:393
seq548__HtGene1215:400
seq551__HtGene1224:422	-0.379333	0.033452
seq551__HtGene1224:856
seq551__HtGene1224:941	-0.0145592	-0.0899448
seq552__HtGene1224:411
seq553__HtGene1228:131
seq553__HtGene1228:134
seq553__HtGene1228:149
seq553__HtGene1228:158
seq553__HtGene1228:167
seq553__HtGene1228:438	0.0101208	0.00401466
seq554__HtGene1229:535
seq554__HtGene1229:559
seq554__HtGene1229:574
seq554__HtGene1229:580
seq554__HtGene1229:587
seq555__HtGene1232:279	0.104645	0.0255582
seq555__HtGene1232:474	-0.368382	0.212738
seq555__HtGene1232:618
seq555__HtGene1232:801
seq555__HtGene1232:853
seq555__HtGene1232:857
seq555__HtGene1232:962
seq555__HtGene1232:1047	0.0822774	0.0249699
seq555__HtGene1232:1218	-0.226542	-0.216566
seq555__HtGene1232:1224	-0.226542	-0.216566
seq555__HtGene1232:1248	-0.237328	-0.231485
seq555__HtGene1232:1322	-0.311009	-0.381733
seq557__HtGene1239:1249	-0.103055	-0.050429
seq559__HtGene1243:207	-0.0284257	0.0251879
seq559__HtGene1243:229
seq559__HtGene1243:232
seq559__HtGene1243:241
seq559__HtGene1243:247
seq559__HtGene1243:249
seq559__HtGene1243:646	0.270941	0.295753
seq561__HtGene1243:588
seq561__HtGene1243:589
seq561__HtGene1243:731	-0.164018	-0.0635123
seq561__HtGene1243:960
seq561__HtGene1243:963
seq562__HtGene1244:583	-1.51741	1.76554
seq563__HtGene1245:1079
seq563__HtGene1245:1082
seq563__HtGene1245:1088
seq563__HtGene1245:1133
seq563__HtGene1245:1139
seq563__HtGene1245:1460	0.231863	0.171469
seq564__HtGene1246:358	0.119808	0.031775
seq569__HtGene1260:549
seq569__HtGene1260:552
seq569__HtGene1260:576
seq569__HtGene1260:582
seq569__HtGene1260:588
seq569__HtGene1260:735	-0.226632	0.107899
seq576__HtGene1277:704	-0.0419348	-0.0183917
seq576__HtGene1277:760
seq576__HtGene1277:762
seq576__HtGene1277:771
seq576__HtGene1277:1046
seq576__HtGene1277:1073
seq576__HtGene1277:1250	-0.493542	-0.427678
seq576__HtGene1277:1501	0.00998505	-0.0301056
seq579__HtGene1288:248	-0.202505	0.175176
seq581__HtGene1288:283	0.000871765	0.0553395
seq582__HtGene1291:58	0.0237079	-0.0101005
seq582__HtGene1291:410
seq582__HtGene1291:412
seq582__HtGene1291:415
seq582__HtGene1291:417
seq582__HtGene1291:430
seq582__HtGene1291:1564	-0.0160159	-0.108468
seq583__HtGene1291:209
seq583__HtGene1291:236
seq583__HtGene1291:239
seq583__HtGene1291:241
seq583__HtGene1291:266
seq585__HtGene1292:587	-0.345056	0.245171
seq585__HtGene1292:625	0.231233	0.143522
seq585__HtGene1292:666	0.231233	0.143522
seq585__HtGene1292:707
seq588__HtGene1294:380
seq588__HtGene1294:382
seq588__HtGene1294:396
seq588__HtGene1294:397
seq590__HtGene1296:885	0.000685907	-0.0460359
seq591__HtGene1299:35	-0.237409	-0.19765
seq591__HtGene1299:547
seq591__HtGene1299:549
seq591__HtGene1299:556
seq592__HtGene1302:101	-0.128851	-0.1418
seq594__HtGene1309:135
seq595__HtGene1310:647
seq597__HtGene1314:203	-0.194254	-0.326059
seq597__HtGene1314:335
seq597__HtGene1314:337
seq597__HtGene1314:341
seq597__HtGene1314:353
seq597__HtGene1314:356
seq601__HtGene1328:1086	-0.00780261	0.0175741
seq603__HtGene1339:1524	-0.0485917	-0.15437
seq604__HtGene1350:1026	0.242179	0.23102
seq604__HtGene1350:1031	0.00712465	-0.174016
seq604__HtGene1350:1038	0.237714	0.0104243
seq604__HtGene1350:1066	0.191996	0.16559
seq605__HtGene1351:272	-0.576035	-0.515672
seq605__HtGene1351:392	-0.139342	-0.176382
seq605__HtGene1351:467
seq605__HtGene1351:476
seq605__HtGene1351:523	0.085832	0.000885165
seq605__HtGene1351:696
seq605__HtGene1351:836	0.613965	-0.140893
seq605__HtGene1351:842	1.5395	0.791251
seq606__HtGene1351:126	0.0141555	-0.00921139
seq606__HtGene1351:352
seq606__HtGene1351:358
seq606__HtGene1351:361
seq606__HtGene1351:365
seq606__HtGene1351:367
seq606__HtGene1351:709	0.0692345	-0.0628295
seq607__HtGene1351:673	-0.0605677	0.0306084
seq607__HtGene1351:700
seq607__HtGene1351:744
seq607__HtGene1351:776
seq607__HtGene1351:845
seq607__HtGene1351:904
seq607__HtGene1351:979	0.026819	0.0381973
seq608__HtGene1356:33	0.615316	0.176811
seq608__HtGene1356:256
seq608__HtGene1356:271
seq608__HtGene1356:274
seq608__HtGene1356:295
seq608__HtGene1356:301
seq608__HtGene1356:382	-0.212729	-0.337268
seq608__HtGene1356:1282	0.120974	0.0187215
seq616__HtGene1364:149
seq616__HtGene1364:158
seq616__HtGene1364:159
seq616__HtGene1364:176
seq616__HtGene1364:196
seq619__HtGene1371:510
seq619__HtGene1371:513
seq619__HtGene1371:516
seq619__HtGene1371:552
seq619__HtGene1371:553
seq619__HtGene1371:785	-0.0830392	-0.0636336
seq624__HtGene1400:250
seq624__HtGene1400:260
seq624__HtGene1400:263
seq624__HtGene1400:266
seq624__HtGene1400:272
seq627__HtGene1401:222	0.139562	0.145552
seq628__HtGene1407:275
seq636__HtGene1437:37	0.0210013	-0.19173
seq636__HtGene1437:38	-0.164057	-0.10082
seq636__HtGene1437:71
seq636__HtGene1437:80
seq636__HtGene1437:95
seq636__HtGene1437:97
seq636__HtGene1437:101
seq636__HtGene1437:641	0.0202561	-0.0715316
seq637__HtGene1439:9	0.0860544	0.0499167
seq638__HtGene1439:260	-0.0845037	0.0826188
seq640__HtGene1445:357
seq640__HtGene1445:360
seq640__HtGene1445:378
seq640__HtGene1445:384
seq640__HtGene1445:387
seq643__HtGene1454:83	0.385051	0.239459
seq646__HtGene1456:321
seq646__HtGene1456:330
seq646__HtGene1456:336
seq646__HtGene1456:348
seq646__HtGene1456:354
seq646__HtGene1456:612	0.107984	0.0415717
seq646__HtGene1456:1782	0.058776	0.0363064
seq646__HtGene1456:2181	0.0402948	0.0460516
seq648__HtGene1464:387	0.494926	0.133837
seq648__HtGene1464:554	0.209206	0.0914996
seq650__HtGene1465:151
seq650__HtGene1465:157
seq650__HtGene1465:159
seq650__HtGene1465:161
seq650__HtGene1465:162
seq652__HtGene1474:487	0.140463	0.0317142
seq653__HtGene1474:772	0.00744185	-0.104679
seq654__HtGene1474:98	0.017479	0.114792
seq658__HtGene1479:55	-0.0997366	-0.0533799
seq660__HtGene1484:540	-0.0275253	-0.0536681
seq660__HtGene1484:795	0.0395692	0.0528142
seq664__HtGene1491:78	-1.05939	-1.19088
seq664__HtGene1491:315
seq664__HtGene1491:318
seq664__HtGene1491:319
seq664__HtGene1491:321
seq664__HtGene1491:328
seq665__HtGene1491:483	-0.734502	-0.805844
seq667__HtGene1496:140
seq671__HtGene1496:525
seq674__HtGene1498:1865
seq674__HtGene1498:1905
seq675__HtGene1500:227	-0.0943164	-0.0168594
seq675__HtGene1500:686	-0.721274	-0.822791
seq675__HtGene1500:704	0.0237245	-0.0886008
seq676__HtGene1501:104
seq681__HtGene1505:899
seq681__HtGene1505:904
seq681__HtGene1505:914
seq681__HtGene1505:916
seq681__HtGene1505:918
seq681__HtGene1505:1380	0.178629	0.222911
seq682__HtGene1507:93	0.166782	0.198116
seq682__HtGene1507:267
seq682__HtGene1507:269
seq682__HtGene1507:270
seq682__HtGene1507:273
seq682__HtGene1507:276
seq686__HtGene1519:178
seq686__HtGene1519:180
seq686__HtGene1519:185
seq686__HtGene1519:202
seq686__HtGene1519:209
seq690__HtGene1525:272	-0.0130499	-0.0136677
seq690__HtGene1525:296
seq690__HtGene1525:298
seq690__HtGene1525:299
seq690__HtGene1525:304
seq690__HtGene1525:305
seq691__HtGene1525:829
seq691__HtGene1525:832
seq691__HtGene1525:841
seq691__HtGene1525:856
seq691__HtGene1525:867
seq691__HtGene1525:990	0.0269657	0.00973079
seq694__HtGene1534:846	0.0394575	0.0162493
seq694__HtGene1534:1192	0.00378435	-0.00645569
seq694__HtGene1534:1558
seq694__HtGene1534:1601
seq694__HtGene1534:1840
seq696__HtGene1536:182	0.0221076	0.0289528
seq696__HtGene1536:310	0.233821	0.111047
seq696__HtGene1536:449
seq696__HtGene1536:470
seq701__HtGene1549:237
seq701__HtGene1549:246
seq701__HtGene1549:252
seq701__HtGene1549:255
seq701__HtGene1549:266
seq701__HtGene1549:309	0.102567	-0.0431563
seq701__HtGene1549:453	-0.122854	0.0345739
seq701__HtGene1549:792	-0.0171565	-0.0204807
seq701__HtGene1549:873	-0.00138066	-0.00220814
seq701__HtGene1549:902	-0.0196192	0.0111808
seq701__HtGene1549:909	-0.0196192	0.0111808
seq701__HtGene1549:912	-0.0196192	0.0111808
seq701__HtGene1549:1598	-0.34131	-0.385546
seq708__HtGene1572:338
seq709__HtGene1577:499	-0.19636	-0.17749
seq709__HtGene1577:704
seq709__HtGene1577:705
seq710__HtGene1581:715	0.302013	0.310145
seq710__HtGene1581:804
seq711__HtGene1582:326
seq711__HtGene1582:337
seq711__HtGene1582:339
seq711__HtGene1582:342
seq711__HtGene1582:344
seq713__HtGene1589:94	0.0999299	0.0847834
seq713__HtGene1589:464
seq713__HtGene1589:465
seq713__HtGene1589:466
seq713__HtGene1589:476
seq713__HtGene1589:482
seq713__HtGene1589:1076	-0.0269852	-0.0327782
seq713__HtGene1589:1205	0.159701	-0.0243024
seq717__HtGene1591:256	-0.0362731	-0.0696258
seq723__HtGene1607:507	-0.088404	-0.102519
seq723__HtGene1607:642	-0.364387	0.243052
seq724__HtGene1607:276	-0.0896556	0.106229
seq726__HtGene1622:227	0.0385093	-0.0201506
seq726__HtGene1622:427
seq726__HtGene1622:433
seq726__HtGene1622:436
seq726__HtGene1622:445
seq726__HtGene1622:455
seq727__HtGene1625:594	0.106984	0.134124
seq727__HtGene1625:814	-0.0515373	-0.0232246
seq728__HtGene1626:160	1.70422	0.93196
seq731__HtGene1636:374
seq734__HtGene1638:158
seq734__HtGene1638:163
seq734__HtGene1638:164
seq734__HtGene1638:168
seq734__HtGene1638:169
seq735__HtGene1642:454	0.109312	0.152965
seq735__HtGene1642:574
seq735__HtGene1642:591
seq735__HtGene1642:751	0.0297258	0.0140731
seq735__HtGene1642:852	-0.0788423	0.00349479
seq736__HtGene1644:212
seq736__HtGene1644:218
seq736__HtGene1644:232
seq736__HtGene1644:233
seq736__HtGene1644:242
seq737__HtGene1648:539
seq737__HtGene1648:540
seq737__HtGene1648:548
seq737__HtGene1648:551
seq737__HtGene1648:566
seq738__HtGene1652:287
seq744__HtGene1665:50	-0.0344818	0.209277
seq744__HtGene1665:362	0.0426658	0.017616
seq744__HtGene1665:500
seq744__HtGene1665:592	-0.722994	-1.24878
seq744__HtGene1665:603	-0.69945	-1.21154
seq745__HtGene1670:282	0.00837018	-0.127488
seq746__HtGene1670:226	0.275427	0.0283974
seq746__HtGene1670:405
seq746__HtGene1670:407
seq746__HtGene1670:413
seq746__HtGene1670:419
seq746__HtGene1670:423
seq746__HtGene1670:584	-0.363966	-0.194346
seq746__HtGene1670:589	-0.363966	-0.194346
seq746__HtGene1670:595	-0.371185	-0.208261
seq746__HtGene1670:606	-0.157487	-0.136643
seq746__HtGene1670:612	-0.157487	-0.136643
seq746__HtGene1670:619	-0.126303	-0.126488
seq746__HtGene1670:630	-0.371185	-0.208261
seq746__HtGene1670:641	-0.184445	-0.115881
seq746__HtGene1670:644	-0.11415	-0.0385021
seq747__HtGene1670:314
seq747__HtGene1670:320
seq747__HtGene1670:323
seq747__HtGene1670:332
seq747__HtGene1670:335
seq747__HtGene1670:935	-0.0905672	0.326401
seq748__HtGene1671:475	-0.318999	-0.45542
seq748__HtGene1671:479	-0.362798	-0.556702
seq748__HtGene1671:481	-0.39747	-0.0861465
seq748__HtGene1671:482
seq748__HtGene1671:530
seq748__HtGene1671:603
seq748__HtGene1671:657
seq749__HtGene1688:464	-0.170797	-0.185853
seq749__HtGene1688:478	-0.170797	-0.185853
seq754__HtGene1695:158
seq754__HtGene1695:161
seq754__HtGene1695:164
seq754__HtGene1695:167
seq754__HtGene1695:206
seq755__HtGene1695:237
seq755__HtGene1695:239
seq755__HtGene1695:244
seq755__HtGene1695:247
seq755__HtGene1695:249
seq755__HtGene1695:1333	-0.0284527	0.00270148
seq756__HtGene1697:603
seq762__HtGene1715:360	0.210747	0.223894
seq762__HtGene1715:372	0.265429	0.268195
seq762__HtGene1715:383	0.206278	0.230412
seq762__HtGene1715:542
seq762__HtGene1715:694	-0.393406	-0.322937
seq762__HtGene1715:697	-0.380712	-0.306051
seq763__HtGene1715:529
seq763__HtGene1715:541
seq763__HtGene1715:562
seq763__HtGene1715:583
seq763__HtGene1715:596
seq764__HtGene1715:373
seq764__HtGene1715:374
seq764__HtGene1715:380
seq764__HtGene1715:381
seq764__HtGene1715:383
seq764__HtGene1715:568	-0.505969	-0.390093
seq764__HtGene1715:2429	-0.0698306	0.0425131
seq764__HtGene1715:2999	0.118579	0.0217801
seq765__HtGene1715:470
seq765__HtGene1715:488
seq765__HtGene1715:491
seq765__HtGene1715:497
seq765__HtGene1715:500
seq765__HtGene1715:1307	-0.391518	-0.177367
seq766__HtGene1718:594
seq766__HtGene1718:595
seq766__HtGene1718:610
seq766__HtGene1718:612
seq766__HtGene1718:619
seq766__HtGene1718:696	0.175106	0.177406
seq766__HtGene1718:942	0.228976	0.213678
seq770__HtGene1740:798
seq770__HtGene1740:801
seq770__HtGene1740:813
seq770__HtGene1740:819
seq770__HtGene1740:828
seq770__HtGene1740:1062	0.129734	0.0876093
seq770__HtGene1740:1318	-0.00562383	-0.0100179
seq771__HtGene1740:217	0.241636	0.251017
seq771__HtGene1740:448	0.0425101	0.0862669
seq771__HtGene1740:464	-0.112809	-0.0667932
seq772__HtGene1740:102
seq774__HtGene1748:188
seq774__HtGene1748:189
seq774__HtGene1748:190
seq774__HtGene1748:207
seq774__HtGene1748:210
seq774__HtGene1748:351	0.0466789	0.0948395
seq774__HtGene1748:549	-0.0320932	-0.10396
seq775__HtGene1750:73	-0.0286945	0.271946
seq776__HtGene1751:481	-0.00559866	-0.0644204
seq776__HtGene1751:592	0.245656	0.547343
seq776__HtGene1751:886	1.17939	0.795381
seq776__HtGene1751:1133	-0.0256117	-0.172384
seq776__HtGene1751:1416
seq776__HtGene1751:1428
seq776__HtGene1751:1445
seq783__HtGene1765:174
seq783__HtGene1765:180	-0.228322	-0.0175247
seq783__HtGene1765:183
seq783__HtGene1765:201
seq783__HtGene1765:218
seq784__HtGene1766:171
seq784__HtGene1766:180
seq784__HtGene1766:183
seq784__HtGene1766:192
seq784__HtGene1766:196
seq784__HtGene1766:583	0.331661	-0.0844981
seq784__HtGene1766:584	0.354038	0.149422
seq785__HtGene1771:648
seq785__HtGene1771:655
seq785__HtGene1771:672
seq785__HtGene1771:678
seq785__HtGene1771:687
seq785__HtGene1771:1137	-0.253166	-0.246512
seq786__HtGene1772:986
seq786__HtGene1772:1001
seq786__HtGene1772:1005
seq786__HtGene1772:1013
seq786__HtGene1772:1019
seq788__HtGene1776:482
seq788__HtGene1776:503
seq788__HtGene1776:533
seq788__HtGene1776:536
seq788__HtGene1776:557
seq790__HtGene1778:212	-0.0229146	-0.0250085
seq792__HtGene1781:488
seq792__HtGene1781:490
seq792__HtGene1781:502
seq792__HtGene1781:505
seq792__HtGene1781:609
seq792__HtGene1781:769	-0.389595	-0.345411
seq792__HtGene1781:3116	-0.0963976	-0.104475
seq793__HtGene1794:568	0.142685	0.175731
seq793__HtGene1794:595	0.118596	-0.0891658
seq793__HtGene1794:784
seq794__HtGene1796:136	-0.0425246	-0.0566096
seq794__HtGene1796:190	-0.211439	-0.181496
seq794__HtGene1796:257
seq794__HtGene1796:369
seq794__HtGene1796:372
seq794__HtGene1796:380
seq795__HtGene1796:196
seq795__HtGene1796:200
seq795__HtGene1796:202
seq795__HtGene1796:208
seq795__HtGene1796:212
seq796__HtGene1798:272	-0.130681	-0.111495
seq796__HtGene1798:315	0.163982	0.239525
seq798__HtGene1801_HtGene1802:394
seq798__HtGene1801_HtGene1802:397
seq798__HtGene1801_HtGene1802:436
seq798__HtGene1801_HtGene1802:439
seq798__HtGene1801_HtGene1802:440
seq798__HtGene1801_HtGene1802:1287	-0.21387	0.331242
seq801__HtGene1811:676	0.126805	0.00390518
seq805__HtGene1819:82
seq805__HtGene1819:86
seq805__HtGene1819:89
seq805__HtGene1819:98
seq805__HtGene1819:99
seq805__HtGene1819:440	-0.0157417	-0.0233363
seq807__HtGene1826:153	-0.355264	0.244716
seq809__HtGene1826:16	0.698175	0.512234
seq810__HtGene1826:479
seq810__HtGene1826:487
seq810__HtGene1826:866
seq810__HtGene1826:1149	-0.46831	-0.348433
seq810__HtGene1826:1180
seq811__HtGene1827:437
seq811__HtGene1827:440
seq811__HtGene1827:443
seq811__HtGene1827:479
seq811__HtGene1827:500
seq814__HtGene1830:732
seq814__HtGene1830:736
seq814__HtGene1830:747
seq814__HtGene1830:753
seq814__HtGene1830:774
seq814__HtGene1830:2139	-0.379362	-0.538188
seq814__HtGene1830:2140	0.0700214	-0.00219376
seq815__HtGene1833:457	1.47842	0.775434
seq815__HtGene1833:467	0.332967	-0.0411452
seq815__HtGene1833:469	1.29664	0.835275
seq815__HtGene1833:471	0.712582	0.324298
seq815__HtGene1833:473	0.520899	0.253317
seq815__HtGene1833:474	0.348694	0.0657366
seq815__HtGene1833:475	0.521902	0.388131
seq816__HtGene1839:325	0.206199	0.0561694
seq818__HtGene1847:102
seq820__HtGene1857:353	-0.0051422	-0.0208641
seq822__HtGene1861:42	0.439536	0.432453
seq822__HtGene1861:246
seq822__HtGene1861:279
seq822__HtGene1861:291
seq822__HtGene1861:294
seq822__HtGene1861:306
seq822__HtGene1861:336	0.275155	0.287387
seq822__HtGene1861:891	-0.0340639	0.238277
seq825__HtGene1864:133
seq826__HtGene1865:271	-0.130786	-0.112035
seq826__HtGene1865:511
seq826__HtGene1865:518
seq826__HtGene1865:532
seq826__HtGene1865:538
seq826__HtGene1865:541
seq838__HtGene1881:194
seq838__HtGene1881:197
seq838__HtGene1881:262
seq838__HtGene1881:287
seq838__HtGene1881:484
seq839__HtGene1881:1224	0.135329	0.144936
seq839__HtGene1881:1396
seq839__HtGene1881:1554
seq839__HtGene1881:1569
seq839__HtGene1881:1578
seq839__HtGene1881:1581
seq843__HtGene1888:687	0.0864831	0.0259258
seq843__HtGene1888:1057
seq843__HtGene1888:1059
seq843__HtGene1888:1074
seq843__HtGene1888:1089
seq843__HtGene1888:1095
seq844__HtGene1891:439	0.00782624	-0.00793744
seq845__HtGene1892:842	0.212964	0.153704
seq845__HtGene1892:939
seq848__HtGene1901:103	0.250593	0.217076
seq848__HtGene1901:343	-0.0950566	-0.111781
seq848__HtGene1901:376	0.0963072	0.0157206
seq849__HtGene1901:76	0.085246	-0.0346296
seq849__HtGene1901:131	-0.38103	-0.556391
seq849__HtGene1901:144
seq849__HtGene1901:146	-0.376335	-0.54288
seq849__HtGene1901:148
seq849__HtGene1901:151
seq849__HtGene1901:178
seq851__HtGene1914:333
seq851__HtGene1914:336
seq851__HtGene1914:339
seq851__HtGene1914:346
seq851__HtGene1914:348
seq854__HtGene1919:637
seq854__HtGene1919:639
seq854__HtGene1919:646
seq854__HtGene1919:649
seq854__HtGene1919:652
seq854__HtGene1919:727	0.00271953	-0.0180091
seq858__HtGene1938:604
seq864__HtGene1957:693	-0.428236	-0.13487
seq864__HtGene1957:694
seq864__HtGene1957:695	-0.0606608	-0.089535
seq864__HtGene1957:696	-0.130761	-0.162575
seq864__HtGene1957:698	-0.0915853	-0.104567
seq864__HtGene1957:699	-0.0655484	-0.0954338
seq864__HtGene1957:720	-0.190587	-0.217951
seq864__HtGene1957:731	-0.152698	-0.20466
seq864__HtGene1957:735	-0.161678	-0.211271
seq864__HtGene1957:737	-0.196207	-0.220521
seq864__HtGene1957:770	-0.196207	-0.220521
seq868__HtGene1960:269
seq871__HtGene1977:453	-0.0115373	-0.0502394
seq873__HtGene1979:517	-0.0141642	-0.0366783
seq873__HtGene1979:1575
seq873__HtGene1979:1578
seq873__HtGene1979:1582
seq873__HtGene1979:1599
seq873__HtGene1979:1602
seq873__HtGene1979:1840	-0.360977	0.231153
seq873__HtGene1979:1843	0.0405497	-0.0183388
seq874__HtGene1980:470
seq874__HtGene1980:481
seq874__HtGene1980:484
seq874__HtGene1980:491
seq874__HtGene1980:516
seq877__HtGene1985:722	-0.0717941	-0.0257877
seq877__HtGene1985:744	-0.00677761	-0.108625
seq877__HtGene1985:1215
seq885__HtGene1996:325
seq885__HtGene1996:328
seq885__HtGene1996:330
seq885__HtGene1996:337
seq885__HtGene1996:340
seq892__HtGene2002:329
seq892__HtGene2002:331
seq892__HtGene2002:335
seq892__HtGene2002:353
seq892__HtGene2002:359
seq893__HtGene2002:319
seq893__HtGene2002:321
seq893__HtGene2002:324
seq893__HtGene2002:327
seq893__HtGene2002:328
seq893__HtGene2002:574	-0.233168	-0.104507
seq899__HtGene2016:96
seq899__HtGene2016:99
seq899__HtGene2016:101
seq899__HtGene2016:107	-0.223821	-0.225043
seq899__HtGene2016:133
seq899__HtGene2016:507	0.00305808	-0.0886128
seq899__HtGene2016:999	-0.396715	-0.564824
seq900__HtGene2017:212
seq903__HtGene2017:38	-0.364292	0.199597
seq903__HtGene2017:167
seq903__HtGene2017:218	-0.0327647	-0.156771
seq903__HtGene2017:707	-0.20384	-0.283894
seq903__HtGene2017:786
seq903__HtGene2017:805
seq904__HtGene2017:47	0.0304177	-0.0227676
seq904__HtGene2017:295
seq904__HtGene2017:298
seq904__HtGene2017:301
seq904__HtGene2017:307
seq904__HtGene2017:308
seq904__HtGene2017:349	0.00282545	-0.028067
seq906__HtGene2027:454
seq906__HtGene2027:475
seq906__HtGene2027:478
seq906__HtGene2027:489
seq906__HtGene2027:494
seq906__HtGene2027:768	0.0316724	-0.164661
seq907__HtGene2028:502	-0.405167	-0.45439
seq910__HtGene2036:399	0.0179909	0.0518818
seq912__HtGene2036:205	0.052607	-0.0306182
seq916__HtGene2046:1061	-0.0899836	0.225661
seq917__HtGene2046:219	0.0143373	-0.0194133
seq918__HtGene2047:146
seq918__HtGene2047:149
seq918__HtGene2047:155
seq918__HtGene2047:160
seq918__HtGene2047:195
seq918__HtGene2047:199	0.224447	0.244936
seq919__HtGene2055:235	0.0398914	-0.0183745
seq919__HtGene2055:703
seq919__HtGene2055:772
seq919__HtGene2055:838
seq919__HtGene2055:844
seq919__HtGene2055:850
seq919__HtGene2055:1240	0.0286677	-0.00730337
seq922__HtGene2060:833
seq922__HtGene2060:835
seq922__HtGene2060:842
seq922__HtGene2060:853
seq922__HtGene2060:859
seq923__HtGene2064:284	0.0591311	-0.0228235
seq923__HtGene2064:535
seq923__HtGene2064:538
seq923__HtGene2064:550
seq923__HtGene2064:559
seq925__HtGene2105:255	-0.307973	-0.0191193
seq926__HtGene2105:582
seq927__HtGene2105:261	0.150124	-0.0072386
seq927__HtGene2105:977
seq927__HtGene2105:1091
seq928__HtGene2105:230
seq928__HtGene2105:236
seq928__HtGene2105:242
seq928__HtGene2105:248
seq928__HtGene2105:253
seq934__HtGene2120:340	0.231987	0.281523
seq934__HtGene2120:630
seq934__HtGene2120:706
seq934__HtGene2120:720	0.240257	0.100006
seq934__HtGene2120:753
seq934__HtGene2120:756
seq934__HtGene2120:858	-0.0211846	-0.0449096
seq936__HtGene2120:209	0.0584203	-0.0247375
seq939__HtGene2120:467	-0.0181352	-0.120492
seq939__HtGene2120:593	0.204428	0.178068
seq940__HtGene2120:280
seq940__HtGene2120:310
seq940__HtGene2120:313
seq940__HtGene2120:316
seq940__HtGene2120:319
seq941__HtGene2121:248
seq942__HtGene2133:436
seq942__HtGene2133:508
seq942__HtGene2133:625
seq942__HtGene2133:634
seq942__HtGene2133:809
seq943__HtGene2140:123	0.0433773	-0.0594191
seq943__HtGene2140:343
seq943__HtGene2140:345
seq943__HtGene2140:348
seq943__HtGene2140:362
seq943__HtGene2140:370
seq944__HtGene2144:17	0.00274894	-0.0492364
seq944__HtGene2144:317	-0.0774542	-0.0300657
seq945__HtGene2144:49	0.0805116	0.0181217
seq945__HtGene2144:314	-0.0684919	0.152476
seq946__HtGene2145:168	0.177812	0.230523
seq947__HtGene2147:174	0.154653	0.191652
seq947__HtGene2147:183
seq947__HtGene2147:195
seq947__HtGene2147:198
seq947__HtGene2147:201
seq947__HtGene2147:203
seq947__HtGene2147:252	0.242247	0.137279
seq947__HtGene2147:518	-0.350614	0.22839
seq952__HtGene2148:147	-0.0226129	-0.0859201
seq952__HtGene2148:489
seq952__HtGene2148:697
seq952__HtGene2148:792
seq952__HtGene2148:807
seq952__HtGene2148:822
seq954__HtGene2156:98	-0.0332931	-0.0807248
seq956__HtGene2156:339	-0.0161806	-0.150385
seq956__HtGene2156:617
seq956__HtGene2156:618
seq956__HtGene2156:619
seq956__HtGene2156:875
seq956__HtGene2156:1140
seq956__HtGene2156:1570	0.044686	0.0400536
seq960__HtGene2167:270
seq960__HtGene2167:273
seq960__HtGene2167:294
seq960__HtGene2167:295
seq960__HtGene2167:300
seq962__HtGene2169:221	-0.12514	-0.142774
seq962__HtGene2169:461
seq962__HtGene2169:552
seq962__HtGene2169:621
seq962__HtGene2169:696	0.118248	0.103314
seq962__HtGene2169:776
seq963__HtGene2169:824
seq963__HtGene2169:857
seq963__HtGene2169:973
seq963__HtGene2169:1064
seq964__HtGene2169:211
seq966__HtGene2172:285	0.562257	0.506748
seq966__HtGene2172:295	-1.22331	-1.10038
seq967__HtGene2172:663
seq967__HtGene2172:664
seq967__HtGene2172:687
seq967__HtGene2172:689
seq967__HtGene2172:691
seq968__HtGene2172:388	0.533212	-0.0417157
seq971__HtGene2187:398
seq971__HtGene2187:410
seq971__HtGene2187:413
seq971__HtGene2187:425
seq971__HtGene2187:431
seq971__HtGene2187:839	-0.013957	-0.0318707
seq972__HtGene2194:182
seq972__HtGene2194:190
seq972__HtGene2194:197
seq972__HtGene2194:199
seq972__HtGene2194:205
seq973__HtGene2194:75
seq973__HtGene2194:105
seq973__HtGene2194:108
seq973__HtGene2194:111
seq973__HtGene2194:114
seq973__HtGene2194:249	-0.355264	0.244716
seq973__HtGene2194:479	0.0948848	0.0392495
seq974__HtGene2197:484
seq974__HtGene2197:495
seq974__HtGene2197:499
seq974__HtGene2197:500
seq974__HtGene2197:502
seq974__HtGene2197:661	0.139919	0.142413
seq974__HtGene2197:1206	-0.12473	-0.0874356
seq978__HtGene2201:277
seq978__HtGene2201:301
seq978__HtGene2201:310
seq978__HtGene2201:313
seq978__HtGene2201:315
seq980__HtGene2206:128
seq980__HtGene2206:134
seq980__HtGene2206:140
seq980__HtGene2206:149
seq980__HtGene2206:152
seq980__HtGene2206:644	-0.189625	-0.0969141
seq980__HtGene2206:731	0.363555	0.384011
seq980__HtGene2206:2425	0.192482	0.185419
seq980__HtGene2206:2570	0.229143	0.147001
seq984__HtGene2215:575	0.212776	-0.183687
seq985__HtGene2215:596	0.0458537	0.110515
seq985__HtGene2215:971
seq985__HtGene2215:975
seq985__HtGene2215:977
seq985__HtGene2215:983
seq985__HtGene2215:986
seq989__HtGene2230:454
seq989__HtGene2230:462
seq989__HtGene2230:474
seq989__HtGene2230:476
seq989__HtGene2230:480
seq992__HtGene2240:668
seq992__HtGene2240:782
seq993__HtGene2240:603
seq993__HtGene2240:612
seq993__HtGene2240:615
seq993__HtGene2240:618
seq993__HtGene2240:621
seq993__HtGene2240:1210	0.114846	0.000643934
seq995__HtGene2240:30	-0.392313	-0.142064
seq995__HtGene2240:219	-0.316171	-0.366762
seq995__HtGene2240:580
seq995__HtGene2240:592
seq995__HtGene2240:604
seq995__HtGene2240:610
seq995__HtGene2240:619
seq997__HtGene2242:486
seq997__HtGene2242:495
seq997__HtGene2242:498
seq997__HtGene2242:505
seq997__HtGene2242:507
seq997__HtGene2242:630	-0.254344	-0.220423
seq997__HtGene2242:633	-0.254344	-0.220423
seq997__HtGene2242:663	-0.251537	-0.222236
seq997__HtGene2242:672	-0.340749	-0.288866
seq997__HtGene2242:687	-0.251537	-0.222236
seq997__HtGene2242:717	-0.241173	-0.239708
seq997__HtGene2242:1770	0.0418765	0.0797968
seq997__HtGene2242:1854	-0.159214	-0.0682348
seq997__HtGene2242:1858	-0.15996	-0.0713218
seq997__HtGene2242:1870	-0.145263	-0.0486965
seq997__HtGene2242:1876	-0.159214	-0.0682348
seq998__HtGene2246:512
seq998__HtGene2246:513
seq998__HtGene2246:525
seq998__HtGene2246:528
seq998__HtGene2246:555
seq998__HtGene2246:735	-0.322079	-0.0837976
seq999__HtGene2246:448
seq999__HtGene2246:460
seq999__HtGene2246:466
seq999__HtGene2246:467
seq999__HtGene2246:475
seq1000__HtGene2246:433
seq1000__HtGene2246:439
seq1000__HtGene2246:446
seq1000__HtGene2246:448
seq1000__HtGene2246:454
seq1000__HtGene2246:763	-0.35993	0.251797
seq1001__HtGene2246:389
seq1001__HtGene2246:395
seq1001__HtGene2246:398
seq1001__HtGene2246:407
seq1001__HtGene2246:467
seq1001__HtGene2246:914	-0.120888	-0.263263
seq1001__HtGene2246:950	-0.105405	-0.251209
seq1002__HtGene2246:466	-0.0308903	-0.0991034
seq1003__HtGene2251:238
seq1003__HtGene2251:250
seq1003__HtGene2251:253
seq1003__HtGene2251:259
seq1003__HtGene2251:268
seq1004__HtGene2252:613
seq1004__HtGene2252:619
seq1004__HtGene2252:620
seq1004__HtGene2252:628
seq1004__HtGene2252:631
seq1004__HtGene2252:895	0.068005	0.0480735
seq1008__HtGene2252:26	-0.112854	-0.194656
seq1008__HtGene2252:159
seq1008__HtGene2252:210
seq1008__HtGene2252:219
seq1008__HtGene2252:222
seq1008__HtGene2252:231
seq1008__HtGene2252:245	0.0114626	-0.084755
seq1009__HtGene2252:1204
seq1012__HtGene2275:71
seq1013__HtGene2282:154
seq1013__HtGene2282:157
seq1013__HtGene2282:163
seq1013__HtGene2282:166
seq1013__HtGene2282:172
seq1013__HtGene2282:563	-0.0102736	0.0278241
seq1013__HtGene2282:568	-0.19523	-0.526169
seq1014__HtGene2285:30
seq1014__HtGene2285:33
seq1014__HtGene2285:35
seq1014__HtGene2285:41
seq1014__HtGene2285:42
seq1015__HtGene2285:186	-0.166422	-0.18241
seq1015__HtGene2285:292	0.123802	-0.0162408
seq1016__HtGene2287:1020
seq1016__HtGene2287:1032
seq1016__HtGene2287:1040
seq1016__HtGene2287:1041
seq1016__HtGene2287:1047
seq1018__HtGene2304:354
seq1018__HtGene2304:357
seq1019__HtGene2304:349	-1.03146	0.123746
seq1019__HtGene2304:353	0.14601	-0.0223201
seq1023__HtGene2309:292
seq1023__HtGene2309:310
seq1023__HtGene2309:325
seq1023__HtGene2309:340
seq1023__HtGene2309:346
seq1028__HtGene2323:114	0.456154	0.456892
seq1029__HtGene2323:495
seq1029__HtGene2323:513
seq1029__HtGene2323:519
seq1029__HtGene2323:531
seq1029__HtGene2323:534
seq1031__HtGene2329:422
seq1031__HtGene2329:431
seq1031__HtGene2329:434
seq1031__HtGene2329:437
seq1031__HtGene2329:440
seq1032__HtGene2330:822
seq1032__HtGene2330:825
seq1032__HtGene2330:830
seq1032__HtGene2330:831
seq1032__HtGene2330:839
seq1033__HtGene2330:336
seq1033__HtGene2330:362
seq1033__HtGene2330:371
seq1033__HtGene2330:378
seq1033__HtGene2330:387
seq1036__HtGene2341:582	-0.22909	-0.193107
seq1037__HtGene2343:567
seq1037__HtGene2343:569
seq1037__HtGene2343:609
seq1037__HtGene2343:693
seq1037__HtGene2343:702
seq1037__HtGene2343:1242	0.0314125	0.0798814
seq1037__HtGene2343:2349	0.0712602	0.0999014
seq1037__HtGene2343:2919	-0.233643	-0.242061
seq1037__HtGene2343:2925	-0.244955	-0.228481
seq1037__HtGene2343:2931	-0.244955	-0.228481
seq1038__HtGene2348:1007
seq1038__HtGene2348:1010
seq1038__HtGene2348:1037
seq1038__HtGene2348:1055
seq1038__HtGene2348:1067
seq1038__HtGene2348:1160	-0.0525972	-0.125804
seq1039__HtGene2353:610
seq1039__HtGene2353:673	0.0303339	-0.0289441
seq1043__HtGene2363:119	-0.140357	-0.0641078
seq1043__HtGene2363:701	0.00991469	-0.235907
seq1043__HtGene2363:898
seq1043__HtGene2363:1006
seq1044__HtGene2365:58	1.34545	0.720509
seq1045__HtGene2366:417
seq1045__HtGene2366:426
seq1045__HtGene2366:429
seq1045__HtGene2366:439
seq1045__HtGene2366:441
seq1045__HtGene2366:967	0.00713775	-0.0944817
seq1045__HtGene2366:1953	0.187911	-0.0244127
[truncated: 1,540 more rows]
