# Supplementary material for: A generalist vector-transmitted parasite exhibits population genetic structure among host genera
Source: Parasitology. 2025 Jan 21;152(1):82–91. doi: 10.1017/S0031182024001641 (PMC12088918; doi:10.1017/S0031182024001641)
Supplement: Ellis et al. supplementary material 8 — Ellis et al. supplementary material [file S0031182024001641sup008.xlsx]

## Sheet: Sheet1
Supplementary Table 4. Variants with FST > 0 when comparing infections of Phylloscopus and Sylvia. WEIR_AND_COCKERHAM_FST is the Weir and Cockerham weighted FST value, POS is the position in the target sequence; other columns follow Supplementary Table 2.
Target_Reference	POS	WEIR_AND_COCKERHAM_FST	HtGene	seqid	type	attributes	Gene	Description
mtDNAgenome_CP59298	5415	0.033557	mitochondrial genome
seq9__HtGene0017	678	0.0685484	HtGene0017	LSRZ01000001	pseudogene	ID=Htart_000007100:pseudogene;description=phosphoenolpyruvate carboxykinase;ebi_biotype=pseudogene	Htart_000007100	description=phosphoenolpyruvate carboxykinase;
seq11__HtGene0018	68	0.224377	HtGene0018	LSRZ01000001	protein_coding_gene	ID=Htart_000007200;description=transcription factor with AP2 domain(s);ebi_biotype=protein_coding	Htart_000007200	description=transcription factor with AP2 domain(s);
seq12__HtGene0018	519	0.0133231	HtGene0018	LSRZ01000001	protein_coding_gene	ID=Htart_000007200;description=transcription factor with AP2 domain(s);ebi_biotype=protein_coding	Htart_000007200	description=transcription factor with AP2 domain(s);
seq32__HtGene0065	91	0.0900735	HtGene0065	LSRZ01000003	protein_coding_gene	ID=Htart_000011900;description=hypothetical protein;ebi_biotype=protein_coding	Htart_000011900	description=hypothetical protein;
seq32__HtGene0065	91	0.0900735	HtGene0065	LSRZ01000003	protein_coding_gene	ID=Htart_000012000;description=signal recognition particle receptor alpha subunit;ebi_biotype=protein_coding	Htart_000012000	description=signal recognition particle receptor alpha subunit;
seq32__HtGene0065	93	0.139624	HtGene0065	LSRZ01000003	protein_coding_gene	ID=Htart_000011900;description=hypothetical protein;ebi_biotype=protein_coding	Htart_000011900	description=hypothetical protein;
seq32__HtGene0065	93	0.139624	HtGene0065	LSRZ01000003	protein_coding_gene	ID=Htart_000012000;description=signal recognition particle receptor alpha subunit;ebi_biotype=protein_coding	Htart_000012000	description=signal recognition particle receptor alpha subunit;
seq32__HtGene0065	94	0.185804	HtGene0065	LSRZ01000003	protein_coding_gene	ID=Htart_000011900;description=hypothetical protein;ebi_biotype=protein_coding	Htart_000011900	description=hypothetical protein;
seq32__HtGene0065	94	0.185804	HtGene0065	LSRZ01000003	protein_coding_gene	ID=Htart_000012000;description=signal recognition particle receptor alpha subunit;ebi_biotype=protein_coding	Htart_000012000	description=signal recognition particle receptor alpha subunit;
seq32__HtGene0065	95	0.214277	HtGene0065	LSRZ01000003	protein_coding_gene	ID=Htart_000011900;description=hypothetical protein;ebi_biotype=protein_coding	Htart_000011900	description=hypothetical protein;
seq32__HtGene0065	95	0.214277	HtGene0065	LSRZ01000003	protein_coding_gene	ID=Htart_000012000;description=signal recognition particle receptor alpha subunit;ebi_biotype=protein_coding	Htart_000012000	description=signal recognition particle receptor alpha subunit;
seq33__HtGene0069	255	0.237856	HtGene0069	LSRZ01000003	protein_coding_gene	ID=Htart_000012400;description=suppressor of kinetochore protein 1%2C putative;ebi_biotype=protein_coding	Htart_000012400	description=suppressor of kinetochore protein 1%2C putative;
seq37__HtGene0077	93	0.235941	HtGene0077	LSRZ01000004	protein_coding_gene	ID=Htart_000013300;description=40S ribosomal protein S6;ebi_biotype=protein_coding	Htart_000013300	description=40S ribosomal protein S6;
seq37__HtGene0077	95	0.0882084	HtGene0077	LSRZ01000004	protein_coding_gene	ID=Htart_000013300;description=40S ribosomal protein S6;ebi_biotype=protein_coding	Htart_000013300	description=40S ribosomal protein S6;
seq48__HtGene0094	226	0.096563	HtGene0094	LSRZ01000005	protein_coding_gene	ID=Htart_000015000;description=Hsp70/Hsp90 organizing protein;ebi_biotype=protein_coding	Htart_000015000	description=Hsp70/Hsp90 organizing protein;
seq50__HtGene0095	173	0.144424	HtGene0095	LSRZ01000005	pseudogene	ID=Htart_000015100:pseudogene;description=dynein-related AAA-type ATPase%2C putative;ebi_biotype=pseudogene	Htart_000015100	description=dynein-related AAA-type ATPase%2C putative;
seq50__HtGene0095	196	0.144424	HtGene0095	LSRZ01000005	pseudogene	ID=Htart_000015100:pseudogene;description=dynein-related AAA-type ATPase%2C putative;ebi_biotype=pseudogene	Htart_000015100	description=dynein-related AAA-type ATPase%2C putative;
seq57__HtGene0095	225	0.0277778	HtGene0095	LSRZ01000005	pseudogene	ID=Htart_000015100:pseudogene;description=dynein-related AAA-type ATPase%2C putative;ebi_biotype=pseudogene	Htart_000015100	description=dynein-related AAA-type ATPase%2C putative;
seq58__HtGene0096	433	0.139073	HtGene0096	LSRZ01000005	protein_coding_gene	ID=Htart_000015200;description=methionine aminopeptidase 2;ebi_biotype=protein_coding	Htart_000015200	description=methionine aminopeptidase 2;
seq59__HtGene0097	701	0.145248	HtGene0097	LSRZ01000005	protein_coding_gene	ID=Htart_000015300;description=mitochondrial import inner membrane translocase subunit TIM17%2C putative;ebi_biotype=protein_coding	Htart_000015300	description=mitochondrial import inner membrane translocase subunit TIM17%2C putative;
seq60__HtGene0100	637	0.0722892	HtGene0100	LSRZ01000005	protein_coding_gene	ID=Htart_000015700;description=cytochrome c oxidase assembly protein%2C putative;ebi_biotype=protein_coding	Htart_000015700	description=cytochrome c oxidase assembly protein%2C putative;
seq66__HtGene0110	520	0.108108	HtGene0110	LSRZ01000006	protein_coding_gene	ID=Htart_000016600;description=proteasome subunit alpha type-5%2C putative;ebi_biotype=protein_coding	Htart_000016600	description=proteasome subunit alpha type-5%2C putative;
seq69__HtGene0115	335	0.0945274	HtGene0115	LSRZ01000006	pseudogene	ID=Htart_000017100:pseudogene;description=cation transporting ATPase%2C putative;ebi_biotype=pseudogene	Htart_000017100	description=cation transporting ATPase%2C putative;
seq73__HtGene0129	161	0.693396	HtGene0129
seq75__HtGene0131	1139	0.271466	HtGene0131	LSRZ01000007	pseudogene	ID=Htart_000018100:pseudogene;description=DNA primase large subunit%2C putative;ebi_biotype=pseudogene	Htart_000018100	description=DNA primase large subunit%2C putative;
seq75__HtGene0131	1147	0.351351	HtGene0131	LSRZ01000007	pseudogene	ID=Htart_000018100:pseudogene;description=DNA primase large subunit%2C putative;ebi_biotype=pseudogene	Htart_000018100	description=DNA primase large subunit%2C putative;
seq75__HtGene0131	1197	0.136691	HtGene0131	LSRZ01000007	pseudogene	ID=Htart_000018100:pseudogene;description=DNA primase large subunit%2C putative;ebi_biotype=pseudogene	Htart_000018100	description=DNA primase large subunit%2C putative;
seq75__HtGene0131	1215	0.197568	HtGene0131	LSRZ01000007	pseudogene	ID=Htart_000018100:pseudogene;description=DNA primase large subunit%2C putative;ebi_biotype=pseudogene	Htart_000018100	description=DNA primase large subunit%2C putative;
seq75__HtGene0131	1252	0.253876	HtGene0131	LSRZ01000007	pseudogene	ID=Htart_000018100:pseudogene;description=DNA primase large subunit%2C putative;ebi_biotype=pseudogene	Htart_000018100	description=DNA primase large subunit%2C putative;
seq84__HtGene0148	250	0.315789	HtGene0148	LSRZ01000008	protein_coding_gene	ID=Htart_000019600;description=ATP-dependent RNA helicase DDX5%2C putative;ebi_biotype=protein_coding	Htart_000019600	description=ATP-dependent RNA helicase DDX5%2C putative;
seq92__HtGene0182	385	0.315789	HtGene0182	LSRZ01000011	protein_coding_gene	ID=Htart_000022700;description=protein SEY1%2C putative;ebi_biotype=protein_coding	Htart_000022700	description=protein SEY1%2C putative;
seq92__HtGene0182	428	0.189189	HtGene0182	LSRZ01000011	protein_coding_gene	ID=Htart_000022700;description=protein SEY1%2C putative;ebi_biotype=protein_coding	Htart_000022700	description=protein SEY1%2C putative;
seq93__HtGene0183	1003	0.678284	HtGene0183	LSRZ01000011	protein_coding_gene	ID=Htart_000022800;description=metacaspase-like protein;ebi_biotype=protein_coding	Htart_000022800	description=metacaspase-like protein;
seq93__HtGene0183	1086	0.0535211	HtGene0183	LSRZ01000011	protein_coding_gene	ID=Htart_000022800;description=metacaspase-like protein;ebi_biotype=protein_coding	Htart_000022800	description=metacaspase-like protein;
seq93__HtGene0183	1638	0.153226	HtGene0183	LSRZ01000011	protein_coding_gene	ID=Htart_000022800;description=metacaspase-like protein;ebi_biotype=protein_coding	Htart_000022800	description=metacaspase-like protein;
seq102__HtGene0206	82	0.0664914	HtGene0206	LSRZ01000013	protein_coding_gene	ID=Htart_000025400;description=transporter%2C putative;ebi_biotype=protein_coding	Htart_000025400	description=transporter%2C putative;
seq112__HtGene0225	521	0.124392	HtGene0225	LSRZ01000014	protein_coding_gene	ID=Htart_000027700;description=40S ribosomal protein S2;ebi_biotype=protein_coding	Htart_000027700	description=40S ribosomal protein S2;
seq112__HtGene0225	630	0.0528225	HtGene0225	LSRZ01000014	protein_coding_gene	ID=Htart_000027700;description=40S ribosomal protein S2;ebi_biotype=protein_coding	Htart_000027700	description=40S ribosomal protein S2;
seq112__HtGene0225	816	0.133362	HtGene0225	LSRZ01000014	protein_coding_gene	ID=Htart_000027700;description=40S ribosomal protein S2;ebi_biotype=protein_coding	Htart_000027700	description=40S ribosomal protein S2;
seq112__HtGene0225	819	0.133362	HtGene0225	LSRZ01000014	protein_coding_gene	ID=Htart_000027700;description=40S ribosomal protein S2;ebi_biotype=protein_coding	Htart_000027700	description=40S ribosomal protein S2;
seq112__HtGene0225	821	0.133362	HtGene0225	LSRZ01000014	protein_coding_gene	ID=Htart_000027700;description=40S ribosomal protein S2;ebi_biotype=protein_coding	Htart_000027700	description=40S ribosomal protein S2;
seq112__HtGene0225	830	0.203092	HtGene0225	LSRZ01000014	protein_coding_gene	ID=Htart_000027700;description=40S ribosomal protein S2;ebi_biotype=protein_coding	Htart_000027700	description=40S ribosomal protein S2;
seq114__HtGene0230	448	0.111801	HtGene0230
seq114__HtGene0230	451	0.153226	HtGene0230
seq114__HtGene0230	517	0.528571	HtGene0230
seq117__HtGene0240	111	0.0635452	HtGene0240	LSRZ01000016	protein_coding_gene	ID=Htart_000029600;description=FAD synthetase%2C putative;ebi_biotype=protein_coding	Htart_000029600	description=FAD synthetase%2C putative;
seq117__HtGene0240	831	0.189189	HtGene0240	LSRZ01000016	protein_coding_gene	ID=Htart_000029600;description=FAD synthetase%2C putative;ebi_biotype=protein_coding	Htart_000029600	description=FAD synthetase%2C putative;
seq120__HtGene0243	949	0.117647	HtGene0243	LSRZ01000016	protein_coding_gene	ID=Htart_000029900;description=methionine aminopeptidase 1b%2C putative;ebi_biotype=protein_coding	Htart_000029900	description=methionine aminopeptidase 1b%2C putative;
seq120__HtGene0243	950	0.365079	HtGene0243	LSRZ01000016	protein_coding_gene	ID=Htart_000029900;description=methionine aminopeptidase 1b%2C putative;ebi_biotype=protein_coding	Htart_000029900	description=methionine aminopeptidase 1b%2C putative;
seq120__HtGene0243	951	0.16955	HtGene0243	LSRZ01000016	protein_coding_gene	ID=Htart_000029900;description=methionine aminopeptidase 1b%2C putative;ebi_biotype=protein_coding	Htart_000029900	description=methionine aminopeptidase 1b%2C putative;
seq120__HtGene0243	952	0.210526	HtGene0243	LSRZ01000016	protein_coding_gene	ID=Htart_000029900;description=methionine aminopeptidase 1b%2C putative;ebi_biotype=protein_coding	Htart_000029900	description=methionine aminopeptidase 1b%2C putative;
seq120__HtGene0243	953	0.0819672	HtGene0243	LSRZ01000016	protein_coding_gene	ID=Htart_000029900;description=methionine aminopeptidase 1b%2C putative;ebi_biotype=protein_coding	Htart_000029900	description=methionine aminopeptidase 1b%2C putative;
seq120__HtGene0243	954	0.0425532	HtGene0243	LSRZ01000016	protein_coding_gene	ID=Htart_000029900;description=methionine aminopeptidase 1b%2C putative;ebi_biotype=protein_coding	Htart_000029900	description=methionine aminopeptidase 1b%2C putative;
seq120__HtGene0243	956	0.033557	HtGene0243	LSRZ01000016	protein_coding_gene	ID=Htart_000029900;description=methionine aminopeptidase 1b%2C putative;ebi_biotype=protein_coding	Htart_000029900	description=methionine aminopeptidase 1b%2C putative;
seq120__HtGene0243	958	0.0294118	HtGene0243	LSRZ01000016	protein_coding_gene	ID=Htart_000029900;description=methionine aminopeptidase 1b%2C putative;ebi_biotype=protein_coding	Htart_000029900	description=methionine aminopeptidase 1b%2C putative;
seq121__HtGene0246	307	0.0625	HtGene0246	LSRZ01000016	protein_coding_gene	ID=Htart_000030200;description=heat shock protein 60;ebi_biotype=protein_coding	Htart_000030200	description=heat shock protein 60;
seq148__HtGene0302	460	0.0819672	HtGene0302	LSRZ01000020	protein_coding_gene	ID=Htart_000035600;description=RNA guanylyltransferase;ebi_biotype=protein_coding	Htart_000035600	description=RNA guanylyltransferase;
seq151__HtGene0309	218	0.139073	HtGene0309	LSRZ01000021	protein_coding_gene	ID=Htart_000036300;description=kinesin-7%2C putative;ebi_biotype=protein_coding	Htart_000036300	description=kinesin-7%2C putative;
seq154__HtGene0313	928	0.207317	HtGene0313	LSRZ01000021	protein_coding_gene	ID=Htart_000036700;description=heat shock protein DNAJ homologue Pfj4;ebi_biotype=protein_coding	Htart_000036700	description=heat shock protein DNAJ homologue Pfj4;
seq155__HtGene0316	121	0.207317	HtGene0316	LSRZ01000022	protein_coding_gene	ID=Htart_000037200;description=inositol polyphosphate kinase%2C putative;ebi_biotype=protein_coding	Htart_000037200	description=inositol polyphosphate kinase%2C putative;
seq168__HtGene0364	124	0.0778032	HtGene0364	LSRZ01000026	protein_coding_gene	ID=Htart_000041700;description=pre-mRNA-processing factor 6%2C putative;ebi_biotype=protein_coding	Htart_000041700	description=pre-mRNA-processing factor 6%2C putative;
seq168__HtGene0364	124	0.0778032	HtGene0364	LSRZ01000026	pseudogene	ID=Htart_000041800:pseudogene;description=conserved Plasmodium protein%2C unknown function;ebi_biotype=pseudogene	Htart_000041800	description=conserved Plasmodium protein%2C unknown function;
seq168__HtGene0364	124	0.0778032	HtGene0364	LSRZ01000026	protein_coding_gene	ID=Htart_000041900;description=conserved Plasmodium protein%2C unknown function;ebi_biotype=protein_coding	Htart_000041900	description=conserved Plasmodium protein%2C unknown function;
seq168__HtGene0364	124	0.0778032	HtGene0364	LSRZ01000026	protein_coding_gene	ID=Htart_000042000;description=60S ribosomal protein L36;ebi_biotype=protein_coding	Htart_000042000	description=60S ribosomal protein L36;
seq179__HtGene0383	47	0.142857	HtGene0383
seq190__HtGene0392	1125	0.0722892	HtGene0392	LSRZ01000028	pseudogene	ID=Htart_000045100:pseudogene;description=aminophospholipid-transporting P-ATPase;ebi_biotype=pseudogene	Htart_000045100	description=aminophospholipid-transporting P-ATPase;
seq192__HtGene0393	1665	0.315789	HtGene0393	LSRZ01000028	protein_coding_gene	ID=Htart_000045200;description=clathrin heavy chain%2C putative;ebi_biotype=protein_coding	Htart_000045200	description=clathrin heavy chain%2C putative;
seq201__HtGene0395	19	0.315789	HtGene0395	LSRZ01000029	protein_coding_gene	ID=Htart_000045400;description=transportin;ebi_biotype=protein_coding	Htart_000045400	description=transportin;
seq201__HtGene0395	409	0.106383	HtGene0395	LSRZ01000029	protein_coding_gene	ID=Htart_000045400;description=transportin;ebi_biotype=protein_coding	Htart_000045400	description=transportin;
seq206__HtGene0399	514	0.144424	HtGene0399
seq220__HtGene0404	545	0.0551701	HtGene0404	LSRZ01000030	protein_coding_gene	ID=Htart_000046200;description=eukaryotic translation initiation factor 3 subunit F%2C putative;ebi_biotype=protein_coding	Htart_000046200	description=eukaryotic translation initiation factor 3 subunit F%2C putative;
seq220__HtGene0404	545	0.0551701	HtGene0404	LSRZ01000030	protein_coding_gene	ID=Htart_000046300;description=50S ribosomal protein L3%2C apicoplast%2C putative;ebi_biotype=protein_coding	Htart_000046300	description=50S ribosomal protein L3%2C apicoplast%2C putative;
seq220__HtGene0404	915	0.143332	HtGene0404	LSRZ01000030	protein_coding_gene	ID=Htart_000046200;description=eukaryotic translation initiation factor 3 subunit F%2C putative;ebi_biotype=protein_coding	Htart_000046200	description=eukaryotic translation initiation factor 3 subunit F%2C putative;
seq220__HtGene0404	915	0.143332	HtGene0404	LSRZ01000030	protein_coding_gene	ID=Htart_000046300;description=50S ribosomal protein L3%2C apicoplast%2C putative;ebi_biotype=protein_coding	Htart_000046300	description=50S ribosomal protein L3%2C apicoplast%2C putative;
seq220__HtGene0404	1152	0.0743802	HtGene0404	LSRZ01000030	protein_coding_gene	ID=Htart_000046200;description=eukaryotic translation initiation factor 3 subunit F%2C putative;ebi_biotype=protein_coding	Htart_000046200	description=eukaryotic translation initiation factor 3 subunit F%2C putative;
seq220__HtGene0404	1152	0.0743802	HtGene0404	LSRZ01000030	protein_coding_gene	ID=Htart_000046300;description=50S ribosomal protein L3%2C apicoplast%2C putative;ebi_biotype=protein_coding	Htart_000046300	description=50S ribosomal protein L3%2C apicoplast%2C putative;
seq222__HtGene0405	146	0.139073	HtGene0405	LSRZ01000030	protein_coding_gene	ID=Htart_000046500;description=glideosome-associated protein 50;ebi_biotype=protein_coding	Htart_000046500	description=glideosome-associated protein 50;
seq229__HtGene0428	1735	0.0438247	HtGene0428	LSRZ01000032	protein_coding_gene	ID=Htart_000049000;description=V-type proton ATPase subunit B;ebi_biotype=protein_coding	Htart_000049000	description=V-type proton ATPase subunit B;
seq229__HtGene0428	1736	0.271676	HtGene0428	LSRZ01000032	protein_coding_gene	ID=Htart_000049000;description=V-type proton ATPase subunit B;ebi_biotype=protein_coding	Htart_000049000	description=V-type proton ATPase subunit B;
seq254__HtGene0472	533	0.077781	HtGene0472	LSRZ01000037	protein_coding_gene	ID=Htart_000054600;description=delta tubulin%2C putative;ebi_biotype=protein_coding	Htart_000054600	description=delta tubulin%2C putative;
seq255__HtGene0476	126	0.408072	HtGene0476	LSRZ01000037	protein_coding_gene	ID=Htart_000054900;description=TFIIH basal transcription factor complex helicase XPD subunit;ebi_biotype=protein_coding	Htart_000054900	description=TFIIH basal transcription factor complex helicase XPD subunit;
seq258__HtGene0481	71	0.382042	HtGene0481	LSRZ01000037	protein_coding_gene	ID=Htart_000055400;description=V-type proton ATPase subunit E%2C putative;ebi_biotype=protein_coding	Htart_000055400	description=V-type proton ATPase subunit E%2C putative;
seq265__HtGene0510	967	0.207317	HtGene0510	LSRZ01000040	protein_coding_gene	ID=Htart_000058000;description=60S ribosomal protein L7-3%2C putative;ebi_biotype=protein_coding	Htart_000058000	description=60S ribosomal protein L7-3%2C putative;
seq269__HtGene0526	799	0.179104	HtGene0526
seq275__HtGene0534	822	0.224377	HtGene0534	LSRZ01000042	protein_coding_gene	ID=Htart_000060600;description=heat shock protein 70;ebi_biotype=protein_coding	Htart_000060600	description=heat shock protein 70;
seq275__HtGene0534	827	0.224377	HtGene0534	LSRZ01000042	protein_coding_gene	ID=Htart_000060600;description=heat shock protein 70;ebi_biotype=protein_coding	Htart_000060600	description=heat shock protein 70;
seq275__HtGene0534	835	0.224377	HtGene0534	LSRZ01000042	protein_coding_gene	ID=Htart_000060600;description=heat shock protein 70;ebi_biotype=protein_coding	Htart_000060600	description=heat shock protein 70;
seq275__HtGene0534	837	0.153226	HtGene0534	LSRZ01000042	protein_coding_gene	ID=Htart_000060600;description=heat shock protein 70;ebi_biotype=protein_coding	Htart_000060600	description=heat shock protein 70;
seq275__HtGene0534	838	0.224377	HtGene0534	LSRZ01000042	protein_coding_gene	ID=Htart_000060600;description=heat shock protein 70;ebi_biotype=protein_coding	Htart_000060600	description=heat shock protein 70;
seq275__HtGene0534	841	0.153226	HtGene0534	LSRZ01000042	protein_coding_gene	ID=Htart_000060600;description=heat shock protein 70;ebi_biotype=protein_coding	Htart_000060600	description=heat shock protein 70;
seq275__HtGene0534	844	0.224377	HtGene0534	LSRZ01000042	protein_coding_gene	ID=Htart_000060600;description=heat shock protein 70;ebi_biotype=protein_coding	Htart_000060600	description=heat shock protein 70;
seq275__HtGene0534	847	0.224377	HtGene0534	LSRZ01000042	protein_coding_gene	ID=Htart_000060600;description=heat shock protein 70;ebi_biotype=protein_coding	Htart_000060600	description=heat shock protein 70;
seq275__HtGene0534	851	0.153226	HtGene0534	LSRZ01000042	protein_coding_gene	ID=Htart_000060600;description=heat shock protein 70;ebi_biotype=protein_coding	Htart_000060600	description=heat shock protein 70;
seq275__HtGene0534	856	0.224377	HtGene0534	LSRZ01000042	protein_coding_gene	ID=Htart_000060600;description=heat shock protein 70;ebi_biotype=protein_coding	Htart_000060600	description=heat shock protein 70;
seq275__HtGene0534	857	0.153226	HtGene0534	LSRZ01000042	protein_coding_gene	ID=Htart_000060600;description=heat shock protein 70;ebi_biotype=protein_coding	Htart_000060600	description=heat shock protein 70;
seq275__HtGene0534	859	0.207317	HtGene0534	LSRZ01000042	protein_coding_gene	ID=Htart_000060600;description=heat shock protein 70;ebi_biotype=protein_coding	Htart_000060600	description=heat shock protein 70;
seq275__HtGene0534	862	0.207317	HtGene0534	LSRZ01000042	protein_coding_gene	ID=Htart_000060600;description=heat shock protein 70;ebi_biotype=protein_coding	Htart_000060600	description=heat shock protein 70;
seq275__HtGene0534	871	0.153226	HtGene0534	LSRZ01000042	protein_coding_gene	ID=Htart_000060600;description=heat shock protein 70;ebi_biotype=protein_coding	Htart_000060600	description=heat shock protein 70;
seq278__HtGene0539	291	0.207317	HtGene0539	LSRZ01000043	protein_coding_gene	ID=Htart_000060900;description=hypothetical protein;ebi_biotype=protein_coding	Htart_000060900	description=hypothetical protein;
seq278__HtGene0539	291	0.207317	HtGene0539	LSRZ01000043	pseudogene	ID=Htart_000061000:pseudogene;description=histone acetyltransferase GCN5;ebi_biotype=pseudogene	Htart_000061000	description=histone acetyltransferase GCN5;
seq281__HtGene0549	184	0.0882838	HtGene0549
seq281__HtGene0549	186	0.189189	HtGene0549
seq284__HtGene0553	72	0.00952381	HtGene0553	LSRZ01000044	protein_coding_gene	ID=Htart_000061800;description=26S proteasome regulatory subunit RPN6;ebi_biotype=protein_coding	Htart_000061800	description=26S proteasome regulatory subunit RPN6;
seq292__HtGene0570	431	0.0538794	HtGene0570	LSRZ01000046	pseudogene	ID=Htart_000063400:pseudogene;description=mitochondrial import receptor subunit TOM40%2C putative;ebi_biotype=pseudogene	Htart_000063400	description=mitochondrial import receptor subunit TOM40%2C putative;
seq293__HtGene0573	307	0.153226	HtGene0573	LSRZ01000046	protein_coding_gene	ID=Htart_000063700;description=conserved Plasmodium protein%2C unknown function;ebi_biotype=protein_coding	Htart_000063700	description=conserved Plasmodium protein%2C unknown function;
seq297__HtGene0584	929	0.224377	HtGene0584	LSRZ01000047	protein_coding_gene	ID=Htart_000064600;description=splicing factor 3B subunit 3%2C putative;ebi_biotype=protein_coding	Htart_000064600	description=splicing factor 3B subunit 3%2C putative;
seq297__HtGene0584	950	0.348371	HtGene0584	LSRZ01000047	protein_coding_gene	ID=Htart_000064600;description=splicing factor 3B subunit 3%2C putative;ebi_biotype=protein_coding	Htart_000064600	description=splicing factor 3B subunit 3%2C putative;
seq297__HtGene0584	956	0.348371	HtGene0584	LSRZ01000047	protein_coding_gene	ID=Htart_000064600;description=splicing factor 3B subunit 3%2C putative;ebi_biotype=protein_coding	Htart_000064600	description=splicing factor 3B subunit 3%2C putative;
seq324__HtGene0659	430	0.0945274	HtGene0659	LSRZ01000053	protein_coding_gene	ID=Htart_000071300;description=nucleolar protein 5%2C putative;ebi_biotype=protein_coding	Htart_000071300	description=nucleolar protein 5%2C putative;
seq326__HtGene0660	594	0.139073	HtGene0660	LSRZ01000053	protein_coding_gene	ID=Htart_000071400;description=tubulin beta chain;ebi_biotype=protein_coding	Htart_000071400	description=tubulin beta chain;
seq326__HtGene0660	597	0.207317	HtGene0660	LSRZ01000053	protein_coding_gene	ID=Htart_000071400;description=tubulin beta chain;ebi_biotype=protein_coding	Htart_000071400	description=tubulin beta chain;
seq326__HtGene0660	603	0.207317	HtGene0660	LSRZ01000053	protein_coding_gene	ID=Htart_000071400;description=tubulin beta chain;ebi_biotype=protein_coding	Htart_000071400	description=tubulin beta chain;
seq326__HtGene0660	606	0.207317	HtGene0660	LSRZ01000053	protein_coding_gene	ID=Htart_000071400;description=tubulin beta chain;ebi_biotype=protein_coding	Htart_000071400	description=tubulin beta chain;
seq344__HtGene0727	1641	0.192308	HtGene0727	LSRZ01000061	protein_coding_gene	ID=Htart_000079200;description=26S proteasome regulatory subunit RPN2%2C putative;ebi_biotype=protein_coding	Htart_000079200	description=26S proteasome regulatory subunit RPN2%2C putative;
seq344__HtGene0727	1661	0.240506	HtGene0727	LSRZ01000061	protein_coding_gene	ID=Htart_000079200;description=26S proteasome regulatory subunit RPN2%2C putative;ebi_biotype=protein_coding	Htart_000079200	description=26S proteasome regulatory subunit RPN2%2C putative;
seq361__HtGene0764	371	0.0419907	HtGene0764	LSRZ01000066	protein_coding_gene	ID=Htart_000083300;description=40S ribosomal protein S10%2C putative;ebi_biotype=protein_coding	Htart_000083300	description=40S ribosomal protein S10%2C putative;
seq369__HtGene0779	145	0.0341446	HtGene0779	LSRZ01000068	protein_coding_gene	ID=Htart_000085200;description=trafficking protein particle complex subunit 4%2C putative;ebi_biotype=protein_coding	Htart_000085200	description=trafficking protein particle complex subunit 4%2C putative;
seq375__HtGene0793	534	0.0819672	HtGene0793	LSRZ01000069	pseudogene	ID=Htart_000086200:pseudogene;description=falcilysin;ebi_biotype=pseudogene	Htart_000086200	description=falcilysin;
seq377__HtGene0793	459	0.00826446	HtGene0793	LSRZ01000069	pseudogene	ID=Htart_000086200:pseudogene;description=falcilysin;ebi_biotype=pseudogene	Htart_000086200	description=falcilysin;
seq383__HtGene0800	213	0.121339	HtGene0800	LSRZ01000070	protein_coding_gene	ID=Htart_000086800;description=splicing factor 3B subunit 4%2C putative;ebi_biotype=protein_coding	Htart_000086800	description=splicing factor 3B subunit 4%2C putative;
seq387__HtGene0806	19	0.0294627	HtGene0806	LSRZ01000070	protein_coding_gene	ID=Htart_000087000;description=glycine--tRNA ligase;ebi_biotype=protein_coding	Htart_000087000	description=glycine--tRNA ligase;
seq406__HtGene0847	1523	0.177108	HtGene0847	LSRZ01000076	protein_coding_gene	ID=Htart_000091300;description=heat shock protein 70;ebi_biotype=protein_coding	Htart_000091300	description=heat shock protein 70;
seq411__HtGene0862	482	0.153226	HtGene0862	LSRZ01000078	protein_coding_gene	ID=Htart_000093200;description=ribosome biogenesis protein BRX1 homolog%2C putative;ebi_biotype=protein_coding	Htart_000093200	description=ribosome biogenesis protein BRX1 homolog%2C putative;
seq412__HtGene0863	1026	0.153226	HtGene0863	LSRZ01000078	protein_coding_gene	ID=Htart_000093300;description=mRNA (N6-adenosine)-methyltransferase%2C putative;ebi_biotype=protein_coding	Htart_000093300	description=mRNA (N6-adenosine)-methyltransferase%2C putative;
seq417__HtGene0876	774	0.207317	HtGene0876	LSRZ01000080	protein_coding_gene	ID=Htart_000094500;description=26S protease regulatory subunit 8%2C putative;ebi_biotype=protein_coding	Htart_000094500	description=26S protease regulatory subunit 8%2C putative;
seq418__HtGene0887	374	0.303483	HtGene0887	LSRZ01000081	protein_coding_gene	ID=Htart_000095400;description=exonuclease V%2C mitochondrial%2C putative;ebi_biotype=protein_coding	Htart_000095400	description=exonuclease V%2C mitochondrial%2C putative;
seq418__HtGene0887	1133	0.124038	HtGene0887	LSRZ01000081	protein_coding_gene	ID=Htart_000095400;description=exonuclease V%2C mitochondrial%2C putative;ebi_biotype=protein_coding	Htart_000095400	description=exonuclease V%2C mitochondrial%2C putative;
seq421__HtGene0904	1274	0.0274314	HtGene0904	LSRZ01000083	protein_coding_gene	ID=Htart_000097100;description=plasmepsin X;ebi_biotype=protein_coding	Htart_000097100	description=plasmepsin X;
seq421__HtGene0904	1560	0.124088	HtGene0904	LSRZ01000083	protein_coding_gene	ID=Htart_000097100;description=plasmepsin X;ebi_biotype=protein_coding	Htart_000097100	description=plasmepsin X;
seq421__HtGene0904	1562	0.0886076	HtGene0904	LSRZ01000083	protein_coding_gene	ID=Htart_000097100;description=plasmepsin X;ebi_biotype=protein_coding	Htart_000097100	description=plasmepsin X;
seq433__HtGene0953	477	0.105761	HtGene0953	LSRZ01000089	pseudogene	ID=Htart_000101700:pseudogene;description=nucleosome assembly protein;ebi_biotype=pseudogene	Htart_000101700	description=nucleosome assembly protein;
seq433__HtGene0953	494	0.0890891	HtGene0953	LSRZ01000089	pseudogene	ID=Htart_000101700:pseudogene;description=nucleosome assembly protein;ebi_biotype=pseudogene	Htart_000101700	description=nucleosome assembly protein;
seq433__HtGene0953	527	0.0532787	HtGene0953	LSRZ01000089	pseudogene	ID=Htart_000101700:pseudogene;description=nucleosome assembly protein;ebi_biotype=pseudogene	Htart_000101700	description=nucleosome assembly protein;
seq435__HtGene0961	1727	0.00826446	HtGene0961	LSRZ01000091	protein_coding_gene	ID=Htart_000102700;description=Clp amino terminal domain/AAA ATPase domain containing protein%2C putative;ebi_biotype=protein_coding	Htart_000102700	description=Clp amino terminal domain/AAA ATPase domain containing protein%2C putative;
seq435__HtGene0961	1727	0.00826446	HtGene0961	LSRZ01000091	protein_coding_gene	ID=Htart_000102800;description=heat shock protein 101;ebi_biotype=protein_coding	Htart_000102800	description=heat shock protein 101;
seq441__HtGene0980	732	0.0877906	HtGene0980	LSRZ01000093	protein_coding_gene	ID=Htart_000104700;description=histone H2A variant%2C putative;ebi_biotype=protein_coding	Htart_000104700	description=histone H2A variant%2C putative;
seq441__HtGene0980	1081	0.189189	HtGene0980	LSRZ01000093	protein_coding_gene	ID=Htart_000104700;description=histone H2A variant%2C putative;ebi_biotype=protein_coding	Htart_000104700	description=histone H2A variant%2C putative;
seq445__HtGene0989	486	0.14554	HtGene0989	LSRZ01000095	protein_coding_gene	ID=Htart_000105200;description=60S ribosomal protein L1%2C putative;ebi_biotype=protein_coding	Htart_000105200	description=60S ribosomal protein L1%2C putative;
seq445__HtGene0989	779	0.111111	HtGene0989	LSRZ01000095	protein_coding_gene	ID=Htart_000105200;description=60S ribosomal protein L1%2C putative;ebi_biotype=protein_coding	Htart_000105200	description=60S ribosomal protein L1%2C putative;
seq461__HtGene1018	352	0.0625	HtGene1018	LSRZ01000099	protein_coding_gene	ID=Htart_000107900;description=conserved Plasmodium protein%2C unknown function;ebi_biotype=protein_coding	Htart_000107900	description=conserved Plasmodium protein%2C unknown function;
seq461__HtGene1018	352	0.0625	HtGene1018	LSRZ01000099	pseudogene	ID=Htart_000108000:pseudogene;description=conserved Plasmodium protein%2C unknown function;ebi_biotype=pseudogene	Htart_000108000	description=conserved Plasmodium protein%2C unknown function;
seq461__HtGene1018	352	0.0625	HtGene1018	LSRZ01000099	protein_coding_gene	ID=Htart_000108100;description=AAA family ATPase%2C putative;ebi_biotype=protein_coding	Htart_000108100	description=AAA family ATPase%2C putative;
seq462__HtGene1018	484	0.0692124	HtGene1018	LSRZ01000099	protein_coding_gene	ID=Htart_000107900;description=conserved Plasmodium protein%2C unknown function;ebi_biotype=protein_coding	Htart_000107900	description=conserved Plasmodium protein%2C unknown function;
seq462__HtGene1018	484	0.0692124	HtGene1018	LSRZ01000099	pseudogene	ID=Htart_000108000:pseudogene;description=conserved Plasmodium protein%2C unknown function;ebi_biotype=pseudogene	Htart_000108000	description=conserved Plasmodium protein%2C unknown function;
seq462__HtGene1018	484	0.0692124	HtGene1018	LSRZ01000099	protein_coding_gene	ID=Htart_000108100;description=AAA family ATPase%2C putative;ebi_biotype=protein_coding	Htart_000108100	description=AAA family ATPase%2C putative;
seq462__HtGene1018	514	0.139073	HtGene1018	LSRZ01000099	protein_coding_gene	ID=Htart_000107900;description=conserved Plasmodium protein%2C unknown function;ebi_biotype=protein_coding	Htart_000107900	description=conserved Plasmodium protein%2C unknown function;
seq462__HtGene1018	514	0.139073	HtGene1018	LSRZ01000099	pseudogene	ID=Htart_000108000:pseudogene;description=conserved Plasmodium protein%2C unknown function;ebi_biotype=pseudogene	Htart_000108000	description=conserved Plasmodium protein%2C unknown function;
seq462__HtGene1018	514	0.139073	HtGene1018	LSRZ01000099	protein_coding_gene	ID=Htart_000108100;description=AAA family ATPase%2C putative;ebi_biotype=protein_coding	Htart_000108100	description=AAA family ATPase%2C putative;
seq480__HtGene1056	58	0.0429448	HtGene1056	LSRZ01000104	protein_coding_gene	ID=Htart_000111600;description=U5 small nuclear ribonuclear protein%2C putative;ebi_biotype=protein_coding	Htart_000111600	description=U5 small nuclear ribonuclear protein%2C putative;
seq486__HtGene1074	53	0.240506	HtGene1074	LSRZ01000106	protein_coding_gene	ID=Htart_000113300;description=OTU-like cysteine protease%2C putative;ebi_biotype=protein_coding	Htart_000113300	description=OTU-like cysteine protease%2C putative;
seq486__HtGene1074	53	0.240506	HtGene1074	LSRZ01000106	protein_coding_gene	ID=Htart_000113400;description=DNA-directed RNA polymerase II subunit RPB3%2C putative;ebi_biotype=protein_coding	Htart_000113400	description=DNA-directed RNA polymerase II subunit RPB3%2C putative;
seq488__HtGene1074	418	0.139073	HtGene1074	LSRZ01000106	protein_coding_gene	ID=Htart_000113300;description=OTU-like cysteine protease%2C putative;ebi_biotype=protein_coding	Htart_000113300	description=OTU-like cysteine protease%2C putative;
seq488__HtGene1074	418	0.139073	HtGene1074	LSRZ01000106	protein_coding_gene	ID=Htart_000113400;description=DNA-directed RNA polymerase II subunit RPB3%2C putative;ebi_biotype=protein_coding	Htart_000113400	description=DNA-directed RNA polymerase II subunit RPB3%2C putative;
seq488__HtGene1074	1565	0.0547148	HtGene1074	LSRZ01000106	protein_coding_gene	ID=Htart_000113300;description=OTU-like cysteine protease%2C putative;ebi_biotype=protein_coding	Htart_000113300	description=OTU-like cysteine protease%2C putative;
seq488__HtGene1074	1565	0.0547148	HtGene1074	LSRZ01000106	protein_coding_gene	ID=Htart_000113400;description=DNA-directed RNA polymerase II subunit RPB3%2C putative;ebi_biotype=protein_coding	Htart_000113400	description=DNA-directed RNA polymerase II subunit RPB3%2C putative;
seq488__HtGene1074	1585	0.0629249	HtGene1074	LSRZ01000106	protein_coding_gene	ID=Htart_000113300;description=OTU-like cysteine protease%2C putative;ebi_biotype=protein_coding	Htart_000113300	description=OTU-like cysteine protease%2C putative;
seq488__HtGene1074	1585	0.0629249	HtGene1074	LSRZ01000106	protein_coding_gene	ID=Htart_000113400;description=DNA-directed RNA polymerase II subunit RPB3%2C putative;ebi_biotype=protein_coding	Htart_000113400	description=DNA-directed RNA polymerase II subunit RPB3%2C putative;
seq489__HtGene1077	2272	0.0890891	HtGene1077	LSRZ01000107	pseudogene	ID=Htart_000113700:pseudogene;description=heat shock protein 110;ebi_biotype=pseudogene	Htart_000113700	description=heat shock protein 110;
seq493__HtGene1080	1487	0.124088	HtGene1080	LSRZ01000107	protein_coding_gene	ID=Htart_000114100;description=heat shock protein 90;ebi_biotype=protein_coding	Htart_000114100	description=heat shock protein 90;
seq495__HtGene1092	129	0.0713809	HtGene1092	LSRZ01000109	protein_coding_gene	ID=Htart_000114900;description=vesicle-associated membrane protein%2C putative;ebi_biotype=protein_coding	Htart_000114900	description=vesicle-associated membrane protein%2C putative;
seq500__HtGene1120	95	0.189189	HtGene1120	LSRZ01000113	protein_coding_gene	ID=Htart_000117800;description=kelch protein K13;ebi_biotype=protein_coding	Htart_000117800	description=kelch protein K13;
seq503__HtGene1129	111	0.189189	HtGene1129	LSRZ01000115	protein_coding_gene	ID=Htart_000118600;description=polyadenylate-binding protein%2C putative;ebi_biotype=protein_coding	Htart_000118600	description=polyadenylate-binding protein%2C putative;
seq503__HtGene1129	426	0.139073	HtGene1129	LSRZ01000115	protein_coding_gene	ID=Htart_000118600;description=polyadenylate-binding protein%2C putative;ebi_biotype=protein_coding	Htart_000118600	description=polyadenylate-binding protein%2C putative;
seq513__HtGene1145	474	0.0157325	HtGene1145	LSRZ01000117	protein_coding_gene	ID=Htart_000120300;description=glideosome-associated protein 40%2C putative;ebi_biotype=protein_coding	Htart_000120300	description=glideosome-associated protein 40%2C putative;
seq526__HtGene1175	633	0.0945274	HtGene1175	LSRZ01000121	protein_coding_gene	ID=Htart_000123100;description=prohibitin%2C putative;ebi_biotype=protein_coding	Htart_000123100	description=prohibitin%2C putative;
seq531__HtGene1179	1866	0.0642674	HtGene1179	LSRZ01000122	protein_coding_gene	ID=Htart_000123400;description=T-complex protein 1 subunit delta;ebi_biotype=protein_coding	Htart_000123400	description=T-complex protein 1 subunit delta;
seq537__HtGene1191	870	0.0352221	HtGene1191	LSRZ01000124	pseudogene	ID=Htart_000124800:pseudogene;description=peptidase family C50%2C putative;ebi_biotype=pseudogene	Htart_000124800	description=peptidase family C50%2C putative;
seq537__HtGene1191	870	0.0352221	HtGene1191	LSRZ01000124	pseudogene	ID=Htart_000124900:pseudogene;description=RuvB-like helicase 1;ebi_biotype=pseudogene	Htart_000124900	description=RuvB-like helicase 1;
seq539__HtGene1195	520	0.189189	HtGene1195	LSRZ01000125	protein_coding_gene	ID=Htart_000125400;description=FAD-dependent monooxygenase%2C putative;ebi_biotype=protein_coding	Htart_000125400	description=FAD-dependent monooxygenase%2C putative;
seq553__HtGene1228	438	0.153226	HtGene1228	LSRZ01000130	protein_coding_gene	ID=Htart_000128900;description=proteasome subunit alpha type-7%2C putative;ebi_biotype=protein_coding	Htart_000128900	description=proteasome subunit alpha type-7%2C putative;
seq555__HtGene1232	1218	0.0945274	HtGene1232	LSRZ01000131	protein_coding_gene	ID=Htart_000129400;description=RuvB-like helicase 3;ebi_biotype=protein_coding	Htart_000129400	description=RuvB-like helicase 3;
seq555__HtGene1232	1221	0.0945274	HtGene1232	LSRZ01000131	protein_coding_gene	ID=Htart_000129400;description=RuvB-like helicase 3;ebi_biotype=protein_coding	Htart_000129400	description=RuvB-like helicase 3;
seq555__HtGene1232	1224	0.0945274	HtGene1232	LSRZ01000131	protein_coding_gene	ID=Htart_000129400;description=RuvB-like helicase 3;ebi_biotype=protein_coding	Htart_000129400	description=RuvB-like helicase 3;
seq555__HtGene1232	1233	0.0945274	HtGene1232	LSRZ01000131	protein_coding_gene	ID=Htart_000129400;description=RuvB-like helicase 3;ebi_biotype=protein_coding	Htart_000129400	description=RuvB-like helicase 3;
seq555__HtGene1232	1248	0.139073	HtGene1232	LSRZ01000131	protein_coding_gene	ID=Htart_000129400;description=RuvB-like helicase 3;ebi_biotype=protein_coding	Htart_000129400	description=RuvB-like helicase 3;
seq555__HtGene1232	1322	0.0819672	HtGene1232	LSRZ01000131	protein_coding_gene	ID=Htart_000129400;description=RuvB-like helicase 3;ebi_biotype=protein_coding	Htart_000129400	description=RuvB-like helicase 3;
seq555__HtGene1232	1325	0.0819672	HtGene1232	LSRZ01000131	protein_coding_gene	ID=Htart_000129400;description=RuvB-like helicase 3;ebi_biotype=protein_coding	Htart_000129400	description=RuvB-like helicase 3;
seq555__HtGene1232	1327	0.0819672	HtGene1232	LSRZ01000131	protein_coding_gene	ID=Htart_000129400;description=RuvB-like helicase 3;ebi_biotype=protein_coding	Htart_000129400	description=RuvB-like helicase 3;
seq561__HtGene1243	731	0.0945274	HtGene1243	LSRZ01000133	protein_coding_gene	ID=Htart_000131400;description=rRNA 2'-O-methyltransferase fibrillarin%2C putative;ebi_biotype=protein_coding	Htart_000131400	description=rRNA 2'-O-methyltransferase fibrillarin%2C putative;
seq561__HtGene1243	731	0.0945274	HtGene1243	LSRZ01000133	protein_coding_gene	ID=Htart_000131500;description=LCCL domain-containing protein;ebi_biotype=protein_coding	Htart_000131500	description=LCCL domain-containing protein;
seq576__HtGene1277	704	0.207317	HtGene1277	LSRZ01000137	pseudogene	ID=Htart_000134200:pseudogene;description=ADP-ribosylation factor GTPase-activating protein%2C putative;ebi_biotype=pseudogene	Htart_000134200	description=ADP-ribosylation factor GTPase-activating protein%2C putative;
seq579__HtGene1288	248	0.0157325	HtGene1288	LSRZ01000139	pseudogene	ID=Htart_000135000:pseudogene;description=ferrodoxin reductase-like protein;ebi_biotype=pseudogene	Htart_000135000	description=ferrodoxin reductase-like protein;
seq582__HtGene1291	58	0.0634708	HtGene1291	LSRZ01000140	protein_coding_gene	ID=Htart_000135200;description=DNA replication licensing factor MCM4;ebi_biotype=protein_coding	Htart_000135200	description=DNA replication licensing factor MCM4;
seq582__HtGene1291	1564	0.271466	HtGene1291	LSRZ01000140	protein_coding_gene	ID=Htart_000135200;description=DNA replication licensing factor MCM4;ebi_biotype=protein_coding	Htart_000135200	description=DNA replication licensing factor MCM4;
seq591__HtGene1299	35	0.0819672	HtGene1299	LSRZ01000141	protein_coding_gene	ID=Htart_000135900;description=40S ribosomal protein S19;ebi_biotype=protein_coding	Htart_000135900	description=40S ribosomal protein S19;
seq592__HtGene1302	101	0.24783	HtGene1302
seq601__HtGene1328	1086	0.139073	HtGene1328	LSRZ01000146	protein_coding_gene	ID=Htart_000138700;description=cytochrome c1 precursor%2C putative;ebi_biotype=protein_coding	Htart_000138700	description=cytochrome c1 precursor%2C putative;
seq603__HtGene1339	1524	0.0341446	HtGene1339	LSRZ01000147	protein_coding_gene	ID=Htart_000140000;description=RNA-binding protein%2C putative;ebi_biotype=protein_coding	Htart_000140000	description=RNA-binding protein%2C putative;
seq604__HtGene1350	1031	0.207317	HtGene1350	LSRZ01000148	protein_coding_gene	ID=Htart_000140900;description=alpha/beta hydrolase%2C putative;ebi_biotype=protein_coding	Htart_000140900	description=alpha/beta hydrolase%2C putative;
seq604__HtGene1350	1066	0.189189	HtGene1350	LSRZ01000148	protein_coding_gene	ID=Htart_000140900;description=alpha/beta hydrolase%2C putative;ebi_biotype=protein_coding	Htart_000140900	description=alpha/beta hydrolase%2C putative;
seq605__HtGene1351	272	0.126784	HtGene1351	LSRZ01000149	protein_coding_gene	ID=Htart_000141000;description=calcineurin subunit B;ebi_biotype=protein_coding	Htart_000141000	description=calcineurin subunit B;
seq605__HtGene1351	272	0.126784	HtGene1351	LSRZ01000149	pseudogene	ID=Htart_000141100:pseudogene;description=LCCL domain-containing protein;ebi_biotype=pseudogene	Htart_000141100	description=LCCL domain-containing protein;
seq605__HtGene1351	842	0.205507	HtGene1351	LSRZ01000149	protein_coding_gene	ID=Htart_000141000;description=calcineurin subunit B;ebi_biotype=protein_coding	Htart_000141000	description=calcineurin subunit B;
seq605__HtGene1351	842	0.205507	HtGene1351	LSRZ01000149	pseudogene	ID=Htart_000141100:pseudogene;description=LCCL domain-containing protein;ebi_biotype=pseudogene	Htart_000141100	description=LCCL domain-containing protein;
seq605__HtGene1351	845	0.116382	HtGene1351	LSRZ01000149	protein_coding_gene	ID=Htart_000141000;description=calcineurin subunit B;ebi_biotype=protein_coding	Htart_000141000	description=calcineurin subunit B;
seq605__HtGene1351	845	0.116382	HtGene1351	LSRZ01000149	pseudogene	ID=Htart_000141100:pseudogene;description=LCCL domain-containing protein;ebi_biotype=pseudogene	Htart_000141100	description=LCCL domain-containing protein;
seq606__HtGene1351	709	0.106383	HtGene1351	LSRZ01000149	protein_coding_gene	ID=Htart_000141000;description=calcineurin subunit B;ebi_biotype=protein_coding	Htart_000141000	description=calcineurin subunit B;
seq606__HtGene1351	709	0.106383	HtGene1351	LSRZ01000149	pseudogene	ID=Htart_000141100:pseudogene;description=LCCL domain-containing protein;ebi_biotype=pseudogene	Htart_000141100	description=LCCL domain-containing protein;
seq608__HtGene1356	33	0.025	HtGene1356	LSRZ01000149	pseudogene	ID=Htart_000141500:pseudogene;description=elongation factor 2;ebi_biotype=pseudogene	Htart_000141500	description=elongation factor 2;
seq608__HtGene1356	382	0.359641	HtGene1356	LSRZ01000149	pseudogene	ID=Htart_000141500:pseudogene;description=elongation factor 2;ebi_biotype=pseudogene	Htart_000141500	description=elongation factor 2;
seq636__HtGene1437	37	0.153226	HtGene1437	LSRZ01000163	protein_coding_gene	ID=Htart_000148700;description=RNA-binding protein%2C putative;ebi_biotype=protein_coding	Htart_000148700	description=RNA-binding protein%2C putative;
seq636__HtGene1437	38	0.139073	HtGene1437	LSRZ01000163	protein_coding_gene	ID=Htart_000148700;description=RNA-binding protein%2C putative;ebi_biotype=protein_coding	Htart_000148700	description=RNA-binding protein%2C putative;
seq636__HtGene1437	586	0.133362	HtGene1437	LSRZ01000163	protein_coding_gene	ID=Htart_000148700;description=RNA-binding protein%2C putative;ebi_biotype=protein_coding	Htart_000148700	description=RNA-binding protein%2C putative;
seq643__HtGene1454	83	0.0513834	HtGene1454
seq654__HtGene1474	98	0.00826446	HtGene1474	LSRZ01000169	protein_coding_gene	ID=Htart_000152400;description=valine--tRNA ligase%2C putative;ebi_biotype=protein_coding	Htart_000152400	description=valine--tRNA ligase%2C putative;
seq660__HtGene1484	540	0.0222222	HtGene1484	LSRZ01000172	protein_coding_gene	ID=Htart_000153600;description=plasmepsin I;ebi_biotype=protein_coding	Htart_000153600	description=plasmepsin I;
seq660__HtGene1484	561	0.00826446	HtGene1484	LSRZ01000172	protein_coding_gene	ID=Htart_000153600;description=plasmepsin I;ebi_biotype=protein_coding	Htart_000153600	description=plasmepsin I;
seq664__HtGene1491	78	0.679612	HtGene1491	LSRZ01000173	pseudogene	ID=Htart_000154400:pseudogene;description=pre-mRNA-splicing factor 38A%2C putative;ebi_biotype=pseudogene	Htart_000154400	description=pre-mRNA-splicing factor 38A%2C putative;
seq665__HtGene1491	483	0.702517	HtGene1491	LSRZ01000173	pseudogene	ID=Htart_000154400:pseudogene;description=pre-mRNA-splicing factor 38A%2C putative;ebi_biotype=pseudogene	Htart_000154400	description=pre-mRNA-splicing factor 38A%2C putative;
seq675__HtGene1500	686	0.303483	HtGene1500	LSRZ01000175	pseudogene	ID=Htart_000155300:pseudogene;description=multidrug resistance-associated protein 2;ebi_biotype=pseudogene	Htart_000155300	description=multidrug resistance-associated protein 2;
seq694__HtGene1534	846	0.0722892	HtGene1534	LSRZ01000180	protein_coding_gene	ID=Htart_000158700;description=U4/U6 small nuclear ribonucleoprotein PRP3%2C putative;ebi_biotype=protein_coding	Htart_000158700	description=U4/U6 small nuclear ribonucleoprotein PRP3%2C putative;
seq694__HtGene1534	846	0.0722892	HtGene1534	LSRZ01000180	protein_coding_gene	ID=Htart_000158800;description=hypothetical protein;ebi_biotype=protein_coding	Htart_000158800	description=hypothetical protein;
seq694__HtGene1534	1192	0.139073	HtGene1534	LSRZ01000180	protein_coding_gene	ID=Htart_000158700;description=U4/U6 small nuclear ribonucleoprotein PRP3%2C putative;ebi_biotype=protein_coding	Htart_000158700	description=U4/U6 small nuclear ribonucleoprotein PRP3%2C putative;
seq694__HtGene1534	1192	0.139073	HtGene1534	LSRZ01000180	protein_coding_gene	ID=Htart_000158800;description=hypothetical protein;ebi_biotype=protein_coding	Htart_000158800	description=hypothetical protein;
seq701__HtGene1549	792	0.189189	HtGene1549	LSRZ01000183	protein_coding_gene	ID=Htart_000160000;description=V-type proton ATPase catalytic subunit A;ebi_biotype=protein_coding	Htart_000160000	description=V-type proton ATPase catalytic subunit A;
seq701__HtGene1549	828	0.124088	HtGene1549	LSRZ01000183	protein_coding_gene	ID=Htart_000160000;description=V-type proton ATPase catalytic subunit A;ebi_biotype=protein_coding	Htart_000160000	description=V-type proton ATPase catalytic subunit A;
seq701__HtGene1549	840	0.139073	HtGene1549	LSRZ01000183	protein_coding_gene	ID=Htart_000160000;description=V-type proton ATPase catalytic subunit A;ebi_biotype=protein_coding	Htart_000160000	description=V-type proton ATPase catalytic subunit A;
seq701__HtGene1549	843	0.207317	HtGene1549	LSRZ01000183	protein_coding_gene	ID=Htart_000160000;description=V-type proton ATPase catalytic subunit A;ebi_biotype=protein_coding	Htart_000160000	description=V-type proton ATPase catalytic subunit A;
seq701__HtGene1549	849	0.139073	HtGene1549	LSRZ01000183	protein_coding_gene	ID=Htart_000160000;description=V-type proton ATPase catalytic subunit A;ebi_biotype=protein_coding	Htart_000160000	description=V-type proton ATPase catalytic subunit A;
seq701__HtGene1549	858	0.207317	HtGene1549	LSRZ01000183	protein_coding_gene	ID=Htart_000160000;description=V-type proton ATPase catalytic subunit A;ebi_biotype=protein_coding	Htart_000160000	description=V-type proton ATPase catalytic subunit A;
seq701__HtGene1549	861	0.139073	HtGene1549	LSRZ01000183	protein_coding_gene	ID=Htart_000160000;description=V-type proton ATPase catalytic subunit A;ebi_biotype=protein_coding	Htart_000160000	description=V-type proton ATPase catalytic subunit A;
seq701__HtGene1549	873	0.153226	HtGene1549	LSRZ01000183	protein_coding_gene	ID=Htart_000160000;description=V-type proton ATPase catalytic subunit A;ebi_biotype=protein_coding	Htart_000160000	description=V-type proton ATPase catalytic subunit A;
seq701__HtGene1549	902	0.139073	HtGene1549	LSRZ01000183	protein_coding_gene	ID=Htart_000160000;description=V-type proton ATPase catalytic subunit A;ebi_biotype=protein_coding	Htart_000160000	description=V-type proton ATPase catalytic subunit A;
seq701__HtGene1549	909	0.139073	HtGene1549	LSRZ01000183	protein_coding_gene	ID=Htart_000160000;description=V-type proton ATPase catalytic subunit A;ebi_biotype=protein_coding	Htart_000160000	description=V-type proton ATPase catalytic subunit A;
seq701__HtGene1549	912	0.139073	HtGene1549	LSRZ01000183	protein_coding_gene	ID=Htart_000160000;description=V-type proton ATPase catalytic subunit A;ebi_biotype=protein_coding	Htart_000160000	description=V-type proton ATPase catalytic subunit A;
seq701__HtGene1549	1598	0.189189	HtGene1549	LSRZ01000183	protein_coding_gene	ID=Htart_000160000;description=V-type proton ATPase catalytic subunit A;ebi_biotype=protein_coding	Htart_000160000	description=V-type proton ATPase catalytic subunit A;
seq713__HtGene1589	1076	0.207317	HtGene1589	LSRZ01000190	protein_coding_gene	ID=Htart_000164000;description=histone deacetylase 1;ebi_biotype=protein_coding	Htart_000164000	description=histone deacetylase 1;
seq726__HtGene1622	227	0.172414	HtGene1622	LSRZ01000197	protein_coding_gene	ID=Htart_000167800;description=conserved Plasmodium membrane protein%2C unknown function;ebi_biotype=protein_coding	Htart_000167800	description=conserved Plasmodium membrane protein%2C unknown function;
seq727__HtGene1625	814	0.315789	HtGene1625	LSRZ01000197	protein_coding_gene	ID=Htart_000168200;description=subtilisin-like protease 2;ebi_biotype=protein_coding	Htart_000168200	description=subtilisin-like protease 2;
seq728__HtGene1626	160	0.31746	HtGene1626	LSRZ01000198	protein_coding_gene	ID=Htart_000168300;description=trailer hitch homolog%2C putative;ebi_biotype=protein_coding	Htart_000168300	description=trailer hitch homolog%2C putative;
seq744__HtGene1665	50	0.197026	HtGene1665	LSRZ01000205	protein_coding_gene	ID=Htart_000172100;description=ATP-dependent protease subunit ClpQ;ebi_biotype=protein_coding	Htart_000172100	description=ATP-dependent protease subunit ClpQ;
seq744__HtGene1665	592	0.0685484	HtGene1665	LSRZ01000205	protein_coding_gene	ID=Htart_000172100;description=ATP-dependent protease subunit ClpQ;ebi_biotype=protein_coding	Htart_000172100	description=ATP-dependent protease subunit ClpQ;
seq744__HtGene1665	603	0.0540541	HtGene1665	LSRZ01000205	protein_coding_gene	ID=Htart_000172100;description=ATP-dependent protease subunit ClpQ;ebi_biotype=protein_coding	Htart_000172100	description=ATP-dependent protease subunit ClpQ;
seq746__HtGene1670	584	0.0163934	HtGene1670	LSRZ01000206	pseudogene	ID=Htart_000172600:pseudogene;description=DNA-directed RNA polymerase;ebi_biotype=pseudogene	Htart_000172600	description=DNA-directed RNA polymerase;
seq746__HtGene1670	589	0.0163934	HtGene1670	LSRZ01000206	pseudogene	ID=Htart_000172600:pseudogene;description=DNA-directed RNA polymerase;ebi_biotype=pseudogene	Htart_000172600	description=DNA-directed RNA polymerase;
seq746__HtGene1670	595	0.0290038	HtGene1670	LSRZ01000206	pseudogene	ID=Htart_000172600:pseudogene;description=DNA-directed RNA polymerase;ebi_biotype=pseudogene	Htart_000172600	description=DNA-directed RNA polymerase;
seq746__HtGene1670	630	0.0290038	HtGene1670	LSRZ01000206	pseudogene	ID=Htart_000172600:pseudogene;description=DNA-directed RNA polymerase;ebi_biotype=pseudogene	Htart_000172600	description=DNA-directed RNA polymerase;
seq747__HtGene1670	935	0.00826446	HtGene1670	LSRZ01000206	pseudogene	ID=Htart_000172600:pseudogene;description=DNA-directed RNA polymerase;ebi_biotype=pseudogene	Htart_000172600	description=DNA-directed RNA polymerase;
seq748__HtGene1671	475	0.0352221	HtGene1671	LSRZ01000206	pseudogene	ID=Htart_000172700:pseudogene;description=mitochondrial import inner membrane translocase subunit TIM44%2C putative;ebi_biotype=pseudogene	Htart_000172700	description=mitochondrial import inner membrane translocase subunit TIM44%2C putative;
seq748__HtGene1671	475	0.0352221	HtGene1671	LSRZ01000206	protein_coding_gene	ID=Htart_000172800;description=small nuclear ribonucleoprotein Sm D1%2C putative;ebi_biotype=protein_coding	Htart_000172800	description=small nuclear ribonucleoprotein Sm D1%2C putative;
seq748__HtGene1671	479	0.0600522	HtGene1671	LSRZ01000206	pseudogene	ID=Htart_000172700:pseudogene;description=mitochondrial import inner membrane translocase subunit TIM44%2C putative;ebi_biotype=pseudogene	Htart_000172700	description=mitochondrial import inner membrane translocase subunit TIM44%2C putative;
seq748__HtGene1671	479	0.0600522	HtGene1671	LSRZ01000206	protein_coding_gene	ID=Htart_000172800;description=small nuclear ribonucleoprotein Sm D1%2C putative;ebi_biotype=protein_coding	Htart_000172800	description=small nuclear ribonucleoprotein Sm D1%2C putative;
seq755__HtGene1695	1333	0.124088	HtGene1695	LSRZ01000211	protein_coding_gene	ID=Htart_000175300;description=P-type ATPase%2C putative;ebi_biotype=protein_coding	Htart_000175300	description=P-type ATPase%2C putative;
seq762__HtGene1715	694	0.315789	HtGene1715	LSRZ01000214	protein_coding_gene	ID=Htart_000176700;description=pre-mRNA-processing-splicing factor 8%2C putative;ebi_biotype=protein_coding	Htart_000176700	description=pre-mRNA-processing-splicing factor 8%2C putative;
seq762__HtGene1715	697	0.189189	HtGene1715	LSRZ01000214	protein_coding_gene	ID=Htart_000176700;description=pre-mRNA-processing-splicing factor 8%2C putative;ebi_biotype=protein_coding	Htart_000176700	description=pre-mRNA-processing-splicing factor 8%2C putative;
seq764__HtGene1715	568	0.033557	HtGene1715	LSRZ01000214	protein_coding_gene	ID=Htart_000176700;description=pre-mRNA-processing-splicing factor 8%2C putative;ebi_biotype=protein_coding	Htart_000176700	description=pre-mRNA-processing-splicing factor 8%2C putative;
seq766__HtGene1718	696	0.207317	HtGene1718	LSRZ01000215	protein_coding_gene	ID=Htart_000177000;description=H/ACA ribonucleoprotein complex subunit 4%2C putative;ebi_biotype=protein_coding	Htart_000177000	description=H/ACA ribonucleoprotein complex subunit 4%2C putative;
seq766__HtGene1718	942	0.0819672	HtGene1718	LSRZ01000215	protein_coding_gene	ID=Htart_000177000;description=H/ACA ribonucleoprotein complex subunit 4%2C putative;ebi_biotype=protein_coding	Htart_000177000	description=H/ACA ribonucleoprotein complex subunit 4%2C putative;
seq770__HtGene1740	1062	0.118976	HtGene1740	LSRZ01000220	protein_coding_gene	ID=Htart_000179100;description=coatomer subunit beta%2C putative;ebi_biotype=protein_coding	Htart_000179100	description=coatomer subunit beta%2C putative;
seq770__HtGene1740	1318	0.153226	HtGene1740	LSRZ01000220	protein_coding_gene	ID=Htart_000179100;description=coatomer subunit beta%2C putative;ebi_biotype=protein_coding	Htart_000179100	description=coatomer subunit beta%2C putative;
seq775__HtGene1750	73	0.0441176	HtGene1750	LSRZ01000221	protein_coding_gene	ID=Htart_000179700;description=conserved Plasmodium protein%2C unknown function;ebi_biotype=protein_coding	Htart_000179700	description=conserved Plasmodium protein%2C unknown function;
seq776__HtGene1751	592	0.285199	HtGene1751
seq776__HtGene1751	886	0.0514105	HtGene1751
seq776__HtGene1751	1133	0.315789	HtGene1751
seq784__HtGene1766	583	0.0877193	HtGene1766	LSRZ01000225	protein_coding_gene	ID=Htart_000181200;description=60S ribosomal protein L4;ebi_biotype=protein_coding	Htart_000181200	description=60S ribosomal protein L4;
seq790__HtGene1778	212	0.366883	HtGene1778
seq792__HtGene1781	769	0.124088	HtGene1781	LSRZ01000228	protein_coding_gene	ID=Htart_000182400;description=conserved Plasmodium protein%2C unknown function;ebi_biotype=protein_coding	Htart_000182400	description=conserved Plasmodium protein%2C unknown function;
seq792__HtGene1781	769	0.124088	HtGene1781	LSRZ01000228	pseudogene	ID=Htart_000182500:pseudogene;description=DNA replication licensing factor MCM2;ebi_biotype=pseudogene	Htart_000182500	description=DNA replication licensing factor MCM2;
seq793__HtGene1794	595	0.111801	HtGene1794	LSRZ01000231	protein_coding_gene	ID=Htart_000183700;description=ribonuclease H2 subunit A%2C putative;ebi_biotype=protein_coding	Htart_000183700	description=ribonuclease H2 subunit A%2C putative;
seq794__HtGene1796	136	0.0157325	HtGene1796	LSRZ01000231	protein_coding_gene	ID=Htart_000183800;description=tyrosine kinase-like protein%2C putative;ebi_biotype=protein_coding	Htart_000183800	description=tyrosine kinase-like protein%2C putative;
seq801__HtGene1811	676	0.00591716	HtGene1811	LSRZ01000234	protein_coding_gene	ID=Htart_000185300;description=phosphopantothenoylcysteine decarboxylase%2C putative;ebi_biotype=protein_coding	Htart_000185300	description=phosphopantothenoylcysteine decarboxylase%2C putative;
seq805__HtGene1819	440	0.0886076	HtGene1819	LSRZ01000235	pseudogene	ID=Htart_000186200:pseudogene;description=3-oxoacyl-acyl-carrier protein synthase I/II;ebi_biotype=pseudogene	Htart_000186200	description=3-oxoacyl-acyl-carrier protein synthase I/II;
seq809__HtGene1826	16	0.0123294	HtGene1826	LSRZ01000237	protein_coding_gene	ID=Htart_000187200;description=endopeptidase%2C putative;ebi_biotype=protein_coding	Htart_000187200	description=endopeptidase%2C putative;
seq809__HtGene1826	16	0.0123294	HtGene1826	LSRZ01000237	protein_coding_gene	ID=Htart_000187300;description=tryptophan--tRNA ligase;ebi_biotype=protein_coding	Htart_000187300	description=tryptophan--tRNA ligase;
seq814__HtGene1830	2139	0.0642674	HtGene1830	LSRZ01000238	protein_coding_gene	ID=Htart_000187700;description=T-complex protein 1 subunit alpha;ebi_biotype=protein_coding	Htart_000187700	description=T-complex protein 1 subunit alpha;
seq815__HtGene1833	457	0.230125	HtGene1833
seq815__HtGene1833	459	0.314626	HtGene1833
seq815__HtGene1833	466	0.277031	HtGene1833
seq815__HtGene1833	469	0.188261	HtGene1833
seq815__HtGene1833	473	0.00591716	HtGene1833
seq816__HtGene1839	325	0.177108	HtGene1839
seq820__HtGene1857	353	0.207317	HtGene1857	LSRZ01000243	protein_coding_gene	ID=Htart_000189800;description=sentrin-specific protease 1;ebi_biotype=protein_coding	Htart_000189800	description=sentrin-specific protease 1;
seq822__HtGene1861	891	0.244029	HtGene1861	LSRZ01000244	protein_coding_gene	ID=Htart_000190100;description=peptide chain release factor subunit 1%2C putative;ebi_biotype=protein_coding	Htart_000190100	description=peptide chain release factor subunit 1%2C putative;
seq843__HtGene1888	687	0.0625	HtGene1888	LSRZ01000250	protein_coding_gene	ID=Htart_000192900;description=40S ribosomal protein S3A%2C putative;ebi_biotype=protein_coding	Htart_000192900	description=40S ribosomal protein S3A%2C putative;
seq844__HtGene1891	439	0.139073	HtGene1891	LSRZ01000251	protein_coding_gene	ID=Htart_000193100;description=sporozoite invasion-associated protein 1;ebi_biotype=protein_coding	Htart_000193100	description=sporozoite invasion-associated protein 1;
seq845__HtGene1892	842	0.0157325	HtGene1892	LSRZ01000251	protein_coding_gene	ID=Htart_000193200;description=flap endonuclease 1;ebi_biotype=protein_coding	Htart_000193200	description=flap endonuclease 1;
seq848__HtGene1901	103	0.153226	HtGene1901	LSRZ01000253	protein_coding_gene	ID=Htart_000193800;description=ribosomal RNA methyltransferase%2C putative;ebi_biotype=protein_coding	Htart_000193800	description=ribosomal RNA methyltransferase%2C putative;
seq849__HtGene1901	131	0.0945274	HtGene1901	LSRZ01000253	protein_coding_gene	ID=Htart_000193800;description=ribosomal RNA methyltransferase%2C putative;ebi_biotype=protein_coding	Htart_000193800	description=ribosomal RNA methyltransferase%2C putative;
seq849__HtGene1901	146	0.0945274	HtGene1901	LSRZ01000253	protein_coding_gene	ID=Htart_000193800;description=ribosomal RNA methyltransferase%2C putative;ebi_biotype=protein_coding	Htart_000193800	description=ribosomal RNA methyltransferase%2C putative;
seq854__HtGene1919	727	0.0685484	HtGene1919
seq899__HtGene2016	107	0.0945274	HtGene2016	LSRZ01000280	protein_coding_gene	ID=Htart_000205100;description=T-complex protein 1 subunit theta;ebi_biotype=protein_coding	Htart_000205100	description=T-complex protein 1 subunit theta;
seq899__HtGene2016	999	0.106383	HtGene2016	LSRZ01000280	protein_coding_gene	ID=Htart_000205100;description=T-complex protein 1 subunit theta;ebi_biotype=protein_coding	Htart_000205100	description=T-complex protein 1 subunit theta;
seq904__HtGene2017	349	0.139073	HtGene2017	LSRZ01000280	pseudogene	ID=Htart_000205200:pseudogene;description=protein transport protein SEC31;ebi_biotype=pseudogene	Htart_000205200	description=protein transport protein SEC31;
seq904__HtGene2017	349	0.139073	HtGene2017	LSRZ01000280	protein_coding_gene	ID=Htart_000205300;description=mitochondrial ribosomal protein L13 precursor%2C putative;ebi_biotype=protein_coding	Htart_000205300	description=mitochondrial ribosomal protein L13 precursor%2C putative;
seq904__HtGene2017	352	0.139073	HtGene2017	LSRZ01000280	pseudogene	ID=Htart_000205200:pseudogene;description=protein transport protein SEC31;ebi_biotype=pseudogene	Htart_000205200	description=protein transport protein SEC31;
seq904__HtGene2017	352	0.139073	HtGene2017	LSRZ01000280	protein_coding_gene	ID=Htart_000205300;description=mitochondrial ribosomal protein L13 precursor%2C putative;ebi_biotype=protein_coding	Htart_000205300	description=mitochondrial ribosomal protein L13 precursor%2C putative;
seq906__HtGene2027	768	0.106383	HtGene2027	LSRZ01000282	protein_coding_gene	ID=Htart_000206100;description=26S proteasome regulatory subunit RPN9%2C putative;ebi_biotype=protein_coding	Htart_000206100	description=26S proteasome regulatory subunit RPN9%2C putative;
seq916__HtGene2046	1061	0.0967742	HtGene2046	LSRZ01000286	protein_coding_gene	ID=Htart_000207800;description=zinc finger protein%2C putative;ebi_biotype=protein_coding	Htart_000207800	description=zinc finger protein%2C putative;
seq917__HtGene2046	219	0.213115	HtGene2046	LSRZ01000286	protein_coding_gene	ID=Htart_000207800;description=zinc finger protein%2C putative;ebi_biotype=protein_coding	Htart_000207800	description=zinc finger protein%2C putative;
seq927__HtGene2105	261	0.408711	HtGene2105	LSRZ01000296	protein_coding_gene	ID=Htart_000212900;description=LCCL domain-containing protein;ebi_biotype=protein_coding	Htart_000212900	description=LCCL domain-containing protein;
seq934__HtGene2120	720	0.121339	HtGene2120	LSRZ01000300	protein_coding_gene	ID=Htart_000214400;description=biotin carboxylase subunit of acetyl CoA carboxylase%2C putative;ebi_biotype=protein_coding	Htart_000214400	description=biotin carboxylase subunit of acetyl CoA carboxylase%2C putative;
seq939__HtGene2120	593	0.224377	HtGene2120	LSRZ01000300	protein_coding_gene	ID=Htart_000214400;description=biotin carboxylase subunit of acetyl CoA carboxylase%2C putative;ebi_biotype=protein_coding	Htart_000214400	description=biotin carboxylase subunit of acetyl CoA carboxylase%2C putative;
seq956__HtGene2156	339	0.351351	HtGene2156	LSRZ01000308	protein_coding_gene	ID=Htart_000217300;description=exoribonuclease%2C putative;ebi_biotype=protein_coding	Htart_000217300	description=exoribonuclease%2C putative;
seq966__HtGene2172	285	0.0424107	HtGene2172	LSRZ01000312	protein_coding_gene	ID=Htart_000218700;description=Sec1 family protein%2C putative;ebi_biotype=protein_coding	Htart_000218700	description=Sec1 family protein%2C putative;
seq966__HtGene2172	295	0.0402742	HtGene2172	LSRZ01000312	protein_coding_gene	ID=Htart_000218700;description=Sec1 family protein%2C putative;ebi_biotype=protein_coding	Htart_000218700	description=Sec1 family protein%2C putative;
seq971__HtGene2187	683	0.139073	HtGene2187	LSRZ01000315	protein_coding_gene	ID=Htart_000220100;description=40S ribosomal protein S5%2C putative;ebi_biotype=protein_coding	Htart_000220100	description=40S ribosomal protein S5%2C putative;
seq980__HtGene2206	644	0.189189	HtGene2206
seq980__HtGene2206	647	0.189189	HtGene2206
seq980__HtGene2206	731	0.181968	HtGene2206
seq980__HtGene2206	2425	0.24466	HtGene2206
seq980__HtGene2206	2570	0.135506	HtGene2206
seq985__HtGene2215	596	0.180887	HtGene2215	LSRZ01000322	pseudogene	ID=Htart_000222500:pseudogene;description=conserved Plasmodium protein%2C unknown function;ebi_biotype=pseudogene	Htart_000222500	description=conserved Plasmodium protein%2C unknown function;
seq985__HtGene2215	596	0.180887	HtGene2215	LSRZ01000322	protein_coding_gene	ID=Htart_000222600;description=DNA mismatch repair protein MSH6%2C putative;ebi_biotype=protein_coding	Htart_000222600	description=DNA mismatch repair protein MSH6%2C putative;
seq993__HtGene2240	1210	0.192308	HtGene2240	LSRZ01000328	pseudogene	ID=Htart_000224800:pseudogene;description=CCR4-NOT transcription complex subunit 1%2C putative;ebi_biotype=pseudogene	Htart_000224800	description=CCR4-NOT transcription complex subunit 1%2C putative;
seq995__HtGene2240	219	0.108108	HtGene2240	LSRZ01000328	pseudogene	ID=Htart_000224800:pseudogene;description=CCR4-NOT transcription complex subunit 1%2C putative;ebi_biotype=pseudogene	Htart_000224800	description=CCR4-NOT transcription complex subunit 1%2C putative;
seq997__HtGene2242	630	0.124088	HtGene2242	LSRZ01000329	pseudogene	ID=Htart_000224900:pseudogene;description=cleavage and polyadenylation specificity factor%2C putative;ebi_biotype=pseudogene	Htart_000224900	description=cleavage and polyadenylation specificity factor%2C putative;
seq997__HtGene2242	633	0.124088	HtGene2242	LSRZ01000329	pseudogene	ID=Htart_000224900:pseudogene;description=cleavage and polyadenylation specificity factor%2C putative;ebi_biotype=pseudogene	Htart_000224900	description=cleavage and polyadenylation specificity factor%2C putative;
seq997__HtGene2242	642	0.124088	HtGene2242	LSRZ01000329	pseudogene	ID=Htart_000224900:pseudogene;description=cleavage and polyadenylation specificity factor%2C putative;ebi_biotype=pseudogene	Htart_000224900	description=cleavage and polyadenylation specificity factor%2C putative;
seq997__HtGene2242	663	0.0819672	HtGene2242	LSRZ01000329	pseudogene	ID=Htart_000224900:pseudogene;description=cleavage and polyadenylation specificity factor%2C putative;ebi_biotype=pseudogene	Htart_000224900	description=cleavage and polyadenylation specificity factor%2C putative;
seq997__HtGene2242	681	0.0819672	HtGene2242	LSRZ01000329	pseudogene	ID=Htart_000224900:pseudogene;description=cleavage and polyadenylation specificity factor%2C putative;ebi_biotype=pseudogene	Htart_000224900	description=cleavage and polyadenylation specificity factor%2C putative;
seq997__HtGene2242	687	0.0819672	HtGene2242	LSRZ01000329	pseudogene	ID=Htart_000224900:pseudogene;description=cleavage and polyadenylation specificity factor%2C putative;ebi_biotype=pseudogene	Htart_000224900	description=cleavage and polyadenylation specificity factor%2C putative;
seq997__HtGene2242	693	0.0819672	HtGene2242	LSRZ01000329	pseudogene	ID=Htart_000224900:pseudogene;description=cleavage and polyadenylation specificity factor%2C putative;ebi_biotype=pseudogene	Htart_000224900	description=cleavage and polyadenylation specificity factor%2C putative;
seq997__HtGene2242	717	0.139073	HtGene2242	LSRZ01000329	pseudogene	ID=Htart_000224900:pseudogene;description=cleavage and polyadenylation specificity factor%2C putative;ebi_biotype=pseudogene	Htart_000224900	description=cleavage and polyadenylation specificity factor%2C putative;
seq997__HtGene2242	1770	0.0886076	HtGene2242	LSRZ01000329	pseudogene	ID=Htart_000224900:pseudogene;description=cleavage and polyadenylation specificity factor%2C putative;ebi_biotype=pseudogene	Htart_000224900	description=cleavage and polyadenylation specificity factor%2C putative;
seq997__HtGene2242	1854	0.0540541	HtGene2242	LSRZ01000329	pseudogene	ID=Htart_000224900:pseudogene;description=cleavage and polyadenylation specificity factor%2C putative;ebi_biotype=pseudogene	Htart_000224900	description=cleavage and polyadenylation specificity factor%2C putative;
seq997__HtGene2242	1858	0.189189	HtGene2242	LSRZ01000329	pseudogene	ID=Htart_000224900:pseudogene;description=cleavage and polyadenylation specificity factor%2C putative;ebi_biotype=pseudogene	Htart_000224900	description=cleavage and polyadenylation specificity factor%2C putative;
seq997__HtGene2242	1866	0.0819672	HtGene2242	LSRZ01000329	pseudogene	ID=Htart_000224900:pseudogene;description=cleavage and polyadenylation specificity factor%2C putative;ebi_biotype=pseudogene	Htart_000224900	description=cleavage and polyadenylation specificity factor%2C putative;
seq997__HtGene2242	1870	0.0294627	HtGene2242	LSRZ01000329	pseudogene	ID=Htart_000224900:pseudogene;description=cleavage and polyadenylation specificity factor%2C putative;ebi_biotype=pseudogene	Htart_000224900	description=cleavage and polyadenylation specificity factor%2C putative;
seq997__HtGene2242	1876	0.0540541	HtGene2242	LSRZ01000329	pseudogene	ID=Htart_000224900:pseudogene;description=cleavage and polyadenylation specificity factor%2C putative;ebi_biotype=pseudogene	Htart_000224900	description=cleavage and polyadenylation specificity factor%2C putative;
seq997__HtGene2242	1902	0.189189	HtGene2242	LSRZ01000329	pseudogene	ID=Htart_000224900:pseudogene;description=cleavage and polyadenylation specificity factor%2C putative;ebi_biotype=pseudogene	Htart_000224900	description=cleavage and polyadenylation specificity factor%2C putative;
seq1015__HtGene2285	292	0.0692124	HtGene2285	LSRZ01000340	protein_coding_gene	ID=Htart_000228900;description=GTPase-activating protein%2C putative;ebi_biotype=protein_coding	Htart_000228900	description=GTPase-activating protein%2C putative;
seq1019__HtGene2304	349	0.0288763	HtGene2304	LSRZ01000344	protein_coding_gene	ID=Htart_000230800;description=conserved Plasmodium protein%2C unknown function;ebi_biotype=protein_coding	Htart_000230800	description=conserved Plasmodium protein%2C unknown function;
seq1019__HtGene2304	353	0.0274314	HtGene2304	LSRZ01000344	protein_coding_gene	ID=Htart_000230800;description=conserved Plasmodium protein%2C unknown function;ebi_biotype=protein_coding	Htart_000230800	description=conserved Plasmodium protein%2C unknown function;
seq1028__HtGene2323	114	6.67869e-17	HtGene2323	LSRZ01000348	protein_coding_gene	ID=Htart_000232500;description=ATP-dependent helicase%2C putative;ebi_biotype=protein_coding	Htart_000232500	description=ATP-dependent helicase%2C putative;
seq1037__HtGene2343	1032	0.0945274	HtGene2343	LSRZ01000352	protein_coding_gene	ID=Htart_000234200;description=karyopherin beta;ebi_biotype=protein_coding	Htart_000234200	description=karyopherin beta;
seq1037__HtGene2343	2919	0.106383	HtGene2343	LSRZ01000352	protein_coding_gene	ID=Htart_000234200;description=karyopherin beta;ebi_biotype=protein_coding	Htart_000234200	description=karyopherin beta;
seq1037__HtGene2343	2925	0.108108	HtGene2343	LSRZ01000352	protein_coding_gene	ID=Htart_000234200;description=karyopherin beta;ebi_biotype=protein_coding	Htart_000234200	description=karyopherin beta;
seq1037__HtGene2343	2931	0.108108	HtGene2343	LSRZ01000352	protein_coding_gene	ID=Htart_000234200;description=karyopherin beta;ebi_biotype=protein_coding	Htart_000234200	description=karyopherin beta;
seq1037__HtGene2343	2934	0.108108	HtGene2343	LSRZ01000352	protein_coding_gene	ID=Htart_000234200;description=karyopherin beta;ebi_biotype=protein_coding	Htart_000234200	description=karyopherin beta;
seq1043__HtGene2363	119	0.0945274	HtGene2363	LSRZ01000356	protein_coding_gene	ID=Htart_000236300;description=DNA gyrase subunit B;ebi_biotype=protein_coding	Htart_000236300	description=DNA gyrase subunit B;
seq1044__HtGene2365	58	0.0454545	HtGene2365
seq1062__HtGene2414	75	0.133333	HtGene2414
seq1062__HtGene2414	276	0.189189	HtGene2414
seq1066__HtGene2433	386	0.139073	HtGene2433	LSRZ01000373	protein_coding_gene	ID=Htart_000242500;description=exportin-1%2C putative;ebi_biotype=protein_coding	Htart_000242500	description=exportin-1%2C putative;
seq1066__HtGene2433	454	0.139073	HtGene2433	LSRZ01000373	protein_coding_gene	ID=Htart_000242500;description=exportin-1%2C putative;ebi_biotype=protein_coding	Htart_000242500	description=exportin-1%2C putative;
seq1087__HtGene2489	1007	0.189189	HtGene2489	LSRZ01000387	protein_coding_gene	ID=Htart_000247900;description=serine--tRNA ligase%2C putative;ebi_biotype=protein_coding	Htart_000247900	description=serine--tRNA ligase%2C putative;
seq1088__HtGene2489	257	0.033557	HtGene2489	LSRZ01000387	protein_coding_gene	ID=Htart_000247900;description=serine--tRNA ligase%2C putative;ebi_biotype=protein_coding	Htart_000247900	description=serine--tRNA ligase%2C putative;
seq1088__HtGene2489	259	0.0429448	HtGene2489	LSRZ01000387	protein_coding_gene	ID=Htart_000247900;description=serine--tRNA ligase%2C putative;ebi_biotype=protein_coding	Htart_000247900	description=serine--tRNA ligase%2C putative;
seq1090__HtGene2496	486	0.133362	HtGene2496	LSRZ01000388	protein_coding_gene	ID=Htart_000248400;description=ABC transporter E family member 1%2C putative;ebi_biotype=protein_coding	Htart_000248400	description=ABC transporter E family member 1%2C putative;
seq1092__HtGene2498	410	0.124088	HtGene2498	LSRZ01000389	protein_coding_gene	ID=Htart_000248600;description=coatomer alpha subunit%2C putative;ebi_biotype=protein_coding	Htart_000248600	description=coatomer alpha subunit%2C putative;
seq1092__HtGene2498	410	0.124088	HtGene2498	LSRZ01000389	protein_coding_gene	ID=Htart_000248700;description=hypothetical protein;ebi_biotype=protein_coding	Htart_000248700	description=hypothetical protein;
seq1092__HtGene2498	420	0.124088	HtGene2498	LSRZ01000389	protein_coding_gene	ID=Htart_000248600;description=coatomer alpha subunit%2C putative;ebi_biotype=protein_coding	Htart_000248600	description=coatomer alpha subunit%2C putative;
seq1092__HtGene2498	420	0.124088	HtGene2498	LSRZ01000389	protein_coding_gene	ID=Htart_000248700;description=hypothetical protein;ebi_biotype=protein_coding	Htart_000248700	description=hypothetical protein;
seq1092__HtGene2498	423	0.124088	HtGene2498	LSRZ01000389	protein_coding_gene	ID=Htart_000248600;description=coatomer alpha subunit%2C putative;ebi_biotype=protein_coding	Htart_000248600	description=coatomer alpha subunit%2C putative;
seq1092__HtGene2498	423	0.124088	HtGene2498	LSRZ01000389	protein_coding_gene	ID=Htart_000248700;description=hypothetical protein;ebi_biotype=protein_coding	Htart_000248700	description=hypothetical protein;
seq1092__HtGene2498	432	0.124088	HtGene2498	LSRZ01000389	protein_coding_gene	ID=Htart_000248600;description=coatomer alpha subunit%2C putative;ebi_biotype=protein_coding	Htart_000248600	description=coatomer alpha subunit%2C putative;
seq1092__HtGene2498	432	0.124088	HtGene2498	LSRZ01000389	protein_coding_gene	ID=Htart_000248700;description=hypothetical protein;ebi_biotype=protein_coding	Htart_000248700	description=hypothetical protein;
seq1092__HtGene2498	438	0.124088	HtGene2498	LSRZ01000389	protein_coding_gene	ID=Htart_000248600;description=coatomer alpha subunit%2C putative;ebi_biotype=protein_coding	Htart_000248600	description=coatomer alpha subunit%2C putative;
seq1092__HtGene2498	438	0.124088	HtGene2498	LSRZ01000389	protein_coding_gene	ID=Htart_000248700;description=hypothetical protein;ebi_biotype=protein_coding	Htart_000248700	description=hypothetical protein;
seq1092__HtGene2498	441	0.124088	HtGene2498	LSRZ01000389	protein_coding_gene	ID=Htart_000248600;description=coatomer alpha subunit%2C putative;ebi_biotype=protein_coding	Htart_000248600	description=coatomer alpha subunit%2C putative;
seq1092__HtGene2498	441	0.124088	HtGene2498	LSRZ01000389	protein_coding_gene	ID=Htart_000248700;description=hypothetical protein;ebi_biotype=protein_coding	Htart_000248700	description=hypothetical protein;
seq1092__HtGene2498	450	0.124088	HtGene2498	LSRZ01000389	protein_coding_gene	ID=Htart_000248600;description=coatomer alpha subunit%2C putative;ebi_biotype=protein_coding	Htart_000248600	description=coatomer alpha subunit%2C putative;
seq1092__HtGene2498	450	0.124088	HtGene2498	LSRZ01000389	protein_coding_gene	ID=Htart_000248700;description=hypothetical protein;ebi_biotype=protein_coding	Htart_000248700	description=hypothetical protein;
seq1092__HtGene2498	453	0.124088	HtGene2498	LSRZ01000389	protein_coding_gene	ID=Htart_000248600;description=coatomer alpha subunit%2C putative;ebi_biotype=protein_coding	Htart_000248600	description=coatomer alpha subunit%2C putative;
seq1092__HtGene2498	453	0.124088	HtGene2498	LSRZ01000389	protein_coding_gene	ID=Htart_000248700;description=hypothetical protein;ebi_biotype=protein_coding	Htart_000248700	description=hypothetical protein;
seq1096__HtGene2506	1785	0.20523	HtGene2506	LSRZ01000390	pseudogene	ID=Htart_000249400:pseudogene;description=eukaryotic translation initiation factor 3 subunit D%2C putative;ebi_biotype=pseudogene	Htart_000249400	description=eukaryotic translation initiation factor 3 subunit D%2C putative;
seq1101__HtGene2519	107	0.0384759	HtGene2519	LSRZ01000393	protein_coding_gene	ID=Htart_000250600;description=vacuolar protein sorting-associated protein 35%2C putative;ebi_biotype=protein_coding	Htart_000250600	description=vacuolar protein sorting-associated protein 35%2C putative;
seq1107__HtGene2525	597	0.2125	HtGene2525	LSRZ01000395	protein_coding_gene	ID=Htart_000251100;description=prohibitin%2C putative;ebi_biotype=protein_coding	Htart_000251100	description=prohibitin%2C putative;
seq1124__HtGene2554	708	0.00826446	HtGene2554	LSRZ01000402	protein_coding_gene	ID=Htart_000253800;description=karyopherin alpha;ebi_biotype=protein_coding	Htart_000253800	description=karyopherin alpha;
seq1127__HtGene2561	112	0.153846	HtGene2561	LSRZ01000404	protein_coding_gene	ID=Htart_000254600;description=actin-related protein%2C putative;ebi_biotype=protein_coding	Htart_000254600	description=actin-related protein%2C putative;
seq1127__HtGene2561	314	0.0635452	HtGene2561	LSRZ01000404	protein_coding_gene	ID=Htart_000254600;description=actin-related protein%2C putative;ebi_biotype=protein_coding	Htart_000254600	description=actin-related protein%2C putative;
seq1127__HtGene2561	560	0.0642674	HtGene2561	LSRZ01000404	protein_coding_gene	ID=Htart_000254600;description=actin-related protein%2C putative;ebi_biotype=protein_coding	Htart_000254600	description=actin-related protein%2C putative;
seq1130__HtGene2580	850	0.0642674	HtGene2580	LSRZ01000408	protein_coding_gene	ID=Htart_000256100;description=eukaryotic translation initiation factor 2 gamma subunit%2C putative;ebi_biotype=protein_coding	Htart_000256100	description=eukaryotic translation initiation factor 2 gamma subunit%2C putative;
seq1138__HtGene2608	1072	0.189189	HtGene2608	LSRZ01000415	pseudogene	ID=Htart_000258400:pseudogene;description=transcription factor IIIb subunit%2C putative;ebi_biotype=pseudogene	Htart_000258400	description=transcription factor IIIb subunit%2C putative;
seq1140__HtGene2613	324	0.189189	HtGene2613	LSRZ01000416	protein_coding_gene	ID=Htart_000259100;description=40S ribosomal protein S18%2C putative;ebi_biotype=protein_coding	Htart_000259100	description=40S ribosomal protein S18%2C putative;
seq1140__HtGene2613	325	0.124088	HtGene2613	LSRZ01000416	protein_coding_gene	ID=Htart_000259100;description=40S ribosomal protein S18%2C putative;ebi_biotype=protein_coding	Htart_000259100	description=40S ribosomal protein S18%2C putative;
seq1148__HtGene2630	2089	0.0222222	HtGene2630	LSRZ01000421	protein_coding_gene	ID=Htart_000260700;description=protein transport protein SEC23;ebi_biotype=protein_coding	Htart_000260700	description=protein transport protein SEC23;
seq1150__HtGene2635	125	0.189189	HtGene2635	LSRZ01000422	protein_coding_gene	ID=Htart_000261100;description=vacuolar proton translocating ATPase subunit A%2C putative;ebi_biotype=protein_coding	Htart_000261100	description=vacuolar proton translocating ATPase subunit A%2C putative;
seq1151__HtGene2635	473	0.647799	HtGene2635	LSRZ01000422	protein_coding_gene	ID=Htart_000261100;description=vacuolar proton translocating ATPase subunit A%2C putative;ebi_biotype=protein_coding	Htart_000261100	description=vacuolar proton translocating ATPase subunit A%2C putative;
seq1155__HtGene2646	674	0.0743802	HtGene2646	LSRZ01000425	protein_coding_gene	ID=Htart_000262000;description=T-complex protein 1 subunit gamma;ebi_biotype=protein_coding	Htart_000262000	description=T-complex protein 1 subunit gamma;
seq1166__HtGene2682	537	0.0429448	HtGene2682	LSRZ01000434	pseudogene	ID=Htart_000266200:pseudogene;description=myosin C;ebi_biotype=pseudogene	Htart_000266200	description=myosin C;
seq1166__HtGene2682	546	0.0234279	HtGene2682	LSRZ01000434	pseudogene	ID=Htart_000266200:pseudogene;description=myosin C;ebi_biotype=pseudogene	Htart_000266200	description=myosin C;
seq1168__HtGene2682	72	0.462583	HtGene2682	LSRZ01000434	pseudogene	ID=Htart_000266200:pseudogene;description=myosin C;ebi_biotype=pseudogene	Htart_000266200	description=myosin C;
seq1173__HtGene2683	159	0.0722892	HtGene2683	LSRZ01000435	protein_coding_gene	ID=Htart_000266300;description=SET domain protein%2C putative;ebi_biotype=protein_coding	Htart_000266300	description=SET domain protein%2C putative;
seq1175__HtGene2687	786	0.0819672	HtGene2687	LSRZ01000436	pseudogene	ID=Htart_000266600:pseudogene;description=small subunit rRNA processing factor%2C putative;ebi_biotype=pseudogene	Htart_000266600	description=small subunit rRNA processing factor%2C putative;
seq1181__HtGene2696	405	0.153226	HtGene2696	LSRZ01000439	pseudogene	ID=Htart_000267700:pseudogene;description=isoleucine--tRNA ligase%2C putative;ebi_biotype=pseudogene	Htart_000267700	description=isoleucine--tRNA ligase%2C putative;
seq1183__HtGene2697	1020	7.28584e-17	HtGene2697	LSRZ01000439	protein_coding_gene	ID=Htart_000267800;description=translation initiation factor 6%2C putative;ebi_biotype=protein_coding	Htart_000267800	description=translation initiation factor 6%2C putative;
seq1187__HtGene2704	433	0.461883	HtGene2704	LSRZ01000442	protein_coding_gene	ID=Htart_000268400;description=CCR4-associated factor 1;ebi_biotype=protein_coding	Htart_000268400	description=CCR4-associated factor 1;
seq1187__HtGene2704	544	0.189189	HtGene2704	LSRZ01000442	protein_coding_gene	ID=Htart_000268400;description=CCR4-associated factor 1;ebi_biotype=protein_coding	Htart_000268400	description=CCR4-associated factor 1;
seq1191__HtGene2712	1110	0.335968	HtGene2712	LSRZ01000444	pseudogene	ID=Htart_000268900:pseudogene;description=ribonucleoside-diphosphate reductase%2C large subunit%2C putative;ebi_biotype=pseudogene	Htart_000268900	description=ribonucleoside-diphosphate reductase%2C large subunit%2C putative;
seq1191__HtGene2712	1533	0.0277778	HtGene2712	LSRZ01000444	pseudogene	ID=Htart_000268900:pseudogene;description=ribonucleoside-diphosphate reductase%2C large subunit%2C putative;ebi_biotype=pseudogene	Htart_000268900	description=ribonucleoside-diphosphate reductase%2C large subunit%2C putative;
seq1192__HtGene2719	688	0.331646	HtGene2719	LSRZ01000446	pseudogene	ID=Htart_000269600:pseudogene;description=DNA repair and recombination protein RAD54%2C putative;ebi_biotype=pseudogene	Htart_000269600	description=DNA repair and recombination protein RAD54%2C putative;
seq1192__HtGene2719	688	0.331646	HtGene2719	LSRZ01000446	pseudogene	ID=Htart_000269700:pseudogene;description=ATPase family associated with various cellular activities (AAA)%2C putative;ebi_biotype=pseudogene	Htart_000269700	description=ATPase family associated with various cellular activities (AAA)%2C putative;
seq1192__HtGene2719	1057	0.189189	HtGene2719	LSRZ01000446	pseudogene	ID=Htart_000269600:pseudogene;description=DNA repair and recombination protein RAD54%2C putative;ebi_biotype=pseudogene	Htart_000269600	description=DNA repair and recombination protein RAD54%2C putative;
seq1192__HtGene2719	1057	0.189189	HtGene2719	LSRZ01000446	pseudogene	ID=Htart_000269700:pseudogene;description=ATPase family associated with various cellular activities (AAA)%2C putative;ebi_biotype=pseudogene	Htart_000269700	description=ATPase family associated with various cellular activities (AAA)%2C putative;
seq1192__HtGene2719	1059	0.189189	HtGene2719	LSRZ01000446	pseudogene	ID=Htart_000269600:pseudogene;description=DNA repair and recombination protein RAD54%2C putative;ebi_biotype=pseudogene	Htart_000269600	description=DNA repair and recombination protein RAD54%2C putative;
seq1192__HtGene2719	1059	0.189189	HtGene2719	LSRZ01000446	pseudogene	ID=Htart_000269700:pseudogene;description=ATPase family associated with various cellular activities (AAA)%2C putative;ebi_biotype=pseudogene	Htart_000269700	description=ATPase family associated with various cellular activities (AAA)%2C putative;
seq1198__HtGene2731	156	0.106383	HtGene2731	LSRZ01000451	protein_coding_gene	ID=Htart_000271100;description=cytochrome c oxidase assembly protein (heme A: farnesyltransferase)%2C putative;ebi_biotype=protein_coding	Htart_000271100	description=cytochrome c oxidase assembly protein (heme A: farnesyltransferase)%2C putative;
seq1207__HtGene2748	757	0.0743802	HtGene2748	LSRZ01000456	pseudogene	ID=Htart_000272800:pseudogene;description=DNA-directed RNA polymerase I subunit RPA2%2C putative;ebi_biotype=pseudogene	Htart_000272800	description=DNA-directed RNA polymerase I subunit RPA2%2C putative;
seq1208__HtGene2748	663	0.124088	HtGene2748	LSRZ01000456	pseudogene	ID=Htart_000272800:pseudogene;description=DNA-directed RNA polymerase I subunit RPA2%2C putative;ebi_biotype=pseudogene	Htart_000272800	description=DNA-directed RNA polymerase I subunit RPA2%2C putative;
seq1208__HtGene2748	851	0.25	HtGene2748	LSRZ01000456	pseudogene	ID=Htart_000272800:pseudogene;description=DNA-directed RNA polymerase I subunit RPA2%2C putative;ebi_biotype=pseudogene	Htart_000272800	description=DNA-directed RNA polymerase I subunit RPA2%2C putative;
seq1210__HtGene2751	430	0.130994	HtGene2751	LSRZ01000457	protein_coding_gene	ID=Htart_000273200;description=calcium-transporting ATPase;ebi_biotype=protein_coding	Htart_000273200	description=calcium-transporting ATPase;
seq1211__HtGene2751	492	0.313388	HtGene2751	LSRZ01000457	protein_coding_gene	ID=Htart_000273200;description=calcium-transporting ATPase;ebi_biotype=protein_coding	Htart_000273200	description=calcium-transporting ATPase;
seq1218__HtGene2763	46	0.0839695	HtGene2763	LSRZ01000460	protein_coding_gene	ID=Htart_000273800;description=kelch protein%2C putative;ebi_biotype=protein_coding	Htart_000273800	description=kelch protein%2C putative;
seq1234__HtGene2808	407	0.351351	HtGene2808
seq1246__HtGene2833	141	0.0642674	HtGene2833	LSRZ01000483	pseudogene	ID=Htart_000280500:pseudogene;description=DNA replication licensing factor MCM5%2C putative;ebi_biotype=pseudogene	Htart_000280500	description=DNA replication licensing factor MCM5%2C putative;
seq1262__HtGene2877	676	0.321486	HtGene2877	LSRZ01000496	protein_coding_gene	ID=Htart_000285000;description=hypothetical protein;ebi_biotype=protein_coding	Htart_000285000	description=hypothetical protein;
seq1262__HtGene2877	676	0.321486	HtGene2877	LSRZ01000496	protein_coding_gene	ID=Htart_000285100;description=ubiquitin conjugation factor E4 B%2C putative;ebi_biotype=protein_coding	Htart_000285100	description=ubiquitin conjugation factor E4 B%2C putative;
seq1263__HtGene2877	68	0.00826446	HtGene2877	LSRZ01000496	protein_coding_gene	ID=Htart_000285000;description=hypothetical protein;ebi_biotype=protein_coding	Htart_000285000	description=hypothetical protein;
seq1263__HtGene2877	68	0.00826446	HtGene2877	LSRZ01000496	protein_coding_gene	ID=Htart_000285100;description=ubiquitin conjugation factor E4 B%2C putative;ebi_biotype=protein_coding	Htart_000285100	description=ubiquitin conjugation factor E4 B%2C putative;
seq1263__HtGene2877	980	0.0714286	HtGene2877	LSRZ01000496	protein_coding_gene	ID=Htart_000285000;description=hypothetical protein;ebi_biotype=protein_coding	Htart_000285000	description=hypothetical protein;
seq1263__HtGene2877	980	0.0714286	HtGene2877	LSRZ01000496	protein_coding_gene	ID=Htart_000285100;description=ubiquitin conjugation factor E4 B%2C putative;ebi_biotype=protein_coding	Htart_000285100	description=ubiquitin conjugation factor E4 B%2C putative;
seq1282__HtGene2918	115	0.106383	HtGene2918	LSRZ01000509	protein_coding_gene	ID=Htart_000289300;description=ABC transporter B family member 6%2C putative;ebi_biotype=protein_coding	Htart_000289300	description=ABC transporter B family member 6%2C putative;
seq1289__HtGene2938	241	0.0294627	HtGene2938	LSRZ01000515	pseudogene	ID=Htart_000291300:pseudogene;description=proline--tRNA ligase;ebi_biotype=pseudogene	Htart_000291300	description=proline--tRNA ligase;
seq1290__HtGene2941	142	0.207317	HtGene2941	LSRZ01000516	protein_coding_gene	ID=Htart_000291500;description=cytidine triphosphate synthetase;ebi_biotype=protein_coding	Htart_000291500	description=cytidine triphosphate synthetase;
seq1302__HtGene2952	190	0.108108	HtGene2952	LSRZ01000520	protein_coding_gene	ID=Htart_000292600;description=glutamine--fructose-6-phosphate aminotransferase [isomerizing]%2C putative;ebi_biotype=protein_coding	Htart_000292600	description=glutamine--fructose-6-phosphate aminotransferase [isomerizing]%2C putative;
seq1304__HtGene2958	258	0.0540541	HtGene2958	LSRZ01000522	protein_coding_gene	ID=Htart_000293200;description=translationally-controlled tumor protein homolog;ebi_biotype=protein_coding	Htart_000293200	description=translationally-controlled tumor protein homolog;
seq1337__HtGene3016	887	0.106383	HtGene3016	LSRZ01000539	protein_coding_gene	ID=Htart_000299100;description=histone deacetylase%2C putative;ebi_biotype=protein_coding	Htart_000299100	description=histone deacetylase%2C putative;
seq1342__HtGene3027	248	0.033557	HtGene3027	LSRZ01000542	protein_coding_gene	ID=Htart_000300000;description=protein DJ-1;ebi_biotype=protein_coding	Htart_000300000	description=protein DJ-1;
seq1342__HtGene3027	248	0.033557	HtGene3027	LSRZ01000542	protein_coding_gene	ID=Htart_000300100;description=mitochondrial import inner membrane translocase subunit TIM22%2C putative;ebi_biotype=protein_coding	Htart_000300100	description=mitochondrial import inner membrane translocase subunit TIM22%2C putative;
seq1345__HtGene3035	475	0.108108	HtGene3035	LSRZ01000544	pseudogene	ID=Htart_000300800:pseudogene;description=ATP-dependent RNA helicase HAS1;ebi_biotype=pseudogene	Htart_000300800	description=ATP-dependent RNA helicase HAS1;
seq1352__HtGene3051	687	0.0419907	HtGene3051	LSRZ01000549	protein_coding_gene	ID=Htart_000302500;description=flavoprotein subunit of succinate dehydrogenase;ebi_biotype=protein_coding	Htart_000302500	description=flavoprotein subunit of succinate dehydrogenase;
seq1352__HtGene3051	690	0.0419907	HtGene3051	LSRZ01000549	protein_coding_gene	ID=Htart_000302500;description=flavoprotein subunit of succinate dehydrogenase;ebi_biotype=protein_coding	Htart_000302500	description=flavoprotein subunit of succinate dehydrogenase;
seq1352__HtGene3051	691	0.0540541	HtGene3051	LSRZ01000549	protein_coding_gene	ID=Htart_000302500;description=flavoprotein subunit of succinate dehydrogenase;ebi_biotype=protein_coding	Htart_000302500	description=flavoprotein subunit of succinate dehydrogenase;
seq1354__HtGene3066	1288	0.00952381	HtGene3066	LSRZ01000553	protein_coding_gene	ID=Htart_000304100;description=RuvB-like helicase 2;ebi_biotype=protein_coding	Htart_000304100	description=RuvB-like helicase 2;
seq1387__HtGene3115	70	0.189189	HtGene3115	LSRZ01000567	protein_coding_gene	ID=Htart_000308500;description=AP-1 complex subunit gamma%2C putative;ebi_biotype=protein_coding	Htart_000308500	description=AP-1 complex subunit gamma%2C putative;
seq1388__HtGene3115	298	0.0819672	HtGene3115	LSRZ01000567	protein_coding_gene	ID=Htart_000308500;description=AP-1 complex subunit gamma%2C putative;ebi_biotype=protein_coding	Htart_000308500	description=AP-1 complex subunit gamma%2C putative;
seq1399__HtGene3172	1246	0.189189	HtGene3172	LSRZ01000586	pseudogene	ID=Htart_000314000:pseudogene;description=myb2 transcription factor%2C putative;ebi_biotype=pseudogene	Htart_000314000	description=myb2 transcription factor%2C putative;
seq1399__HtGene3172	1570	0.0945274	HtGene3172	LSRZ01000586	pseudogene	ID=Htart_000314000:pseudogene;description=myb2 transcription factor%2C putative;ebi_biotype=pseudogene	Htart_000314000	description=myb2 transcription factor%2C putative;
seq1399__HtGene3172	1606	0.0743802	HtGene3172	LSRZ01000586	pseudogene	ID=Htart_000314000:pseudogene;description=myb2 transcription factor%2C putative;ebi_biotype=pseudogene	Htart_000314000	description=myb2 transcription factor%2C putative;
seq1399__HtGene3172	1609	0.124088	HtGene3172	LSRZ01000586	pseudogene	ID=Htart_000314000:pseudogene;description=myb2 transcription factor%2C putative;ebi_biotype=pseudogene	Htart_000314000	description=myb2 transcription factor%2C putative;
seq1399__HtGene3172	1613	0.153226	HtGene3172	LSRZ01000586	pseudogene	ID=Htart_000314000:pseudogene;description=myb2 transcription factor%2C putative;ebi_biotype=pseudogene	Htart_000314000	description=myb2 transcription factor%2C putative;
seq1403__HtGene3205	471	0.0743802	HtGene3205	LSRZ01000596	pseudogene	ID=Htart_000316700:pseudogene;description=double C2-like domain-containing protein;ebi_biotype=pseudogene	Htart_000316700	description=double C2-like domain-containing protein;
seq1404__HtGene3205	421	0.145907	HtGene3205	LSRZ01000596	pseudogene	ID=Htart_000316700:pseudogene;description=double C2-like domain-containing protein;ebi_biotype=pseudogene	Htart_000316700	description=double C2-like domain-containing protein;
seq1408__HtGene3208	1190	0.0114068	HtGene3208
seq1409__HtGene3208	409	0.0468937	HtGene3208
seq1413__HtGene3214	29	0.0709495	HtGene3214
seq1413__HtGene3214	38	0.121339	HtGene3214
seq1413__HtGene3214	60	0.00591716	HtGene3214
seq1413__HtGene3214	890	0.108108	HtGene3214
seq1413__HtGene3214	1546	0.607629	HtGene3214
seq1413__HtGene3214	1639	0.0621955	HtGene3214
seq1413__HtGene3214	1734	0.01172	HtGene3214
seq1413__HtGene3214	1736	0.0233723	HtGene3214
seq1413__HtGene3214	1829	0.0428177	HtGene3214
seq1451__HtGene3292	244	0.0204082	HtGene3292	LSRZ01000629	pseudogene	ID=Htart_000325200:pseudogene;description=beige/BEACH domain protein%2C putative;ebi_biotype=pseudogene	Htart_000325200	description=beige/BEACH domain protein%2C putative;
seq1453__HtGene3292	311	0.0856967	HtGene3292	LSRZ01000629	pseudogene	ID=Htart_000325200:pseudogene;description=beige/BEACH domain protein%2C putative;ebi_biotype=pseudogene	Htart_000325200	description=beige/BEACH domain protein%2C putative;
seq1453__HtGene3292	312	0.0342492	HtGene3292	LSRZ01000629	pseudogene	ID=Htart_000325200:pseudogene;description=beige/BEACH domain protein%2C putative;ebi_biotype=pseudogene	Htart_000325200	description=beige/BEACH domain protein%2C putative;
seq1453__HtGene3292	317	0.131579	HtGene3292	LSRZ01000629	pseudogene	ID=Htart_000325200:pseudogene;description=beige/BEACH domain protein%2C putative;ebi_biotype=pseudogene	Htart_000325200	description=beige/BEACH domain protein%2C putative;
seq1464__HtGene3305	714	0.139073	HtGene3305	LSRZ01000634	protein_coding_gene	ID=Htart_000326700;description=kinetochore protein NUF2%2C putative;ebi_biotype=protein_coding	Htart_000326700	description=kinetochore protein NUF2%2C putative;
seq1478__HtGene3336	475	0.00952381	HtGene3336	LSRZ01000647	pseudogene	ID=Htart_000330200:pseudogene;description=ubiquitin carboxyl-terminal hydrolase%2C putative;ebi_biotype=pseudogene	Htart_000330200	description=ubiquitin carboxyl-terminal hydrolase%2C putative;
seq1481__HtGene3336	381	0.0527934	HtGene3336	LSRZ01000647	pseudogene	ID=Htart_000330200:pseudogene;description=ubiquitin carboxyl-terminal hydrolase%2C putative;ebi_biotype=pseudogene	Htart_000330200	description=ubiquitin carboxyl-terminal hydrolase%2C putative;
seq1487__HtGene3342	99	0.363395	HtGene3342	LSRZ01000651	pseudogene	ID=Htart_000331000:pseudogene;description=DNA gyrase subunit A;ebi_biotype=pseudogene	Htart_000331000	description=DNA gyrase subunit A;
seq1487__HtGene3342	100	0.363395	HtGene3342	LSRZ01000651	pseudogene	ID=Htart_000331000:pseudogene;description=DNA gyrase subunit A;ebi_biotype=pseudogene	Htart_000331000	description=DNA gyrase subunit A;
seq1503__HtGene3408	258	0.0945274	HtGene3408	LSRZ01000677	protein_coding_gene	ID=Htart_000337500;description=60S ribosomal protein L6%2C putative;ebi_biotype=protein_coding	Htart_000337500	description=60S ribosomal protein L6%2C putative;
seq1509__HtGene3430	453	0.0535211	HtGene3430
seq1509__HtGene3430	455	0.0535211	HtGene3430
seq1509__HtGene3430	457	0.0819672	HtGene3430
seq1509__HtGene3430	538	0.106383	HtGene3430
seq1509__HtGene3430	1372	0.0945274	HtGene3430
seq1509__HtGene3430	1373	0.106383	HtGene3430
seq1509__HtGene3430	1379	0.0945274	HtGene3430
seq1509__HtGene3430	1385	0.0945274	HtGene3430
seq1509__HtGene3430	1400	0.0945274	HtGene3430
seq1509__HtGene3430	2387	0.207317	HtGene3430
seq1514__HtGene3440	560	0.189189	HtGene3440	LSRZ01000691	pseudogene	ID=Htart_000339600:pseudogene;description=splicing factor 3B subunit 1%2C putative;ebi_biotype=pseudogene	Htart_000339600	description=splicing factor 3B subunit 1%2C putative;
seq1514__HtGene3440	1361	0.207317	HtGene3440	LSRZ01000691	pseudogene	ID=Htart_000339600:pseudogene;description=splicing factor 3B subunit 1%2C putative;ebi_biotype=pseudogene	Htart_000339600	description=splicing factor 3B subunit 1%2C putative;
seq1514__HtGene3440	1800	0.0839695	HtGene3440	LSRZ01000691	pseudogene	ID=Htart_000339600:pseudogene;description=splicing factor 3B subunit 1%2C putative;ebi_biotype=pseudogene	Htart_000339600	description=splicing factor 3B subunit 1%2C putative;
seq1514__HtGene3440	3236	0.0692124	HtGene3440	LSRZ01000691	pseudogene	ID=Htart_000339600:pseudogene;description=splicing factor 3B subunit 1%2C putative;ebi_biotype=pseudogene	Htart_000339600	description=splicing factor 3B subunit 1%2C putative;
seq1515__HtGene3443	95	0.224377	HtGene3443	LSRZ01000692	protein_coding_gene	ID=Htart_000339800;description=ribosomal protein S8e%2C putative;ebi_biotype=protein_coding	Htart_000339800	description=ribosomal protein S8e%2C putative;
seq1515__HtGene3443	96	0.315789	HtGene3443	LSRZ01000692	protein_coding_gene	ID=Htart_000339800;description=ribosomal protein S8e%2C putative;ebi_biotype=protein_coding	Htart_000339800	description=ribosomal protein S8e%2C putative;
seq1515__HtGene3443	99	0.315789	HtGene3443	LSRZ01000692	protein_coding_gene	ID=Htart_000339800;description=ribosomal protein S8e%2C putative;ebi_biotype=protein_coding	Htart_000339800	description=ribosomal protein S8e%2C putative;
seq1515__HtGene3443	114	0.153226	HtGene3443	LSRZ01000692	protein_coding_gene	ID=Htart_000339800;description=ribosomal protein S8e%2C putative;ebi_biotype=protein_coding	Htart_000339800	description=ribosomal protein S8e%2C putative;
seq1515__HtGene3443	115	0.139073	HtGene3443	LSRZ01000692	protein_coding_gene	ID=Htart_000339800;description=ribosomal protein S8e%2C putative;ebi_biotype=protein_coding	Htart_000339800	description=ribosomal protein S8e%2C putative;
seq1515__HtGene3443	116	0.189189	HtGene3443	LSRZ01000692	protein_coding_gene	ID=Htart_000339800;description=ribosomal protein S8e%2C putative;ebi_biotype=protein_coding	Htart_000339800	description=ribosomal protein S8e%2C putative;
seq1515__HtGene3443	119	0.189189	HtGene3443	LSRZ01000692	protein_coding_gene	ID=Htart_000339800;description=ribosomal protein S8e%2C putative;ebi_biotype=protein_coding	Htart_000339800	description=ribosomal protein S8e%2C putative;
seq1515__HtGene3443	129	0.224377	HtGene3443	LSRZ01000692	protein_coding_gene	ID=Htart_000339800;description=ribosomal protein S8e%2C putative;ebi_biotype=protein_coding	Htart_000339800	description=ribosomal protein S8e%2C putative;
seq1517__HtGene3450	126	0.183576	HtGene3450	LSRZ01000694	protein_coding_gene	ID=Htart_000340800;description=N-acetyltransferase%2C putative;ebi_biotype=protein_coding	Htart_000340800	description=N-acetyltransferase%2C putative;
seq1517__HtGene3450	716	0.117647	HtGene3450	LSRZ01000694	protein_coding_gene	ID=Htart_000340800;description=N-acetyltransferase%2C putative;ebi_biotype=protein_coding	Htart_000340800	description=N-acetyltransferase%2C putative;
seq1523__HtGene3465	1126	0.0945274	HtGene3465	LSRZ01000699	protein_coding_gene	ID=Htart_000342100;description=cell differentiation protein%2C putative;ebi_biotype=protein_coding	Htart_000342100	description=cell differentiation protein%2C putative;
seq1526__HtGene3475	517	0.65669	HtGene3475	LSRZ01000703	protein_coding_gene	ID=Htart_000342800;description=mitosis protein dim1%2C putative;ebi_biotype=protein_coding	Htart_000342800	description=mitosis protein dim1%2C putative;
seq1526__HtGene3475	531	0.0441176	HtGene3475	LSRZ01000703	protein_coding_gene	ID=Htart_000342800;description=mitosis protein dim1%2C putative;ebi_biotype=protein_coding	Htart_000342800	description=mitosis protein dim1%2C putative;
seq1526__HtGene3475	567	0.280063	HtGene3475	LSRZ01000703	protein_coding_gene	ID=Htart_000342800;description=mitosis protein dim1%2C putative;ebi_biotype=protein_coding	Htart_000342800	description=mitosis protein dim1%2C putative;
seq1526__HtGene3475	569	0.280063	HtGene3475	LSRZ01000703	protein_coding_gene	ID=Htart_000342800;description=mitosis protein dim1%2C putative;ebi_biotype=protein_coding	Htart_000342800	description=mitosis protein dim1%2C putative;
seq1526__HtGene3475	570	0.280063	HtGene3475	LSRZ01000703	protein_coding_gene	ID=Htart_000342800;description=mitosis protein dim1%2C putative;ebi_biotype=protein_coding	Htart_000342800	description=mitosis protein dim1%2C putative;
seq1526__HtGene3475	571	0.280063	HtGene3475	LSRZ01000703	protein_coding_gene	ID=Htart_000342800;description=mitosis protein dim1%2C putative;ebi_biotype=protein_coding	Htart_000342800	description=mitosis protein dim1%2C putative;
seq1526__HtGene3475	658	0.0664914	HtGene3475	LSRZ01000703	protein_coding_gene	ID=Htart_000342800;description=mitosis protein dim1%2C putative;ebi_biotype=protein_coding	Htart_000342800	description=mitosis protein dim1%2C putative;
seq1530__HtGene3498	180	0.189189	HtGene3498	LSRZ01000713	protein_coding_gene	ID=Htart_000344900;description=26S proteasome regulatory subunit RPN3%2C putative;ebi_biotype=protein_coding	Htart_000344900	description=26S proteasome regulatory subunit RPN3%2C putative;
seq1530__HtGene3498	573	0.0886076	HtGene3498	LSRZ01000713	protein_coding_gene	ID=Htart_000344900;description=26S proteasome regulatory subunit RPN3%2C putative;ebi_biotype=protein_coding	Htart_000344900	description=26S proteasome regulatory subunit RPN3%2C putative;
seq1533__HtGene3504	31	0.461883	HtGene3504	LSRZ01000715	protein_coding_gene	ID=Htart_000345400;description=40S ribosomal protein S7%2C putative;ebi_biotype=protein_coding	Htart_000345400	description=40S ribosomal protein S7%2C putative;
seq1533__HtGene3504	147	0.124088	HtGene3504	LSRZ01000715	protein_coding_gene	ID=Htart_000345400;description=40S ribosomal protein S7%2C putative;ebi_biotype=protein_coding	Htart_000345400	description=40S ribosomal protein S7%2C putative;
seq1551__HtGene3518	1166	0.0535211	HtGene3518	LSRZ01000723	protein_coding_gene	ID=Htart_000347100;description=AP-1 complex subunit mu-1;ebi_biotype=protein_coding	Htart_000347100	description=AP-1 complex subunit mu-1;
seq1564__HtGene3558	363	0.153226	HtGene3558	LSRZ01000738	pseudogene	ID=Htart_000350300:pseudogene;description=RNA methyltransferase%2C putative;ebi_biotype=pseudogene	Htart_000350300	description=RNA methyltransferase%2C putative;
seq1568__HtGene3560	138	0.153226	HtGene3560	LSRZ01000739	protein_coding_gene	ID=Htart_000350500;description=Sodium:neurotransmitter symporter family%2C putative;ebi_biotype=protein_coding	Htart_000350500	description=Sodium:neurotransmitter symporter family%2C putative;
seq1568__HtGene3560	138	0.153226	HtGene3560	LSRZ01000739	protein_coding_gene	ID=Htart_000350600;description=glideosome associated protein with multiple membrane spans 2;ebi_biotype=protein_coding	Htart_000350600	description=glideosome associated protein with multiple membrane spans 2;
seq1592__HtGene3609	577	0.0157325	HtGene3609	LSRZ01000759	protein_coding_gene	ID=Htart_000354300;description=elongation factor G;ebi_biotype=protein_coding	Htart_000354300	description=elongation factor G;
seq1593__HtGene3609	1515	0.294118	HtGene3609	LSRZ01000759	protein_coding_gene	ID=Htart_000354300;description=elongation factor G;ebi_biotype=protein_coding	Htart_000354300	description=elongation factor G;
seq1598__HtGene3610	92	0.0839695	HtGene3610	LSRZ01000760	pseudogene	ID=Htart_000354400:pseudogene;description=DEAD/DEAH box helicase%2C putative;ebi_biotype=pseudogene	Htart_000354400	description=DEAD/DEAH box helicase%2C putative;
seq1599__HtGene3610	206	0.207317	HtGene3610	LSRZ01000760	pseudogene	ID=Htart_000354400:pseudogene;description=DEAD/DEAH box helicase%2C putative;ebi_biotype=pseudogene	Htart_000354400	description=DEAD/DEAH box helicase%2C putative;
seq1602__HtGene3623	231	0.139073	HtGene3623	LSRZ01000768	protein_coding_gene	ID=Htart_000356000;description=fumarate hydratase%2C putative;ebi_biotype=protein_coding	Htart_000356000	description=fumarate hydratase%2C putative;
seq1606__HtGene3631	235	0.139073	HtGene3631	LSRZ01000772	protein_coding_gene	ID=Htart_000356700;description=MORN repeat-containing protein 1;ebi_biotype=protein_coding	Htart_000356700	description=MORN repeat-containing protein 1;
seq1606__HtGene3631	767	0.0945274	HtGene3631	LSRZ01000772	protein_coding_gene	ID=Htart_000356700;description=MORN repeat-containing protein 1;ebi_biotype=protein_coding	Htart_000356700	description=MORN repeat-containing protein 1;
seq1610__HtGene3638	357	0.106383	HtGene3638	LSRZ01000774	protein_coding_gene	ID=Htart_000357200;description=RNA methyltransferase%2C putative;ebi_biotype=protein_coding	Htart_000357200	description=RNA methyltransferase%2C putative;
seq1618__HtGene3669	1445	0.28795	HtGene3669	LSRZ01000789	protein_coding_gene	ID=Htart_000360100;description=calcium-dependent protein kinase 5;ebi_biotype=protein_coding	Htart_000360100	description=calcium-dependent protein kinase 5;
seq1626__HtGene3699	88	0.124088	HtGene3699	LSRZ01000804	protein_coding_gene	ID=Htart_000362600;description=GTP-binding protein%2C putative;ebi_biotype=protein_coding	Htart_000362600	description=GTP-binding protein%2C putative;
seq1626__HtGene3699	88	0.124088	HtGene3699	LSRZ01000804	protein_coding_gene	ID=Htart_000362700;description=hypothetical protein;ebi_biotype=protein_coding	Htart_000362700	description=hypothetical protein;
seq1626__HtGene3699	88	0.124088	HtGene3699	LSRZ01000804	protein_coding_gene	ID=Htart_000362800;description=nucleoside transporter 2;ebi_biotype=protein_coding	Htart_000362800	description=nucleoside transporter 2;
seq1626__HtGene3699	108	0.108108	HtGene3699	LSRZ01000804	protein_coding_gene	ID=Htart_000362600;description=GTP-binding protein%2C putative;ebi_biotype=protein_coding	Htart_000362600	description=GTP-binding protein%2C putative;
seq1626__HtGene3699	108	0.108108	HtGene3699	LSRZ01000804	protein_coding_gene	ID=Htart_000362700;description=hypothetical protein;ebi_biotype=protein_coding	Htart_000362700	description=hypothetical protein;
seq1626__HtGene3699	108	0.108108	HtGene3699	LSRZ01000804	protein_coding_gene	ID=Htart_000362800;description=nucleoside transporter 2;ebi_biotype=protein_coding	Htart_000362800	description=nucleoside transporter 2;
seq1626__HtGene3699	115	0.108108	HtGene3699	LSRZ01000804	protein_coding_gene	ID=Htart_000362600;description=GTP-binding protein%2C putative;ebi_biotype=protein_coding	Htart_000362600	description=GTP-binding protein%2C putative;
seq1626__HtGene3699	115	0.108108	HtGene3699	LSRZ01000804	protein_coding_gene	ID=Htart_000362700;description=hypothetical protein;ebi_biotype=protein_coding	Htart_000362700	description=hypothetical protein;
seq1626__HtGene3699	115	0.108108	HtGene3699	LSRZ01000804	protein_coding_gene	ID=Htart_000362800;description=nucleoside transporter 2;ebi_biotype=protein_coding	Htart_000362800	description=nucleoside transporter 2;
seq1626__HtGene3699	119	0.0841319	HtGene3699	LSRZ01000804	protein_coding_gene	ID=Htart_000362600;description=GTP-binding protein%2C putative;ebi_biotype=protein_coding	Htart_000362600	description=GTP-binding protein%2C putative;
seq1626__HtGene3699	119	0.0841319	HtGene3699	LSRZ01000804	protein_coding_gene	ID=Htart_000362700;description=hypothetical protein;ebi_biotype=protein_coding	Htart_000362700	description=hypothetical protein;
seq1626__HtGene3699	119	0.0841319	HtGene3699	LSRZ01000804	protein_coding_gene	ID=Htart_000362800;description=nucleoside transporter 2;ebi_biotype=protein_coding	Htart_000362800	description=nucleoside transporter 2;
seq1634__HtGene3709	285	0.28795	HtGene3709	LSRZ01000809	pseudogene	ID=Htart_000363800:pseudogene;description=40S ribosomal protein S15A%2C putative;ebi_biotype=pseudogene	Htart_000363800	description=40S ribosomal protein S15A%2C putative;
seq1634__HtGene3709	285	0.28795	HtGene3709	LSRZ01000809	protein_coding_gene	ID=Htart_000363900;description=HVA22/TB2/DP1 family protein%2C putative;ebi_biotype=protein_coding	Htart_000363900	description=HVA22/TB2/DP1 family protein%2C putative;
seq1646__HtGene3738	285	0.00826446	HtGene3738	LSRZ01000823	protein_coding_gene	ID=Htart_000366100;description=DEAD/DEAH box ATP-dependent RNA helicase%2C putative;ebi_biotype=protein_coding	Htart_000366100	description=DEAD/DEAH box ATP-dependent RNA helicase%2C putative;
seq1655__HtGene3752	485	0.0535211	HtGene3752	LSRZ01000830	protein_coding_gene	ID=Htart_000367700;description=ubiquitin-activating enzyme E1;ebi_biotype=protein_coding	Htart_000367700	description=ubiquitin-activating enzyme E1;
seq1657__HtGene3752	604	0.163013	HtGene3752	LSRZ01000830	protein_coding_gene	ID=Htart_000367700;description=ubiquitin-activating enzyme E1;ebi_biotype=protein_coding	Htart_000367700	description=ubiquitin-activating enzyme E1;
seq1658__HtGene3757	96	0.222605	HtGene3757
seq1658__HtGene3757	453	0.224377	HtGene3757
seq1664__HtGene3763	45	0.682119	HtGene3763	LSRZ01000835	protein_coding_gene	ID=Htart_000368400;description=FeS cluster assembly protein SufD%2C putative;ebi_biotype=protein_coding	Htart_000368400	description=FeS cluster assembly protein SufD%2C putative;
seq1664__HtGene3763	53	0.0642674	HtGene3763	LSRZ01000835	protein_coding_gene	ID=Htart_000368400;description=FeS cluster assembly protein SufD%2C putative;ebi_biotype=protein_coding	Htart_000368400	description=FeS cluster assembly protein SufD%2C putative;
seq1665__HtGene3763	350	0.23	HtGene3763	LSRZ01000835	protein_coding_gene	ID=Htart_000368400;description=FeS cluster assembly protein SufD%2C putative;ebi_biotype=protein_coding	Htart_000368400	description=FeS cluster assembly protein SufD%2C putative;
seq1693__HtGene3855	571	0.124088	HtGene3855	LSRZ01000880	protein_coding_gene	ID=Htart_000378600;description=2-oxoglutarate dehydrogenase E1 component;ebi_biotype=protein_coding	Htart_000378600	description=2-oxoglutarate dehydrogenase E1 component;
seq1693__HtGene3855	1582	0.164753	HtGene3855	LSRZ01000880	protein_coding_gene	ID=Htart_000378600;description=2-oxoglutarate dehydrogenase E1 component;ebi_biotype=protein_coding	Htart_000378600	description=2-oxoglutarate dehydrogenase E1 component;
seq1703__HtGene3892	36	0.369574	HtGene3892	LSRZ01000900	protein_coding_gene	ID=Htart_000381900;description=zinc finger protein%2C putative;ebi_biotype=protein_coding	Htart_000381900	description=zinc finger protein%2C putative;
seq1703__HtGene3892	39	0.369574	HtGene3892	LSRZ01000900	protein_coding_gene	ID=Htart_000381900;description=zinc finger protein%2C putative;ebi_biotype=protein_coding	Htart_000381900	description=zinc finger protein%2C putative;
seq1704__HtGene3893	634	0.189189	HtGene3893	LSRZ01000900	protein_coding_gene	ID=Htart_000382000;description=heat shock protein 90%2C putative;ebi_biotype=protein_coding	Htart_000382000	description=heat shock protein 90%2C putative;
seq1704__HtGene3893	640	0.189189	HtGene3893	LSRZ01000900	protein_coding_gene	ID=Htart_000382000;description=heat shock protein 90%2C putative;ebi_biotype=protein_coding	Htart_000382000	description=heat shock protein 90%2C putative;
seq1704__HtGene3893	643	0.189189	HtGene3893	LSRZ01000900	protein_coding_gene	ID=Htart_000382000;description=heat shock protein 90%2C putative;ebi_biotype=protein_coding	Htart_000382000	description=heat shock protein 90%2C putative;
seq1704__HtGene3893	646	0.189189	HtGene3893	LSRZ01000900	protein_coding_gene	ID=Htart_000382000;description=heat shock protein 90%2C putative;ebi_biotype=protein_coding	Htart_000382000	description=heat shock protein 90%2C putative;
seq1704__HtGene3893	652	0.189189	HtGene3893	LSRZ01000900	protein_coding_gene	ID=Htart_000382000;description=heat shock protein 90%2C putative;ebi_biotype=protein_coding	Htart_000382000	description=heat shock protein 90%2C putative;
seq1704__HtGene3893	655	0.189189	HtGene3893	LSRZ01000900	protein_coding_gene	ID=Htart_000382000;description=heat shock protein 90%2C putative;ebi_biotype=protein_coding	Htart_000382000	description=heat shock protein 90%2C putative;
seq1704__HtGene3893	658	0.189189	HtGene3893	LSRZ01000900	protein_coding_gene	ID=Htart_000382000;description=heat shock protein 90%2C putative;ebi_biotype=protein_coding	Htart_000382000	description=heat shock protein 90%2C putative;
seq1704__HtGene3893	691	0.189189	HtGene3893	LSRZ01000900	protein_coding_gene	ID=Htart_000382000;description=heat shock protein 90%2C putative;ebi_biotype=protein_coding	Htart_000382000	description=heat shock protein 90%2C putative;
seq1704__HtGene3893	692	0.189189	HtGene3893	LSRZ01000900	protein_coding_gene	ID=Htart_000382000;description=heat shock protein 90%2C putative;ebi_biotype=protein_coding	Htart_000382000	description=heat shock protein 90%2C putative;
seq1704__HtGene3893	700	0.189189	HtGene3893	LSRZ01000900	protein_coding_gene	ID=Htart_000382000;description=heat shock protein 90%2C putative;ebi_biotype=protein_coding	Htart_000382000	description=heat shock protein 90%2C putative;
seq1704__HtGene3893	1435	0.351351	HtGene3893	LSRZ01000900	protein_coding_gene	ID=Htart_000382000;description=heat shock protein 90%2C putative;ebi_biotype=protein_coding	Htart_000382000	description=heat shock protein 90%2C putative;
seq1704__HtGene3893	2226	0.191919	HtGene3893	LSRZ01000900	protein_coding_gene	ID=Htart_000382000;description=heat shock protein 90%2C putative;ebi_biotype=protein_coding	Htart_000382000	description=heat shock protein 90%2C putative;
seq1712__HtGene3911	601	0.164753	HtGene3911	LSRZ01000912	protein_coding_gene	ID=Htart_000383500;description=DNA-directed RNA polymerases I and III subunit RPAC1%2C putative;ebi_biotype=protein_coding	Htart_000383500	description=DNA-directed RNA polymerases I and III subunit RPAC1%2C putative;
seq1714__HtGene3920	111	0.0234279	HtGene3920	LSRZ01000917	protein_coding_gene	ID=Htart_000384400;description=eukaryotic translation initiation factor 3 subunit B%2C putative;ebi_biotype=protein_coding	Htart_000384400	description=eukaryotic translation initiation factor 3 subunit B%2C putative;
seq1718__HtGene3926	60	0.0945274	HtGene3926	LSRZ01000921	pseudogene	ID=Htart_000384900:pseudogene;description=6-phosphofructokinase;ebi_biotype=pseudogene	Htart_000384900	description=6-phosphofructokinase;
seq1718__HtGene3926	76	0.0819672	HtGene3926	LSRZ01000921	pseudogene	ID=Htart_000384900:pseudogene;description=6-phosphofructokinase;ebi_biotype=pseudogene	Htart_000384900	description=6-phosphofructokinase;
seq1718__HtGene3926	81	0.139073	HtGene3926	LSRZ01000921	pseudogene	ID=Htart_000384900:pseudogene;description=6-phosphofructokinase;ebi_biotype=pseudogene	Htart_000384900	description=6-phosphofructokinase;
seq1718__HtGene3926	434	0.0967742	HtGene3926	LSRZ01000921	pseudogene	ID=Htart_000384900:pseudogene;description=6-phosphofructokinase;ebi_biotype=pseudogene	Htart_000384900	description=6-phosphofructokinase;
seq1718__HtGene3926	609	0.351351	HtGene3926	LSRZ01000921	pseudogene	ID=Htart_000384900:pseudogene;description=6-phosphofructokinase;ebi_biotype=pseudogene	Htart_000384900	description=6-phosphofructokinase;
seq1733__HtGene3962	525	0.0685484	HtGene3962	LSRZ01000939	protein_coding_gene	ID=Htart_000387000;description=subunit of proteaseome activator complex%2C putative;ebi_biotype=protein_coding	Htart_000387000	description=subunit of proteaseome activator complex%2C putative;
seq1736__HtGene3968	73	0.0441176	HtGene3968	LSRZ01000943	protein_coding_gene	ID=Htart_000387500;description=Cell division protein 48 (CDC48)%2C N-terminal domain/Zeta toxin/Holliday junction DNA helicase ruvB N-terminus/ATPase family associated with various cellular activities (AAA)/AAA domain (Cdc48 subfamily)%2C putative;ebi_biotype=protein_coding	Htart_000387500	description=Cell division protein 48 (CDC48)%2C N-terminal domain/Zeta toxin/Holliday junction DNA helicase ruvB N-terminus/ATPase family associated with various cellular activities (AAA)/AAA domain (Cdc48 subfamily)%2C putative;
seq1747__HtGene3998	777	0.0839695	HtGene3998	LSRZ01000959	protein_coding_gene	ID=Htart_000390100;description=dipeptidyl aminopeptidase 2;ebi_biotype=protein_coding	Htart_000390100	description=dipeptidyl aminopeptidase 2;
seq1747__HtGene3998	779	0.117647	HtGene3998	LSRZ01000959	protein_coding_gene	ID=Htart_000390100;description=dipeptidyl aminopeptidase 2;ebi_biotype=protein_coding	Htart_000390100	description=dipeptidyl aminopeptidase 2;
seq1804__HtGene4158	452	0.315789	HtGene4158	LSRZ01001052	protein_coding_gene	ID=Htart_000404200;description=holo-[acyl-carrier-protein] synthase%2C putative;ebi_biotype=protein_coding	Htart_000404200	description=holo-[acyl-carrier-protein] synthase%2C putative;
seq1805__HtGene4159	56	0.0114068	HtGene4159	LSRZ01001053	protein_coding_gene	ID=Htart_000404300;description=histone acetyltransferase;ebi_biotype=protein_coding	Htart_000404300	description=histone acetyltransferase;
seq1805__HtGene4159	63	0.0133476	HtGene4159	LSRZ01001053	protein_coding_gene	ID=Htart_000404300;description=histone acetyltransferase;ebi_biotype=protein_coding	Htart_000404300	description=histone acetyltransferase;
seq1805__HtGene4159	66	0.0133476	HtGene4159	LSRZ01001053	protein_coding_gene	ID=Htart_000404300;description=histone acetyltransferase;ebi_biotype=protein_coding	Htart_000404300	description=histone acetyltransferase;
seq1805__HtGene4159	473	0.203092	HtGene4159	LSRZ01001053	protein_coding_gene	ID=Htart_000404300;description=histone acetyltransferase;ebi_biotype=protein_coding	Htart_000404300	description=histone acetyltransferase;
seq1805__HtGene4159	531	0.0625	HtGene4159	LSRZ01001053	protein_coding_gene	ID=Htart_000404300;description=histone acetyltransferase;ebi_biotype=protein_coding	Htart_000404300	description=histone acetyltransferase;
seq1817__HtGene4204	461	0.0290038	HtGene4204	LSRZ01001078	pseudogene	ID=Htart_000408600:pseudogene;description=N-alpha-acetyltransferase 15%2C NatA auxiliary subunit%2C putative;ebi_biotype=pseudogene	Htart_000408600	description=N-alpha-acetyltransferase 15%2C NatA auxiliary subunit%2C putative;
seq1818__HtGene4204	361	0.125	HtGene4204	LSRZ01001078	pseudogene	ID=Htart_000408600:pseudogene;description=N-alpha-acetyltransferase 15%2C NatA auxiliary subunit%2C putative;ebi_biotype=pseudogene	Htart_000408600	description=N-alpha-acetyltransferase 15%2C NatA auxiliary subunit%2C putative;
seq1824__HtGene4234	340	0.0274314	HtGene4234	LSRZ01001094	protein_coding_gene	ID=Htart_000410600;description=asparagine--tRNA ligase;ebi_biotype=protein_coding	Htart_000410600	description=asparagine--tRNA ligase;
seq1825__HtGene4234	442	0.0540541	HtGene4234	LSRZ01001094	protein_coding_gene	ID=Htart_000410600;description=asparagine--tRNA ligase;ebi_biotype=protein_coding	Htart_000410600	description=asparagine--tRNA ligase;
seq1825__HtGene4234	1066	0.0048197	HtGene4234	LSRZ01001094	protein_coding_gene	ID=Htart_000410600;description=asparagine--tRNA ligase;ebi_biotype=protein_coding	Htart_000410600	description=asparagine--tRNA ligase;
seq1834__HtGene4261	109	0.118976	HtGene4261	LSRZ01001108	protein_coding_gene	ID=Htart_000412600;description=ribosome-interacting GTPase 1%2C putative;ebi_biotype=protein_coding	Htart_000412600	description=ribosome-interacting GTPase 1%2C putative;
seq1840__HtGene4283	626	0.139073	HtGene4283	LSRZ01001126	protein_coding_gene	ID=Htart_000415200;description=conserved Plasmodium protein%2C unknown function;ebi_biotype=protein_coding	Htart_000415200	description=conserved Plasmodium protein%2C unknown function;
seq1842__HtGene4292	1679	0.0540541	HtGene4292	LSRZ01001133	protein_coding_gene	ID=Htart_000416000;description=DNA polymerase delta catalytic subunit;ebi_biotype=protein_coding	Htart_000416000	description=DNA polymerase delta catalytic subunit;
seq1847__HtGene4305	340	0.145907	HtGene4305	LSRZ01001144	protein_coding_gene	ID=Htart_000417400;description=ferlin%2C putative;ebi_biotype=protein_coding	Htart_000417400	description=ferlin%2C putative;
seq1847__HtGene4305	361	0.118976	HtGene4305	LSRZ01001144	protein_coding_gene	ID=Htart_000417400;description=ferlin%2C putative;ebi_biotype=protein_coding	Htart_000417400	description=ferlin%2C putative;
seq1852__HtGene4315	38	0.206867	HtGene4315	LSRZ01001150	protein_coding_gene	ID=Htart_000418300;description=serine/threonine protein kinase%2C putative;ebi_biotype=protein_coding	Htart_000418300	description=serine/threonine protein kinase%2C putative;
seq1879__HtGene4420	106	0.106383	HtGene4420	LSRZ01001215	protein_coding_gene	ID=Htart_000426400;description=dihydrouridine synthase%2C putative;ebi_biotype=protein_coding	Htart_000426400	description=dihydrouridine synthase%2C putative;
seq1890__HtGene4476	103	0.189189	HtGene4476	LSRZ01001255	protein_coding_gene	ID=Htart_000431200;description=tRNA nucleotidyltransferase%2C putative;ebi_biotype=protein_coding	Htart_000431200	description=tRNA nucleotidyltransferase%2C putative;
seq1890__HtGene4476	114	0.207317	HtGene4476	LSRZ01001255	protein_coding_gene	ID=Htart_000431200;description=tRNA nucleotidyltransferase%2C putative;ebi_biotype=protein_coding	Htart_000431200	description=tRNA nucleotidyltransferase%2C putative;
seq1890__HtGene4476	116	0.335968	HtGene4476	LSRZ01001255	protein_coding_gene	ID=Htart_000431200;description=tRNA nucleotidyltransferase%2C putative;ebi_biotype=protein_coding	Htart_000431200	description=tRNA nucleotidyltransferase%2C putative;
seq1890__HtGene4476	118	0.153226	HtGene4476	LSRZ01001255	protein_coding_gene	ID=Htart_000431200;description=tRNA nucleotidyltransferase%2C putative;ebi_biotype=protein_coding	Htart_000431200	description=tRNA nucleotidyltransferase%2C putative;
seq1902__HtGene4522	354	0.0945274	HtGene4522	LSRZ01001286	pseudogene	ID=Htart_000434600:pseudogene;description=pre-mRNA-splicing factor CLF1%2C putative;ebi_biotype=pseudogene	Htart_000434600	description=pre-mRNA-splicing factor CLF1%2C putative;
seq1903__HtGene4522	244	0.00591716	HtGene4522	LSRZ01001286	pseudogene	ID=Htart_000434600:pseudogene;description=pre-mRNA-splicing factor CLF1%2C putative;ebi_biotype=pseudogene	Htart_000434600	description=pre-mRNA-splicing factor CLF1%2C putative;
seq1904__HtGene4522	314	0.141104	HtGene4522	LSRZ01001286	pseudogene	ID=Htart_000434600:pseudogene;description=pre-mRNA-splicing factor CLF1%2C putative;ebi_biotype=pseudogene	Htart_000434600	description=pre-mRNA-splicing factor CLF1%2C putative;
seq1935__HtGene4622	658	0.207317	HtGene4622	LSRZ01001349	protein_coding_gene	ID=Htart_000442500;description=phospholipid or glycerol acyltransferase%2C putative;ebi_biotype=protein_coding	Htart_000442500	description=phospholipid or glycerol acyltransferase%2C putative;
seq1952__HtGene4694	81	0.202213	HtGene4694	LSRZ01001402	protein_coding_gene	ID=Htart_000447900;description=heat shock protein 90%2C putative;ebi_biotype=protein_coding	Htart_000447900	description=heat shock protein 90%2C putative;
seq1986__HtGene4838	872	0.207317	HtGene4838	LSRZ01001519	protein_coding_gene	ID=Htart_000459800;description=proteasome subunit beta type-5;ebi_biotype=protein_coding	Htart_000459800	description=proteasome subunit beta type-5;
seq1991__HtGene4883	193	0.145907	HtGene4883
seq1992__HtGene4891	434	0.0819672	HtGene4891	LSRZ01001554	protein_coding_gene	ID=Htart_000463200;description=cactin homolog%2C putative;ebi_biotype=protein_coding	Htart_000463200	description=cactin homolog%2C putative;
seq1993__HtGene4891	190	0.207317	HtGene4891	LSRZ01001554	protein_coding_gene	ID=Htart_000463200;description=cactin homolog%2C putative;ebi_biotype=protein_coding	Htart_000463200	description=cactin homolog%2C putative;
seq2005__HtGene4971	261	0.304901	HtGene4971	LSRZ01001621	pseudogene	ID=Htart_000469400:pseudogene;description=phosphoglycerate mutase%2C putative;ebi_biotype=pseudogene	Htart_000469400	description=phosphoglycerate mutase%2C putative;
seq2005__HtGene4971	1108	0.0547264	HtGene4971	LSRZ01001621	pseudogene	ID=Htart_000469400:pseudogene;description=phosphoglycerate mutase%2C putative;ebi_biotype=pseudogene	Htart_000469400	description=phosphoglycerate mutase%2C putative;
seq2011__HtGene4987	689	0.224377	HtGene4987
seq2046__HtGene5166	708	0.113046	HtGene5166	LSRZ01001780	protein_coding_gene	ID=Htart_000483000;description=26S proteasome regulatory subunit RPN7%2C putative;ebi_biotype=protein_coding	Htart_000483000	description=26S proteasome regulatory subunit RPN7%2C putative;
seq2046__HtGene5166	1199	0.207317	HtGene5166	LSRZ01001780	protein_coding_gene	ID=Htart_000483000;description=26S proteasome regulatory subunit RPN7%2C putative;ebi_biotype=protein_coding	Htart_000483000	description=26S proteasome regulatory subunit RPN7%2C putative;
seq2051__HtGene5186	147	0.0566556	HtGene5186	LSRZ01001796	protein_coding_gene	ID=Htart_000484000;description=Eukaryotic aspartyl protease%2C putative;ebi_biotype=protein_coding	Htart_000484000	description=Eukaryotic aspartyl protease%2C putative;
seq2087__HtGene5420	58	0.152982	HtGene5420	LSRZ01002002	protein_coding_gene	ID=Htart_000497800;description=ras-related protein Rab-2;ebi_biotype=protein_coding	Htart_000497800	description=ras-related protein Rab-2;
seq2092__HtGene5427	405	0.260997	HtGene5427	LSRZ01002009	protein_coding_gene	ID=Htart_000498300;description=replication protein A1%2C small;ebi_biotype=protein_coding	Htart_000498300	description=replication protein A1%2C small;
seq2128__HtGene5773	575	0.0649084	HtGene5773	LSRZ01002338	protein_coding_gene	ID=Htart_000518400;description=AP-1 complex subunit sigma%2C putative;ebi_biotype=protein_coding	Htart_000518400	description=AP-1 complex subunit sigma%2C putative;
seq2128__HtGene5773	587	0.137126	HtGene5773	LSRZ01002338	protein_coding_gene	ID=Htart_000518400;description=AP-1 complex subunit sigma%2C putative;ebi_biotype=protein_coding	Htart_000518400	description=AP-1 complex subunit sigma%2C putative;
seq2170__HtGene6156	197	0.108108	HtGene6156	LSRZ01002708	protein_coding_gene	ID=Htart_000534700;description=replication factor C subunit 2%2C putative;ebi_biotype=protein_coding	Htart_000534700	description=replication factor C subunit 2%2C putative;
